# Supplementary material for: Tear Proteomics in Children and Adolescents with Type 1 Diabetes: A Promising Approach to Biomarker Identification of Diabetes Pathogenesis and Complications
Source: Int J Mol Sci. 2024 Sep 17;25(18):9994. doi: 10.3390/ijms25189994 (PMC11432293; doi:10.3390/ijms25189994)
Supplement: Supplementary file 1 [file ijms-25-09994-s001.zip]

Archive with 8 entries (8 files):
- ST3a - All tear proteins .xlsx
- ST3b - Tear core proteins.xlsx
- ST4a - Diabetic_vs_Healthy_freq.xlsx
- ST4b - DiabKeto_Yes_vs_No_freq.xlsx
- ST4c - HbA1c_Higher_vs_Lower.xlsx
- ST5 - Rscript.R
- Table S1.pdf
- Table S2.pdf
