# Supplementary material for: Tear Proteomics in Children and Adolescents with Type 1 Diabetes: A Promising Approach to Biomarker Identification of Diabetes Pathogenesis and Complications
Source: Int J Mol Sci. 2024 Sep 17;25(18):9994. doi: 10.3390/ijms25189994 (PMC11432293; doi:10.3390/ijms25189994)
Supplement: Supplementary file 1 [file ijms-25-09994-s001.zip › ST3a - All tear proteins .xlsx]

## Sheet: all tear proteins
408	411	412	414	415	416	417	418	420	427	437	438	439	440	441	442	443	444	446	449	454	456	457	458	405	406	407	409	410	413	419	421	422	423	424	425	426	428	430	431	432	433	434	435	436	445	447	448	450	451
HbA1c<=7.3	HbA1c<=7.3	HbA1c<=7.3	HbA1c<=7.3	HbA1c<=7.3	HbA1c<=7.3	HbA1c<=7.3	HbA1c<=7.3	HbA1c<=7.3	HbA1c<=7.3	HbA1c<=7.3	HbA1c<=7.3	HbA1c<=7.3	HbA1c<=7.3	HbA1c<=7.3	HbA1c<=7.3	HbA1c<=7.3	HbA1c<=7.3	HbA1c<=7.3	HbA1c<=7.3	HbA1c<=7.3	HbA1c<=7.3	HbA1c<=7.3	HbA1c<=7.3	HbA1c>7.3	HbA1c>7.3	HbA1c>7.3	HbA1c>7.3	HbA1c>7.3	HbA1c>7.3	HbA1c>7.3	HbA1c>7.3	HbA1c>7.3	HbA1c>7.3	HbA1c>7.3	HbA1c>7.3	HbA1c>7.3	HbA1c>7.3	HbA1c>7.3	HbA1c>7.3	HbA1c>7.3	HbA1c>7.3	HbA1c>7.3	HbA1c>7.3	HbA1c>7.3	HbA1c>7.3	HbA1c>7.3	HbA1c>7.3	HbA1c>7.3	HbA1c>7.3
DiabKetoYes	DiabKetoNo	DiabKetoNo	DiabKetoYes	DiabKetoYes	DiabKetoNo	DiabKetoYes	DiabKetoNo	DiabKetoYes	DiabKetoNo	DiabKetoYes	DiabKetoNo	DiabKetoNo	DiabKetoYes	DiabKetoYes	DiabKetoNo	DiabKetoNo	DiabKetoYes	DiabKetoNo		DiabKetoNo	DiabKetoNo	DiabKetoYes	DiabKetoYes		DiabKetoNo	DiabKetoNo	DiabKetoYes	DiabKetoNo	DiabKetoNo	DiabKetoNo	DiabKetoYes	DiabKetoYes	DiabKetoYes	DiabKetoNo	DiabKetoNo	DiabKetoNo	DiabKetoYes	DiabKetoNo	DiabKetoNo	DiabKetoNo	DiabKetoYes	DiabKetoNo	DiabKetoYes	DiabKetoNo	DiabKetoYes	DiabKetoYes	DiabKetoNo	DiabKetoYes	DiabKetoNo
E	E	E	E	E	E	E	E	E	E	E	E	E	E	E	E	E	E	E	E	E	E	E	E	E	E	E	E	E	E	E	E	E	E	E	E	E	E	E	E	E	E	E	E	E	E	E	E	E	E
Diabetic	Diabetic	Diabetic	Diabetic	Diabetic	Diabetic	Diabetic	Diabetic	Diabetic	Diabetic	Diabetic	Diabetic	Diabetic	Diabetic	Diabetic	Diabetic	Diabetic	Diabetic	Diabetic	Diabetic	Diabetic	Diabetic	Diabetic	Diabetic	Diabetic	Diabetic	Diabetic	Diabetic	Diabetic	Diabetic	Diabetic	Diabetic	Diabetic	Diabetic	Diabetic	Diabetic	Diabetic	Diabetic	Diabetic	Diabetic	Diabetic	Diabetic	Diabetic	Diabetic	Diabetic	Diabetic	Diabetic	Diabetic	Diabetic	Diabetic
18.5489	20.5983	20.2112	17.5357	16.0498	18.7509	19.2445	16.2298	16.8306	20.1856	19.3458	18.4698	18.3302	20.9101	19.866	20.1262	20.463	18.3784	19.1888	18.2445	19.5338	17.5926	18.8772	19.0136	20.5086	21.0622	17.963	17.4995	20.144	19.9854	19.9431	18.1989	19.4567	20.3672	20.611	20.1237	20.3197	19.8733	20.2573	20.8305	19.2652	20.6491	18.4265	18.2848	16.7103	19.4751	18.5039	18.9373	19.4878	19.5689
21.2077	22.1257	23.2226	20.864	20.7924	21.3443	22.1239	19.1014	19.6831	21.1979	22.6764	20.3685	19.9558	21.6085	23.948	23.1706	23.2467	21.0998	20.0047	22.0153	23.0963	20.0192	21.6193	19.8491	23.282	23.2606	18.5439	19.4466	21.2939	23.5908	22.0964	18.8928	23.618	24.0306	23.0675	23.1559	23.3097	22.6956	22.3637	23.4915	21.6051	23.7454	22.636	20.3952	20.1016	22.6425	19.1473	21.7028	22.6483	22.2749
	17.1564		17.3684	17.54	18.3326	17.0074	18.8391		17.6681	16.1218	16.7556	17.5538	17.1223	20.0866	17.957	16.7118		16.5568	18.5433		16.5381			18.6853			17.0361	17.9446		17.2024		16.9333	17.8595		18.9139		17.4218	17.2204	17.8462				16.3582	19.135	17.8271				17.6691
16.6443	15.8257				16.8167				16.141	18.1198	16.6661		15.7309	15.7974						15.6283					16.5726							15.8922	15.2549		15.309			15.7987
	17.1449				16.6907	16.7894			17.2655	16.8835	16.8429		16.4451	17.5869			17.2747													20.6443		16.8325	17.1507		16.8573			15.8698							16.7915
17.1419		16.9425			16.9099					15.7178	15.7843		16.4123			14.4307		15.1916							16.9671			16.6538				17.556	17.325		17.4405			16.4677			16.7135				15.3939
	17.1055									15.3535	16.8018		16.5351	16.4718		15.974		16.2854		14.8245			15.0535					17.4421				17.4794	17.8633		17.5415			16.4691		15.9234	17.3358				16.3334			16.1114
18.8152	19.0897	18.6646	15.2105	18.5776	18.8028	19.009		17.1592	19.1172	19.0099	19.0027	18.3505	19.0521	19.498	18.6998	18.6961	18.3383	19.0583	18.083	18.7827	18.4224	18.5914	18.5711	17.8869	18.9547	17.6105	18.0433	18.9623	18.2806	18.6887	17.651	19.3974	19.4708	18.6715	19.2253	18.3223	18.6484	18.8222	18.3997	19.0391	18.8915	19.1684	17.175	18.4185	19.3507	18.2225	18.1879	18.8841	18.3247
									17.2024		15.9085		16.1741																			15.6265			15.5539										16.7625
	19.3199					17.4059			16.2991	15.8571	16.6303		17.0935	16.2202		16.1795							15.6869					15.9651				16.443	16.8875		16.0693										16.8239			16.507
		16.8171														14.5181																			16.6126
17.4083		18.8541	17.3218	16.9152	15.7432		16.3616	20.0266	18.1234	18.9865	18.6443	17.7237	18.4332	15.6061	17.1648	22.0711	16.3354	16.5442	19.1308	19.167			20.1615	20.7304	17.9479	19.5433		20.2541	18.3256	19.0444		17.7902		19.515			20.0387	18.8253	19.9583	17.7144	18.7434		19.357	18.2664	17.8328	21.5406	22.0375	16.5783	21.1312
21.6448	21.3112	21.4061	19.1331	21.3053	20.3662	21.1974	17.0481		21.1294	20.8636	20.945	20.3143	20.7453	22.1307		21.719		20.3349			20.0073	20.8473		20.8137	21.0609	19.5651	20.2398	21.1055	21.2738	21.4067	20.5235	21.5104	22.3231		21.1666		20.9805	21.0993			20.4279				21.7494			20.0907
	18.4682	20.407						20.4844		17.6526		19.5872	18.7378		18.7799	20.0313	20.417	20.5539		18.9269	18.7387	20.2239										18.1239	18.4951	19.9959		17.6477		19.2135	19.17	20.5419	20.1473		21.3016	19.4066	18.7305	21.2668	20.7567	19.5634	21.2084
	19.1103	18.6192		17.4177	19.081				18.8245	18.7142	17.9873		18.5686	18.4712	19.0059	18.3203		17.452	18.5542	18.053		17.3169	19.3465					17.4684	19.9321	19.11		19.2356	19.6957		19.3619			16.8697	20.1048	19.5482	18.8932			19.9428	18.2129			17.2451
14.9851	17.0749				17.0499		15.0622		16.5099	16.7893	16.2877			16.3003				15.384		16.7292			16.9203		16.9667			16.9276		15.7223		17.3666	18.2937	17.2646	17.1363					15.7111	15.7372				15.5917
16.8358	16.8631				16.8677				16.0223	16.2873	17.1274		16.7057	17.0423	16.4685	15.9522		16.802	16.3956	15.2343								17.2985		16.4308		16.8802	16.8076		16.266			15.9804							16.334			15.8331
	17.2267												16.1982	18.6379																		17.1741			17.6341		18.7482								17.3358			14.8442
21.5488	20.7396	20.492	17.9785	20.3589	20.7501	21.284	15.9387	18.9433	20.8201	20.5291	20.4462	20.1114	20.9513	20.512	20.5076	20.541	19.6886	21.0423	20.6809	20.7536	19.7644	20.5818	19.8451	20.1292	21.0393	20.8767	20.002	20.3346	21.0689	21.1827	20.1243	20.845	20.76	20.4042	20.6461	20.8715	20.3386	20.9405	19.9552	20.9195	20.7718	20.3513	18.1821	20.6838	20.2986	19.4008	19.7769	20.5524	19.895
18.2041	19.0201	18.5198			18.9659	18.5868			18.1615	18.9864	18.8816	17.7609	18.7865	20.2094	17.9083	18.0106	19.273	18.131	18.3392	16.883	16.6425	17.3806	19.3583	18.8022	17.6752	15.4322	16.4174	19.1724	17.3108	17.7824		18.627	18.9846	18.4698	19.4424	18.0857		18.3825	17.3521	18.7618	17.7818			18.1751	19.3627		16.5505	17.7905	17.8332
16.4223	18.6301	17.36			17.6947	15.746			17.8441	18.0712	16.0628		17.9335	17.6394		16.7027		17.1976					18.2802	17.1258	18.9301	15.9179		16.8474	17.0203	17.8678		16.7458	18.0232		18.2475					17.7924					18.6258
	16.0006				16.34				17.8675					16.1662	17.2955			15.9557										15.6338				16.4688	15.5047												16.7421
17.2734	17.8251			16.753	17.6606	17.2784			17.832	17.5912	17.5057	16.5236	16.7803	18.0544	16.9651	17.2593		17.1416	16.6981	17.2589	16.3845	17.979			17.7464			17.4391		17.4184		18.1131	18.2043	17.2467	17.898		17.5889	17.1679	17.3397		17.9304			17.2187	17.3631		17.1889	16.8457
		15.7829			15.6124					16.5255	16.3491			17.1627					15.6571													17.695	17.2662		17.6838										17.1821			16.4763
																17.0002																15.796	16.359		16.6103										16.516
	17.4889	17.2819											16.2158	16.8622														17.5755				17.5009	18.3882		18.0851										17.2422			16.5549
	15.4669				14.5445									15.8942																		14.5396	17.0497		16.8411										15.8278
					15.2262									15.9647																			16.2999		16.3003		14.964								16.8735
	16.6522	16.4864			15.9861				16.4304		15.7945		16.9137	17.7834		16.7397		15.848	16.2085	16.5387				16.9351	16.5999			15.8328		16.1891		16.7022	18.4309	16.824	17.4591	16.6907	16.4305	15.8859	16.0624		15.4621			17.594	16.7172			17.7115
	15.6897				16.6615	17.8868			16.829	16.3299	16.3369		16.5565	17.8306		16.9339	16.5014	17.281	15.9229	15.8393		17.2013	16.3623					16.2722				17.0997	16.9006		16.7164			17.4139			16.822			16.901	17.0652			15.8214	16.2642
																																14.714	15.7733
18.9965	18.7583	18.595	17.9934	19.0447	18.9767	18.9226		19.0931	19.4238	19.0495	19.0127	18.5626	18.6936	19.2674	19.1671	19.1028	18.1725	19.1257	18.5246	17.5339	18.5204	19.1099	19.0345	19.6869	18.9226	18.3507	18.4895	18.512	19.4039	18.6411	19.5889	18.8967	19.0283	17.1993	19.0539	18.559	19.8393	18.7529	18.7195	18.587	18.6711	18.5892		18.7563	19.221	17.9525	18.6003	17.8266	18.1489
	16.8094				16.4755					17.0613	17.3818		16.9938	18.4113					16.8789	18.2489								16.6594				16.6575	17.8131		18.3888										17.2442
18.5654		15.6167	16.6573	17.011							15.4104	17.7438		16.2958	16.6054	15.7605		16.437						17.2942		16.9275	16.6261	16.0446	17.372	17.1845		16.9898	16.706		15.6713		17.1318	15.4122	16.018						15.119	16.8139	16.9044		16.5707
17.8429	17.4878	17.3971		15.5644	17.3629	17.2204		15.6365	18.0547	16.5542	17.136	16.0673	18.5255	18.4804	17.5239	17.6792	16.9448	18.0275	17.3451	18.4251	16.6779	17.6547	17.0579	17.6141	17.8871			17.7416	16.9127	17.7406		17.6844	18.1628	17.5885	18.4298	16.6464	17.534	17.4995	16.5017		17.5577			17.5704	17.82			17.6741
18.856	18.9723	18.7466		18.1943	19.0595	19.1122		15.9255	18.7356	19.0695	18.7898	18.2674	19.0056	18.8703	18.7856	18.9878	18.6277	19.2369	18.6118	18.0192	17.2453	18.3355	19.0849	17.1776	19.1311	17.3608		18.8341	18.5294	18.8525	17.5584	19.1469	18.9537	18.7824	18.6506	18.1836	17.6925	18.9125	18.7675	19.0838	18.669	18.7913		18.7844	19.2868	17.2357	17.4859	18.8699	18.7157
18.4634	18.7051	18.8427	17.2229	17.5089	18.2954	18.0668	15.5069	17.3169	18.4231	17.8272	18.2372	17.1115	18.5503	18.4738	18.3301	18.2056	17.9522	17.6412	18.1883	18.12	17.5099	16.6284	18.2991	18.7218	18.5679	17.0802	16.6694	18.6513	17.9588	18.5027		18.7549	19.8427	19.3952	19.8449	18.4984	18.3108	17.4159	18.0572	18.9102	16.9371	19.6223	17.242	18.8855	19.2056	17.4198	17.0981	18.7151	17.7687
														16.2373																		15.3262	15.6177
	16.3267				14.7326									16.8317				15.3272	15.2472			15.3493	16.1391					16.3322				16.5418	17.9794	16.2439	17.4662										17.5396
	15.8345													17.0089																		16.3266	17.3584		17.5199
20.8248	20.2619	20.2218		19.2079	20.3445	18.4666	18.2124	17.9657	20.2768	19.9471	19.0631	18.8817	20.1184	19.3523	18.6713	20.5937		18.4254		19.274	18.4355	19.3415	19.5601		19.6468	19.384	18.8917	20.029	19.6695	19.7047	17.1992	20.7071	20.7852	19.7464	20.6843	19.1605	19.6206	19.6301	19.8158	19.6812	19.7261	19.0144	18.053	19.3192	20.3901	17.3541	19.5487	19.2209	18.4498
17.7121	16.7019	16.2902	17.6706	18.8706	16.3932	18.418	17.7366	17.6572	16.4996	16.2121	16.9539	18.3233	16.4481	15.8935	17.6755	17.0222	17.1134	16.9029	18.064		17.7126	17.2693		17.4298	16.3475	18.0475	18.3274	16.6996	18.4022	17.8207	18.0748	16.7593	17.018		17.3883	18.0745	17.0117	17.6412			18.1882		17.2695	17.1286	17.002	17.7381	17.6245		16.82
		14.6202	14.8273		15.9181				16.7331					16.67						16.1802				17.2763								14.9704	16.0986		16.4951
																		14.1613										14.8039				15.1306			15.302										14.6129
										16.826																				18.9082											18.2119
17.9136	18.2286	17.8944		17.4169	18.0247	17.6541			18.2625	18.1614	18.3051	17.0068	17.7191	18.8629	17.7407	18.1429	17.2086	18.9806	18.0403	17.5711	16.6164	18.1488	16.9264	18.8976	18.3406			18.1511		18.0533	17.0722	18.2806	18.6211	17.4835	18.4525		19.409	17.7986	17.9161	19.0664	17.9886			17.4632	18.7054			18.2943	17.6193
	17.771			16.9479	17.5991	16.0502			17.6836	18.0926	18.1197	16.0862							17.2675			16.1015	17.7292					17.8187				18.4751	18.3352		18.5493			15.4932	17.2056		16.5928
16.5692	17.7987									16.5177	16.618	16.0647	17.7574			16.7868		15.5788		17.9262					15.8084								16.5925		18.3405										17.3863
18.0547	17.4082	18.466	17.46	18.9093	17.4025	19.1067	18.2297		19.0986	18.729	18.3039	19.1641	18.8739	20.451	20.5122	19.2805	18.929	18.4981	17.9613	19.9506	18.2161	17.8721	17.4981	19.738	18.4664			17.6952	17.8586	17.1139	17.1136	18.5646	18.6381	18.3535	18.7408		19.5822	17.4416	18.3029		17.9553		19.171	18.3804	18.9682			18.5178	17.9436
	18.5229			15.7303	18.5006	17.2797			18.0726		19.2981			19.5921		18.6549		18.2146		18.2654			17.8989	17.3536	17.4722	17.3649		18.4561		15.7864		17.5839	18.0718		18.9167			18.6483										18.8661	18.4008
21.2756	21.4439	21.1115	19.3707	20.8107	22.0127	21.2572	15.297	19.1461	21.4957	21.8352	21.7393	20.7695	21.1276	22.8908	21.0833	21.1592	20.6537	21.0374	21.6598	20.9693	20.087	20.5524	21.6999	20.8849	20.893	20.6291	20.5512	21.6115	20.3956	20.9939	20.3515	21.2171	21.5047	20.9802	22.1963	21.0258	20.8442	21.0128	21.2839	20.9157	20.5503	20.8823	19.531	21.6853	21.5389	20.1952	20.0551	21.0779	20.615
16.8601	17.4283	16.6563			17.5486	16.597			17.4502	17.5331	17.6327	15.9439	17.2004	18.2978	15.8312	16.1833		17.8316	17.1456			16.4636	17.7059		17.7592			17.5258		16.6377		17.6343	17.8333	16.6541	18.1303	16.5364		17.0955			16.8587			16.1147	18.3559				16.6144
16.4284	18.6232			17.1163	18.7035	17.9945			18.1811	18.2323	18.8401	18.921	17.9789	19.1082	17.6791	17.5248	17.1089	17.4386	18.0693	16.9815	15.7295	17.7909	18.603					18.3355		17.1541		18.7357	18.9196		18.9531			18.5001	17.9372		18.1129	17.4663			18.6138			17.3561
										18.9759									16.9735													19.397	18.4999		19.0738										17.7573
20.7696	21.1986	20.732	18.8496	20.4291	21.144	20.575		18.7305	20.8381	21.3833	21.2031	20.0747	21.1108	22.3145	20.964	20.8967	20.4306	20.445	20.891	20.54	19.717	20.4127	21.5446	20.6772	20.779	19.4758	19.4678	21.2146	20.1227	20.6367	19.1147	21.1383	21.4415	21.107	21.7025	20.2922	20.4602	20.6269	20.5925	20.8163	20.4561	20.7645	18.7024	20.8836	21.7082	19.1505	19.5388	20.9842	20.1131
20.8546	20.7799	20.8717	18.4998	20.1406	21.0089	20.3056	17.4318	18.305	20.6304	20.8932	21.0426	20.0163	20.8803	21.9896	20.8898	20.5437	20.2231	20.3295	20.5861	20.4986	19.3754	19.7709	21.0847	20.4542	20.8063	19.4659	19.3967	20.6742	20.0782	20.6221	19.5333	20.8339	21.0675	19.9568	21.5165	19.78	20.6459	20.1116	20.349	20.4487	20.0842	20.1491	18.2947	20.5531	21.3337	19.2364	19.0725	20.7923	19.4439
18.0286	17.3134	16.2334		16.5597	16.894	17.3053			16.7116	16.2371	16.4912		15.5884		18.2258	16.1411		17.3801	15.931						17.5338			15.671	17.3228	17.5311		17.4423	17.1254		17.5951	17.3781	15.5176	17.6112			16.986			17.6046	17.1363			15.8439	17.103
	15.063									13.8963				14.4056														14.4505					14.9808					14.6994
17.2988	18.272	17.5099			17.8055	17.5326			17.3998	18.6246	18.2214	17.14	18.3365	18.224	16.895	17.2507		17.0257	18.4831	17.408		17.7932	18.9202	16.3012	17.7394	15.1342	15.2307	18.3498	16.1129	17.3828		17.5523	18.4731	17.54	18.6288	16.5158	15.733	17.6057	17.7507		17.4121			17.1917	18.881		16.2766	18.272	16.0504
17.8246	18.6897			19.7298	18.0456	17.8692		18.102	18.0232	18.4833	17.95	18.5837	17.9762	18.0933		18.997	18.5898	18.8712	18.1492	18.1804					17.9266			19.4624	18.5146		19.3872	18.1263	18.5482		18.8901	17.641	18.1155	18.0749		17.7074				18.0305	17.8804			16.7202	18.6854
									15.4116																							13.7666	14.0573		14.7459			13.5589
										14.3263				16.1602		15.1527	13.7766	14.9947		15.9378																		16.8591						15.1233	14.0638	14.1721		15.8592
	15.7623				15.6654					16.3127	15.8801		16.2405	16.3815		15.7255			16.7642				15.9882		15.9109			16.6078			14.7182	16.6093	17.75		17.4408										16.7189
	16.0367				16.3036				15.9887	16.4319	15.8966		15.5202	16.7746														16.6854				16.3094	17.8253		17.9781			16.994							16.2196
	18.058	16.7909							16.6433	17.7489	17.848		17.1824	18.3523	17.1321	16.4425		17.3798	17.4812				18.0373						17.7874	18.4877		17.3047			18.3175			17.7907	17.406		16.7099			16.4601	18.6984	20.1157			15.701
18.3828	18.2071	18.0803	19.0934	18.6746	17.39	18.0399	17.529	18.887	18.1776	16.9822	17.3441	18.9516	16.673	16.5917	16.527	17.3813		18.3091	17.6822	18.1742	18.5202	18.3645		18.9702	18.6088	19.5614	18.996	17.5137	18.4291	18.3995	19.6866	17.5588	17.2485		16.1281	18.6244	19.3092	18.576	18.6295	17.964	19.0277		20.0964	18.3753		19.8985	19.1864	15.8405	19.0641
20.0039	15.7671	17.9098	19.4933	19.3114	18.3643	19.8144	19.0446	19.7675	17.4465		16.4434	19.896			19.6717	19.7592	19.4859	17.5483	15.2344	18.3971	21.9695	19.8809		18.8269	17.0564	18.2843	20.6632		19.3399	18.7261	19.0536	17.9264			16.8642	20.781	19.9499	19.3903	18.3075		19.8712		18.5676			16.9394			19.2169
23.5771	23.6822	24.7606		23.8844	23.3513	22.9126		21.5921	23.9424		22.9911	24.3467	23.5908		22.6968	24.6781		25.789	25.4543	24.4121	23.4024		24.3388		24.4319	24.8942	24.9838	23.5028	24.4221			22.8704	24.158	24.8406	22.2275	23.045		24.2923	24.9706	21.0904	23.953	24.5126	21.1315	23.1373	25.3102	26.4438	21.3608	23.6106	23.3381
20.7538	20.7966	20.6814	17.1647	19.9857	20.5123	20.8249		18.7791	20.5554	20.3751	20.7092	19.8212	20.7664	21.0265	20.3433	20.9191	19.9486	21.0895	20.5181	20.9616	19.5262	20.3878	20.1821	19.3971	20.8531	20.021	19.575	20.5635	20.2319	20.3813	19.8561	20.9044	20.665	20.2459	20.7048	20.4383	18.5445	21.0428	20.3864	20.7541	20.4063	20.1037	18.3698	20.0356	20.6866	19.0772	19.3586	20.9076	20.0096
21.5052	21.947	21.5917	20.4212	21.793	22.4155	21.7605		20.8086	21.8632	21.9423	23.0824	21.8031	21.0994	23.0334	20.4107	21.5387	19.7563	22.2768	21.8799	22.0877	18.0371	22.4512	22.8075	20.9919	22.5125	21.8229	21.6232	21.6206	20.5736	21.782	21.3934	20.66	20.5494	20.5143	23.2211	22.4111	20.0118	22.6672	22.957	21.7485	21.1646	22.1193	20.8075	21.4038	21.9163	20.6016	19.5508	20.7086	20.9069
																																15.5597									15.3003								14.7669
	17.0935	16.4875			17.5388	16.7976			16.2971	19.9241	17.2922		17.1144	18.7551	15.3073			16.807	17.8405	17.1434		16.9618	19.3183	16.3593	16.4562			16.9126		16.6986		16.3166	16.2541	16.317	18.3906		16.6095	17.1567	17.7562	17.7276	16.5706			17.1262	17.5456		15.7705		15.4743
19.3124	19.3281	18.7143		18.3493	19.4376	18.4575			19.2447	19.6683	19.6447	19.0527	19.1408	19.9328	19.2204	18.8747	18.8963	18.8923	19.2963	18.3166	17.7774	18.7051	18.9035	17.3818	18.7607	18.2355	17.9887	18.5867	17.5767	18.9654	17.3412	19.5061	19.1936	18.011	19.6796	19.0591	18.4576	19.0252	18.454		19.1812			18.6696	19.7218	17.5485	18.1135	18.9574	18.4598
	16.9662										14.6017		16.3493	16.3461						16.212								15.3898				17.0944	16.6742		16.7824			14.1819							16.1786			15.6856
18.0404	17.5136	16.0379		17.1559	18.1081	17.9499			17.6646	17.9762	17.8741	15.8288	17.2003	17.4665	17.1358	17.0196		17.3081	17.047	17.598	15.015		17.3494					17.2463		18.4796		18.1193	17.948		17.9243			17.2678	16.2831	16.5893	16.6845			17.9842	17.6786			16.829	15.8426
																16.9631							18.0615					16.7562				17.0474					15.4408									17.3626	20.3566
18.5706	18.4568	17.984		17.846	18.7816	18.282			18.1699	18.8813	18.9429	17.0346	17.1644	19.2466	18.173	17.5134	16.2011	18.0329	18.7403		16.9102	17.4902	17.8391	15.9881	18.4881	17.6453	16.6866	18.5408	16.8227	18.521	17.0918	19.0557	19.091	18.3773	18.9825	17.7569	16.4812	18.4707	17.4414	17.6205	19.0324			19.0889	18.8086	15.9678	16.5363	18.2872	18.1207
	16.9467				16.4206	15.8992			15.8732	15.9968	16.54	16.2793	16.679	17.1035				16.8207	16.4377		14.2422	15.8906			16.076			15.6618		17.8701	15.6928	17.3044	17.0029	17.5171	17.1214	15.7729		16.4712			15.3563				17.1764
20.584	20.2248	19.9935	17.6282	18.9936	20.0156	20.1593	15.6713	18.1063	19.9703	20.1105	20.1765	19.4994	20.1603	20.445	20.1972	20.0068	18.9271	20.538	20.0232	19.7137	18.8833	19.5432	19.9099	19.7621	20.3591	19.5465	19.4941	20.1948	19.6259	20.318	18.7561	19.9283	19.9231	20.1058	20.3408	19.7958	19.4615	19.5508	19.8017	20.2011	19.4607	19.5262	16.5588	19.5859	19.9683	18.4173	19.0125	19.8138	19.4173
	16.701				16.9071				16.0928	17.0113	16.6426			17.7538		17.1966							17.5095					16.9252		18.019		17.3074	17.3286		17.5357						15.4432				16.6835
	17.1357		15.9444									16.7183		17.9618		16.0234				16.0604						15.5663			16.9732			17.2035	18.4232		18.2771			17.6773	18.3862	15.2131			16.07		17.0008	18.0286
	18.9985	18.1635	16.0172		16.0806	18.2461			18.4711	17.6694	16.7894	16.0802	19.7212	18.6733	18.4028	18.5969	17.8271	17.5521	16.5558	18.1432	18.4849	18.1856	17.8889	18.4487	18.6811			18.4591	17.9987	17.7127		19.1515	18.7874	18.4381	18.7265	19.0027	17.6061	18.7357	18.7965	16.94	19.4484			17.5597	18.6056	16.5197	17.0574	18.5888	18.0911
14.5951			15.446	18.1853	15.5616	17.7202	18.4245	16.4738	15.9282		16.3346	16.4044	15.7217	15.432	17.2002	16.3192	16.8687		17.0946	16.7017	16.7297	16.3682	16.2732	16.5976					16.6444	16.058	16.7462	13.8917			16.3823	17.0708		16.6464	15.9376		16.7201		16.8982	17.4661	15.8711	16.4967	16.2231		17.3317
22.5233			24.4257	23.6283	20.166	25.1223	19.286	24.8488	21.6536					19.1457		21.4498	24.106			20.739		20.9231		23.6097	22.574	20.9953	20.9353		23.5271	22.5642	23.9194			23.7013		25.4102	24.089	22.6658			21.0411			23.9541				20.2645	24.4392
	17.2508				15.8914				16.0221	16.545	16.6591		16.9544	17.0844				15.9932	16.6856	15.9433			16.6508	15.88				16.4952		16.0707		16.2036	16.8822	17.0626	16.6698										17.0062
13.4047	15.479				15.1928					16.6187	15.7094		14.5914	16.6025					15.7259	14.2577								15.602				16.0686	15.8454		16.1974						15.4343				16.1519
	16.5154				17.8688	17.2023			17.6078	17.8898	17.6401	17.9049	16.607	18.277	16.9466	16.9108		17.1389	16.7457	17.9088		16.9111	16.6991	16.0741								16.4385	17.4601		17.9654			16.9219			16.7681			17.2998	14.8778			16.3529	17
22.0636	24.1284	24.0745	19.7559	20.2961	22.5202	21.9283	16.1043	20.003	23.5234	23.9075	23.5608	20.2748	25.3432	24.2823	21.3289	23.2403	21.4223	23.1505	22.6669	22.0228	20.8178	21.9465	24.5738	22.321	21.9036	20.4113	18.8742	24.7066	22.9412	23.8146	20.3657	24.31	25.0521	24.5492	25.0046	22.1292	22.5833	22.3098	23.1702	24.1995	21.5461	22.5844	19.8705	22.2101	25.4779	21.6339	22.5176	23.6638	21.3206
					15.4819					16.4145	15.7824		16.3131	14.9166				14.8395										16.8702		15.8669		16.1591			17.6259										16.3958
17.6614		19.7161		18.3219	19.391		17.5013	18.1057	18.262	20.0135	18.3985	19.2646	19.7817	19.5272	18.0016	19.1385	17.7834	18.7154	18.3673	18.7458	18.6731	19.0669		19.4915	18.3869	18.6288		18.0135	18.15	19.0581	19.0743	17.8916	17.2675	20.2219	17.5678		19.0853	19.1972	18.9264	19.7235	18.6779		19.1462	18.4627	20.2779	18.8355	18.7357		18.7864
	18.4988	19.375			15.972	17.1989			17.4909	16.5962	16.3379		17.7421	16.7314	16.4847	18.1201		16.6136		16.0313	17.6018			18.3252	18.2059			16.8905	18.2033			17.6585	17.9329	18.9041	17.5918	17.9721	17.4012	18.0109	17.8193	16.8063	18.6468				15.0441	15.6103		16.9195	17.1371
20.991	21.0844	20.8964	18.5552	20.5263	21.0733	20.9288	16.2251	19.0406	21.0245	20.9799	21.0844	20.251	21.1902	21.2987	20.8502	20.8701	20.1236	21.1182	21.0563	20.7021	19.9038	20.505	21.002	20.3841	21.1372	18.5834	19.9384	21.0289	20.4956	20.9028	20.1902	21.098	21.1192	20.7549	21.4048	20.6418	20.1318	21.0027	20.5694	20.9516	20.6668	20.6314	18.6757	20.968	21.3727	19.4718	20.209	21.0582	20.555
	17.9756	16.8222			17.6838	18.9333				17.5387	16.3753		17.3977	17.3263		17.7079			17.5776	16.0619								17.5717		17.784		17.7027	17.7074	19.149	17.7647						18.0378			17.2709	17.5075			16.3661	17.5391
17.3617	18.136	17.2812		16.2896	17.8351	17.0417			17.8719	17.5689	17.1488	15.6496	18.2673	18.408	17.039	17.8894	16.9785	18.4175	17.5803	18.7929		17.225	16.4285		18.736	16.9992		18.0025	17.4264	17.8049		17.9195	18.3164	17.6177	18.0493	16.8449	16.8931	17.8124		17.7523	17.3161				18.2683	15.8944		18.0464
20.6345	20.666	20.5546	17.8553	19.3652	20.7798	19.3808	15.8809	18.1132	19.7372	21.4412	20.829	18.0239	20.0984	21.7189	19.2216	19.7301	18.7457	19.4153	21.0882	17.6397	17.9682	18.672	21.3488	19.6059	19.9893	19.2026	18.5146	20.8446	18.7212	20.5721	18.8288	20.3023	21.2415	19.9545	21.8219	20.4035	19.5005	19.7872	19.9134	20.2847	19.2015	18.286	18.7211	20.6874	20.6683	18.8624	18.8999	20.1882	18.7588
		16.6811			16.5279					15.8266	15.9838		16.7869	17.0942														17.1462							17.1347			16.7813			15.4633				15.4357
16.335	17.6636	17.4206		16.5912	17.9611	16.9305			17.393	17.7198	17.8533	16.7272	17.6823	18.0788	17.2932	17.8798	16.9723	17.6903	17.8036	17.4797	16.3984	17.5081	16.8563		17.2463		16.2111	17.4344	16.8659	17.5344		17.7069	17.7339	17.5861	17.5502	16.9074	17.3595	17.4803	17.4021	17.7171	17.0482			16.1956	18.162			17.1083	17.4174
19.7277	21.6556	20.8697	18.8015	19.1889	19.6965	20.5832	16.4038	18.5712	21.3845	20.1403	19.0401	19.066	21.4864	20.6266	20.5112	21.0642	19.0597	20.4148	19.0584	20.356	18.2535	19.438	19.6434	21.2417	22.0187	19.2451	18.7158	20.7306	21.149	20.6875	19.3528	21.5525	21.4334	21.8195	21.2934	21.3446	20.8031	20.8625	21.4821	19.8588	21.6207	19.6432	19.5741	19.6819	19.9514	19.7931	20.4225	20.669	20.9751
										15.0894	14.8953			12.8104									14.9594									15.2137													15.656
		16.8614			16.2539				15.8764	16.8386	15.3234		15.4287	16.9927		16.831		15.353		16.9328			16.3967	17.1835	16.8071			16.2794		17.6198		15.9455	18.1266	18.1384	17.5837			16.4389							16.9325
18.2336	19.6812	19.3405		17.4931	19.2369	18.1179			18.9728	19.6171	18.9912	15.8612	19.2106	20.2924	18.3084	18.1662	17.2214	19.15	18.757	17.742	17.0566	17.1801	19.3754	17.0834	18.4418	17.2088		19.5655	18.0694	19.2068	17.222	19.3197	20.237	19.8418	19.528		17.3784	18.0007	17.7311	19.062	18.1605		16.4658	18.0894	20.1506	16.1932	17.6775	19.5026	17.2777
	18.6115	18.3767		16.6535	18.0963	18.6156		18.5357	18.5241	18.1819	18.6832		17.2716	19.2144		16.6459	17.6033	18.3143	18.0955	17.3482		18.0022						18.3642				18.2381	18.7302	20.8465	18.643		19.2285	16.7831		17.4693	17.3352			18.3003	18.9255			17.7603
									15.7254		15.8882																		15.9835			16.1589	16.2155		16.0634										15.3707				21.0031
20.4565	20.7548	19.7554	17.4065	18.9349	19.6823	19.8048			19.5866	19.7625	19.9671	19.0448	20.821	19.4993	19.5141	19.6641	18.3328	20.1181	20.976	19.2193	19.2747	19.0462	20.1874		19.4214	18.3771		20.4292	19.9111	19.8305	18.9498	20.5074	20.4997	19.5819	19.7716	19.3251	19.1693	19.327	19.2574	20.5566	19.188	19.6644	18.7986	19.3128	20.8149		19.3509	20.5877	19.3036
17.2695	19.021	18.7476			17.2639				19.5888	18.0661	18.129		18.6107	19.2075		17.6506	16.397	16.9083					19.0355	18.0373	17.6396			18.7455		19.025		18.2451	19.1114	18.6077	19.9742	17.41	17.825	17.167	16.8018	19.1313	17.0452		17.2336	17.8287	19.247			17.7313
	15.75				14.831									16.2284														15.633				15.8351	16.1441		15.5628						14.4081				14.8817
22.2209	22.1862	22.3688	19.9234	21.102	22.4436	21.9571	15.4042	20.1387	22.212	22.6309	22.6528	21.3092	21.8504	22.1156	21.5404	22.0584	21.2536	22.3041	22.1342	21.4592	20.9047	21.9519	22.5927	21.0145	22.0442	21.2825	20.9888	22.6032	21.6759	22.2755	20.7664	22.4225	21.907	22.3497	22.3528	21.6603	21.3246	21.5637	21.2764	22.5456	21.7093	22.3454	19.353	22.0054	23.0736	20.6295	21.2242	21.862	21.7873
18.3763	18.2414	19.3678		18.091	19.0458	18.8041			18.6096	18.7071	18.6147	17.791	18.6133	18.5226	17.8983	19.4372	18.488	17.9281	17.9972	18.5189		18.601	18.8346		18.3821			18.6648	18.2285	17.5299		19.2077	19.5945	18.6311	18.693		17.8198	18.2163	17.1125	18.6566	18.2299	20.7603			19.5227			18.352	17.3509
18.0264	19.1069	19.4119		16.1579	18.1832	17.7052			16.6409	16.0261	18.1781		19.2942	16.5727		17.6459	18.5193	18.7181	19.5166	17.2475	15.913				17.1622	17.192		17.128	17.7824	17.8859		20.3587	20.3803	20.0102	17.7118					19.2129	18.5936				20.6992		17.3138
20.2215	20.1536	20.1629		19.9664	18.7476	20.4634		15.2178	19.6336	19.2014	20.4991	19.2045	20.4142	19.2524	19.7814	20.5278	19.398	20.7678	20.605	19.1262	19.7453	18.5573	19.5203	18.9725	20.2105			18.646	19.4516	19.6296	18.4754	20.6797	21.495	21.2966	19.2061	18.2324	19.4944	19.7576	18.9335	20.6616	19.9047	19.7933		18.7561	21.077	17.8953	15.6258	20.7845	19.1237
	15.7571								14.8685	13.8782	16.4831	16.2106	16.7432	16.7402					15.5051													16.4751	17.4081	16.9022											17.4013
				20.9997	20.6609	22.794											22.2035	22.1908		21.5097						19.8765			21.6406			22.4097	22.0002	24.6592	20.1856	20.258			18.9547		22.0529	21.8785		21.9175					22.417
22.2118						21.8327					22.461	21.5012	22.2767					22.7399			20.3719				22.1963	21.4022		22.7126		22.5303	19.452			22.2796	22.2455	21.6232	21.3701	22.045	21.5184	22.8204	21.7647	22.9658		21.3214	23.3042				21.8131
19.6994	19.4879	19.2788	16.9225	18.5085	19.1411	19.4431		16.9216	19.7151	19.4716	19.5857	18.5496	20.0519	19.4075	18.9264	19.0977	19.2547	19.6126	19.7723	18.7491	18.2353	19.1367	19.4944	17.9213	19.4	18.2379	18.2207	19.7009	19.0483	19.5541	18.3021	19.5724	19.6247	19.3285	19.567	19.0033	18.3213	19.0036	18.38	19.5296	19.173	19.1754	16.9028	19.2863	19.7628	17.4193	17.7082	19.5314	19.1812
	15.8511				15.3357				15.3685	15.4528	15.7138			15.4994						14.5634												15.9765	15.235												15.836
18.8156	19.4995	18.4757		18.8321	19.0902	19.1606	17.0465	18.0354	19.3388	18.975	19.0304	18.6579	19.1063	19.3442	19.3047	18.7008	19.2317	19.5051	19.3078	19.6249	17.7007	18.9355	18.9778	17.7861	18.0059	18.6031	17.8136	18.7532	17.8664	18.1238	18.0035	18.8657	18.9574	18.5824	19.3683	18.9038	16.9428	19.1578	18.8758	19.3521	19.0989	19.3454	16.1705	19.6492	18.8442	17.2618	17.9165	18.1968	19.3129
27.652	29.9727	29.0802	26.6316	26.6282	27.7598	28.5241	25.4783	26.152	29.7168	29.4344	28.5704	26.733	30.8684	29.9044	28.8261	29.4476	27.3729	28.4389	28.5778	28.8193	26.3146	27.4941	29.5748	28.6864	29.7319	27.0657	26.5132	29.7481	29.0046	28.94	26.2328	29.4819	29.5199	29.7384	29.5474	29.0216	28.8688	28.8148	29.5844	28.8749	29.2816	28.5808	26.547	27.9063	30.29	27.3254	28.5928	29.4677	28.0675
17.4959	18.3308	16.7174			16.9772				18.2935	16.8896	16.9739		18.2724	17.6198	15.9454	17.8533	16.2708	16.5765		18.7254	15.4413		16.8287	18.2072	18.3485			17.1466		18.0208		17.927	18.5203	18.521	19.3611	17.0647		18.1471			17.8122			17.5884	18.6629	17.0126		16.8909	17.5284
19.5004	19.8151	19.2973		18.1817	19.6295	19.2972			19.6016	19.8649	19.7016	18.3207	20.0224	19.8415	19.0894	18.816	18.6484	19.8862	20.2227	17.3631	18.4435	18.7301	20.2604	18.0733	19.34	17.6692		19.6691	18.5747	19.4268	18.3195	19.6759	20.1016	19.4411	20.0902	19.1755	17.999	19.4762	18.6388	18.8551	19.0621			19.4675	20.2164	17.1825	17.7673	19.6299	18.3526
24.6942	24.4072	23.9894	21.299	23.6802	24.3438	24.7507	17.6837	22.4964	23.9765	24.4585	24.4491	23.7785	23.8556	23.0355	23.3394	23.7661	23.4855	24.7212	24.6972	23.471	22.9429	23.1673	23.69	22.4833	24.2975	24.7359	23.2252	24.1015	23.4247	23.8442	23.3794	24.487	23.9921	23.8398	24.3041	24.4373	23.1484	24.7993	23.6015	24.4764	24.5542	23.9107	21.8948	24.141	23.7735	22.5565	22.7982	23.8777	23.114
22.0944	21.5631	21.1935	16.5104	21.2592	20.7473	21.5454		19.5559	21.2565	20.7936	21.5147	20.7901	21.7753	22.3636	21.1161	21.6433	20.8932	20.8606	21.4824	19.3815	20.6101	21.0045	21.508	20.3632	21.4699	20.0127	20.3972	21.2013	21.3284	21.3394	20.5114	21.8831	21.7293	21.2426	20.7524	21.3725	20.628	21.7163	20.998	22.0157	20.8231	21.5778	19.1261	20.604	22.2987	20.2055	20.3968	21.9832	20.7165
18.7871	18.4103	18.4772	15.8796	18.4427	18.4271	19.2388		16.3298	19.3322	17.8347	18.9309	17.5409	18.7949	19.1793	18.5728	19.0587	18.8242	19.1963	18.6369	18.7142	19.0099	17.9055	18.4129	18.1579	19.5139	15.8442	15.8717	18.3236	18.9147	18.7037	16.4698	19.476	19.8082	18.6411	19.0818	17.8538	17.9918	18.9036	18.2687	18.3099	19.2014	17.1566	14.6728	18.3018	19.3221	16.5821	17.2175	19.5766	18.0783
18.1239	17.34	16.6752		17.0344	17.6786						18.023	16.6023	17.5381	18.0807		17.4665			17.22		18.105		17.2894					17.8323		17.667		19.0201	19.1361		18.7685						18.931				17.8257	15.2648		18.3128	18.016
	16.1157	17.9536		14.7665		16.0011			15.6788		15.733		16.3873	17.0077	16.0143	17.1734	16.0033	15.2079		16.7601				17.4464	15.9497			15.2912	17.9067	17.6162		17.8502	18.4364	16.2964	17.6579		17.1951	17.0454	15.385		16.3826				18.0706			17.0393
22.3844	23.8281	23.19	21.1865	22.7942	24.6138	22.6976	17.0434	21.9936	23.2797	24.7217	24.3237	22.5333	23.0825	23.8118	22.1008	22.815	22.0525	24.1031	23.5889	21.8808	20.633	23.7161	24.2917	23.1688	23.2854	22.0898	22.7065	24.3872	22.0818	22.8462	22.1958	23.506	23.3936	23.0948	24.7367	23.2627	21.8859	24.1824	24.4823	23.159	23.1546	23.6488	22.4224	23.7785	24.082	23.1467	21.9735	22.8369	22.9576
17.1961	19.3498	18.179	15.0921	15.9883	17.9038	17.1991			18.2324	17.4797	15.6712		18.5957	19.0157	17.5337	18.0611		18.1137	18.2191	18.1781			18.1297	18.8095	18.9407			19.0936	17.1501	17.6505		18.9437	20.5701	18.2001	19.5497	18.145	18.2417	16.8458	19.2611	20.2989	18.2115			18.2719	19.1473			19.1276
	15.6454				14.8085	14.8821					14.085			13.8512				15.3476	13.8931											15.9696			15.6941		15.5743			15.9907
	18.4873	19.0257											19.7604	17.2533							20.2794							17.8029		16.3101	19.9642	18.7356	17.895	19.3656	18.5873				20.9806						16.8468
	16.2767										15.0593		16.0257	16.6137						16.131					17.5872			15.7082				16.3811	17.2391	17.1538	16.4111										16.825
									16.1711				16.5223	16.6894														15.0136				15.9211	17.0446		17.1909		16.3746								16.6637
19.4112	19.733	18.9781		19.1028	18.6641	19.0091	17.8719		19.1651	20.1108	19.663	18.3799	19.4249	20.1323	18.5797	19.0148	18.6729	17.2667	19.7835	17.744	17.9931	18.7795	19.9876	18.5827	19.7475	18.4172	17.6445	19.2661	18.9742	19.1031	18.3989	19.5612	19.6835	19.2976	20.2288	18.414	17.6161	19.5584	19.283	19.1662	19.058	18.3731	17.7529	18.7768	19.8744	17.6982	19.0698	18.7426	19.1271
20.2967	20.0393	20.031	18.1831	20.0308	20.719	20.5125	17.0732	17.9674	20.2585	20.2262	20.5718	19.8769	20.3255	20.5113	19.9585	19.9498	19.5759	20.5126	20.0282	18.9199	19.4883	20.1036	20.3255	19.7425	20.3364	19.7247	19.0782	20.33	19.9609	20.3222	19.4545	19.8466	19.9574	19.7896	20.5034	20.0103	19.5276	20.576	20.0916	20.0631	19.9977	19.7484	18.6554	20.2927	20.3575	19.0238	19.3754	20.274	19.5475
23.7072	23.7094	23.8519	20.5291	23.0021	23.6197	23.3174	19.0942	21.3	23.8963	23.8365	23.8069	22.8822	24.0608	24.8209	23.5634	23.3347	22.8102	23.6452	23.8822	23.3798	22.8579	23.1516	24.2245	22.8952	23.4482	22.7545	22.6308	23.8804	23.0725	23.323	22.3293	24.2316	24.0939	23.2917	24.2418	22.8477	22.7353	23.2994	23.466	24.0305	23.3911	23.6987	21.4106	22.7683	24.5742	22.3837	22.7152	23.4947	22.8047
														15.3493		17.0997		14.7743		16.9561				17.1143								16.626	17.0728				17.0011								17.0142
				17.8181		16.1501	17.0411				16.3179								18.0125									17.6419		16.8224		15.5543	16.9909
17.5248	17.6775	15.7687			17.8413	15.9283			17.9439	16.4259	16.4027		18.0593	16.9789		17.5303		17.1022	17.5033	18.2487				17.689	17.3544			17.1781		16.5721		17.2323	17.915		18.5113		17.0834	16.2211			16.1681			16.4845	17.8919			17.2813
	17.7451	18.3798		19.0529	17.9509	18.9211			20.0044				19.9313	20.0457	20.3805	20.0221				21.0226	18.654			20.1218	18.7608					19.0151		18.7117	19.0386	18.9656	19.3876		20.591		17.9556		21.2512
	17.1878	18.1581	17.2227	19.9895	18.2792		17.5681	18.5517	17.8969	17.2629		17.6361	18.6764	17.4408	19.2817	15.9781	18.3088	17.7418	17.1758	17.1888	18.843		19.1763	19.5489	19.341	19.9559	18.2909	17.8129	19.587	18.4706	18.029	17.4157	18.8746	19.1039			18.3425	18.0442	19.4894	18.2922	19.398		19.7191	16.9859	18.5678	19.7834	19.664	19.284	19.7656
17.9871	17.2191	18.3332		16.7642	17.132	17.8573			17.0606	14.9441	16.1137		16.4349	17.2089		15.4083				15.9651			17.6097	18.5063	17.9277			17.7962	17.9844	18.3256		17.4437	18.9567	17.8401	18.4639	17.1831	17.5412	14.7887			14.4777			15.5561	17.4575			17.4592
18.0826	19.9459	19.7606	16.9554	17.5584	18.4127	19.0262			19.2978	19.3941	17.9721	18.0781	20.0745	20.0883	19.3909	19.5792	18.3881	18.3892	18.8153	19.3313		18.3973	18.1769	19.4577	20.1648	16.4597		19.3969	19.9894	19.3669	16.9328	20.2895	20.4933	20.3761	20.0895	19.4659	19.3325	19.0527	20.055	18.9773	20.108	18.9533	17.5592	18.3096	18.9113	18.0851	18.6129	18.7189	18.9916
	15.6196									17.9664				16.7797				15.6701					16.3253							16.257		15.6802																	15.6381
17.3121	17.0877			17.2671	16.9798	17.6679			17.6087	17.4583	16.8078		17.4304	17.9866	18.5183	18.3738		16.4045	17.4434	17.7364		16.6943			17.6738			17.0931	18.0212		17.0702	16.7773	17.105	16.9176	17.935			17.4321			16.9978			20.675	17.4056			17.2724	17.574
20.8064	20.0946	20.7577	21.5992	21.6753	20.0774	21.483	21.2646	21.0973	20.3238	19.0003	20.2736	21.4327	19.6298	18.7038	21.3167	20.465	20.9935	20.5609	20.1661	20.142	21.7518	21.5586	20.1174	20.9053	20.1571	21.0322	21.5079	20.1706	21.4056	20.7962	21.7212	19.7347	19.1488	19.6	18.8832	21.4396	20.7687	20.1678	20.4173	19.7234	20.9069	20.5805	21.0048	20.2731	19.7783	20.8022	21.3408	19.4885	21.4688
20.0239	17.6002	19.5093	20.0616	20.4988	18.9524	19.817	20.2306	19.8546	18.9072	18.3999	19.2754	20.5294	18.4638	16.4218	20.4907	19.5972	20.0261	19.1286	18.4218	19.6874	21.0147	20.2845	16.6688	19.6014	19.1722	20.4816	19.9405	17.5674	20.7909	19.3505	19.4201	18.6747	16.1131		17.1501	19.7766	19.1731	19.5258	18.946	19.4983	20.2048	18.4815	20.3538	18.7111	17.8288	19.7675	19.5556	17.7328	19.8205
17.9861	15.7661		18.0104	15.6045		15.6595	15.3433														16.6939	15.6896	16.528	17.3841	17.7244	15.8724	15.0745	14.8003	19.508	19.1709	18.4863		14.401			17.4981	18.6415
	15.1378				14.1727					15.1368				15.2368														14.0371				13.984	15.3505	13.2073	16.7333										15.1834
17.1202	17.0601	16.341		15.8279	16.894				16.9297	16.7647	16.5853			17.1724	14.5293	16.5532		16.2066	15.6838	16.3159								16.3276	16.5339	16.8198		16.9244	17.4849		17.4469			16.8313			17.0274				15.9016
	16.4507									16.9473	15.9039			15.2792						15.8744												15.7375	16.1727		15.8475	18.021					16.8045				15.0597			15.2112	13.2234
	14.8928				17.2184					17.6714	15.64			16.7837				15.6233		15.1112								16.0489				16.5348	15.9766					15.0766							16.4741
16.7453				20.2911	15.4494	19.4486	15.2453	17.4				18.7001		15.6248	17.7219	16.7302	18.5378	17.2131	16.8185	17.5178		17.6705			16.7366	17.7504	16.6502		18.6812								17.9161	18.3271	17.3101	16.8496	16.5406		16.1585	17.1354		16.0761	17.8297		18.1236
				18.2074		17.4042						16.9981
19.3117	18.6175	19.2428	16.5373	17.5092	19.6892	18.8326		16.2161	18.8063	19.6677	19.3934	17.3956	18.4059	20.2093	18.0639	18.3169	16.0333	17.5356	19.638	16.2478			18.4254	19.0039	19.0742	17.7629	16.0811	17.8574	17.9433	19.0272	17.1197	18.9469	19.0732	18.76	19.6977	17.8499	18.8112	18.2682	17.0083		17.5533			19.668	17.6854	16.8055		18.8833	20.6032
18.1744	18.8455	18.4224		17.7856	18.8513	17.6925			18.559	17.8791	18.1733		18.0212	18.9492	17.1377	17.8655				17.9388	16.2437		18.2333	17.9073	18.3206			18.001	16.8236	17.2607		18.6474	19.2736	17.8841	19.5244		17.6638	17.4584			15.7179	17.3431		18.0678				18.677	15.8821
21.3194	18.6728	18.7768	18.3353	22.3023	18.9845	20.5824	17.9362	20.5927	18.9642	18.5774	19.6161	20.5698	18.5864	19.5046	19.8091	20.2142	19.8008	19.1158	20.3396	18.6279	19.9161	19.9145	19.0973	19.126	19.9624	20.4387	20.28	18.4648	20.3855	19.5047	19.9685	19.0966	17.9152	19.7814	18.752	18.9725	19.9438	20.571	20.1638	18.6956	19.5541	20.5309	19.8852	18.6061	18.7771	19.9192	21.2174	18.8937	20.7531
	18.8055	18.4869			17.0131	15.4853			17.5675	17.7537			18.889	17.1989											16.6635			18.9641		17.7111		16.9889	18.8121		17.7014
25.909	27.0022	26.1828	23.3697	25.1073	26.3611	25.7895	19.9188	23.7465	26.3687	27.03	26.6465	25.5564	27.3214	26.5523	25.1156	25.7897	24.536	26.6628	26.4204	25.8462	24.2113	25.4749	27.3614	24.2115	25.3653	25.4782	24.8828	26.8802	25.0867	25.6704	24.3937	26.453	26.6708	26.1041	26.827	25.2562	24.6726	25.8183	25.6078	26.8241	25.2684	26.0661	23.5701	25.353	27.6116	24.6302	26.1122	26.7921	24.4983
21.7716	22.8237	21.7016	20.0442	21.397	22.46	21.5715	17.5701	19.7748	22.2856	23.2719	22.8976	21.0148	22.8355	22.615	21.5707	21.6229	20.5666	21.8689	22.7076	21.7294	20.4239	21.3277	23.0607	21.0158	21.5564	20.9664	20.7824	23.2043	21.1083	21.9662	20.4913	22.5624	22.4509	21.58	23.0043	21.6096	21.078	21.7015	21.6204	22.5031	21.0003	22.0585	18.9706	22.067	23.4865	20.6213	21.4929	21.8736	21.0652
	13.5767																											13.3731
24.7378	25.8995	24.5278	21.9629	23.8323	25.1217	23.827	23.037	21.9376	25.227	25.463	25.0761	23.5933	25.7846	25.24	23.7708	24.5148	22.6045	25.2945	25.3025	25.0769	22.7971	23.6386	25.7936	23.6171	24.3934	23.6605	23.301	25.646	23.7293	24.7541	22.913	25.1117	25.6573	21.3695	26.1168	23.1164	23.6695	24.2247	24.1679	25.4855	23.9579	24.6892	22.6816	23.5633	26.1171	23.292	24.1669	25.345	20.3767
21.2578	20.8754	21.3808	19.2998	20.7358	20.9414	21.3837	16.7551	17.6947	21.5098	20.3735	20.8443	20.9223	21.3992	20.5307	21.3386	21.4106	20.304	21.1025	20.6706	21.6878	19.9069	20.8756	20.709	21.1727	20.9388	20.5015	19.6334	20.6154	20.6972	21.1645	19.1325	21.0598	20.8601	20.9881	20.7458	20.496	21.7426	21.1256	20.5086	21.0413	20.8309	20.1029	19.0482	20.7293	21.2208	19.4778	19.0343	20.7606	20.3431
21.183	21.8164	21.2341	18.1763	20.6577	21.2707	21.0851	16.9184	18.7163	21.6121	21.2779	21.2077	20.0638	22.0294	21.5459	20.8596	21.433	20.4371	21.4972	21.3338	21.6261	20.2211	20.9472	21.8047	20.6446	21.2023	19.444	19.5753	22.0767	20.9554	21.1717	19.9084	21.686	21.9136	21.2933	21.9908	20.2474	20.1947	20.7547	20.6579	21.1907	20.7167	20.9036	18.6352	20.8872	22.4011	19.7886	20.3276	21.3053	20.3675
22.3208	21.6165	22.1772	20.2266	22.0097	21.7031	22.4814	17.731	20.4804	21.9928	21.1044	21.7919	21.9892	22.3992	20.8998	21.6949	22.4453	21.5752	22.4752	22.6459	22.7324	21.6089	21.6956	21.3616	21.4165	22.0849	21.6684	20.8873	21.4126	22.2455	22.5006	21.1488	22.2777	22.1542	21.7645	21.6926	21.7288	22.2479	22.2421	21.9646	22.2952	22.1572	22.1577	20.1705	21.7847	22.0816	20.6257	21.0742	22.4547	21.4161
18.765	18.2059	20.2395	17.86	19.0622	17.8045	19.4825		16.6327	19.0687	17.2548	17.9251	18.0285	19.0294	18.9031	19.8818	20.0257	19.7758	18.8542	18.8636	20.4269	18.515	17.8942	15.4055	20.058	19.3581	16.0085		17.5807	18.9236	19.1892	17.6271	20.0999	20.6442	19.4287	18.7195	18.9396	20.1267	18.3403	17.8987	18.2414	18.089		16.8914	17.7298	18.9494	16.819		20.0423	18.235
20.3929	20.5411	20.2748	17.6933	19.8002	20.4486	20.3091	15.473	18.2466	20.1643	20.4804	20.4598	19.4778	20.8428	20.2446	19.8118	20.0881	19.3962	20.3496	20.8368	20.655	18.7914	19.8788	20.5383	19.5613	19.9235	19.758	18.9394	20.3211	19.673	20.0501	19.1649	20.5045	20.4846	20.0638	20.7554	20.065	19.7301	20.3953	19.8915	20.1823	20.1279	19.3826	18.0155	20.1816	20.9096	18.9968	19.3189	20.0042	19.62
											16.0378			18.6096		17.9702							17.3482									15.5512							17.3148
	17.1304									17.3897				17.7353									18.0393									17.8013			18.1726			17.159
16.813	18.1453	16.5112			18.4644				18.2259	18.5977	17.6555		16.6722	18.0159		17.6843	17.2273		20.6003			19.6572	17.4241	19.1503	18.1445			18.1152		18.187		16.9659	16.1617		18.7891		17.1167			17.9919	19.1726			19.0873	17.6035		18.0927		16.8886
18.8951	18.9791	18.8616	17.2382	18.9063	19.4251	18.8224	17.3636		18.9972	19.4721	19.3954	18.1257	18.7008	20.2852	19.0495	18.7924	18.7683	18.69	19.3664	18.8001	18.8649	18.6649	18.5182	19.2166	19.2059	17.4591	18.0247	18.6161	18.331	19.0869	17.274	18.6565	19.0283	17.5234	19.4805	18.7668	19.1221	18.5507	18.831	18.2203	18.8065	17.8324	16.9957	19.0501	19.2494	17.8456	16.7294	18.6756	18.8565
17.8482	17.4022				17.9185	16.8993			17.8969	18.2486	18.0921	18.0695	18.0744	19.4395	17.7668	17.852	17.5448	18.4599	18.7049	18.2909	16.8107	17.4168	17.5814	17.8735	17.8069			16.655	17.2887	17.9816		17.3875	18.1809	16.9692	18.2828	17.2937	17.1103	17.5606	16.6345	17.9168	17.7852			17.7651	18.6024	17.4123		17.4888	17.45
					14.9698					16.707	15.9599			17.6587																		17.1403	15.1938		16.2194						14.6821				16.0896
					15.8002				16.322	15.25	15.5612			16.9014		15.4669		14.5302		16.1079					15.9718		17.146	14.7577				15.2997	16.6153		15.6196			15.8763			15.8064				15.1716
18.9245	18.8406	18.4895	16.4587	17.7536	19.3659	18.3314			19.0862	19.4837	18.95	17.8208	18.7504	20.2828	18.8959	18.7493	17.7387	18.6933	18.3998	19.0226	17.7268	18.6041	18.4945	18.526	18.981	17.364		18.9095	17.9437	19.13	16.0565	18.7752	19.4403	18.1243	19.5616	17.6435	18.6038	18.3599	18.6797	17.9441	18.8628			18.7457	19.0855	17.2533	17.2682	18.4375	16.8309
16.9185	17.6438	17.3156			17.1253				16.4312	17.8781			17.0523	18.7973	16.3824	16.5491		16.6845	16.6136	17.0913	15.4432		17.4014		17.4158			17.5944	16.3866	17.559		17.0753	18.2699		18.2095			16.1911			16.7978				17.6723			17.0063	15.9888
18.3547	18.2647	17.8345		19.5432	18.6322	18.3372	18.0286		18.7196	18.6278	18.8482	17.6291	18.3881	20.3026	18.2665	18.678	18.3517	18.5852	18.709	18.8034	17.4112	17.9489	17.6931		18.9074			17.7278		18.4927		18.5122	19.3645	18.3025	19.2609	19.0008	19.3398	18.3431			18.4733			18.9423	18.795			18.8826	17.2081
	18.7759	18.1982			17.9563	17.7778			17.174	17.8069	17.644		17.832	18.8195	17.1419	17.5183		17.8058	17.9024	17.1736	16.7493	17.329	17.8204		18.1448			18.2868		17.1986		18.1413	18.0221	19.2702	18.4532		17.2527	17.1798	17.5481		17.2436		17.4894	17.1816	17.9223			17.2829	16.372
18.0085	17.1945	17.5626			17.5135	18.0021	16.1623	15.8854	17.7366	17.0595	17.4035	16.6627	17.3126	18.5093	17.3177	17.2139		17.4382		17.9454	16.6573	16.7542	17.2831	17.4461				17.2998		17.4822		18.0545	18.2094	17.2899	18.233	17.5445		17.5612	17.033	17.4122	17.5882			17.9926	17.551		16.5263	18.1529	16.7218
17.9951	17.9137	18.2124		16.4576	18.1566	18.3123			18.1738	17.8044	18.1578	17.4891	18.1486	19.4013	18.2031	18.3182	17.8693	18.4747	17.9744	18.4535		17.785	17.2778	19.0591	18.2573			17.3623	18.1137	18.1373		17.8364	18.4606	17.1336	18.7104	18.8091	18.1611	17.855	17.7102	18.2935	18.279		15.121	18.4146	18.2792	17.681		18.4306	17.8889
18.0747	18.0335	18.3607	15.5227	17.7054	18.2977	18.2417			18.1938	18.162	18.7025	17.7058	18.3391	20.1262	18.5617	18.2903	17.6976	18.5615		18.1131	16.9946	17.0514	17.4731	17.4795	18.0247	16.7455	16.7164	18.0022	17.2368	17.9936	17.3774	17.8769	18.3085	18.1927	18.5493	17.2854	17.5056	17.6508	17.5968	18.7828	17.6054	18.5554		18.1258	18.9968			18.8077	17.5461
16.6072	16.8172			16.177	17.9618	16.2831			17.7892	18.0217	16.4858		16.8243	18.4938	16.8263	16.7828		16.5822		16.9734					17.3361			16.4133		16.5642		16.873	17.5799	16.959	18.1714		16.9815	16.0143	18.1115		16.8835		14.6847		16.9002			17.6245	19.1617
					17.6127				16.7637	16.9698	17.9221		16.1595	18.4933		17.2847				15.8029						17.8951						16.2167	17.6866	14.4742	18.0572										17.2964			16.5695
											15.6097			17.0836		15.0434				15.9783			15.9589										15.6661		16.4554			15.7663			15.5914
	15.2937												14.7583	14.7762		15.8339				16.3943												16.1271	16.3698		15.265
	18.253	17.0884			16.0881	15.5823	15.5968	15.3976	17.6435	16.6826		16.3363	18.0815	18.4046	17.8936	17.5058		16.5013	15.7904	18.0595	14.6528		16.9466	17.3105	18.5164		15.8956	18.5905	18.2565	17.2093		18.9268	19.1251	18.9224	18.3804	17.0213	18.0994	16.8656	18.4308	17.2107	18.6676	16.5022	15.1675		17.0742	16.158	17.4385	17.7298	16.6617
19.52	19.9086	19.8302	17.2328	19.2689	19.9698	19.7822		17.5458	19.9233	20.0897	19.885	18.7478	19.8554	20.3362	19.9828	19.768	19.2718	20.1248	19.8096	19.6507	18.9029	19.5689	19.4544	18.7475	19.9092	19.0532	18.1871	19.7297	19.0756	19.7061	19.5383	20.014	20.1581	19.5798	20.1914	19.2815	19.0754	19.7127	19.2491	19.7051	19.6274	19.4346	16.8451	19.7084	20.0936	18.1196	18.763	19.59	19.2168
18.5758	19.2343	18.8662	16.0496	16.4553	18.701	17.4925			19.1656	18.8504	18.8396	16.5491	19.2858	19.7989	18.5482	18.4844	17.0405	17.8678	19.7349	19.0608	17.415		19.2259	19.0404	18.5687			18.827	17.6882	19.238	15.1915	18.8796	20.2787	19.5624	20.0381	18.4612	19.1131	17.8239		17.1132	16.7539		16.1805	18.27	19.9172	17.6553		19.1825	17.2993
	16.3329	16.5042							15.2864		15.0117		15.5448	17.3602		16.6221			17.1085	14.5542				18.4419	18.606			16.4878				16.8002	17.7296	17.4704	17.5697			16.2644						16.6452	16.2363			15.7305
											15.3426																						14.3999		16.3753										17.3183
	17.7085	18.1178			16.0832	16.7888			18.6526	16.8041	16.771		18.0379	18.5129	17.9015	18.0077		17.3004	18.5826	19.2772				18.6988	17.9274			16.9531	17.0784	16.9405		17.5578	18.4234	16.3944	18.3979		18.8609							16.9495	18.0668			17.4269
21.4521	22.8579	23.0166	19.9628	20.512	21.3855	22.4797	18.8812	20.0124	21.8287	21.1638	20.3352	19.7975	21.9168	22.1264	21.7394	22.4314	21.037	20.5649	20.6581	21.7325	18.7574	20.917	20.4785	22.118	22.4997	20.459	19.9461	22.2511	23.0692	22.085	20.2837	22.8041	22.4858	22.7253	21.8818	23.3702	21.8621	22.2329	22.3623	21.4165	23.2144	21.2268	19.9456	20.5221	21.6356	19.3955	20.9682	22.3707	21.5754
	21.6885	20.063			17.7743	19.9841			20.5057	20.3941			20.7483	20.5052	20.0144	20.097		19.9271	19.3116	19.1523			20.8529	20.3474	20.3462			20.6143	19.7449	20.1588		21.1357	20.755	20.6635	21.1989	19.0334	18.9928	19.3085	20.2836		20.2123				21.0734	17.2709		20.9209	18.786
19.6267	20.8077	21.3711	17.1239	18.5355	19.3781	20.0848	16.5984	18.328	18.7615	19.2861	17.4636	16.8003	18.8535	19.409	18.062	19.2791	17.388	18.1181	17.7102	17.7587	17.2075	17.5008		19.258	20.1989	19.3514	18.66	20.4093	20.2955	20.7335	19.2212	21.0276	21.1255	20.838	18.802	19.9179	15.9259	18.9395	19.7976		19.8241		17.1138	17.6171	19.3969	18.0872	18.1952	19.4378	17.629
	17.5477	18.8547	17.3042	17.7244	17.1095				18.7729	18.5787	17.5565	18.9686	18.3142	19.4933	18.6186	18.5102	17.6287	17.5064	18.1166	19.0989		16.3208	18.783	19.8187	18.8542			17.54	18.4068	18.881	18.795	18.4977	18.9416	19.2274	19.6189	17.8248	19.2606	18.3204	20.09	18.6746	19.5987	19.4743		18.1909	18.5636	15.4184		18.614	18.5497
19.3205	21.1669	21.2917	20.2475	21.1543	22.6531	19.1806		19.14	21.0922	23.1787	21.93	20.5751	21.6877	23.8804	21.0463	21.8167	19.5505	21.0415	19.7395	20.0637	19.1546	22.3998	22.0746	21.8905	21.7727	18.731	21.602	21.3211	20.6451	21.0899	20.5406	20.1037	20.0265	20.4204	21.6887	20.3718	21.2347	20.9112	22.4288	20.6179	19.4495	21.3052	19.212	21.2472	22.0569	21.12	19.2113	19.3529	21.2886
	14.6803									15.013				14.5489																		15.2052	15.8645	16.056		15.9457		15.4099			17.0204								15.3106
21.3055	20.9078	21.7524	22.3218	25.8281	22.903	23.9769	23.8487	26.1517	23.122	20.6002	19.7633	23.4369	21.821	20.9852	22.6005	22.2931	21.5895	20.1918	20.9669	23.3978	20.4483	21.8448	20.8075	24.57	23.7476	21.8981	23.604	20.9189	24.7935	22.1379	20.5109	21.0969	20.5678	20.6592	21.3155	24.2323	24.7657	24.1302	22.1946	20.0165	25.1433	20.2557	22.8479	24.2785	18.3225	24.0409	22.0531	20.8368	21.7851
18.3226	19.5571	19.7184	16.7975	18.736	17.9704	18.5305	16.2041	18.4844	19.3701	19.2914	18.2216	19.1695	19.8448	20.3194	19.1084	19.4752	17.7036	19.1318	18.9025	18.7409	18.6067	19.2791	19.3348	19.247	19.7325	18.8663	19.3289	19.7219	19.8431	18.9883	18.8335	19.6655	20.3926	20.2347	20.3704	20.3517	19.0999	20.1204	20.3201	18.8328	20.0047	19.0252	18.9021	18.1175	19.9468	20.1031	20.29	20.0162	19.5293
19.2225	21.3747	21.2754	18.8353	19.2544	19.8237	20.186	17.0888	18.9684	20.9259	20.9446	20.2158	20.0578	22.7087	21.3642	20.8622	20.7765	18.5301	19.9303	20.8496	20.536	18.8196	19.6566	21.4639	21.3412	21.2688	19.7279	19.229	20.9605	20.537	21.0956	19.6864	21.6527	22.0034	21.916	20.8234	20.9834	21.0017	20.6195	20.7546	20.9002	21.3045	20.5116	20.0637	20.1589	22.0331	20.5006	21.1561	20.184	20.3797
	18.0955				15.9547				15.7497	17.5093	15.3367		18.3905	18.5435		17.0619			16.8057				17.0644		16.6572			17.7825	17.0572			19.1522	19.4318	19.5002	19.1868		15.9416	15.0708			18.014				17.9179
18.2883	17.7729	17.9737			17.0288				17.3701	18.4622	16.8533		18.3717	19.942		17.5518			17.0464		15.1354		17.9945		16.9815			17.1211		18.2566	19.1123	17.797	19.5568	17.0011	18.782			19.1946	19.234		16.3008				19.4089
																																14.841	16.2496		16.9833
		16.5176	17.2748	16.8055	13.6825	15.9798	14.633	15.8742				16.9426			16.6291	16.7737	17.1806	16.1949	14.4813	15.5213	16.9298	17.6507				16.4889	16.2063		16.1621	15.6404	18.1796					16.6124		16.6883	17.0085		17.1473		16.926			17.9027			17.1412
	17.3538				17.2402	17.0031			17.1824	16.6952	16.0481		16.8559	17.3411	15.893	16.5322				17.4309								17.0979				18.1734	17.4058		18.194						16.7351				16.7728
20.865	20.6091	20.5518	18.261	19.7043	20.597	20.4321		18.7659	20.3631	20.3844	20.4899	20.1664	20.744	21.1885	20.5627	20.7767	20.0659	20.4101	20.9005	20.2636	19.3772	19.7608	20.4236	19.872	20.5483	19.5702	19.6534	20.6236	20.307	20.7785	19.8612	20.6125	20.8577	20.4551	20.7713	20.1048	19.9567	20.3946	20.3972	21.0901	19.798	20.3725	17.7751	20.4047	21.3288	18.7333	19.8083	20.4474	19.9435
				18.3817		20.142		18.1415			16.9412	20.5144		17.1244	19.7521	21.1319	19.4695	20.028	19.4361															17.1354				17.589	20.1516			20.9803		18.0653		19.8302	21.4014	18.8616	19.1256
16.8417	18.6625	18.0727			17.5164	16.9662			18.7342	17.7391	17.8265		18.9204	19.2007		18.5289	17.096	17.3756	16.9237	19.4201	16.0281	16.368	18.6926		17.5946			18.2159		15.8608		17.908	19.8539	17.7428	19.5451	17.9739	17.5259	17.7229	18.6928	16.5955	17.6459			17.9637	17.9607			19.4605	16.5329
22.1597	21.0054	21.3559	20.9802	23.2848	22.2058	23.0558	19.8814	21.5417	21.4993	21.8151	22.2139	22.7585	20.8178	21.7928	22.476	22.5899	22.8704	22.5041	21.8544	22.2557	21.3143	22.5795	21.5752	21.9092	21.2419	22.3193	21.6007	21.0683	22.2701	21.3035	20.7203	20.9045	21.4204	21.8025	21.6146	21.7983	22.2572	22.5494	22.8555	21.8207	21.763	22.6632	21.6106	22.284	20.8889	22.2008	22.7786	21.9672	22.425
	16.3263				15.896				15.2545	16.0997	15.434	15.7089	14.9889	16.2145				17.3345	15.9188	16.7156					15.6901							17.065	17.0353		15.809			17.0014			16.5881				16.1301
18.8459	18.9766	18.9903		18.2449	19.1419	18.6615		15.7932	18.9611	19.4359	19.2059	17.6628	18.8745	20.3844	18.7107	18.7701	18.067	18.878	18.9523	18.9954	18.151	18.5212	18.8399	18.2603	18.9258	17.1662	17.158	18.8768	18.3965	19.2537	17.6366	19.0211	19.8431	18.3007	19.7448	18.2637	18.7537	18.6332	18.1644	18.1996	18.795		16.4979	18.4854	19.4433	17.618	15.9797	19.3485	18.1913
20.0433	19.5249	19.986	17.6099	19.1456	20.1537	19.499		18.0295	19.9879	20.152	20.1508	19.1229	19.8941	21.0433	19.7192	19.9307	19.1133	19.6217	19.7103	19.7161	18.6015	19.2048	19.6119	19.4291	19.7659	18.6304	18.9597	19.3066	19.4551	20.266	19.2825	19.5285	20.2376	18.9447	20.3299	19.3375	19.6742	19.6556	19.7917	19.6853	18.802	19.158	17.9211	19.3344	20.3447	18.9911	18.298	19.9925	18.8535
18.5631	18.2323	18.2787	16.5191	18.0414	18.4412	18.0769			18.4083	18.799	18.8765	18.4267	18.4907	19.387	18.2295	18.5581	17.3812	17.8136	18.5338	17.8201	16.8939	16.951	18.6305	17.5206	17.8611		17.211	18.1545	17.8247	18.0387	17.35	18.5511	19.0741	17.5833	19.2727	17.9194	18.4748	17.4627	17.9078	17.1933	18.3244			18.8178	18.6338	17.7208	17.0111	17.9187	17.013
	15.1712			16.3871	16.5824				14.915	16.437	15.9739			17.0027									15.5507					15.7564				16.6552	17.0937	16.2726	18.0398									15.7364
	15.5335				15.253					15.131	16.2026			16.3485						16.3978								15.5633				15.2	15.3733					15.7055							16.1006
18.0936	18.7278			19.8749	17.3994	17.7815			18.3769	18.4572	19.1728		19.2485	18.8261		21.6643		18.3514	18.3307	16.2086		17.1016	18.706	21.5761	19.8128		19.0596	18.4372	21.1729	17.975		18.0836	18.891		18.7794		17.8459								18.4961			17.6743
	15.7471				16.8255				16.1957	17.3439	17.0407		16.4108	17.8503	14.9325			16.3087	16.7579	17.3136		16.4323	16.9316					16.6896				16.4462	16.6508	17.539	17.4554			15.8916	18.056				15.8143	15.9359	16.9365			16.5821
														15.5024																																	18.5003
	16.1691				16.3274					16.1093	15.9506			17.1526		15.7631			15.9641									15.8716		16.3162		16.592	17.4201		17.6641														16.4166
	18.275	18.4047	19.2444	20.5635	18.7778	17.7927	22.7636	16.6118	20.0015	18.1727	19.8922	18.2059	19.3735	19.9969	20.2419	18.2596	16.3612	17.3931	21.1111	17.6824	17.3178		18.5025	19.6431	18.9073	17.7547	18.0977	18.3114	18.8553	18.0657	18.2294	16.9189	18.1633	16.9118	18.269		17.9135	17.9302		18.364	17.5784	19.5732	16.1832	19.6026	18.8365	18.4942	18.5409		15.4649
18.9214	18.9034	18.7117	18.0293	17.9773	18.8138	18.1062		17.4017	18.2512	19.6664	19.0525	17.5019	19.1734	20.0616	18.4923	18.3085	15.6553	18.2569	18.9968	17.6644	18.4839	17.8524	19.3258	18.498	18.4866		17.7107	18.9553	17.5299	18.8374	16.4022	18.6654	19.2472	18.3086	19.2512	17.2871	17.8431	17.8414	18.1369	18.3104	17.75	17.4908		18.0784	19.7522	17.3084	17.3706	18.392	18.5616
	13.246													15.0379
	17.2954				17.0835				16.5763	16.6708	17.061		16.7076	17.7007							15.6103				16.8912			16.715		16.9089		17.2608	17.4674		17.1894		14.7913	16.7039					12.6484		17.0797
	16.6862				16.3421					16.0496	16.9837			16.5627		16.4535		16.0522	15.9555				15.7068					16.2112				17.4483	17.5665		16.6525			16.4303	17.254		17.1114			16.6058	16.5814			17.3672
																																14.3399	13.9907
																																15.2109	16.4919
21.0084	21.2948	21.479	18.8139	20.735	21.5536	21.1944	15.0981	18.891	21.3606	21.3774	21.4966	20.4764	21.3654	21.9994	21.3977	21.041	20.3173	21.4595	21.5976	21.4665	19.9861	20.8348	21.2487	19.9703	20.7528	20.4335	20.422	21.3856	20.2792	20.8166	19.7935	21.6019	21.6114	20.202	21.7753	20.3626	20.7476	20.9987	21.0933	21.6521	20.9418	21.2232	18.6763	20.8016	21.8243	19.632	20.1304	21.2487	19.3951
21.2379	21.3184	21.9892	20.1549	21.0612	21.9934	21.4993		18.8567	22.2973	22.2323	22.2355	21.1256	21.6701	22.5375	22.5967	22.0152	20.773	22.0863	21.7087	22.327	19.4361	21.2745	21.5063	21.8157	21.5991	19.0838	20.8412	21.1093	21.0892	22.0435	19.9879	22.1458	21.8939	21.5105	22.3221	21.0945	22.2009	21.2001	21.4491	21.5565	21.3215	21.8199	20.4165	21.3675	22.2005	20.8219	21.0078	21.3627	21.1132
	17.3362	17.7466			16.4983				17.1748	17.2771	16.422		17.5144	16.6425	16.223	15.2834		16.2563	16.5061	14.6999			17.5504	15.7834	16.7137			17.0656	16.1429	17.2208		17.6496	18.0698		17.7841						15.1226				17.5877			16.3078	21.9369
	13.3195				14.3622						15.0573			16.5165																		14.9121	14.5521		15.7978										12.8173
	17.3741				16.3385						16.443		16.0352	15.1446														17.0708				16.8542	17.5435		17.2531										16.0818
	16.6379				16.9671	15.5797			17.2462	16.2053	16.5769			17.2126	16.5162							15.0612						16.3991		15.9318		16.8181	16.7364		16.6443						13.5071
					15.6145									15.3826	15.8592													15.5331				17.0154	17.1325	14.944	17.4686						18.7489
										17.3963	15.611		17.1512	15.6138				16.813	17.1838													16.6639			17.2983								16.9244		17.6685
										14.9915															14.6713							14.9935
18.5496	18.1164	16.9917			17.4673				17.0563	17.7759	17.4637		17.7013	17.7491	15.3373	16.5434		17.7264	16.9085				17.3982				21.2559	17.8619		16.8027		17.9576	18.6353		17.9581			17.0222			16.8261				18.5498			17.7726	16.4926
	17.0283	15.0556			15.832	14.4118				16.3397	15.6875		15.7571	16.6449				15.1407	13.6554	15.4641								15.9319				17.2752	17.0777		17.2903										16.3689
																																14.4964	12.9705
19.5897	19.3034	19.3195		18.2032	19.1183	18.8807			19.2344	19.7682	19.797	18.3259	20.3125	19.9012	19.2593	19.3051	17.891	19.9688	20.342	18.5664	17.2462	18.3288	20.2323	17.5839	18.6269	17.8056		18.7261	18.0872	19.0958	15.9917	18.5345	20.0743	19.5007	20.1938	18.4646	17.8643	18.5613	18.5496	19.7234	18.2579	18.9592		19.0606	20.4077	18.4508	18.8251	19.5562	18.1011
	15.2358				15.3954						14.1084			17.465		17.1737				16.9243					15.408			15.2809				16.2526	17.3327		16.2569			14.4429							15.9783
		17.3713														17.4868																16.9618	18.5705		15.9732		16.3049											17.1837
18.5301	17.8864	18.3845				19.1063					16.6239			18.4976																			17.2654		18.2934			16.8595							17.2889
16.9968	17.5766	17.2056	17.2607	16.2218	17.9868	17.3939			18.1856	17.6242	17.3755		16.9845	18.5126	17.6766	17.4185		18.044	17.3995	18.4046	15.8534			19.0072	18.2923			17.299	17.1294	17.7795		17.3378	17.0127	17.4545	17.9805	16.9887	18.7964	16.688		15.9936				17.9512	17.4484			17.5425	18.1977
	17.3276				18.0666				17.4641	17.5619	17.9978			17.4842				17.0311	17.4657				18.1553					17.3547		17.0179		17.9561	17.8665		17.9377			16.3893							17.644
19.0174	18.3039	18.1619	16.8824	18.5852	18.8356	18.6858		17.2878	18.2611	18.3397	18.7584	18.3116	18.0349	20.3922	18.6386	18.5585	18.4768	18.7909	18.7782	18.6613	17.7213	18.3444	18.4313	18.8203	18.5804	18.5389	17.7665	18.2158	18.2125	18.9795	16.8393	18.1097	18.5381	17.7358	18.9014	18.6424	18.2752	18.6006	18.3926	18.4197	18.1906	18.8357	17.2943	17.8395	18.4249	17.9772	19.1656	18.0639	18.6143
20.3369	20.3142	20.4314	17.9954	19.5637	20.6753	20.0549		18.4658	20.5899	20.1982	20.224	18.818	20.1967	21.0828	20.335	20.3354	19.5496	19.8121	19.8833	20.6236	19.2108	19.7083	19.7742	20.2766	20.5745	18.764	18.7066	20.0837	19.9372	20.1289	18.9818	20.7782	20.7493	20.017	21.0815	19.7307	20.4033	19.9611	19.9193	19.7523	19.8789	19.0051	17.8106	20.1781	20.0219	18.3986	18.5615	20.1482	19.4449
21.3983	21.7833	21.9593	19.5695	21.5641	22.1385	21.5786	17.9758	19.7167	21.7669	21.3066	21.7563	20.8712	21.5895	22.7134	21.9219	21.7629	20.9681	21.7736	21.5742	21.9585	20.76	21.1685	21.497	21.3803	21.6017	20.5914	20.4858	21.7121	21.0471	21.6259	20.4832	21.9482	22.3068	21.7259	22.2874	20.7533	21.5328	20.9695	21.3645	21.4692	21.1131	21.3689	18.8789	21.1325	21.9547	20.4644	20.6353	21.8478	20.7696
19.2135	19.915	20.279	17.5807	18.8267	19.755	19.0833		17.2439	19.5834	20.283	20.3546	18.6171	20.6764	20.7139	19.6101	19.1937	19.2755	19.1807	20.2116	19.1054	17.7566	18.2924	20.3974	18.8365	19.0607	18.3126	18.3162	20.1388	18.8701	19.7343	18.3118	19.8713	20.4065	18.4853	20.7842	19.3537	19.1185	18.4587	19.161	20.2589	18.775	19.039	16.9124	19.0703	21.1356	17.7443	18.7851	19.659	17.2331
21.0337	21.3527	21.3902	19.3933	20.689	21.6401	20.9131	16.1512	18.9485	21.2736	21.2852	20.9707	20.8642	21.5494	21.956	21.3269	21.3336	20.2833	20.5902	20.8468	21.2649	19.7744	21.4078	21.2337	21.2678	21.0281	20.2596	20.1308	21.1916	20.8163	21.3464	18.7286	21.3734	21.6552	21.1959	21.5925	20.2689	21.4833	20.4807	20.843	21.0548	20.3733	20.4645	17.8702	20.9822	21.9251	19.5736	19.865	21.2642	19.9225
19.7265	19.7767	19.9983	17.2362	19.0658	20.0756	19.3105		17.6842	19.3489	19.8216	19.712	18.1807	19.9517	21.1016	19.4807	19.9785	20.3174	19.6982	19.6777	19.4529	18.3989	18.9301	19.6173	19.6885	20.3226	17.5665	17.7244	19.6049	19.2027	19.9294	16.6816	19.698	20.2802	20.2938	20.4486	19.4098	19.9439	19.8765	19.5399	19.8954	19.9317	19.1819	16.9415	20.2706	20.3638	18.3597	17.471	19.6444	20.4552
18.4874	18.4919			18.606	18.8851	18.7477			18.5798		16.4186		16.5149	17.997	15.6465	16.9132	16.3073		18.8185			18.2654	18.1574		19.1595		18.7088	18.6264		18.5648		18.3966	18.9559	18.3762	19.3245			18.8533			18.5454				16.9584			17.2529
18.985	18.7221	16.684		17.6371	18.1481	17.0937			18.3665	18.9953	18.5977	17.4959	18.0115	18.8008	17.3109	17.9705	17.9691	17.626	18.3195	17.3405	17.7118	17.4931		18.834	18.4734			18.5326	17.6251	18.0561	16.5915	18.3095	18.8635	16.1097	19.2948	15.9969		17.7758	17.909		17.7784				19.0756			17.1427	16.2422
	17.8768									19.2533	18.5909	16.0706	18.143						17.1194				17.95					18.8197				17.8726	16.1367		17.1917										17.9803		17.1851
18.0057	18.0506	18.0582		17.681	17.712	17.9046			18.4175	18.2563	18.0552	16.8036	18.8189	18.3543	18.1944	17.8582	15.6313	18.0192	18.551	18.2791	16.5189	17.2052	18.0231	16.0748	17.9571	15.9306	17.1587	18.3597	16.8902	17.8314	16.6359	18.5985	18.6735	18.3657	18.4194	16.8062	17.4946	17.6648	17.4665		17.805			18.1385	18.6426			17.6937	17.3413
										15.2811			15.4106	16.0439						16.5936										14.2124		15.4443	15.6351		16.3126						14.8513				15.8612
												15.2812								15.7767																		14.3326
				16.8364	13.9901	15.9915	14.8024	17.2698			14.1571			13.3497	14.9377		16.1419			15.5433	16.6213	15.9898				15.0797			17.0523												16.3095								16.3586
		20.2136	19.7527					20.4041	20.3015	18.4182	17.7057				18.5721		20.1289	19.2619	20.1428		18.3778																21.304	20.4337			20.2771				18.7624	19.3976	20.4142		22.8488
18.1411	17.8852	18.242	16.0358	17.9634	17.9931		20.1895	16.8731	18.7474	16.7767	19.1269	20.9551	18.132	15.4218	19.5888	17.7219	18.4585	18.7245	19.3841	18.4185	19.9434	19.2691	17.5194	15.3435		19.6791	19.429	16.9593	17.8988	17.0341	17.7356	18.216	17.0077		17.891		16.6938	17.5671	18.9483		18.6884	17.5054	19.2577		17.132	18.9153			16.7425
19.2052	19.9303	19.894	19.2731	20.5077	19.5983	19.62	20.5199	19.5008	20.1993	19.8837	19.8313	19.8663	20.0489	19.9681	19.3811	19.9524	20.0512	20.2849	22.0008	20.1047	19.892	18.8921	20.1725	20.0379	19.8055	19.2943	19.7449	19.5509	20.1472	20.3023	19.1531	19.5628	20.2516	19.9065	20.8945	19.4426	20.9039	19.3844	20.1284	19.3037	19.7963	19.4989	19.5225	19.7152	21.1716	20.6893	20.261	19.7732	18.3992
16.2541					14.7449	15.2345				15.1763	14.6683		15.8953	15.309				14.7501										16.03							16.3018			17.1118			15.8813
18.1169	18.3417	17.9781		17.61	17.8229	17.8843		15.7257	18.4554	18.2693	18.2386		18.5116	18.7688	18.2231	18.4427	17.284	19.1187	18.7662	17.9041	16.1924	18.1421	19.0137	18.2942	18.8922			18.1823	18.9118	19.0498	16.6375	18.2348	18.1813	18.3741	18.3711	15.6534		17.5846	18.7347	17.1298	18.4382			17.5794	18.9023			16.9145	17.8641
18.1115	17.1189			17.2407	17.4507	16.8874			17.9148	18.0423	17.7854	18.3936	17.6945	18.2829	16.3034	18.0098		17.6	18.0696	16.8887	17.9635	17.695	16.9599	17.4968	18.3379	16.6297		16.8969	17.3704	18.1638		17.8623	18.1709		18.0221			18.3613			17.4882			16.7757	18.0322
16.8378	18.7716	18.4381			16.8108	16.8282			17.5476		17.6503		18.0683	18.6941		17.4501		17.4548		17.6612	17.9585			16.9249	17.5963			17.3496	17.7887	17.5826	14.7916	18.0602	19.8051	18.6237	18.778	16.7762	17.0458		17.268		17.1435			16.2052	18.7165			17.7483	15.4072
	17.2978				16.2226				15.4699	17.2416	16.7592		16.7794	17.0414	16.2348			16.7459					17.1272					16.8506		15.7469		16.9966	17.6997	17.4951	16.803			16.1904			15.8517				17.7367			16.0202
23.6636	23.3526	23.2179	20.2842	23.0802	22.9926	23.2609		21.0199	23.3262	22.3831	23.214	22.5389	23.2764	23.8411	23.152	23.4473	22.8417	23.3751	23.3882	22.2415	22.8182	22.8946	22.9944	21.7725	23.3696	22.0977	22.3586	23.2606	22.8528	23.3456	22.2725	23.245	23.4216	23.1094	23.2795	22.877	22.1858	23.1871	22.5513	23.4355	22.8525	23.1536	20.3584	22.8647	23.8274	21.4936	22.6387	23.6702	22.9859
										14.2457																							12.4472		14.6068										14.2878
											17.3464	16.9836	19.1017	16.6734		14.2002		18.4671		17.8387										19.5987				17.9759				17.1669			17.3038				18.4164			18.0905
17.1589			18.8375					17.1953	15.8809															17.8093					18.3058	17.6841						18.1406	18.2002
	16.8195				16.5393				16.2633	18.2408	17.7139		17.6829	17.876				16.9073		17.0033		15.9202						16.8231				16.9387	17.0734		17.1373										17.8542
16.7827	16.4237	15.6275		16.2266	16.7322	16.9874			16.7926	17.0219	16.4318	14.6256	15.429	15.7229	16.7798	14.5172		16.4503	15.7812	15.8442				15.281	16.3934	14.3907		15.926		15.429		17.3553	16.3809		16.6518	15.6464		16.0364			16.0942			14.6811	15.5809			14.6664
	15.8247				15.8528	15.5985					15.7743			16.6008						15.0773												15.9902	16.374		15.7509						16.4536				17.2317
16.813	18.5744	17.8548		17.6942	18.4437	18.2166	16.8814		18.786	17.8927	18.1381		17.9056	18.6248	18.1253	17.5921	18.921	18.9322	17.2531	17.0409		18.396	16.5862	18.1928	19.0263	16.2068		17.956	17.5939	18.4961		18.6653	18.6533	17.4889	18.5327	19.6531	23.6424	18.5744	17.0735	16.419	18.4277				18.4133			16.921	17.9414
19.8687	19.5881	19.472	16.5544	18.9172	19.7208	19.7309		17.088	19.7567	20.0691	19.7849	18.8275	19.4	19.5587	19.1494	19.5866	19.0406	20.0876	19.804	19.7287	18.4039	19.7724	19.2151	18.6197	19.931	18.5827	18.5167	19.7985	19.0782	19.3168	18.3957	19.9262	19.6845	19.5838	20.0214	19.476	18.5885	20.0343	19.2229	19.2748	19.6432	18.7373	16.7197	19.3814	19.9354	17.7313	17.9956	19.4988	19.7355
																																14.9922	15.8636		16.2699
	17.9646	21.0211	16.8658	17.7172		17.2217	18.2533	18.2516	19.0096			18.2211	18.5995		18.9754	19.1862	16.4776	20.2829		18.4979	18.8232	17.3582	17.7379	21.0969	18.2554		20.6872	17.6332	18.3698	18.3162	19.6872	16.5024	17.3742	18.192		18.2806	18.0916	17.8661	20.2659		20.728		18.2214		17.3544	21.0251	20.4069	17.5711	18.26
19.9232	20.2859	20.2013	17.3481	18.3027	19.6277	18.8379	20.0756	16.6404	20.4301	20.1652	20.0055	17.3057	20.6511	20.9045	19.0821	20.1877	18.891	19.5264	20.0864	20.0953	18.5564	17.5348	20.4113	20.3106	20.5653	17.939	17.6918	20.2884	19.4373	20.2674	18.6652	19.818	21.5158	20.7069	20.9611	20.2958	20.0705	19.2833	19.8109	20.4272	19.3272	18.4787	18.4683	20.2152	21.0327	17.8121	18.834	20.5496	19.064
		17.6883	16.3774	16.8935	17.9162	17.3381		17.4727				17.1676			17.3694	17.5913	17.9433	16.8297	17.5848	16.5035				17.1867	14.6805	17.2476	16.7195		17.1478		16.2307			17.7559		17.8615	17.2763		17.3606	18.704	17.2205	20.0262		17.7082			17.7136		16.7983
20.3231	20.8676	20.7253	18.7567	19.3171	19.9423	19.5293	16.9953	19.1182	20.7394	20.0687	19.8239	18.6418	20.6426	20.7665	19.7189	20.5613	19.9815	19.8494	20.2107	20.446	19.0633	18.3106	20.4148	20.4006	20.9237	18.9145	19.3354	20.6735	19.8222	20.42	17.13	19.933	21.6496	20.8636	21.4811	20.623	20.2391	19.543	20.2426	21.1442	19.6318	21.5785	19.0338	20.7616	20.9241	19.1867	19.9186	20.4625	19.332
	16.5255	17.0596			15.1849					16.4842	16.8363			16.9367						15.2485												16.7102	17.9159	18.3535	18.356						15.9959				17.7715			17.4714
18.2969	18.7369	18.3075		16.5503	18.2466	16.8743			18.3303	18.0355	17.7722		18.902	20.0796	17.1418	18.6868		18.7739	17.523	18.7847			18.7876	18.8998	18.7643			18.792	17.0603	18.2131		18.1312	20.0659	17.7652	19.0213	17.5269	17.5344	17.8437	17.8093	19.2961	18.543			17.6792	19.5947			18.3226	17.0756
					15.7957	15.6159			16.8089	14.8638			17.0619	16.8296		16.8154				16.626				17.8323				15.5472	17.34			17.3461	17.3336		15.2805										15.8713
15.0525	15.0259				16.6663				16.3197	15.8858	15.0569		15.6155	16.2828				15.1515					16.489	15.8213				16.1294				16.0769	17.724		16.9895						15.6124				16.0611			15.7623
	15.1812												13.8282	14.224				13.4419															16.4527
20.4701	21.1636	21.4591	19.007	19.5378	20.4162	19.8558	17.2633	19.5304	20.5528	20.1022	20.476	19.1497	21.1204	21.7283	20.1047	20.8287	20.7063	20.1344	20.5345	20.0687	18.9562	18.8863	20.8689	20.9971	20.7673	19.3933	19.2132	20.7368	20.4711	20.9587	18.3924	20.7257	22.1488	20.9603	21.924	20.8554	20.657	19.605	20.7519	21.1799	19.5456	21.1244	19.5347	20.8166	21.639	19.2498	20.1487	21.2761	19.4736
19.9493	20.2804	20.7768	18.559	19.5818	19.6141	19.5428	18.6178	18.7931	19.9218	19.2823	19.1662	18.6451	19.7963	20.4836	19.4231	19.985	20.0378	19.1284	19.6919	19.4176	18.2005	18.3214	19.6366	20.5604	20.3673	18.4154	18.9228	19.9428	19.8049	20.0575	18.4949	20.2788	21.1887	20.5942	21.111	20.6271	20.0908	19.3509	19.9852	20.4976	19.0038	21.1467	18.6216	20.336	20.4388	18.9266	19.6409	20.0168	19.481
17.198	17.5363	18.094		16.3547	17.1435	16.2678			17.485	16.1872	16.9937	14.561	17.4573	18.3366		17.4907		15.152	16.677	17.2291			17.2005	17.5696	18.2375			17.2969	16.877	17.7098		17.8739	19.0397	17.8297	19.0013	17.3178	16.9329	15.8003	17.3426	16.8577	16.2229		15.0114	16.8434	17.9531		18.6433	18.2119
											16.8305														17.2207							16.8973	17.3531		17.2865
		18.4002											17.5909															18.581				17.5932	18.8972	16.9897	19.6093										20.0033
18.0846	19.5639	19.641	15.6714	16.3957	18.3235	16.9076			18.4752	17.6939	17.9639		18.8882	19.5403	16.7828	18.5424	17.1812	17.5244	18.484	18.7536	16.6747	16.4833	18.9996	18.8169	19.1269			18.8092	18.2029	18.3883		18.7478	19.8686	19.2228	19.6963	18.166	18.6007	17.3196	17.766		16.7841		16.8658	18.0612	19.5029			18.7224	16.7983
	16.6256												17.0958	18.0406					17.2558	15.2754								14.3672				16.0136	17.7469	18.2163	17.2444										18.3486	15.7446		16.5267
	18.0532	17.7651			16.931				17.7554	17.4874	16.8387		18.4212	19.4462		17.3435		16.95		17.3931			17.8791	19.7561	18.0872			17.5896		17.3525		17.7752	19.3483	18.8323	18.8153			15.4235	16.8767	16.4554	16.3145			15.4579	19.0772			17.6292
	18.0805	18.9594		16.5413	18.0767	16.5085			17.9428	18.0299	18.0873		19.1456	19.3239	17.3363	18.0413	17.4148	16.9023	18.3182	18.1521			19.2615	18.2223	18.2385			17.8732	17.7523	18.7278		18.2946	20.0334	18.7108	20.0489	17.2141	17.8113	16.3075		17.9836	16.2807	17.9826		17.1358	19.7454	16.1342		18.7443	15.2984
	16.1742	16.8325			16.1127				16.9121	15.0835	15.1515			17.4355		16.8879				16.5847					16.4302				14.5643	16.6091		16.7587	17.9151	17.3089	18.186									16.2496	16.6192			17.2234
17.4538	18.9321	19.0978	16.9571	16.6014	17.8718	16.6305	15.3736		18.0375	17.7436	17.6379		18.82	19.4545	16.6847	18.1694	17.3011	17.005	17.7026	16.9498	17.1004	16.8381	18.5871	17.6376	17.8108			18.7692	17.5446	18.2812		18.5259	20.2291	19.519	19.5904	17.38	17.6111	16.7449	17.4741	18.5804	16.9208	17.7166	16.3136	17.3797	19.1965	15.3364	16.4347	19.3163	16.9089
19.1456	18.2147	18.8931	20.0833	19.7588	17.9132	18.6861	18.5629	20.0862			17.0353	19.8563			18.985	19.0158	19.2769	19.1701		17.5397	19.8137	20.2985		19.7868	19.0165	19.9887	19.9704		19.7926	19.8543	20.2902	18.0065				19.5447	19.3263	19.6	18.7525		19.7578		20.0323			19.9896	20.4349	16.0224	20.984
20.1395	19.8187	19.7451	17.965	19.6841	20.4635	20.2541		18.4494	20.0706	20.0597	20.1125	19.5124	20.0331	20.7139	20.1774	20.2574	19.5633	20.4635	19.9788	19.4901	19.0646	20.0646	19.7788	19.529	20.051	19.2249	19.1173	19.8007	19.8673	19.9924	19.0993	19.9418	19.9046	19.6235	20.2189	19.6084	19.3918	19.977	19.6703	20.0941	19.573	19.9507	17.9787	20.1407	20.0684	18.6911	18.5631	19.82	19.5457
					17.017	17.6865					16.764		16.572					16.9383										17.5705				17.1355						15.019
20.0259	19.7698	19.7956	17.0981	19.2277	20.0923	19.5675		17.0824	19.7289	19.7151	19.9527	19.0692	19.5607	20.3145	19.7948	19.5744	18.4117	19.8569	19.7972	18.5034	18.4708	19.5218	19.9291	19.2851	19.9635	18.8267	18.88	19.7232	19.3617	19.9033	18.3514	19.7544	19.8493	19.073	20.0894	18.8022	18.8704	19.4338	19.2797	19.8992	19.2725	19.8398	17.7109	19.7806	20.215	19.0278	18.5642	18.9761	18.1777
16.786	17.6984	16.8407			17.5881	17.4766			17.1012	18.2276	17.5873	16.0391	18.1124	18.7651	16.7072	17.0985		18.1522	17.3077	17.2573		16.2464	18.1743	16.2478	17.0662			17.4972	15.554	16.9831		17.53	18.2261	17.6992	18.2275			16.184		17.9575	15.62		18.2748	17.022	18.5444	16.0591	16.385	17.9006	18.6978
	16.4497				17.6399	16.8063			17.227	16.5726	16.7678		15.8499	17.7724	16.1179	16.5062		17.0071	16.4166	15.9021		15.9828	15.0279		18.4512			16.3362		17.2171		16.8353	16.9593	16.4715	17.2529			16.0944		16.7474	15.546			16.7935	16.5497			15.6991	15.0107
20.9538	20.9892	20.7406	21.1144	19.4479	20.6358	20.2859		20.5531	20.4672	20.9687	20.5758	18.9061	21.0648	21.7827	19.9797	19.8753	19.5526	20.7045	17.3825	18.7632	19.2604	19.6263	21.1562		21.1436	18.7141	19.5711	21.0093	21.0728	20.4477		20.489	20.9201	20.659	21.1191	19.3482		20.1926	19.6728	20.8422	19.1838	19.9392		20.0318	21.2877	18.858	19.3981	20.4091	18.901
19.0268	20.7055	20.3616	15.1598	17.7851	19.6541	18.3953			19.8944	20.7293	20.0539	17.6451	21.1573	20.9317	18.1518	19.0271		19.7394	20.1901	17.9679		17.0578	21.5318	18.0142	18.7264	18.4327	16.9753	20.7016	18.6786	19.5832	18.1555	20.1885	20.8908	20.5137	20.7732	16.8042	18.1127	17.8499	18.0776	20.455	17.7196	19.3792	15.9963	18.974	20.9849	17.9746	19.3672	20.3536	16.9535
19.5015	19.1627	18.1605		18.385	19.5063	19.0548			18.5203	19.3571	19.4033	18.4365	18.7807	19.9681		18.6005		19.5321	18.4198	18.399	17.8678	18.7169	18.9638	17.4384	18.7446			18.6995	18.0762	18.6234		19.2467	19.2543		19.4591	18.9889	18.1709	19.3444	17.4501		18.8894		17.5495	19.2409	19.211			18.7184	18.2589
18.9542	18.0277	18.426	18.2818	19.9704	17.6111	19.5197	18.1065	18.8345	17.6721	18.0845	17.7383	19.6111	17.4425	17.0788	19.3556	18.9089	19.1684	18.3544	17.6151	19.2782	19.9699	19.6383	18.077	19.4387	18.8481	19.4216	19.6456	17.4299	19.3683	18.77	19.205	18.04	17.3912	17.1992	17.5377	19.3432	19.3142	19.5395	19.2712		19.8447		19.3141	18.9527	16.764	19.6096	18.7077	15.9259	19.5754
	13.9029				13.9295				14.7383							13.7282		14.5438				14.0683						14.6959				15.7185	15.249		14.2364			15.7028			14.7759
	16.0269				14.9446				15.0618	16.1759	14.4871			16.7737														16.068		16.1355		16.0287	17.1259		16.1624
	14.4369																		15.1474									15.1525				15.2817	16.2111		16.5017
28.5125	26.834	28.4781	28.8154	28.7789	27.1533	28.2946	27.8353	28.1871	27.4597	26.3251	27.5934	28.8227	26.7547	24.8585	28.3858	27.4262	28.0678	27.2273	27.4059	26.8878	28.93	28.2261	26.9703	27.7452	27.5297	28.8299	28.9939	26.6584	28.2291	27.6034	28.7742	26.9293	26.0177	26.6248	26.1922	27.9183	27.9082	27.8334	27.4275	25.8632	28.6571	27.5962	28.2203	27.6211	26.5666	28.4511	28.2944	26.2477	28.272
20.6118	21.7446	21.1185	21.1609	21.7346	20.5457	19.6392	16.9854	18.4015	23.8992	19.794	20.6064	19.1766	21.9601	22.4797	22.9539	22.09	21.2864	22.0288	20.0823	24.1403	20.3113	16.1223	19.5963	23.2149	22.1625	17.022	19.7205	20.1034	21.044	20.8791	20.2355	20.8237	21.5758	21.3078	21.9955		23.6809	16.2271	20.4534	18.1876	19.9437	21.4065	19.0398	17.4754	20.8726	20.2507	19.6544	20.1237	18.7239
22.3763	21.7036	23.4182	23.2214	23.5289	22.4842	24.1622	22.5986	24.4844	23.4803	21.0728	22.256	23.2295	21.1564	20.819	22.9459	23.6433	24.4725	22.476	21.4689	23.0028	23.3391	23.4353	21.4647	24.2345	23.0273	23.5023	23.1238	22.2736	24.395	23.1951	23.8867	22.2863	21.467	21.7266	21.6528	24.4596	23.6475	24.0048	22.9485	23.4204	24.6032	21.7025	23.0501	22.8571	20.7273	22.8329	23.5692	22.0257	24.6577
	15.7789			16.5505	16.4473	17.1405					15.9379	17.5628	16.0298		16.1693		16.1309	16.2831	15.9553	16.0302				16.4577				15.5897	16.6036	15.5323		15.3274	15.9426		17.2453			15.5819			18.0291		14.9094		15.6299	15.6354
	14.7525					15.0965	13.3713														14.9031	15.5182		17.2449	18.7794					18.3335							17.9313	14.2624			15.8078								13.7344
19.4895		19.0977	19.444	19.9698	18.0236	18.9648	19.1677	19.4627	17.8698	19.249	17.8884	20.5357	18.7252	18.6233	18.769		18.4605	18.4158	20.0642	18.4655	20.6897	18.6336	18.9352	20.3358	18.1844	18.146	19.8301	18.8418	19.7859	18.3345	20.1287	18.3005	17.7418	17.3499	18.4303	17.5616	18.4245	18.0327	19.4538	17.4959	19.4886		18.78	19.128	19.2575	18.112	19.873	17.5553	22.317
	16.1238	17.7539		17.8833	15.1998		17.2387		15.7562		16.2644					15.4149			16.4638	16.1604	18.3565	17.3953	18.8978					16.9				16.5593		18.2565	16.7444			17.3923			16.962		17.4588	17.8914	16.4374	16.0418	18.4054	18.5483	19.2068
17.7566	16.8214	18.111	19.0829	19.4234	17.1382	19.1626	18.1398	18.6231	17.6657	16.8682	17.9586	19.1691	18.2131	17.0025	18.701	18.3588	18.8281	18.3103	18.1995	17.8144	19.6256	19.2772	17.4639	17.3508		18.7411	19.0265	17.4342	18.2814	17.9275	19.0619	17.0542	16.9203		17.1604	19.1642	18.2762	18.4426	18.4263		19.1507		18.564	18.1533	17.7333	18.0826	18.7204	17.5143	19.6239
	15.4177		16.9547	16.6121	14.8244	16.2605	16.3018		15.0535		16.1605	17.2313		15.2851	16.5535	15.6821		16.3974		15.9163	17.6146	16.7211				16.9114		16.2839			16.7404	14.856	15.0132		15.5223	17.5776		15.9852			16.21		16.2892		15.5495	17.108	17.9873	15.7263	16.0615
19.2261	17.723	19.2793	20.0578	19.9319	17.4992	19.6652	19.6838	19.4541	18.2069	18.3006	18.5996	19.9427	18.5201	16.5605	19.4836	18.1528	19.3567	18.5825	18.9714	17.0741	20.3456	18.9199	18.1463	18.77	18.1947	20.0488	19.5095	18.5215	20.0185	19.2182	19.8652	18.1931	17.0019		16.8825	19.4436	18.6792	18.7009	18.4921	17.8603	19.4891	17.1972	19.4155	18.6216	17.359	19.5943	19.6718	15.4224	17.7979
18.191	17.437				17.1817	15.2696			18.5434	15.2559	15.2947			14.8293	15.4128		15.1634	17.2486			15.237	17.2669		18.5672	18.0894			17.7554			16.6821	17.1521	18.1565		18.1407	17.2367		17.5627			17.102			16.0954				15.7072	17.0737
	16.2129				16.0915					15.7846	16.6171	15.2141		16.1482		15.7909		16.7567							16.5233			15.9512				16.3038	16.5914		16.3799			16.6219			16.2191				17.6488
	14.6787				13.8983					14.8754	14.2851			14.3801																		14.8466	15.5062		15.307										14.4047
18.8901	19.3251	19.1956		17.8626	19.1794	19.0349			18.7731	19.2742	19.7152	18.3014	19.6261	18.4078	18.1935	18.6835	18.096	19.1419	20.0287	18.2731	17.4219	17.8651	19.7692	17.0777	18.9939	17.5172	17.1419	19.4289	18.3755	18.899	17.3486	19.0747	19.5663	18.8833	19.7529	18.4022	18.2107	18.8612	17.7981	18.5466	18.9442	17.8395	16.4068	18.7445	19.8447	17.1878	18.5439	18.5939	17.9321
														15.8731																		15.0494
	15.8555				15.3875					15.4224	15.1523			15.2976														15.8247					15.3697		16.0348										15.4546
	18.4272	17.0546		17.2125					17.5213		17.5121			17.8099							18.396	18.9205		17.5562		18.0004		18.4933			17.173	19.6667	19.287	19.5893	19.2832	17.4395	16.2543											18.8131
18.0349	18.766	18.0909		18.5553	18.4585	18.1497	15.4568	16.5955	18.062	18.6564	18.3896	17.8293	19.2793	19.2095	17.7081	18.2374	16.7888	18.4092	18.2035	17.5959	17.4693	16.4312	19.2792	16.9943	17.8963	17.6055	16.9769	18.9611	18.4097	18.1194		18.3488	19.1474	18.9071	18.8572	16.1989	17.6042	17.8805	18.1513	18.5003	16.8956	17.3935	16.3647	17.7571	19.0667	17.7671	18.275	18.8262	17.4746
	17.6606				16.2076				17.0018	16.8502	16.4971		15.6708	16.8125		14.0082						17.0799			15.1667			17.6444		16.6086		17.4869	17.9773		17.5485			15.8924			15.6488				16.9888				18.5149
																																15.2626		15.4746
16.6059	17.7356	17.9503		16.6465	18.0159	17.1093			17.46	18.5076	17.4876	16.4371	17.6952	17.7674	17.3843	17.5624	16.2795	17.0371	17.5527	17.6109		17.2418	17.2542		17.2161			17.6016		17.0063	15.784	18.2229	18.1328	17.2413	17.9774	15.6094	17.0386	17.3281	17.2649	16.5395	16.7292			17.989	17.1505	15.0571		17.0318	16.4634
19.2042	19.1325	17.4589		18.04	18.6184	19.1922		17.1897	19.1593	18.8893	18.3202	18.5367	18.6207	18.2211	17.2472	18.6957	16.887	18.8981	18.1344	19.3532	18.34	18.3195	18.5441	18.0856	18.8503	17.3512		18.9357	18.6103	18.4939	17.9599	19.3942	18.2945		18.9174	18.2293		18.8196	17.8825	17.4854	18.4893	16.5826		19.1841	18.5355	16.642	15.7497	18.9017
18.2708	19.7329	19.9957	16.134	17.471	18.834	18.2795			19.5608	19.196	18.709	16.1508	20.0673	20.3556	17.9762	19.5212	17.0802	19.2354	19.3887	19.5608	16.5249	17.9289	19.8431	18.7243	18.6208	16.914		19.6896	18.9469	18.6452	16.489	19.8459	20.8799	18.3366	20.2048	19.0216	18.683	18.2252	19.0684	20.0211	19.4343		17.0752	18.364	20.6012	16.9747	18.3847	19.911	17.5463
					15.1908																				15.6809								14.7183		14.7151			14.3308
20.5997	20.9668	20.3684	18.8862	19.0373	20.6595	18.8344			19.5871	21.3158	21.2891	18.9644	20.2317	21.6743	20.1098	19.1467	16.6694	19.655	20.9482	14.9159	17.5273	19.4109	21.0466	18.7675	19.1961	18.6769	18.8855	20.7868	18.7736	20.6468	19.2495	20.6232	20.7709	20.2949	21.2558	18.7097	18.7887	19.6844	19.8382	20.161	19.637	19.8037	18.1409	19.9588	21.482	18.965	20.1903	19.4498	19.1797
	14.6361													16.0029																		16.3282	16.7311		16.571										16.4788
	15.2104																											15.9082				16.4739	17.0387		17.4586										16.5156
														15.4413																		16.1519	18.0072		16.5148										14.3297
19.8267	20.1433	19.1709		18.8035	19.6989	19.5057		18.5543	20.2958	20.3559	19.9811	19.0721	20.2611	20.8042	19.1352	19.8712	18.6319	20.4298	20.1682	19.8933	18.4969	19.2543	19.6548	18.5006	19.5583	18.8851	18.1662	19.8238	19.1828	19.8561	18.9594	20.2137	19.97	19.4888	19.6999	19.2929	19.0091	19.3477	18.6773	19.9786	19.8015	19.9351	18.8139	20.337	20.9548	18.7073	18.6807	20.0556	19.1601
		18.6754				18.8411					18.9459	18.2463	18.9384	19.2232		18.8284			18.4523	18.5056			18.4738	18.3545			17.6856						19.241	18.9206					18.1549		18.0832			18.8616		17.7038	16.9464	18.5153	18.8627
	12.9306
	16.7907				16.3176				18.1183	16.4211	16.0905		16.1889	17.3836														15.5762		15.7488		17.2345	16.9961								15.0849			15.5529	17.8347
	13.7708								15.0047					16.3883						16.2101													15.2529		13.7669
	18.0444	17.5007		15.0474	17.362	15.6575			17.5846	18.5381	18.2974	16.2446	19.0962	17.3261	16.7523	16.5452		17.7946	18.0878				18.5083		16.6914			17.9385		17.8926		17.9818	18.5094	17.5587	18.3149			16.2097		17.7002	16.2992				18.7807			15.8188
16.5016	17.5493	17.6381	17.8651	19.8579	18.8207	18.3998	22.0966	16.8456	19.1405	17.3971	18.6414	17.6368	17.5476	18.6169	19.0847	17.8542	16.5133	17.4416	19.4193	18.0155	17.5825	16.3971	17.4335	17.0924	17.6597	16.9868	17.2351	17.572	17.559	17.1365	16.9457	17.5739	17.3148		17.8109	16.9817	17.0377	18.1736	17.8862	18.2882	17.5262	18.6547	16.2119	19.5086	17.3937	16.634	18.4385	17.5053	16.2265
	14.9026				14.8378					13.5023				16.3658														14.1716				13.3661			14.529										15.1606
19.5198	20.0105	19.4036	17.1197	18.8582	19.553	19.953		18.8239	19.9723	18.9127	19.546	19.0512	19.7049	20.7322	19.3415	19.4776	18.8131	19.5617	19.4757	19.3723	18.9391	19.2074	19.066	19.2423	19.8103	18.5455	18.4375	19.3804	19.3269	19.5282	19.2709	19.9146	20.04	19.7437	20.2756	19.7838	18.9547	19.9341	19.5557	19.2509	19.3726	19.0635	17.4077	18.8569	19.9498	18.5512	17.635	19.426	18.7741
21.7002	21.7609	21.4792	19.0247	21.077	21.8457	21.8253		19.6813	21.8032	21.74	21.5925	20.9921	21.7926	21.9129	20.9554	21.3749	20.7432	21.4254	21.7325	21.2075	20.1355	21.2956	21.5565	20.5079	21.1758	21.1019	20.8152	21.5691	20.6491	21.2436	20.1478	22.1349	22.0025	20.1364	21.9385	21.576	20.3257	21.8349	21.0762	21.6991	21.376	21.0249	19.3193	21.5551	21.73	20.2869	20.1596	21.3136	20.59
	18.3893	18.3094	17.6425	18.7569	17.4672	17.5077	16.9707	15.2553	18.4001	17.393	17.2219	18.4088	18.147	17.7218	17.516	17.7021	17.512	18.438	18.1083	16.841	16.9373	17.7487	18.3497	17.2914	17.6706	18.0177		18.8262	18.5634	18.4315	18.2989	17.2938	17.4878		17.0637		17.9435	16.9214			18.3624		17.4966	16.3096	18.2342	17.5522	19.5703	17.1188	14.4293
22.6286	20.9021	21.0843	20.8695	22.1565	20.64	21.9344	21.9459	21.7925	21.8139	20.8971	20.6862	22.1363	20.5912	19.5562	21.8646	21.2614	22.643	20.7409		22.1372	23.837	23.254	20.7362	22.3407	21.873	22.717	22.8631	20.4281	21.6543	20.6506	23.2837	21.6047	19.8524		20.2457	23.1097	21.94	23.2889	22.5605	20.4226	23.5027	21.9415	22.7311	22.538	18.227	20.9731	20.6636	20.0111	20.6509
					16.2896									17.1326
	17.6975	16.8811			16.9092				16.9987	16.7513	17.2632		17.1132	17.0746	16.857	17.4106	16.8919	16.9315		16.6401				17.6007	18.1219			16.9209		17.9601		17.3754	17.5991	16.1759	16.6471	17.1505		18.4743	15.9386	16.5805	17.3771				17.5526	17.0474		16.244	17.686
	16.6254				16.894				16.2608	16.1995	16.8025	14.8366	17.4013	16.0388		15.9336			17.0402	16.2808												17.6591	17.2559		16.7708			15.9477							18.111		15.9142	16.0918	14.624
17.9108	16.8769	15.2702		17.0108	15.3267	15.3317			19.4516	16.4556	16.5638		17.3032	17.7643	19.9327	16.7254	16.7159	17.3913	17.3141	19.4945	16.4236			20.8131	18.6709			16.0072	17.049	16.4781		17.0424	15.9616	17.1779	18.3029		20.2668		18.2315		15.7433
19.2741	19.4137	18.9138	17.2826	18.9132	19.5865	19.5799		17.5318	19.4674	19.4904	19.4949	18.3872	19.1872	19.7683	18.7492	19.4845	18.0981	19.392	19.3713	18.8818	17.9865	19.344	19.148	18.6548	19.3165	18.2517	18.1812	19.0333	18.6197	19.1152	18.3581	19.176	19.2398	18.9728	19.0705	18.9613	18.7216	19.4206	18.5561	19.0238	18.927			19.0953	19.3137	17.4723	18.1474	18.8993	19.1551
	15.8913				15.7136					16.0562	15.3244			16.6216	16.0576	16.0684	15.365	16.5568		15.02	15.9901	16.5857			15.508			15.673				16.1927	15.8242		15.5677	15.229		16.4846			16.8389				15.7157			15.6294	15.1021
24.1493	20.4592	21.7147	22.225	22.4801	21.0885	22.9873	22.1322	23.3604	22.356	20.6817	21.326	22.6291	21.9113	20.458	23.0452	21.7619	22.9946	21.725	21.8904	18.3512	23.0172	22.3179	20.5537	24.0227	23.3542	22.3055	21.9525	20.0656	24.3951	23.8838	23.3462	20.4605	19.8278	21.9751	19.5327	23.4337	24.2444	22.3172	22.2867	20.8144	22.6127	21.3312	22.1893	22.4367	19.3364	22.1832	21.9599	20.6496	23.7272
19.3814	20.0268	19.5459	17.0209	18.3957	19.7729	19.7447		18.6092	19.442	21.0758	20.7884	18.7955	20.7286	20.3866	19.1767	19.2664	18.2422	19.8823	20.3689	18.1614	18.6952	19.0564	20.721	17.1648	19.1571	18.814	17.7012	20.5729	18.6282	19.5153	17.9044	20.0832	20.0131	19.6223	20.4417	18.8364	17.2021	18.8166	18.4255	20.0424	18.7867	19.3934		19.5201	20.9486	18.6565	20.1133	19.2556	18.4239
18.3835	18.3409	18.0627			18.3262	15.8368				19.3664	18.3306		18.7273	18.4826		17.8183		17.3681	18.5527	15.8868					19.0247			18.5679				18.718	19.6853		19.7338						16.0868		18.4524	18.3207	18.7782
																					16.6644			16.5398	14.6621					17.0287		14.7055			15.8443
19.7281	17.9454	19.3666	19.8524	19.7722	18.0715	19.9322	19.2615	20.2028	18.6429	17.677	18.3042	20.2016	18.6243	17.5586	19.6627	19.2832	19.6574	19.1679	18.7132	19.0953	20.8274	19.5985	17.2949	19.3681	19.0546	20.0075	19.7742	17.5994	19.9154	18.9697	20.0134	18.3777	17.5988	18.0393	18.0815	20.3604	19.5544	19.3288	19.3131		19.8198		19.5462	18.6898	17.3397	19.1135	19.5531	17.4647	20.541
15.8773	18.5924	17.7488		16.4428	17.7573	17.0701			16.4641	17.8041	17.6254		17.3603	18.7191		17.2087		17.2735	17.8898				17.9905			15.7321		17.7576		16.779		18.2263	19.3655	20.2025	18.749					16.6411	16.207		14.755		18.3178	15.9364		18.6817
17.7148	19.4122	19.0782			18.9175	18.1961			19.4885	20.4336	20.0441	17.2529	20.4201	20.1336	17.1187			18.9953	19.8282		18.5143	18.6943	20.9446		16.9496	17.4613		19.375		18.5573		19.2079	20.7222	21.3662	20.6646			19.4723							20.6384			19.9072
																																						19.9758
	17.0044	16.8806			16.0048						15.8125			17.0633	16.3936				15.9676	17.2164	15.3434				16.442			14.7334		15.6466		16.5581	17.1989		17.7292										16.7766
					13.8302									15.1569																		15.104	17.202		16.4096										15.5874
18.8143	19.9787	19.1062	17.2876	18.9038	19.5688	19.0996	20.4331	17.1765	19.1587	19.6011	19.7912	18.2915	19.4122	20.9853	18.9394	19.3999	18.3341	19.6291	19.192	19.0916	17.4036	18.9612	19.5412	18.6019	19.1121	17.852	18.4702	19.97	18.2213	19.2962	18.3148	19.5061	20.0653	19.2372	20.0364	18.5297	17.6344	19.2075	19.1662	19.0434	18.9725	18.7332	16.5551	18.4231	20.0972	17.7971	17.5685	19.3973	18.6817
	17.6337	16.5035		17.4625	17.007	16.2379			16.386	17.3883	17.5821		17.0071	18.2906		16.0364		17.0454	17.3477	15.8813			17.8152					17.7184		15.873		17.4138	17.7809		18.1896			15.3557	16.4524		17.1556			15.0688	17.9327			16.5996
18.3423	18.0362	18.2041		18.1843	18.2449	18.1831	17.2069		18.442	17.7266	18.2644	16.4217	18.4719	18.1917	16.2322	18.0802	16.6162	18.4067	18.6193	17.5461	16.5998	16.932	18.3464	17.3075	18.2	16.9868	16.6798	17.686	16.9269	18.26	17.3916	18.3407	18.4003		18.1537	16.3309	18.4275	18.0105	16.5946	16.9634	17.741			16.8039	18.1851	15.769		17.1179
					15.738								17.2014	16.6171	16.4308			17.8659	18.5758	16.3167		17.1073						16.9532				17.2039	16.6799		17.8257						16.0416				18.2927
18.4166	17.2142	18.6287	18.864	19.4754	17.7965	18.4138	18.5519	18.2271	17.9472	17.2529	18.107	19.2638	16.9425	16.7438	18.6221	18.5328	18.0788	18.219	17.5808	17.6554	18.9936	19.0108	17.1587			19.2079	19.007	17.6571	18.4387	17.7915	15.9993	17.4066	17.4356	17.5609	17.2173	17.9265	17.9505	18.0775	17.0815		18.708		18.8782	18.0584	17.0562	18.4416	18.622		17.3554
	19.3829	18.9777	15.1064		17.2568	17.6013			18.3766	18.4224	16.8561	15.1955	18.3136	19.8745	18.3241	18.7297	16.6741	17.8111	19.8063	18.0923	14.4651	16.9382	18.2559	18.3581	18.8438			19.2926	18.7293	18.5503		19.1094	20.311	19.1636	19.3086	18.6329	18.5018	17.2108	17.1973	19.1115	18.3548			15.6042	18.9652		18.3011	18.6698	16.7888
	18.2086	18.0998			16.2963	16.9249			18.0685	17.5155	16.0822		17.705	19.2567	17.7528	18.3587		17.2363	17.8754	17.6076			16.9774	18.0002	18.5879			18.072	19.0754	18.2561		18.2965	19.4879	18.838	18.2634	17.8682	17.8334	17.5799	17.6998	18.6013	17.9146				18.3984	14.9515		17.9642	17.7291
	15.8475	16.5139			14.8593		15.4352		16.5829					15.3269																		17.0424	17.1948		17.1586
16.1821	18.4941	18.202		16.5328	16.4327	17.8266			18.4556	17.8004	16.2377	15.9469	17.7499	19.4717	18.1247	18.1047	16.6972	16.8517	18.4254	17.9853		17.1907	17.766	18.0457	18.5871		15.2594	18.3896	18.7103	17.742		19.3354	19.6479	19.2419	18.9089	18.4222	18.6867	16.7835	17.3886	17.796	18.6074	18.6885		16.8985	17.8865		16.274	17.4534	17.5839
19.0922	17.2856	17.7611	18.1129	20.3183	18.2149	19.9292	18.4681	19.0414	17.306		17.9997	20.0546		16.7696	20.1658	18.0688	18.2072	17.2958	17.9045	18.4792	21.2742	19.6683		18.651	17.7159	19.8629	19.2311	17.4618	19.4284	17.5797	20.0875	17.8361	14.0979		17.1235	20.1648	19.1237	18.882	18.0036		19.744		19.2317	18.7322	16.8291	18.1978	17.6847		20.7833
16.0151	17.6234	17.9566	16.8146	15.7245	16.3302	16.997	16.6377		17.615	16.975	16.3695	17.5207	17.5261	18.0282	18.0281	17.9682	17.0341	16.9929	17.4503	17.3809	16.853	16.8753	17.285	17.2448	16.6554	16.1802	15.7094	17.4287	17.2608	16.634		18.0245	18.5941	16.9474	17.696			17.1796	18.8222	18.9923	17.6911		16.011		17.0795	16.3555	18.4501	16.3347	17.6172
18.4231	17.3784	17.3643	18.1471	18.5891	16.362	18.8972	17.3906	18.5614	17.5133	16.174	17.1098	18.8707	15.889	15.1892	18.0861	16.8942	17.7343	17.4902	17.1213	17.598	19.1516	18.029	14.9913	18.5003	18.1602	18.4554	18.6993	16.6049	18.575	18.2314	19.436	17.0164	16.3874		16.2965	18.3346	18.3311	18.3661	18.5055		18.6274		18.5455	18.3346	15.0844	18.1776	17.7113		18.9045
	18.514	18.7782			16.2416	17.7447			17.9758	17.2482	16.0003		18.623	18.7503	17.5087	17.8186		17.4078		17.9786	15.3268	17.5988	16.6232	18.5069	18.5189			18.1254	19.0474	18.6533		18.7883	19.4086	17.9862	18.3113	18.0084		18.2061	18.5941	18.8829	18.5964		17.3009		18.685				18.3306
	17.0107	16.0372							16.6644	14.8385	16.4812	16.0921	17.2225	16.9474	16.3071	17.0512		16.062		15.7397		15.3662	15.8912		17.3243			17.3087				17.3958	17.7115	17.602	16.9404		15.8042	16.0743		16.1664	17.3875				15.6394		16.2453		15.9013
23.5313	23.5163	23.9306	23.0608	20.6978	22.894	22.9888	21.9976	22.4244	23.8066	23.3668	23.353	23.8015	23.5693	24.2652	23.1154	23.6756	23.546	23.4027	22.0432	23.8306	23.0819	23.894	23.3495	23.083	23.5407	23.0881	22.8085	23.6936	24.3859	23.578	23.7806	23.6119	24.3268	23.6227	23.9595	23.115	24.3472	24.0423	25.1365	23.3211	24.0191	23.6019	23.1775	22.4959	23.7924	22.9923	24.6808	23.5849	23.3767
	17.6829	18.0538				16.916		16.8472	18.3422	17.4967	17.5053		19.1949	18.6811						18.8533	16.7262	15.4609		18.9201	18.7882			17.3124	19.6344		17.8704	18.2716	18.7176		18.3076	18.6377	18.7042	15.6425		20.1443	17.9785								18.0664
	16.9944				17.0908	15.5753			17.4907												17.009		16.7344		19.3988			17.7263	18.6515	17.6047		16.7143	16.9686	18.7027		15.6497	17.0402	18.1821	18.5185		18.2207		14.3355
	18.5181	18.8619	17.0109	17.6112	17.044	17.8132			18.2112	18.0542	16.4242	16.5413	18.0698	19.2003	18.6669	18.6376		17.0254	18.7247	18.9105		18.4251	17.7379	19.3266	19.6844			18.2402	19.6814	18.7205	17.835	19.4422	19.9619	19.3347	20.0965	19.5265	18.686	18.6183	19.1129	18.6929	19.7531	19.2134	16.8612		18.4023	16.5214	17.0924	18.993	18.6292
										17.6394	17.1781			15.8399		17.526					17.5759							16.8113					17.1554												17.1452
	17.3995	17.4647				16.7969			16.6926	15.9835			18.001	17.8601	16.4889	17.5472		16.3057	17.2401	17.1122		16.291		17.2603	18.6588			17.4847	17.2657	18.4448		17.76	18.0578	17.3241	17.5952	16.7868	17.4236	16.1252	17.8954		17.8258				17.3118			18.0067	16.4967
	18.4851	17.6975			15.5239	15.5145			16.7692		15.0742		17.788	18.2717	16.553	17.3276	15.184		16.5313	16.699				18.2697	18.2271			17.8705	17.4775	16.7973		17.9534	17.7414	17.3409	17.8521	16.1463		16.6047	16.2983		17.5172			15.7398	17.2531			17.0603	14.8588
18.3977	18.359	17.9773	18.6211	17.3379	18.3693	17.2806	13.3166		17.2259	19.2501	18.4789	16.8424		18.9248	17.1673			18.6052	18.4057		16.9312		18.7566	19.2154	18.2077	17.8099	17.6968	18.6283				18.0702	18.9289	17.3112	18.9657	17.9735		17.7893		19.5979					18.0308
	17.6253	16.177	17.1745						16.7118	16.6898			17.8332	17.8315		17.7252		15.9223		15.6516	16.607				17.7036			16.8424			19.0058	17.6704	17.2356	16.9945	17.7855	16.7114		16.8694	17.2803		17.2986				17.1441			17.1923
16.4034	19.1443	18.001	19.4724		16.8922	17.0735			18.107	17.1482	17.2175		18.808	18.7371	18.2889	17.8177		16.7601	16.4992	17.4217		16.1413	17.4937	17.8544	18.2748			18.6827	17.1335	17.5422		18.9481	19.02	19.2155	18.6658	17.9836	17.4591	17.8879	18.5342	16.8464	18.2301		16.1523	16.2411	17.8041	16.1941	15.8156	16.9621	16.6907
	18.6933	16.215		20.7701	16.1552	15.6342			17.5449	16.0845	16.4937		18.4961	18.1274	17.2475	17.6882		17.5336	14.9172	17.2935	18.2958		16.7086	18.8281	17.837			18.4536		16.4339		18.393	18.4885	18.2949	18.0155	17.2833		17.0588	17.7286		17.5997		15.5933		17.3476	16.0004		16.8709	16.6903
18.2598	19.5235			17.9447		18.1673			18.112				18.8445	18.3729	16.6206	17.8116				17.9568			19.7302	17.1978	17.7987			18.8123	17.4673	17.9697		18.6782	19.0269	18.4332	18.6183		16.8838	17.91	18.1803	17.9402	17.2663				17.9174
	15.0364				14.0293					15.8076									14.1602													15.3633	16.2649		15.6822										15.1997
17.5167	19.2365	18.7071	18.0141	17.073	18.1553	18.7749			19.3091	17.826	17.97	18.2575	20.1024	19.6512	18.8673	19.129	15.888	18.495	17.8526	18.8244	16.3971	17.0696	17.8928	19.0821	20.1313	17.642	18.1433	19.4089	19.5663	18.8006	16.9622	19.2164	19.2259	18.9943	19.2321	18.4858	19.0303	18.8787	19.2206	18.1524	19.0802	18.9589	17.986	17.6756	19.0414	17.9979	18.3455	18.8547	17.8349
17.8117	17.6366			16.8819	18.1107	17.2095			17.1538	17.6739	17.9776	18.3864	17.604	17.5023	16.5576	17.3461		18.0344	18.4605	16.4179		17.3273			16.95					16.6804		17.7611	17.6009		17.6964						17.3432			17.7198	18.0353			16.8745
19.5166	19.6685	18.9932	17.3045	19.3853	19.5609	19.589		17.1659	18.8487	19.3627	19.2481	19.0324	19.2488	19.2329	19.2904	19.3775	18.4577	20.0033	19.721	19.7842	18.5506	19.244	18.8832	19.131	19.3801	18.7544	18.7992	19.5615	19.4659	19.4816	18.4804	19.4947	19.7752	19.0437	19.1246	20.11	19.345	19.2971	18.4557	19.31	19.3656	18.8985	16.2488	19.1847	19.1406	17.951	18.398	19.3605	19.1516
20.1797	17.1017	17.9984	18.5848	20.0952	16.6477	18.806	14.7633	17.4718	17.9814	17.3735	17.2735	19.1122	15.225	19.1934	18.084	19.3722	18.438	18.6065	18.8414	18.7336	19.0306	18.42	17.866	18.5006	17.7433	17.8779	17.9252	16.7608	17.7344	17.8268	18.0631	18.49	18.8491	17.2376	15.4937	18.1528	18.982	17.8736	17.7752	17.7536	18.3709	17.7788	17.1359	18.1999	19.0986	16.7583	18.1353	16.5764	17.4396
18.5004			19.9104				18.3395				17.5782			15.5406	16.5731	19.2356				19.5944																		17.1612					18.2467			16.6973
18.9755	18.8814	18.2938	15.8697	18.3547	18.4281	19.0642			18.7313		17.9462	17.4858	18.5985	18.4783	17.4962	18.2566		18.9104	18.0743	18.8779	17.7837			18.1538	19.5568	18.1405	18.4654	18.4193	18.148	19.0742		18.9315	18.9244		19.2144		18.1191	18.9721		18.3078	18.6431			18.4025	18.4004			18.4084
18.7876	18.7296	18.5455	16.7548	19.5996	18.997	19.2679		17.4227	18.4793	18.9324	19.1329	18.7105	19.0973	19.5643	18.6733	18.6368	17.9666	19.1117	19.4478	18.2679	18.2703	18.3902	19.4882	18.0592	18.4501	18.091	17.9421	18.8596	18.6683	18.545	17.3967	18.7687	18.6336	19.0397	19.1616	18.0308	18.3952	18.2691	18.4662	18.4569	18.3117	18.0541	16.5563	18.4638	19.5205	17.4715	18.2167	18.6873	17.6989
18.2354	18.5769	17.735		16.9559	18.1745	18.0145			18.4115	17.9499	18.2961	17.4335	18.5694	17.9099	17.0017	17.4315	15.4433	18.4532	18.6644	18.2153		17.5806	18.3706		17.7775	16.9655		18.081	17.2091	17.9783	16.4915	18.3131	18.1337	17.4945	18.5672	17.4022	16.3531	17.969		17.5268	17.9434				18.7464	15.8054		17.7481	15.8068
18.8637	19.0657	18.5178		18.4915	18.7558	18.5882		19.1031	19.0271	18.8908	18.9362	17.8996	18.9632	19.9522	18.5683	18.3855		18.5066	19.0594	18.6443	17.8752	18.8859	19.0025	19.6544	19.0605	18.2176	18.4136	19.2524	17.1208	18.4627	17.1514	18.845	19.2828	18.0059	19.4498	18.8234	17.8082	18.5074	18.5844	18.9438	18.2942	18.0199	16.6703	18.5142	19.6534	20.2035	18.6059	19.0033	17.2513
					14.6233					15.5117	15.707			15.6879														14.7494				15.9583	16.2963		15.9911			15.1094						14.55
			15.5998									17.0269		16.3303			16.5692		15.5079		16.6392	16.6536							16.0321						13.8725			16.632											16.922
	16.9682				17.4086					18.3353	18.3468		15.1441	18.0042					16.9339				18.4918		17.5772			17.5304		15.9421		16.454			17.7				17.9378						16.4032				19.1358
	16.6552		15.8012	18.1325	14.429	15.3783	18.6882		16.0516	18.1247	16.5848	18.3956		18.182	17.0506			18.328	18.3002		18.073		16.2252					19.4375		17.5702		16.3215	15.8566		17.2928										17.5207
20.248	20.7918	21.0472	19.3859	19.9366	20.0533	20.3095	18.3911	19.1417	20.9723	20.0843	20.3789	19.4014	20.6924	21.3996	20.1408	20.8896	19.6415	20.1959	19.5474	21.3405	20.2677	19.2664	20.355	20.6771	20.6914	19.5581	18.8761	20.3592	20.3213	20.2091	19.5911	21.1612	22.0131	21.1118	21.6891	20.4434	20.6753	19.8389	20.3097	20.7627	20.8	19.1458	18.9534	20.4452	21.014	18.832	18.697	20.9963	19.6565
20.4871	19.3639	20.5998	20.7155	22.4547	19.934	21.6587	20.2243	21.1301	19.5173	18.4048	19.4964	21.8553	18.4865	17.3104	21.2137	20.1283	20.8535	19.3218	19.5959	19.523	22.2898	21.0927	19.0372	20.6167	20.1294	21.7347	21.7345	19.2478	21.0589	20.2572	21.3765	19.6728	18.9957	20.0406	19.0561	21.084	20.6764	20.3501	21.0367	18.8384	20.7779	19.6372	21.3073	20.7052	17.3242	21.1398	21.0278	18.1501	21.689
	18.5385				16.6928				18.3975	17.7433		16.3164	18.23	18.4298				17.5092	17.2378				18.5314					18.1937				18.5624	18.4955		18.5666			17.693			17.1808				18.9394		17.4653	17.6454
18.2127	19.297	18.72		16.5956	18.9793	17.4856	16.4004		19.167	19.0369	18.1174	16.1262	18.037	19.1955	17.7402	17.9912	16.2031	18.9946	18.2796	17.7806	15.2796	17.1738	19.5404	18.5218	19.0064	17.1657		19.3883	18.3383	19.2847		18.6117	19.1963	17.6022	19.6853	17.4291		18.0553	17.1104		18.1898			18.0439	18.9432	16.1939		18.5097	17.5097
	16.004				15.8275					14.9013	15.4759			16.6584				14.8324														16.2357			17.3988
19.6694	21.2673	20.5836	19.7465	19.4422	19.5062	18.5227	16.7826	17.7124	22.4789	20.082	19.5697	19.1315	22.2404	21.874	21.9921	20.7313	19.0415	20.955	21.3621	22.7432	18.8969		20.1815	22.2116	21.2775		18.1542	20.2462	19.839	20.4637	19.3268	19.8952	20.7961	21.682	21.993		22.5774	16.411	19.3255	18.8394	18.8303	20.4339	18.6239	17.1051	20.867	18.7869	19.2296	19.5782	15.6407
	14.4525				14.6707					15.2317				15.4605																					15.5829										14.6063
20.212	19.6378	19.6095		19.0999	20.187	20.0383		17.9023	20.2529	20.4297	20.3822	19.4706	19.7895	20.7838	20.0283	20.2919	19.4577	20.4643	20.2255	19.8969	18.5027	19.925	19.7951	19.2482	20.0875	18.2959	19.0383	19.0694	19.6493	20.016	18.6535	19.8463	20.0459	20.3096	20.4061	19.836	19.267	20.1512	19.8364	20.0726	19.8779	20.1264	17.3077	20.3284	20.2308	18.2293	18.7078	20.0265	19.4171
19.8136	18.752	19.4011	19.8011	20.3194	18.7927	20.5355	19.2818	19.8802	18.8877	18.201	18.1609	20.2916	17.9783	18.618	19.9598	18.7768	19.6864	18.7569	18.2619	19.016	20.3112	19.108		19.8651	18.8893	19.9412	19.6208	17.9531	20.4089	19.4919	20.3044	18.4792	19.0615		17.7936	20.0287	19.6779	19.3167	19.1362	18.8511	19.9219	19.2517	19.5346	19.4676	17.8093	19.1634	18.344		20.2023
18.6788	19.3206	19.2517	16.3607	18.0432	18.3852	18.4155		16.5874	19.639	18.2638	18.3715		19.3735	19.465	18.4484	18.9584	17.9939	18.6466	19.1173	19.7725	17.6188	17.932	18.595	19.3639	19.3719			18.7254	18.9974	18.8243	16.9425	19.5452	20.5333	19.616	20.0345	18.7588	19.3461	18.2799	18.4341	19.3111	18.762		17.3001	18.7016	19.2833	17.4577	18.2717	19.6512	18.0646
21.8566	21.9275	21.9549	19.4499	21.2205	22.1743	21.8329		19.7377	22.0573	21.9709	22.0435	20.8188	22.0261	22.9045	22.0394	21.8986	21.0252	21.9967	21.8235	21.906	21.0072	21.5473	22.1147	21.5979	21.9177	20.6119	20.4496	22.0232	21.3362	21.7797	20.505	22.1188	22.2824	21.8343	22.4889	21.3264	21.6483	21.5958	21.5572	21.7935	21.5392	21.5438	19.4604	21.5629	22.4819	20.1265	20.709	22.0714	21.0922
19.835	20.7193	21.8754	19.1999	20.4461	21.8824	21.5856	15.7921	19.4632	21.7326	21.5775	21.6075	20.4612	21.8609	22.0244	21.2069	21.9053	20.606	21.0282	21.6401	21.8123	20.1736	21.177	22.0315	20.1741	20.6061	20.3537	20.0899	22.1468	20.5419	21.0518	20.2235	22.3518	22.5991	21.8398	22.611	20.4408	20.617	20.8081	20.7825	21.7861	21.1835	21.2626	19.4469	21.315	21.9483	19.7388	20.836	22.2325	20.3912
22.5098	22.6653	22.35	20.1117	22.0434	22.8575	22.4271	20.2323	20.6444	22.5471	22.8347	22.7441	21.6891	22.5604	23.3533	22.4145	22.5126	21.9327	22.8471	22.6148	22.6618	20.9195	22.3804	22.5434	21.6141	22.5182	21.7197	21.5066	22.5273	21.8311	22.2986	20.9974	22.4182	22.4571	21.9865	22.9478	22.0637	21.5081	22.4585	22.313	22.8283	22.1701	22.3491	19.8254	22.5459	22.6446	21.1283	21.2826	22.4081	21.6029
16.9315	18.6349	16.8052		16.644	16.7137	16.1708			17.4972		16.5234		17.7708	16.7481		17.943	16.1178	18.6842		18.32				18.1436	18.7826			17.5446	17.8044	17.0199		17.8953	18.6927	16.4167	17.6125		17.8378	17.3947			16.4669				17.6064			16.5188
21.3141	20.9626	21.041	18.7454	20.7837	20.9291	20.9663		19.5679	21.3775	20.853	21.0127	20.7843	21.3296	21.6818	21.1427	21.4271	20.8149	20.8449	20.5959	21.3614	20.4255	21.296	21.0995	20.5375	21.2456	19.9344	20.3893	20.8198	20.9853	20.5437	20.2988	21.0568	21.1641	20.9312	21.3074	20.7707	20.8167	21.2462	21.3817	20.4022	20.9466	20.8323	19.0807	20.7129	21.6297	19.9438	20.1009	20.223	20.2819
18.1877	18.772	17.8093	15.2376	16.7567	18.9869	16.1934		16.5562	18.52	18.9443	18.8858		18.3987	19.7175	17.7945	18.3819		18.2776	18.806	17.9165	16.8034	17.9653	18.8522	18.8397	18.8732		17.299	18.665	17.6383	18.1974	16.4103	17.9446	18.8237	17.151	19.9203	18.4628		17.6598	18.2363	19.3748	17.7271		16.4091	19.1419	19.1846			17.7191	17.8685
	16.2862	17.8756			17.6803	17.9546				16.6368	16.9494			16.7888				16.2445	16.2359	18.4484	18.4589	19.5407						16.732				15.829	17.0601		16.9073			16.1479	19.0842	16.9107	16.5947						21.1703	17.8326	20.2134
19.3727	20.7781	19.2609	18.023	20.2973	20.647	20.0748		19.0014	19.6342	19.8113	19.9384	18.9539	19.8866	19.8643	19.644	19.0095	16.865	19.1015	19.8289	18.1971	17.9994	18.8636	20.6622	18.7129	18.5339	18.703	19.4382	20.4229	18.5931	19.0664	19.2308	20.7591	20.7291	21.0841	21.5595	19.8327	17.2027	19.6013	19.3121	19.6562	19.701	18.6996	17.4699	19.2717	20.3877	18.5157	18.174	18.012	19.2246
19.0657	19.1513	19.2865	16.8403	18.9359	19.3951	19.026	17.9789	16.59	18.6205	19.14	18.8123	17.8186	18.5658	19.1388	18.7676	18.883	18.394	18.9128	19.0336	18.4541	17.3554	18.5379	18.6942	18.6076	18.5096	17.9625	17.6146	18.6662	18.0351	19.0937		18.681	19.3064	18.7943	19.7502	18.7321	17.7366	18.6334	18.5217	18.2389	18.7438			19.6027	18.6663	17.9905	17.5634	17.8579	19.0595
	15.7231	15.836		15.9534	15.7816	15.1973			16.0365	17.0064	16.1952		16.2974	16.923				14.4202	15.8932	14.436	15.1747	15.4527						15.5231		16.0706		16.3197	17.5857	16.825	17.4903		15.7977			16.2714	15.5577			16.0156	16.7535				15.2584
18.226	19.6297	17.8829		18.0343	18.7807	18.6382			18.1946	17.013	18.2839		17.9214	16.7658	17.4293	17.7812		18.4068	17.4104	17.6943			18.5169	18.7127	18.1921	17.9058	19.8162	19.1219		19.1388	17.5277	19.1575	18.7491	19.6387	19.1596		18.4236	18.0706			18.0225	18.0715		18.3808	18.0011			17.438	18.0433
20.0283	20.3619	20.0985	18.1926	19.8228	20.3964	20.0568	17.5692	18.3873	20.3997	20.6466	20.567	19.415	20.4348	21.1896	20.3377	19.9885	19.1704	19.4046	20.0113	20.1897	19.3083	19.1237	20.2313	20.3025	20.242	19.2819	19.4859	20.3238	19.6207	19.7718	18.9448	20.5757	20.6147	20.3079	20.9244	19.5015	20.0372	19.9109	19.8752	19.6874	20.1211	19.7623	17.5745	20.5919	20.7959	17.8346	18.7297	19.9012	19.1521
19.2444	19.5429	19.3539		18.3987	19.5599	19.2516			19.5187	19.3729	19.3281	18.4905	19.1789	20.1293	19.3149	19.0408	18.4009	18.9267	18.7939	19.5195	19.2251		19.0269	19.4012	19.6462	17.9059	17.8175	19.6061	18.8679	18.8956		19.6739	19.782	18.5244	19.9672	18.9335	18.7795	19.4324	18.5611	18.2974	19.4791	19.0644	17.3609	19.166	19.1969	17.1246	17.6639	19.2159	18.5137
21.2745	21.3767	21.4137	19.3747	21.0294	21.595	21.2768	17.5442	19.6564	21.5921	21.5114	21.4199	20.7587	21.4618	22.379	21.4544	21.3186	20.6832	21.3107	21.3919	21.4904	20.5322	20.7191	21.3141	20.9533	21.3407	20.6147	20.6105	21.475	20.89	20.9637	20.1206	21.6124	21.6854	21.2254	21.9979	20.9912	21.1685	21.0724	21.1771	21.1826	20.9832	21.0792	19.3188	21.1317	21.8236	19.8023	19.8797	21.3156	20.955
18.2868	19.411	19.8285	19.6249	18.3442	17.8648	18.1342	17.1697	18.9925	19.407	19.1056	17.6853	19.8307	19.9504	15.2008	18.9553	18.4483	16.603	20.8837	18.9208	17.8712	18.9962	16.4242	19.9902	19.7473	18.332	21.2461	22.3884	19.0998	19.7828	20.3245	21.3438	17.0124	19.2193	21.1288	17.0445	15.9408	19.5513	19.504	20.2432	18.8233	19.8787		21.2264	18.6793	18.796	21.6905	21.5388	20.6953	19.0308
19.4387	20.082	19.5629		18.5006	19.7348	18.6813			19.7783	20.0148	19.784	17.825	20.2429	19.994	18.7196	19.7288	18.2927	19.7887	19.1172	19.1075	18.7463	19.3734	19.9678	19.0564	19.692	17.9942	18.3293	20.1222	18.5582	19.4876	18.9159	20.1158	20.3891	19.8376	20.114	17.7309	18.644	19.5458	19.0883	19.9895	19.31	18.0858	16.2899	19.3875	20.5662	17.6972	17.8331	19.6253	19.4036
					17.002					15.6786	15.8635		16.6742	17.2091						16.1125			17.058		16.6311					16.1614		16.6638	16.8852		16.8211			14.6418							16.8018
19.1017	18.3126	19.6297		17.343	17.5803	18.0529			18.9841	17.5064	18.0768		18.7737	18.6783		17.8894		18.4777	17.0994	18.2162	16.0118		17.8895	18.8273	18.9501			18.0277		17.9469		18.3439	18.6614	20.1418	18.7424			17.0189	16.1292	18.539	18.3277			17.833	17.8373		16.9767	18.1555
18.7851	18.9484	18.5415		17.8144	18.3407	18.2731			18.5656	18.7394	18.283		18.9648	19.4842	17.3343	18.2063	18.3524	18.361	17.2738	17.6396	17.1381	17.9978	18.4915		18.5555			19.0257		19.014		18.7552	19.2256		18.9218		16.7529	18.1764	17.21		17.5476			17.6523	19.0523			18.2616
18.4904	19.0388	18.9814		18.3261	19.1127	18.8917			19.2457	19.2907	18.9726	17.8888	18.8299	19.7902	18.7588	19.2465	18.635	18.9672	18.7144	18.0394	17.8054	18.6706	18.7171	17.7688	18.4244	17.7759		18.9629	18.2176	18.127	17.8127	19.4703	19.5093	18.477	19.4518	18.3513		19.0944	18.7357	18.7928	18.6257			18.7316	19.6889	17.244		18.5193	18.2191
	17.3934				16.7093				15.663	17.7044	17.7225		16.1925	17.8122		17.7273		16.7395										17.2068				17.2465	16.9271	17.4802	17.1292			15.5361			15.4764				17.783
17.9389	18.0608	19.6521	20.1597	21.7478	20.7573	20.3494	24.0346	18.8824	20.8718	18.0037	19.9137	19.0066	19.034	19.5324	20.6182	18.1651	17.7495	18.2563	20.7895	18.7722	19.416	16.1033	18.8199	20.2814	20.0624	18.7775	19.1439	19.2375	19.1988	19.6603	18.0712	17.7807	19.6413		18.6433	19.5976	18.7936	19.7907	18.5957	18.4826	18.8069	18.908	18.3369	22.6527	19.0722	18.3481	18.0964	16.1204	16.4123
19.8163	20.2825	20.1403	17.4147	19.4669	20.8949	19.3764		17.7676	19.8836	20.9404	20.644	19.527	19.7211	20.9857	19.6934	19.6757	18.4688	20.1266	19.6929	19.5638	18.5978	20.0424	20.3288	19.4831	19.93	18.4929	19.1442	20.1203	19.0978	20.3554	18.7297	19.7783	19.6153	18.8319	20.6162	19.3162	19.39	19.2216	19.7048	19.9384	19.3401	19.4536	16.8411	20.4337	20.6102	18.4551	18.0023	19.1054	18.5722
	17.467				17.7647	16.4469			17.328	17.1837	16.3245		15.877	17.3492	19.0857	16.3881		16.9185	17.4604	18.11					17.0746			16.9709				17.1448	17.3468		17.6114			15.6935		17.8663	16.1998			17.8128	17.1905
													18.4323	16.6391						17.8532								18.7995				18.1126	16.551		18.7145			17.5051	18.2392			17.8803			15.7122			17.8	18.5254
17.3694	18.6034	18.6335		16.5668	18.9844	17.4623			18.1095	19.4278	19.2255	16.9807	18.2696	19.5668	17.6513	18.2577	17.5364	18.7925	19.535	17.344		17.5583	19.3929	17.8099	18.0358	16.2083	17.4074	18.9911	17.721	19.231		18.0382	18.7578	18.3587	19.4025	16.8884	17.8719	17.3763	17.9341	18.495	17.3345			17.0359	19.4551			17.4092	18.147
19.8028	20.4896	19.508	17.7421	19.2781	20.2431	18.7857	16.0033	17.2178	19.3233	20.3233	19.908	17.9066	18.8463	21.4357	19.2038	18.9998	16.4435	19.3782	19.5845	18.8409		18.7721	19.8351	18.6526	19.3624	18.5037	18.6263	20.0752	18.218	20.2003	18.7316	19.9086	20.5576	20.4037	20.7097	18.1372	18.6745	18.6933	19.1751	19.9952	19.0456	18.3531	17.4796	19.9084	19.9133	17.8448	17.8591	19.7829	19.1543
18.0722	18.7374	18.4353	18.0735	19.0569	18.3376	18.5049	20.542		19.9801	17.3335	17.1782	16.8979	18.8693	19.5878	20.5131	18.5572	17.4621	18.367	18.7889	20.382	17.2227	15.4857	17.1951	20.4536	19.5228	17.603	17.1879	18.2878	18.3149	18.5213	17.1929	17.8231	19.3422	18.9811	19.1914	16.642	20.2774	17.5274	17.4626	15.9356	17.5017		16.3397	19.0197	18.505	16.7975	16.427	17.9465	15.4735
20.9528	21.6312	21.7495	19.7153	20.6963	20.9546	21.2712		19.5871	21.5476	21.5721	21.2352	20.534	21.7911	22.284	20.8823	21.2806	20.7531	21.298	21.1273	20.3415	20.0276	20.493	21.6596	20.308	21.0092	19.9252	19.8612	21.6314	21.3084	21.5539	20.2877	21.6946	21.5267	21.6961	21.1721	21.2811	20.3769	21.6356	21.3641	21.6332	20.5369	21.7376	18.3805	20.4219	22.1641	20.071	19.8664	21.7202	20.676
19.962	18.3241	20.346	17.3587	18.8457	19.0604	19.4979		17.3007	19.5387	19.6837	18.0956	18.7983	19.6406	20.2938	18.3098	17.8706	18.4756	17.8818	18.7274		17.8929	19.0428	19.692	18.2159	18.5982	16.4087		18.8917	19.7919	19.8392	18.2422	18.2334	20.2296	19.9679	18.6365	18.4367	18.7161	19.7428	20.1773	19.6816	16.3285	19.0414	17.6176	17.4655	20.4019	18.1219	17.9338	20.2403	18.5496
	17.1203	17.2222			16.9963			14.3792	16.8646	16.6131	16.3637		16.7958	17.0113					15.9996	15.6379			17.8496	16.0692		16.2414		17.5858		16.1867		17.2999	18.3678	18.4432	18.842		14.9471				15.9588				16.4779			17.6233
	15.6946	17.0797			14.5319																	14.5145						15.1358				15.9653	17.1217	14.8124	16.1882
	16.7516			15.7472	16.6375				16.1615	16.9317	16.5897		16.3422	17.6326	17.3594			16.7029					17.223		16.1898			16.4288		15.4591		16.5747	17.191	16.1201	17.1789			15.2067			16.0533			16.3882	16.5647
	16.1997				17.0856									15.7131											16.6039							17.059	17.6695		18.1102										16.051
	16.5362				16.9534	15.7781				15.6356	15.9605		14.8677					16.5746										16.084		16.9608		16.3128	16.7634		16.2141										18.3051			16.7996
	19.0074	18.835		16.8499	14.8562	17.2112	14.1732	17.47	17.5416	17.7339	17.5849	16.9077		16.5807	15.5159	18.8579	17.4336	18.7817	19.27	17.7636	17.51	17.3656		21.5697	18.5656		17.3457	17.838	16.8005	17.19	19.6132	18.38	18.3818	19.9373	17.9928	18.9967	19.3712	17.9508		18.5214	18.3369		19.5402	19.1477	16.6951	20.4748	20.1625	20.085	20.7215
										14.8206																						14.1763	15.1522		14.8818
	17.6516				16.1339					16.9127	16.7286		16.2703	18.0936	16.3679			16.2688		14.1666			16.7429					17.3073		17.2465		16.8799	17.1856		17.4825	15.2765		16.8362			15.48				17.4765			14.4744
16.499	17.5933	16.7321			17.2659	16.7046			16.7636	17.7809	17.6088		17.9451	18.6113	16.3498	17.026		18.5811	17.577	17.4541			17.7116		17.0464			17.8028		15.2133		17.1352	17.4925	16.7698	17.5816			16.9613			16.9251				18.4655			15.7878
	17.2997				16.3184				16.055	15.9723	15.9635			15.9435														15.7777				16.1264	16.7977	16.7535	15.5361										15.7434
	16.8601	15.1951								14.4031	15.5666		15.6488	16.4219														16.631				16.3089	18.374		17.4148										17.0148
19.4159	20.0743	19.6724	17.1026	18.403	20.4008	19.4932			19.7391	21.0868	20.529	18.1854	19.5744	21.0491	18.8651	18.8906	17.1778	19.9579	20.0787	18.5626	17.862	18.3598	20.7156	18.695	19.0205	19.0455	17.5992	20.4262	18.4205	19.5771	18.0608	19.5118	19.5708	19.2116	20.8541	18.2141	18.4236	18.8936	18.6324	20.2378	18.7825	19.1276		19.641	20.2347	17.2063	18.914	20.0629	18.3923
	17.0302				16.6752	16.9308			15.9393	17.7006	16.8902		16.6765	18.1255				16.5985	16.1349				16.7027	16.3246	17.5109			17.0795		16.8643		16.8184	17.5683	16.8733	17.4327			16.918							17.627
	16.8669				16.3938				15.8599	17.2347				17.3222														16.4227				17.1818	17.8785		17.1073										16.2739
	16.4356				15.6683	15.8539			15.8256	15.9148	15.6368			17.1531		15.572		16.5508										16.5248				16.2599	16.876	15.7635	16.5675			15.7569			15.4122				16.1407
17.2798	21.3931	21.0883	18.4295	20.4972				20.3998	18.2635	18.601	17.4984	19.7285			16.1416	19.7659	17.9717	19.5674		19.6545	18.2808	18.9945	20.4936	20.5416	18.7905	20.3101	20.3368	19.4558	18.4711	18.4317	21.1072	16.7558		18.5049	17.7337		18.8101	18.176	19.7615	20.1637	18.1755	20.1514	20.9548	16.4655		20.7197	20.7291		19.8329
		16.1979	14.9546											14.37								14.5194	17.6877					15.4613		14.3108	16.2865							15.9951							15.3876		18.6501
18.8982	17.2646	18.9572	18.5782	19.6589	18.2952	19.9499	18.8909	18.6152	18.6037	16.8111	17.7776	19.9941	17.664	17.1777	19.1814	19.1013	19.8888	18.2035	18.421	18.3115	19.7576	18.8728	17.1949	18.0484	17.6064	18.7673	19.182	16.5629	18.6835	18.2194	19.3478	17.3858	16.7723	16.64	17.006	20.1334	18.3978	19.0827	18.7531		19.5969		18.5037	18.3252	17.4179	18.4688		17.768	20.3445
																				14.1784																		16.3793			15.5969								15.8107
19.6279	19.72	19.8491	16.5004	19.2774	20.0928	19.7408		17.6835	19.7221	20.1022	20.1241	18.8017	20.0073	20.1838	19.6054	19.713	18.8579	19.5585	19.9852	18.9676	18.8521	19.2424	20.1994	18.9443	19.722	18.8565	18.328	19.7154	19.1307	19.6106	18.7793	19.9845	19.9883	19.2146	20.2141	19.3285	18.3265	19.4807	19.2091	19.799	19.4309	19.6037	17.5477	19.7735	20.5906	17.7394	18.3207	19.7285	18.9227
19.6755	20.0761	19.9365	17.0971	19.4016	20.2027	19.982		17.8276	19.9993	20.1563	20.2615	18.887	19.7993	20.6576	19.8799	19.5131	19.0521	19.964	20.0618	18.4871	19.0699	19.507	20.1165	18.8052	19.8802	18.9074	18.6469	20.0299	19.1512	19.8668	18.7779	20.0812	20.3811	19.7363	20.3475	19.5513	18.7687	19.8765	19.4129	19.7427	19.4282	19.7338	16.6361	19.7092	20.2081	17.4628	18.3108	20.3683	19.2026
20.338	20.5492	20.3579	17.6308	19.8609	20.6761	20.3893		18.4165	20.3874	20.4952	20.6681	19.2512	20.1436	21.3188	20.1873	20.1963	19.7103	20.5611	20.5425	20.2564	19.5854	20.0803	20.433	19.2103	20.454	19.8262	19.2454	20.4524	19.7972	20.4148	19.4388	20.5581	20.64	20.326	20.7788	20.0866	18.8929	20.4515	20.1753	20.36	20.1098	19.9114	17.6193	20.202	20.6346	18.9459	19.3562	20.788	19.8148
19.5744	19.6152	19.9135	17.2	19.1045	19.8081	19.4708		17.6731	19.6033	19.834	19.8795	18.9373	19.6112	20.0239	19.4964	19.4546	19.0528	19.4953	19.8236	18.9709	18.9596	19.2141	19.9975	18.9945	19.524	18.8674	18.4543	19.6507	19.2247	19.6023	18.8235	19.816	19.8408	19.384	19.9298	19.1744	18.6941	19.6534	19.186	19.6101	19.1915	19.1437	17.2042	19.3966	20.0087	17.6569	18.4662	19.7853	19.1949
19.9514	20.1362	19.9483	16.9822	19.4552	20.1605	19.8899		17.7068	19.9791	20.1021	20.2924	18.9625	20.2878	20.7672	20.0397	19.7087	18.6376	20.1915	19.9373	19.4996	19.0138	19.4037	20.3332	19.1482	20.0178	18.8837	18.7827	20.2373	19.35	20.0302	18.9617	19.886	20.3377	19.7812	20.4054	19.0408	19.4371	19.4713	19.7101	19.9069	19.3826	19.7131	16.4328	19.5512	20.4197	18.3785	19.0983	20.4339	19.4718
20.3793	20.5382	20.4343	17.5105	20.0371	20.8845	20.556		18.6815	20.7278	20.7692	20.8497	19.6073	20.4438	21.7212	20.5264	20.3875	20.0561	20.8326	20.8577	19.931	19.5808	20.1122	20.4904	19.6131	20.6995	19.3256	18.6462	20.3465	19.9246	20.5582	19.1166	20.5234	20.8373	20.3924	20.8696	19.8382	19.7296	20.184	20.081	20.465	20.1535	20.5893	17.3829	20.4597	20.8153	18.7267	18.9788	20.6366	20.1135
20.9121	20.8102	20.7153	18.2908	20.4524	21.0843	21.037		19.0318	20.9969	20.9118	20.98	19.9764	20.5813	21.5562	20.8795	20.8215	20.2332	21.0424	20.7772	20.5772	20.1524	20.6313	20.5675	20.2029	21.0473	20.1405	19.9598	20.5765	20.5192	20.8805	19.483	21.0044	20.9044	20.5635	21.0973	20.606	20.1799	20.9342	20.5182	20.7295	20.6277	20.5408	18.1717	20.9381	20.9558	19.0467	19.4126	20.7237	20.3871
21.2142	20.0134	21.0492	21.6577	21.9365	19.5123	22.2351	20.1537	21.5794	20.4547	19.5571	20.035	21.6681	19.8543	19.212	20.955	20.514	21.0378	20.535	19.8883	20.0787	22.0661	21.5666	19.9864	21.7749	20.6438	22.082	21.4416	19.7713	21.9191	21.2677	21.5523	19.6068	19.559	20.2354	19.0871	21.6204	21.227	21.6034	21.6591	20.0696	21.2293	20.1583	21.5579	20.9568	19.2185	21.6968	21.6381	19.3769	22.094
	16.5171				17.0022				17.5163	15.5935	15.3947		17.2592	16.8305				15.9154	16.5832	16.2752			16.3662		15.9448			17.359	16.1152	17.3816		16.9283	18.0615		18.2668			15.757			15.113				17.5076			16.9022
	16.703				16.7817				21.0401	17.4233				15.7921		18.2723		17.8981		18.398					20.2181	21.3584	20.1088	17.2464		18.588		14.9766			17.6718			17.6164			17.1355				17.0527
18.5449	17.2448	15.2731		17.0668	16.9979	16.8081			16.6634	17.317	16.6642	15.2344	17.495	17.8902	16.7993	17.0059	16.5057	17.1771	16.2534			15.58	16.6056					17.5607				16.88	17.8618	18.4645	16.7092			16.5535			15.7624			16.607	18.1456	16.2611	16.5864		17.3851
	16.3566								16.6115	15.9589	15.2239		15.7128	15.8532														16.2733		17.71			14.7017		17.3657
19.0844	16.9307	19.1561	17.5313	19.3876	17.4272	18.7115	17.598	18.6604	18.5638	17.2155	18.0644	18.7155	16.8268	16.43	18.321	18.4272	17.8402	16.7013	16.8205	18.3604	19.2279	18.8805		19.9733	18.6185	18.6501	19.1363		19.4666	17.5622	18.9267	17.6328	18.5449		18.0307	18.707	18.8654	18.4551	17.5516	16.6941	18.4174		18.3172	18.0677	18.8951	18.135	18.5218	17.6488	19.4212
18.5931	19.4014	18.9031		17.2038	18.5928	17.1501			18.8373	19.1295	18.4805	17.9076	19.2108	19.2321	18.0081	18.8608		17.9693	18.6166	18.5593	17.1514	16.4534	18.9391	18.0644	18.4588		16.6584	19.0622	17.397	17.7133	18.6677	18.7056	20.1853	17.892	20.1461	18.3514	17.8185	17.4499	18.4301	18.5207	17.8174		17.1441	19.0003	18.9152	17.8811		18.9066	19.5956
19.7273	18.9997	19.1857		19.7846	18.5185	20.3531			19.9106		20.7898			19.3253					19.4774	19.3787		18.5442	17.5325	19.9028	19.8512			18.0861	19.3009	19.0009		18.6346	19.7169	18.4996	19.2232	19.3273				18.6156					19.6663
21.9044	21.7066	21.7051	21.6797	23.1193	21.1742	22.0197	20.3213	21.5466	21.6059	21.1048	21.6777	22.0495	20.9204	21.1957	22.1387	22.3242	21.9555	22.2848	22.1069	22.0897	22.2689	22.6479	21.751	22.2037	21.5256	22.1771	21.8755	21.0038	22.0413	21.7058	21.85	21.0101	21.3719	21.0382	21.3437	21.5904	22.0836	21.964	21.6382	20.9785	21.855	22.2407	22.1167	21.2987	21.0882	22.0695	23.5988	21.4793	21.4174
20.6257	18.9762	20.15	19.6091	22.0416	19.4727	21.2844	18.533	20.5577	20.2298	18.7772	19.1049	20.5847	19.2094	19.1062	20.0241	20.2705	20.5227	20.3419	19.7358	20.146	19.774	20.2235	20.0117	21.0765	19.7832	20.5334	20.1876	18.9855	20.7504	20.4264	20.2618	19.3684	19.6234	19.7773	19.9604	20.4169	21.7903	21.282	21.1538	19.2554	20.4656	19.4773	20.6726	20.3846	18.8673	20.8959	21.5199	20.4293	20.8514
	17.6631	18.6708							17.2525	18.4862			17.6561	19.2991	18.6039	19.1047			17.8521	17.9662				17.8251	18.1475			17.5283	18.9671	17.4855		17.8192	18.1041	16.5296	19.3193		17.9687	17.0801			19.5097				18.8794		17.7996	16.7716	20.0192
19.2862	19.2854	20.2178	20.0047	20.1338	19.1187	20.6086	19.7795	20.138	19.9401	18.9405	19.5075	20.3631	19.7721	19.1384	20.462	20.001	19.7806	19.913	19.6862	20.8394	20.1154	20.9827	19.1324	19.9542	18.6745	20.9862	20.0502	19.2181	19.7857	19.2639	19.8403	19.3345	19.3282	17.7663	19.7055	19.8738	19.5396	20.0288	19.875	18.6525	20.5142	19.8027	20.037	19.7791	19.7288	20.4683	21.3409	19.2018	18.7281
	15.8596	17.451									15.892		16.1543	16.0331		17.5336				16.0397								16.6367				17.7548	19.0562	17.3407	17.0893					16.927	15.3138				18.8614			16.6356
20.1385	18.4364	18.9269		18.3684	18.8572		19.2266		18.6186	18.7086	18.7776	18.4036	18.1675	18.4598	17.8443	18.2437	16.2841	17.9337	18.4173	17.9737			18.4167		19.3174	19.2807	19.2009	18.2336	18.3929	18.7923		18.6807	18.6265		19.0346		19.543	16.8473	18.6848	16.336	17.8189		18.0066	18.0227	17.8129	20.1999	18.5752	17.813
																																	14.6065
19.8562	19.0768	19.4123	19.3523	21.3722	19.4774	20.2722	17.8236	20.0575	19.5538	19.2551	19.6122	20.8591	19.5085	19.9354	19.378	20.0807	19.083	19.7693	19.6006	20.1706	18.7589	19.7632	19.7344	20.4517	19.7906	20.4221	19.7514	19.401	20.2947	19.6383	19.1092	19.332	19.3164	18.841	20.2385	19.0942	20.559	20.0117	20.7249	18.9839	19.7932	20.036	20.7396	20.0702	18.9866	20.1956	21.0026	19.6785	19.5044
																																			17.6272
18.9692	18.9223	18.9568		18.3077	18.9669	18.254			19.0936	19.5203	19.6059	18.0979	19.0218	19.5333	19.3163	18.6656		19.5143	19.788	18.4886	17.7931	18.0185	19.4255		18.8578	17.6319	17.7742	19.0163	18.3536	19.1144		18.9012	19.1285	18.6986	19.3975	18.197	17.7713	18.1738	18.9919	19.4454	18.5417		16.5931	18.6748	19.8898	18.2541	18.5079	18.4344	16.7373
21.034	21.2728	20.9986	19.1157	20.7771	21.2037	21.0166	14.7411	19.3077	21.4286	21.1489	21.4009	20.2085	21.2294	21.8165	21.0459	21.1787	20.6806	21.0345	21.002	20.4847	20.2516	20.4527	21.2826	20.4674	20.9402	19.9845	19.8482	21.4076	20.6467	20.8356	20.1701	21.5299	21.6738	21.1764	21.7313	20.7064	21.136	21.0174	20.9127	21.0043	20.8828	20.9344	19.1035	21.0242	21.4234	19.8045	20.1806	21.2075	20.9344
	17.3669				17.1127	16.0844			16.5741	17.2364	17.4459	19.4424	17.5539	18.2659	17.4408	17.132		18.4554		17.0899			16.8463							16.1896		16.9678	17.4331	15.0315	17.3143			18.0605			17.8408				17.4449			17.2551
20.8443	18.2873	18.3825	17.4083	17.5259	19.3214	18.4698			19.4954	18.2613			17.5999	16.1488			15.9685	18.3708	16.7286					20.2481	20.8286	17.662		17.9748	20.3595	21.5034	18.8865	19.8452	18.3863			18.2755	20.8684	17.5816			18.221
21.9513	21.9531	22.5989	23.4869	23.4195	21.3223	21.7243	20.9784	23.4346	19.0519	21.6377	21.9922	23.4064	23.0812	20.9198	22.3245	23.3469	22.2438	23.2257	22.9603	22.8868	22.199	23.067	22.511	23.4679	22.2781	23.841	24.3865	22.9093	23.3339	22.6999	18.0862	22.0526	22.2019	23.4292	21.2074	21.4494	22.8515	23.1043	23.6489	22.6769	23.3763	23.0773	24.5449	21.6207	22.8442	25.255	25.5531		24.5678
22.314	20.5602	21.6486	23.2207	22.114	20.8939	22.3611	21.7347	22.676	21.2717	20.7255	21.4956	22.4452	20.786	19.6174	22.4562	21.7594	22.2641	21.6883	21.3804	21.3563	23.1045	22.618	20.7252	21.8857	21.0871	22.7301	22.8142	20.504	22.8569	22.3453	22.728	20.5949	19.6086	19.3466	20.0068	22.5553	21.8626	21.5215	21.5379	20.3082	22.277	22.0504	22.277	21.327	20.5152	21.7793	22.0799	20.8205	22.1259
	15.6235				15.3068					16.3406	16.0576			16.9964				16.1387							15.5236			16.5211				15.1682	16.0765	15.2286	16.4246			14.2862							16.6834
	15.8289				14.8157																											15.5098	16.6321
	17.1096				16.8684	16.4641			16.5896	16.8974	16.7835	15.7454	17.3334	17.0355	16.1092	16.6649	16.301	18.4041	17.2734	16.7877		16.4636			16.3399			16.4087	16.7647	15.7867		17.5057	16.6761		17.3472			16.5576			16.3128				17.5096
	18.1237	17.4461	18.6136	18.0453	17.3216	19.4736	19.7211							19.6837									16.517	18.4412				18.5863		17.8814			17.1916		17.6489			16.7085
	17.7155	17.0971									16.8683		17.6934	17.9714					16.195									17.206				17.6365	17.746		17.9638			18.2365			16.4399				18.365
17.8579	17.5401	17.8995	17.9373	18.628	19.246	18.5718	15.1407	17.8181	18.4604	18.964	18.9888	16.6807	15.7756	20.1994	17.5823	16.8601	16.4618	16.4511	17.566	17.0441	17.2081	17.9881	18.2706	20.0024	17.9208	18.4976	17.968	18.4281	17.8091	17.8972	17.4225	16.4245	17.5623		17.8018	19.2415	18.3624	17.2922	19.6754		16.9466		17.2557	18.8176	18.7452	17.7823		18.7813	18.1878
20.5413	20.3465	19.4332	18.8086	19.2385	20.9834	19.5736		17.9063	19.6601	20.8131	20.0977	17.4786	17.8837	21.2883	19.5032	17.7356	18.8733	19.0865	18.0292	18.8965	16.0216	18.5917	18.0647	20.5505	19.9964		19.1127	19.8892	17.9337	20.6124	18.3357	18.7782	19.5816	19.8061	20.7554	19.3757	19.3368	19.1835	19.0715	19.8088	19.3044	17.4067	17.9661	19.4431	20.1163	17.7747	17.4054	18.5339	20.1452
24.1432	22.1799	23.6093	22.5522	24.4528	22.8131	24.1291	24.0612	24.2097	23.7148	22.2041	23.4592	24.5621	22.7871	21.8184	24.2452	23.6994	24.7586	22.865	22.8924	23.5061	25.4716	25.0393	22.3869	23.9556	23.3342	24.5206	24.4566	21.9246	24.1761	22.6615	24.5972	22.9359	21.3179	22.2531	22.2652	25.1213	23.5568	24.8833	24.1679	22.5796	25.1956	23.8226	24.1681	24.2516	20.5564	23.6852	22.8992	21.9818	25.0153
				18.0192	17.5042				18.525		17.7835								17.844		17.8351			17.4547					17.379	17.5096		18.4509		18.8804	18.3899		17.4829
														17.4251
17.458	17.1011				17.769				17.2989	17.5377	17.8843	15.8846	16.5617	17.3203		15.3461		18.0829	15.9799	17.768					17.4628			16.5839		17.7315		16.6223	17.4782	16.47	17.7822			16.9141	16.8596		16.5199				17.8038
19.0337		19.1024		19.5904		19.3078	20.1545	20.0461	18.8883	18.084	17.9269	18.3009	16.2457	18.2397	18.7965			18.8464		17.9319	17.0473				19.9812	21.0925		19.4435	20.6381	18.7824		18.3915	18.9219			19.9787		16.6696			18.2794			17.1454	18.8334	17.9174	17.5408
	15.0465									15.497	14.8503																	15.6321				14.9192	14.2808		15.2236			13.7335							15.5188
					15.2408					16.8129				14.9898	17.8197								15.5601					16.3113				15.3106	16.1635												17.6486
21.1224	22.4084	21.7159	20.9543	20.6432	20.9433	20.5112	19.0132	20.1046	22.0243	21.5039	21.4401	21.6742	22.1996	22.5294	21.8656	22.2111	21.0682	21.6434	21.4414	21.5914	21.1996	20.4644	21.245	21.6661	22.1458	20.9546	21.6141	22.3493	21.861	21.5159	20.82	21.9972	22.759	21.9603	22.4814	21.2387	22.332	20.7377	22.0876	21.809	21.7624	21.4047	20.7118	20.737	22.0409	21.4072	21.967	21.6066	21.249
	17.9719				17.8143				18.0239	17.4909	16.3761		18.4037	17.8508		17.4442		18.5302	17.843	16.264			18.8345		16.4172			19.1929				17.2666	17.8779	18.6074	18.1855	16.8852	17.9849	16.3387	15.4927		16.0662		15.5959	17.2838	18.5988	17.6558	17.8915	17.9554
19.7249	20.7462	20.232	18.9234	19.2686	19.1071	19.9391	17.4025	18.7837	20.6501	19.8463	19.7129	20.4438	20.4373	20.8965	20.3265	20.5441	19.3205	20.3156	20.7636	20.2912	19.4007	19.7698	19.618	20.7004	20.9763	20.6727	19.82	20.4897	20.8857	20.0195	19.5778	20.9855	21.3066	20.6845	20.5812	20.4611	20.9352	20.3316	20.9556	19.7537	20.9444	19.6693	19.5417	19.2877	20.2591	19.8172	20.2253	20.1092	20.0413
	17.9118				15.9946								16.5665	16.046				15.4685		16.5767									17.597				16.7554	16.7388	17.5109			16.6836	16.8092							16.9001		16.2433
	17.4445	16.0735			15.2372	14.3893			15.3718	14.8499				16.2714	14.599					13.3225			16.4391	16.9793	17.1335			15.8125	16.3637			17.1637	17.2752		16.332			16.8638	16.3119		16.8955					15.2505	14.4375		16.1374
17.8982	19.7258	18.7562	18.1617	17.6829	17.9842	18.5044	17.2814	17.3327	19.3351	17.9769	17.818	18.2632	19.4191	19.2964	18.6272	19.1282	17.237	18.6807	18.4	18.6299	18.3814	18.6754	18.1374	19.2065	19.5617	18.754	18.3678	19.1946	19.4763	18.9028	17.9005	19.3779	19.5704	19.6837	18.9855	18.8346	19.1679	17.9684	19.0841	18.0078	19.1482	18.3363	17.902	16.4281	18.7699	18.7393	18.5048	18.5521	18.6745
22.8389	24.1163	23.7384	21.4341	22.6259	23.3946	22.941	18.4732	20.9473	23.2952	24.3439	24.0192	22.4056	24.2867	24.9445	23.3619	23.1721	22.2838	22.5522	24.2391	21.947	21.8999	22.0918	24.778	22.4076	22.8665	21.8093	22.0705	24.2524	22.4679	23.1118	21.5674	24.0748	24.4261	24.0196	24.3545	22.3254	22.7594	22.3159	22.8953	23.8324	22.4426	23.5977	20.8333	23.2706	24.6324	21.7171	22.8631	23.7361	22.3609
	15.2929								16.2932			19.3798	17.4764	17.1823	16.4134	16.2264		16.0513	16.7492	17.4113												16.4823	16.2624		17.6322		16.2883	17.5841							17.4454
16.9338	17.6084			16.7552	17.5283	15.8469			16.5891	17.6501	17.2615			18.4152	15.0166			17.778				17.253	17.325					17.9259		18.3386		16.9815	18.0755		18.116	18.9078		16.6835			14.9997				18.191
	17.8303	17.9495			15.5862				17.3268	17.9122	17.4919		18.3202	18.3908		15.849		14.8254	17.4581				18.6109		18.1729			18.1911		16.4272		17.8005	19.114	18.408	19.4166					15.6975	16.8701				19.2549			16.0684
	15.2001			15.9474	16.0817		17.7204		16.5306			16.3881		16.2536	17.547	16.9051		16.649	17.1593	18.1966	15.9964			18.0206	16.7925					15.9768			14.9077		16.7878		17.9258								16.3364
22.0924	20.8004	22.623	22.0943	22.406	21.2838	22.5168	21.4862	22.3703	21.7194	20.9143	20.8108	23.3997	21.3745	20.2128	21.7139	22.9995	22.9086	21.7799	21.7499	21.7507	23.6195	23.2385	21.6176	20.753	21.4106	22.7824	22.4084	21.2119	22.3291	21.0821	23.7716	20.142	19.2497	19.8086	19.9554	21.7414	20.9699	22.2058	22.528	21.2414	22.7496	21.2598	22.0555	22.2899	20.0109	22.4304	23.2711	20.2346	22.4121
18.3888	17.3698	18.1493	19.021	20.4237	18.0878	19.9402	18.61	19.042	18.2873	17.4862	18.2219	19.7485	17.6657	16.9679	19.2521	18.7068	19.144	18.3514	17.568	18.933	20.4211	20.2055	17.1751	19.07	18.6481	19.3971	19.9889	17.2514	19.0263	18.9758	18.667	17.8319	17.9212	17.9605	17.2335	19.6891	19.2007	18.1104	17.5126		19.2525	17.6624	18.4982	18.4742	16.4753	19.3954	18.9602	18.0745	20.1327
									16.9982					16.5474	17.626					16.3567				17.7612											15.9429
19.1564	17.5685			16.9277	17.3377	17.6903			17.8642	17.7754	17.131		17.485	16.769		17.1635	15.6583	17.7557	17.2606	15.416		17.1796	17.5975	18.7195	18.4507			17.698	18.7479	18.8078	17.2671	17.7102	17.7775	16.6601	17.3873	16.525		17.0338	15.4781	16.8843	16.4495			17.613	17.5008		15.9274	17.2966	16.4401
	15.7455												15.7738	15.7289						16.084					16.4981							15.624	16.7616		16.0325		15.3071				16.4417
18.0954	19.819	19.6373	16.7693	17.7123	19.0356	17.3442		16.2545	19.2003	19.977	19.7362	18.1465	19.9968	19.7795	18.4791	18.2482	16.4879	19.16	18.8865	17.7455		18.5818	19.9492		17.3534	16.6258	17.8283	19.2519	18.1448	19.0837	20.0876	19.2398	20.0316	19.5626	19.88		17.6604	18.4386	18.7862	19.414	17.8231	19.4859	15.5782	18.1384	20.5907	17.819	19.1561	19.5746
19.695	20.6043	20.4367	18.2589	18.8808	20.2815	19.3668	15.2851	17.2273	20.2689	21.4933	20.6189	19.0978	21.1108	21.2417	19.6264	20.0119	19.0484	20.5851	20.4149	19.8009	17.4863	19.1535	20.926	19.0895	19.5452	19.0391	18.655	20.5597	19.2347	20.3536	18.0982	19.9188	21.1598	20.9261	20.7341	18.4976	19.3674	19.3756	19.6258	21.0044	19.097	19.9187	17.41	19.1904	21.5393	19.7499	20.2399	21.0158	19.2998
18.9862	19.3996	18.7178	16.7365	18.5171	19.3184	18.6493		17.1849	18.6444	19.3034	19.129	18.1517	19.2579	20.5233	18.6448	18.8937	17.784	19.6072	18.9863	19.3419	17.3767	18.2726	18.8713	18.245	18.2193	17.9133	17.0825	19.2144	18.1117	18.6011	17.0577	19.0466	20.0891	19.0336	19.6413	17.8693	18.4899	18.7135	18.9331	19.3444	18.4708			18.4266	19.925	16.7595	18.5886	19.7961	18.0084
18.9886	18.9585	18.5628		17.4883	18.5898	17.8179			17.2708	17.8247	18.1303	15.4189	16.1098	19.0983	16.6924	17.4328	16.7249	17.8312	17.6317	17.6253		17.8432	17.9235		17.637	17.2582		18.7192		17.9675	16.6962	18.7276	19.0693	18.1898	19.231			18.4212		16.6229	17.6203			16.5328	18.204	17.0602		18.2029	17.1431
18.7	20.0839	19.7823	17.1915	18.5319	19.6213	18.8755		16.536	19.0373	20.3644	19.828	18.2567	20.1686	20.776	18.9387	19.0804	17.9128	19.7918	19.4687	19.207		17.9003	19.9698	17.6518	18.7862	17.179	17.6597	20.1726	17.7778	19.4663	17.9172	19.2661	20.5477	20.0725	20.2505	17.7935		18.8826	18.3365	20.108	18.6553	17.9291		17.8377	20.7875	17.9754	18.9992	20.0565	17.9856
17.8477	18.9937	18.7904		16.7676	18.5289	17.595			18.4108	19.701	18.844	15.8994	19.4419	19.0725	17.5435	18.0275		18.8747	18.4127	18.1142		17.0199	19.1147		17.3301	16.5454		18.8625		18.6973	17.3963	18.5265	19.5782	18.0718	18.5743			17.3499	17.2217	18.6506	17.8187		17.4651	17.1645	19.4734		18.5491	19.1472	18.38
20.9025	22.2163	21.7285	18.4746	20.2989	21.6835	20.7444	15.3859	17.8528	21.6513	22.5614	22.1028	20.2097	22.2116	22.146	20.1437	21.1917	19.6847	21.2985	21.4852	20.9004	19.0916	19.8468	22.4716	20.1658	20.5232	20.0823	19.7959	22.3888	20.1892	21.1426	19.935	21.581	22.344	22.2876	22.0301	19.8059	20.6484	20.4892	20.8418	21.6009	20.4142	21.2877		21.0088	22.5997	19.4667	21.0204	22.0268	19.9991
16.8668	18.0411	16.8231		16.0358	17.482					18.0649	17.0857		17.8288	17.2113		16.5219	15.7954	17.5741	16.6438				17.4245		16.3315			17.5901		16.7663		17.2572	18.4737	17.7661	17.4533			15.5542			16.2291				17.9453			18.0797
18.7277	20.1963	19.4486		17.3517	19.1892	17.743		14.973	19.5254	20.3909	19.6044	18.0061	20.0685	20.6302	18.3096	18.8066	17.6539	19.3434	19.1003	17.8064		18.3346	20.1779		18.518	17.5383	16.8232	20.2421		18.3457	17.2789	19.4524	20.5271	19.5194	19.9872	17.4971	18.4834	18.4143	18.3277	20.0049	17.7441	19.5475	16.9988	18.2921	20.2475	18.0012	18.8566	20.1148	18.5313
	17.3019				17.7478					17.2029	16.5697			17.9392				16.102		16.0134								16.0369				17.3477	18.2744		17.8053										16.2729			17.3061
													14.0562	15.1035
	18.1717	18.9989	18.3226	18.3949	16.6134	18.5077	18.0481	17.921	17.0521			17.4325			17.4157			15.4256			18.7175	16.7342				18.3933	18.0396	16.0969	17.9421	17.1272	18.5193	17.484				18.0865	17.421	17.9118	15.7071		17.4216		17.1715			16.3721	16.5513		18.1302
			16.9533	16.0409	17.2526	17.3654	16.9076			17.0467								18.3363		17.0094	17.0695		17.5596						16.5281			16.0657							16.8154	18.037	17.9161	19.0302			18.7693				17.4954
	14.2434													14.4345																		14.7724	16.579		16.5249
	18.3764	18.7904			17.913				17.8616	18.1416	18.2232		18.0974	18.7673	17.364			18.3855	17.6621	17.4028	18.6704				18.1265			18.0654				18.3446	18.6639	19.7554	18.1917	19.0283					17.861				17.8953
	17.1596				14.3437				15.7562	15.7127	16.7877		16.8881	16.0406				17.9242	15.9609	15.6361		16.6596						16.4847		16.099		17.1669	16.9275		17.2718			16.6295							17.6395
17.5004	18.2213	18.3257		17.6487	18.2742	18.2699				17.1776	17.7605		16.3071	18.2002		15.545		16.8555	16.9913					17.6771	17.6565			17.4497	17.501	18.1585	17.49	18.2777	18.5356	18.1659	18.3253		18.2589	17.7471		16.8404	18.111			16.8067	17.6615	15.2329			17.4818
18.211	17.5465	17.3598		16.6266	17.7426	15.8325			15.6764	17.2952	17.2692		17.4583	18.2131			17.629		17.8741	16.1957			18.1457					17.7467	14.9258	17.1996		17.5559	18.51	17.703	19.1807	16.9178		17.257			14.8034			17.2125	17.1014			17.9099
	16.0306												16.1918							15.1359												15.5679	17.2984	17.1299	16.7914										17.533			15.4628
18.9839	19.5935	19.6229		19.7478	18.9586	19.4067	19.5857		19.8415	19.426	18.8871		19.7985	18.5537		18.3153		18.7252	18.5521	18.6318		19.2069	19.6535	22.4127	17.9267	20.9748	20.512	19.9047	20.2073	20.3273	23.7861	19.2252	20.0812	19.416	20.2112		20.3179	16.7533	17.2277				17.4016	18.6327	19.6443	18.4263		19.3081
	15.659	18.4681	17.4023	17.629	16.0368	17.8885		18.0259	16.0691	16.94	15.7294	17.7953	16.5663	15.5077	17.5589	17.647	17.8793	16.826	17.795	16.8684	16.1723			17.2224	16.6445	17.993	17.2343	15.6422	17.6625	17.2211	16.2242	15.6073	16.8728	18.8862	16.653	18.4324	16.9968		18.3789	19.4158	15.4447	20.5544	17.0988	18.6641	16.7861		18.7662		17.5953
16.9974	17.6343	18.0353			17.5419		16.0889		17.8236	16.6117	16.9395		17.2299	19.5836		15.6115	16.7197	16.7632	18.232	17.0232			17.9722	18.5284	17.3041		18.3988	18.6154	17.8784	16.1238		16.7676	19.1699	18.9132	18.9283	17.2326		15.392		18.4169	16.5312				18.3707				17.1603
							16.6675		17.3227		14.4237		17.3496	18.8624	18.6579		15.813	16.5302		18.1033				16.6092									15.0916		16.1047										17.4938
16.5555	16.0501			15.2244	17.8205	15.4184			17.5313	17.3506	17.4016		17.1812	18.2041				14.7994	17.6445	16.9105	14.5324	13.984	17.5137		15.754			17.4054		15.113		16.1443	17.345		18.061		16.1608	16.0018			15.9366			18.0743	17.2518			17.1002
16.7048	19.0782	17.9804		16.1914	17.5056	17.0822		15.4733	18.5729	17.5555	17.1782	17.7997	18.5951	18.3349	16.9717	17.4326		16.9277	17.0471	17.4976		16.6035	18.2563	18.0985	18.1666	16.9234		19.039	17.0881	17.6475	16.3651	18.9059	19.354	18.9316	18.9874	17.0894	16.9761	17.5548	17.538		17.7227		15.1231	16.9212	18.3781	16.9867	18.7737	17.2086	15.9643
23.0584	22.5103	22.5923	20.791	22.7683	22.8933	23.251	17.7433	21.3495	22.6308	22.3198	22.4813	21.9849	22.0825	22.4749	22.4296	22.5296	22.2888	22.5746	22.287	22.3392	21.9506	22.5076	22.162	21.8492	22.9242	22.3082	21.8931	22.222	22.6264	22.5712	21.8381	22.8422	22.8632	22.7638	22.9436	22.857	22.2406	22.9741	22.671	22.6529	22.6361	22.4827	20.1594	22.7834	22.1721	21.1587	21.8361	22.7867	22.0555
																																	16.2574
18.0731	16.3128			19.5055	15.7506	18.7643	14.2633				16.3479	18.6017			17.446	18.2242		17.1957	16.6594	17.1783	16.9545	17.3155			17.2154	16.2423	15.4875		17.9834	16.6169		16.86	16.7148				18.2532	17.8513	18.2231		16.6933	18.481	17.4815	17.339	17.4435				17.9467
18.7253	18.2804	17.9577		18.5886	18.1892	18.602			18.3949	17.3462	18.0581	17.5566	17.3287	15.9644	17.253	17.749	17.6647	17.9177	17.0195	16.9918	17.7134	18.0367	17.9818		18.1813	16.8299	15.7151	17.9069	18.1407	18.1908	16.6869	18.3868	17.8564	18.1494	18.5033	17.8583		17.3633	16.2389	17.6353	17.6942			18.4011	16.8641	16.6559	15.8178	17.4517	17.1133
19.3995	20.0767	19.4616	16.8509	18.6922	19.9128	18.6756			19.4787	19.8099	19.3051	17.9365	19.3901	20.5502	17.7946	18.5173	16.7083	18.8824	19.1466	18.997	17.2156	17.0899	19.8034	19.0391	19.1781	17.9905	18.2589	19.9615	17.562	19.1633	17.8499	19.5116	20.544	19.9658	20.5654	18.0469	18.2322	18.3062	17.8336	19.4447	18.5105	17.5527	14.9067	18.804	19.6893	18.0807	17.0049	19.5388	18.1655
	16.079			16.2406	16.2359			17.0107		16.5941	15.9834			18.0236				16.1864	14.9638			16.5751	16.6462	16.805	16.1554		16.9319	16.6509		16.3824	16.2938	15.8899	16.3679		16.251			16.1948	16.852				19.3748	15.5011	16.6962				17.8239
17.9939	16.897	16.7105	18.9654	19.1814	16.3491	18.2796	18.703	18.9033	17.5548	16.7648	16.3949	18.6277	16.4783	15.6841	18.3863	17.5985	18.7955	17.6896	16.4379	17.3377	18.7816	19.4369	16.7528	19.2931	17.3867	18.1476	18.978	16.3946	18.4333	18.0861	17.9277	16.707	17.016		16.2437	18.623	17.0616	17.6742	18.5568	16.8708	17.6742		18.3602		17.4605	18.1285		15.7703	18.787
																				14.2772																					16.614
							15.9472		14.7276			15.8713			16.0385	15.0192						15.7332		16.2399	16.6769	14.6228						13.7751			13.5663			14.9347	15.0567		15.5805					17.2727			13.951
	16.9257			17.807	17.5193				17.2711	16.637	15.9103		16.0264	17.4829	16.7686	16.7384		15.6499	15.6614					15.6784	16.9026	15.5145			18.6461	18.4835		16.4387	17.0176		17.7354		17.9234	15.8289	17.2738		16.623			17.1353	17.343
20.646	20.0385	20.0803	17.7923	20.0194	21	20.6346	16.9896	18.7938	20.6978	21.245	21.0257	19.9033	20.3877	21.9465	20.5583	20.6349	20.2713	20.592	21.0558	20.6732	20.0173	19.9717	20.5158	20.7236	20.7072	18.86	18.1771	19.3555	20.1314	20.5725	18.7117	20.1709	21.0656	20.3796	21.324	20.315	20.7281	20.2898	20.5752	20.3224	20.5684	20.3929	18.0512	21.1478	20.9524	19.3398	19.0878	20.8957	19.5239
			16.6012																											18.8524							18.5786												17.532
23.724	23.4555	24.1383	24.0349	24.5521	22.3695	23.5646	23.3347	23.6761	23.895	22.3777	23.6114	24.5547	22.9452	21.6409	23.9459	23.2592	23.83	23.397	23.5798	23.0631	23.5781	24.5516	23.5546	23.5181	22.9231	24.7424	23.8916	22.9067	24.4389	23.7289	24.7477	22.6974	22.8744	23.2315	22.8293	23.6135	23.9249	23.9537	23.988	23.7758	24.7729	24.0302	23.8355	23.2939	22.5681	24.2711	24.3258	22.6729	24.9064
	17.3632	18.265			18.5894				18.5497	17.6493			17.6579	18.851					16.5907	17.5796				18.0358				17.7978				17.2816	19.3515		19.0999									18.9853	17.8977
18.5409	18.5703	17.4677		16.8573	16.9563	17.892			18.5747	16.6141	17.3008	17.539	18.9709	17.0918	16.0944	17.7221	16.7846	18.2495	17.7389	17.9766	17.0667	17.7066	19.1405		18.1609	16.5082		18.0786	19.0509			19.0003	17.729	19.2141	17.9979	18.0931	15.7196	19.0432		16.3625	18.2625				18.9006			18.6278	17.4049
20.7819	20.5906	20.9565	18.1611	20.3824	21.0316	20.6784		18.7703	20.4787	20.9382	21.0853	19.2219	20.558	19.8618	20.5029	20.3468	19.8379	20.5677	20.5589	20.4018	20.1981	20.5311	20.7804	19.6758	20.5598	20.2559	19.8859	20.4679	19.8568	20.8785	19.6807	20.9852	20.9555	20.5863	21.1809	20.7047	19.9974	20.6934	20.2319	20.5835	20.7184	19.8266	18.6451	20.5189	20.5657	19.4971	19.8032	20.6461	20.5668
	15.907				16.2685				17.6448	17.6896	15.5545		17.0545	18.5368		15.8949		16.3034	16.4073				16.1364					17.054			17.1305	16.7731	17.0842		16.766			15.967							17.4498				17.1553
17.4487	17.0469	16.7016			16.9403	17.0151			17.7189	17.8713	18.0352	16.8948	18.1366	18.5449	17.8854	18.4149	17.948	18.2236	18.6063	18.2223	17.1105	16.9367	17.3045		17.155					17.6623	15.894	17.6201	17.5733	16.1279	18.4399	17.1329		18.1375	17.6539	18.2844	18.2643		16.9634	17.4747	18.9202	17.7908	17.7493	18.4976	17.9159
22.342	22.3972	22.6666	20.2642	21.8375	22.7156	22.2806	15.9077	20.1286	22.4792	23.0248	21.6633	21.8876	22.6139	22.7806	22.4854	22.7769	21.5779	22.5457	22.57	21.3526	21.8428	22.5363	22.5525	20.4532	22.1862	21.4137	21.6705	22.8202	21.9453	22.1592	21.6425	22.5211	22.8913	21.5918	22.8487	21.5145	21.3139	22.0729	22.1283	22.8574	21.8998	22.4103	19.861	22.1335	22.868	20.5163	21.6048	22.49	21.2128
18.4552	17.4545	18.8804	15.6728	18.1557	17.9377	16.6544			17.1969	18.9161	19.0087	17.4889	18.7831	18.8624	18.4725	18.5165	17.6345	17.6327	18.4111	17.3218	16.9586	17.8948	19.0916	17.4032	16.8366		16.7266	19.0407		17.9998	16.1911	18.9335	19.7839	18.7719	19.2971	17.4168	17.2673	18.0843	17.5036	18.6545	18.1928		15.9382	17.7312	19.8936	17.9546	14.737	17.5491	17.9059
18.0892	18.0606			17.4989	17.3453	16.5813				17.6926	17.7032	17.3894		18.4255		16.413		16.9034	17.6451			17.7235						17.6494				17.358	17.747		17.3818			17.0202			17.4988				17.3754	16.6553			16.6537
16.5179	18.5744	17.4316			16.1356				17.6526	17.3092	16.6813		18.2309	17.9981		17.7918		17.714										20.9297				17.3288	19.0353	18.9019		15.9807		16.5127	17.4665						17.9718			17.9342
16.8395	16.7501			17.5155	17.4382		17.44		17.6082	17.0827	17.281	17.4972	16.7496	18.3844	17.2908	17.0539		16.8748	17.4068	16.7339			19.7972	16.1532	16.8816			15.6928		16.7777		16.921	17.3423	17.4009	17.3767	18.1233		16.9778		17.3775	16.5456	17.9342		17.8098	16.7462		17.9817	17.0626	16.7214
	17.156	16.9751			15.4243				17.0266			14.525		16.2652	16.1444	16.9188		17.4431		16.4364	16.5462				17.419			16.0632	17.2967	16.6102		17.7487	17.5314		16.7399	17.0467		16.6028			17.7529			15.7307	14.3196			15.5193
	17.8273	19.7288											19.1661	17.9879									18.952					19.5582				17.5962	18.4368	19.8451	18.8683										19.3677			18.4174
																																	13.762		15.4455										15.4423
18.896	19.2737	18.199	15.8449	18.4104	18.9414	18.7224			18.9324	19.35	19.0037	18.0764	18.9821	19.0659	18.6343	19.0063	18.2906	19.4003	18.8193	18.2177	17.5465	18.7117	18.8698	19.3088	19.1214	17.7624		18.9272	18.3338	19.0418	18.3358	18.7586	19.0106	18.3699	19.1928	18.1469	18.642	18.6972	18.5083	18.7914	18.6003			18.6941	19.5135			18.3556	17.71
15.044	15.3729				15.1643					15.5895	15.6298			16.9849				14.8579	15.6052						14.9967					17.4796		14.5849	15.871		16.0179			14.5916							15.2507
19.303	17.7587		18.7459	20.0898	17.9336	19.2214	17.5749	18.4143	18.938	16.8388	17.6412	18.7684	18.3568		19.4412	18.104	19.5073	19.2112		18.0013	19.6945	19.929		19.9134	18.5203	19.3483	18.5888	17.1544			19.3979	17.4394	17.2586		17.5222	19.2303		18.536	18.3263		18.8052			17.8458		17.6469	17.7366		19.547
			16.2778		16.2103					19.2754	17.1806	16.6076	16.3458			16.7211		18.4304				16.0949	16.5085	18.9023							16.5027	16.0423						17.3319					17.4946						17.8818
																14.7069
	16.6703					16.4882			15.9904		14.6842								15.4344		16.1171	16.2886			16.7029	16.5941			16.768		15.4948	16.4884	16.1895					17.0464	16.6046		16.4721		15.6256	15.3112		17.4629			16.7827
	17.4835	18.599	17.644	16.811	15.9907	18.4008	17.9125	18.1478	15.0626	16.3377	21.0298	17.2756	17.1882	17.0323	17.8693	17.9236	18.6458	16.7693	18.4143	16.3631		17.644	19.8078	17.364	16.5526			17.3641	16.8627	17.1156	18.4641	14.6221	16.9059	19.9043	16.4058	18.1844	17.8175	15.8298	17.5389	19.5646	16.4656	20.2271		18.2467	16.5599	16.3833	18.723		17.4117
	16.5325	17.5123	15.2899	15.614		15.9231	16.216		18.7901		19.7184	17.5625	16.0992	17.2423	16.959	16.9243	16.7957	16.2644	17.3091	17.6017			18.45		15.8102				15.8379	15.4538		14.4157	16.018	16.9518	14.2641					17.0875		18.2422		17.4793	16.0478		17.2429
21.0939		19.2408	21.164	19.3741	18.1174	19.6592	18.4337	21.7187	19.7708						18.1502	19.6105	20.4797			18.3956	19.812	19.9556		20.9232	19.7976	20.4537	19.7539	17.2866	20.7669	21.447	21.6587	17.3489	17.1563	20.044		21.5489	21.428	20.48			19.9305					19.3488		17.6204	21.671
16.905							19.4211	16.7095		14.9355	17.3108	19.7823				17.4105	17.7086	17.1537		16.8478		18.5118	15.6418	16.7029			18.0637						15.3954			16.7373							15.9018			15.9646			18.0546
		17.4371	15.7117	17.1456		16.9195		16.8511			16.0101		16.9927		17.4738			16.3303									16.4072		16.6903				16.0539	17.4871					17.0092	17.5612		19.0613					17.1962
18.9901	17.1239	19.1434	18.9467	19.5599	17.291	19.7897	18.5256	18.8913	18.2379	17.9819	17.7935	19.7108	18.1695	16.9194	19.3385	18.4026	19.0704	18.3809	18.5716	18.3317	19.7089	18.306	17.3199	18.4761	18.0429	19.0363	19.4989	17.624	18.5227	18.7581	19.1601	17.5671	16.6723	18.3385	16.9776	18.6784	19.3539	17.9597	18.0097	19.038	18.5582	19.9758	18.4763	18.5648	17.9696	18.5063	18.9283	17.312	18.3022
								17.1642				17.0869	16.5629			17.0494				16.3548		16.3779																	16.8011	18.1048		18.7361		17.6279	15.8764		16.7082
	20.1926	20.68	18.7641	19.6832	20.0868	18.8492	15.6167	18.1987	19.4651	21.9726	20.8369	19.6377		21.5484	20.3357	19.5246	20.8217	19.291	19.8971	17.5718	17.2107	16.6929			20.0227	19.346	18.9158	21.1858	18.0142		16.1388	19.1583	21.7881	20.2686	20.3198	18.6674	19.3342		19.9907	21.0286	17.3259	21.548	16.8237	20.3731	23.6617	18.2761	19.8109		18.7735
				15.2308			16.8769				15.1835								15.936									15.8689			17.4239	15.6787															15.3623
	15.8624				15.5123						15.6879		16.0841	16.3789		13.0651							15.6657					16.1753				16.3149	15.9102		15.4345										17.0193
										13.8551	15.6621			16.4364																			15.9447
					15.2472				15.2071					14.6112											14.1998			14.056	12.8931			15.4899	15.6293		15.9977
20.9383	20.4541	19.8972	17.851	19.853	20.3529	20.7092		18.3024	20.1384	20.2083	20.2489	20.0412	19.7868	19.9822	20.1366	20.1165	18.7656	20.0255	20.0969	19.368	18.4963		19.561	19.1174	20.2833	19.9482	19.6084	19.9149	20.0886	20.2074	19.3775	20.371	20.2105	19.6501	20.3021	20.0275	19.2729	20.9162	20.0697	20.4572	20.2806	20.0496	17.6421	20.033	19.9962	18.8286	18.5371	19.626	20.6554
									13.8297		14.1545		14.1729	15.9399																			16.4138		17.3543										16.309
18.5618	18.2722	18.0129		17.4495	18.6809	17.9111	17.0012		18.677	18.9551	18.9147	17.2936	18.6014	20.1445	18.3145	18.3847	17.8977	18.6462	18.7378	18.7529	17.6578	17.8783	18.6308	18.4001	18.6391	20.4875		17.9002	18.0843	18.5872		18.3845	19.4084	18.7152	19.3292	17.9901	18.5298	18.0923	18.2191	19.2171	18.0284			18.2341	18.6835	17.3447		18.9121	18.2933
19.03	17.9384	18.6183		17.7943	18.5884	18.8871			18.7893	18.3773	18.4803		17.8498	19.5712	17.6717	17.9393	18.4588	18.4876	19.0718	19.0399	17.9923	18.079	18.8339	19.3006	18.5204	17.592		18.0397	19.3249	19.4061		18.3183	18.976	19.0433	18.9174	18.1684		18.2875	17.7997	18.1329	18.3104			18.1905	18.7729		17.267	18.526	18.0639
19.3114	19.1161	19.3941	17.1235	18.7095	19.4917	19.2623	19.6048	17.8582	19.6254	19.44	19.4253	18.461	19.1981	20.5311	19.3502	19.4333	18.45	19.3937	19.221	19.3227	18.743	18.7254	18.9392	18.9737	19.3577	18.3449	18.0463	19.0409	18.9004	19.3213	18.272	19.3422	19.9148	19.0631	19.8827	19.108	19.3134	18.9122	18.4965	18.6289	19.1632	18.4995	16.94	19.7758	19.6561	17.9148		19.0893	18.0599
						17.5121																14.7922										14.7588	15.3374			16.4015													16.0983
19.0172	18.7339	18.9693		17.903	19.0626	18.5614			18.9353	18.8943	19.1043	18.0016	18.6808	20.1046	18.3182	18.9412	17.8071	19.1774	18.8931	19.0558	17.8608	17.9814	17.9891	18.6932	19.1808	18.3351	17.5306	18.5538	18.1685	19.0453	18.2975	18.8798	19.5896	18.1839	19.6601	18.3496	18.4226	18.7821	18.0572	17.8505	18.2615		17.1111	18.8088	19.3226	18.5754		18.7429	18.1037
	16.5634	14.9252			16.5647				15.4362	16.2636	15.9065			16.3135				15.3152	15.5302	15.8301								14.4647		16.4149		16.3512	16.773		15.9784						14.8638				15.7754
17.9181	18.1398	17.9167		16.6491	18.1409	18.1595			17.8918	18.4773	18.036	16.8885	19.5091	18.458	17.6965	17.9545		18.1315	18.3355	18.0676		16.5542	17.4481		17.6813			17.9391		17.653		17.997	18.022	16.5217	18.4623	17.4385	17.836	17.959	16.9084		17.6388			17.2739	18.4452	16.2036		18.299	16.804
17.4197	17.8924	17.6115		15.2811	17.853	17.8155			17.9981	18.0973	18.1072	17.049	18.334	18.182	17.8525	17.5616		17.9306	18.3506	17.77	17.1721	16.483	18.3833		18.1766	16.796		17.5288		18.2916		18.2572	18.3008	18.0884	18.3618	17.623		17.657	17.6121	18.7711	17.2988	16.0209		17.459	18.711			18.4207	17.2704
17.3105	17.4839			16.1097	17.1853	17.8731				15.6613	14.0138			14.8836			15.0285	15.5575		15.9781	14.8843				16.6649			16.7271	16.6617	16.9397	16.8334	17.0138	17.1983		17.4413	17.2432		16.9916			17.2292			16.3649	15.5255				18.3802
16.7698	16.5851	16.8241		14.8884	16.3073	16.4061				16.6504	16.4643	16.5065	16.768	17.0757		15.9727	15.5664	15.9894	17.2996	14.0054		16.391			16.9607			16.3488		16.8004		16.8687	16.9686	16.6459	16.8213			16.4306			15.7466			16.5585	16.7141			15.9297
16.1508	14.6816			15.6537	16.0334	16.2323				16.244	15.7749		15.624	15.8247	15.9795	16.6463	16.1498									17.0156		16.2636	15.9507	17.2785		16.1516		16.4938				15.8298			15.8162				16.2851				16.4508
17.2433	18.4132	17.6009		15.7303	17.9162	17.2058			17.3972	18.1922	18.116		17.4021	18.681	16.3909			18.0394	17.7884			15.4649	17.9467		17.5725	17.3588		18.3177	18.2119	17.9153		17.91	18.7412	17.8265	18.1244			16.9138			17.0117				18.8934			18.6344	16.6652
	16.3988									16.2412	16.4872			16.9139														16.4641				16.3145	17.0925		16.6912						14.586				16.5208
17.7592		16.5522		16.8225	16.8896	17.8039			16.8297		16.9051			16.3192			17.2091	17.0519		17.6143	16.7533			17.5616	17.4266	16.2656			17.3977	17.7018	16.9604	16.2745	16.4735		15.8259	17.938	17.1864	17.8977			18.5952
19.7059	19.7513	21.4782	18.5077	18.3202	19.2078	19.7779		16.5323	20.8038	18.2307	18.8474	17.2198	20.4662	21.4986	21.9328	21.1403	20.1684	19.3651	19.8533	21.3641	18.9846	18.5024	17.148	21.2141	20.7262		16.925	19.2066	19.9964	20.2736	17.9855	21.3505	21.6459	20.468	20.8075	18.96	21.4655	19.4886	18.9676	18.2333	19.4976	18.1375	17.4775	18.0988	19.7892	17.176	16.1333	20.8208	18.4529
19.6426	19.8493	19.8254	17.7824	19.2656	20.11	19.9096		17.701	19.9272	20.1199	20.1852	19.0011	19.9997	21.332	19.7424	19.8392	19.3597	20.1677	19.9642	19.7899	18.8007	19.7081	19.687	19.2355	19.5425	18.5751	18.4291	20.2277	19.4239	19.9747	18.8975	19.9041	20.2369	19.5832	20.3607	19.6325	19.1332	19.6266	19.7518	20.0389	19.4464	19.6072	17.3624	19.656	20.3724	18.4624	18.5422	20.0419	19.3286
16.7622	17.5926	16.9273		18.1407	17.1235	16.802			17.3402	16.8079	16.8817		16.4549	19.6443	17.4054	17.4725	16.312	17.0752	16.9137	17.3214	17.5494	15.5867	16.7085	17.4844	16.9713			17.0778	16.6931	17.2311		17.5869	18.0145	16.7738	18.4547			17.0385		15.1715	16.6179			17.4314	17.2615	15.9083		16.7873	15.2589
														15.7925																		12.9751
	15.8383				16.7149				17.0992		17.0707		16.4859	18.0987		16.5803		16.9545		16.3496							15.5801					17.5513	16.9734		17.6505			15.6856		16.4435	15.4634			16.6628	16.7824			16.8428	16.1322
18.9232	18.0198	20.0067	17.8719	15.4993	17.7698	17.6264			18.8559	17.1107	17.2148	16.3228	18.7422	19.3355	20.2092	19.4058	18.624	16.879	17.6033	19.3679	15.9282	16.9661	17.7395	18.741	18.9817			17.4482	18.1406	19.3233		20.0917	20.0987	19.1774	18.6833	18.505	19.3523	16.9086	17.5816	18.4483	17.2708	18.1085		16.2698	19.3437			19.243	16.3798
17.9521	19.9207	19.5031		17.256	18.5774	16.4569			19.0419	19.0947	18.1776		20.2572	19.735	17.3193	19.0516	17.5422	17.2677	19.5084	18.9412			20.3609	19.0135	18.9123	15.8593		19.8762	17.249	19.1386	15.6904	19.3653	20.4838	19.3544	20.8972	18.4073	18.1715	17.3847	18.2511	18.0871	16.6353		17.0161	18.164	20.78	17.2318		19.623	17.4045
18.443	19.5753	19.8289	17.0894	16.8773	19.445	17.6079			19.2973	19.615	18.5183		20.0458	19.8353	17.808	19.7504	17.3162	18.5087	19.6815	19.0906		17.0941	20.1058	19.6425	19.1389			19.7182	17.9226	19.9361	16.4777	19.1302	21.1287	20.5943	21.0228	18.5462	19.2983	17.9297	19.0502	19.5825	16.9293		17.7603	19.1434	21.5313	18.65	17.6294	19.7375	17.4654
																																15.0434	15.5869		15.8998										15.1947
22.9153	22.58	23.2272	23.0335	23.0541	21.7026	23.4883	22.6444	23.3745	22.7394	22.5449	22.5267	24.3015	22.79	21.8852	23.4246	23.1466	23.3269	23.1462	22.8624	22.7892	23.3067	24.2872	22.3251	23.3344	22.814	23.9133	24.0784	22.4815	23.6419	22.508	23.3198	22.2621	21.9848	22.6887	22.4168	22.6531	23.1152	22.7587	23.3452	22.4709	23.4826	23.8266	23.3232	22.6205	21.9617	23.5095	24.2893	22.346	23.6397
	15.7999	16.5462	17.8937	18.7851	18.1287	17.8366	22.2965	16.8532	17.9715	16.0684	17.4583	17.2586	18.7194	18.1786	18.4346			16.3794	18.8317	15.9959	16.5086	16.5367	16.6393	17.0912	17.4189			17.1078	17.3222	16.9584		15.7131			16.4595		16.3329	16.7353			15.5861		16.9388	18.6378	17.1052	16.4007
	17.3965	17.3677			18.4128	18.6706			15.5664	17.624	16.0189		16.1167	15.8271						16.0429	19.4907	18.0304		18.1708	18.5679		16.1353	17.7376	18.107			17.5559	17.9802	16.9176	16.9433	19.2139		17.5623			18.3228				17.1757
19.0867	16.3392	18.8165	18.8419	18.1994	16.7875	18.6078	17.2824	18.2294			17.5041	18.9648		19.5023	18.0403	17.3603	20.0484	16.9817		16.9345	18.9661	18.2763	19.3608	19.6929	19.2186	18.2445	18.0815		19.0962	18.7786	18.4809	17.2981	15.6786	17.7726		17.5506	21.1032	17.2709			19.4226		18.513	17.5721		17.5478		18.4884	18.1485
					13.9618	13.7641	18.1943																											18.3475											15.8097			14.1777
													15.6756	15.5791																		16.015	17.2453		16.1766						16.166				15.5382
15.919	17.9265	17.5635		14.9755	17.9842	15.558			17.6318	17.2165	17.484	17.0322	18.1751		17.4608	16.0362		17.8551	18.2527	17.9326	16.1101	17.4318	17.2391	16.3078			16.3827	17.7864	16.9289	16.4036		18.5499	17.0296		17.5182	17.3378	16.0639	17.6806	16.6775	17.5403	17.7085			16.935	18.6331	15.7596		16.9714	16.666
19.6585	19.6677	19.0018	18.3718	18.7182	19.4259	19.3655	16.4858	19.2239	19.7602	19.5181	19.4063	17.8662	19.6291	20.1508	19.2959	19.4925	17.982	19.6009	19.5362	20.0172	17.574	18.2237	19.1627	19.0257	19.5891	17.6292	17.6739	19.3949	18.7311	18.9677		19.4594	19.6948	19.1839	20.1513	18.342	19.0759	18.9489	18.8119	18.9632	18.9737		16.0021	19.0892	19.742	17.7201	17.8239	19.185	18.8534
20.1155	19.8662	19.395	17.7489	19.2561	19.73	20.6883		18.9945	20.5051	19.9285	19.5118	18.8633	20.2871	20.2101	19.7405	20.3154	18.8875	20.3008	19.9956	20.8964	19.2369	20.0878	19.6576	19.9433	20.5604	18.6978	17.6703	20.195	19.9543	20.1938	19.0361	20.2791	20.0205	20.1657	18.881	20.2666	20.0045	20.3101	19.1178	19.3479	20.1795	19.3659	17.5076	19.3543	20.3669	19.1643	17.9934	19.6644	20.0613
	15.2231	16.1171	17.0879	18.2277	16.4224	16.9714	17.8758	17.5067	15.8454	14.8519	16.2895	18.4409	16.088		18.0283	17.5927	17.0815	16.322	17.747	16.8245	18.9854	17.8613		17.0799	16.0667		17.8733		17.3077	17.1551	18.0601					17.5311	17.3991	17.2974			18.0972		17.3982		15.4313	17.7121			18.3208
	16.8258				17.5188					15.2802	14.7085			15.4823														15.7059				16.9473	17.9026		18.5126
	15.6882									16.3076			14.5204	16.0414											14.1037							15.4751	16.6196		16.804										15.6223
18.2206	17.415	18.7631	16.5539	17.8653	18.5037	19.5305			19.2149	17.9838	17.5946	17.3631	18.579	18.9047	17.3263	18.2753	16.414	17.5994	18.6133	18.1794		18.2311	18.7639	18.3526	18.1321	16.8134		18.9847	18.3111	17.8535	17.3827	19.2834	17.873	18.7189	18.7238		17.9956	18.9147	18.01	16.8934	17.1847			18.2084	18.1141	17.0614		18.4184	18.3531
					13.7192									15.6236																			14.2593		15.3768
20.9234	21.6602	20.8911	18.4443	20.5614	21.7141	20.7146	16.7934	19.6944	21.4689	22.4456	21.6803	20.5317	21.5726	22.6075	21.0983	20.2433	20.5941	21.389	21.4115	19.9851	18.9975	21.0326	22.1815	20.6377	20.9277	20.4957	20.1354	21.9082	19.5764	21.1521	19.5244	22.23	21.7947	21.1631	22.7234	21.1513	20.6528	21.6006	21.4796	21.11	21.4067	20.2765	19.792	20.7467	21.0269	20.8007	20.3259	21.2651	19.7051
19.648	19.8979	19.8645	18.662	18.6531	19.9163	18.9072		17.5529	20.3113	22.2815	20.9358	19.241	20.9908	21.3813	18.7275	18.6868	17.7218	19.385	21.3238	17.1191	18.631	19.1401	21.3028	18.3914	19.3593	17.6071	18.504	21.2215	18.1569	20.028	17.335	20.3243	20.2363	20.0207	21.7193	18.6627	18.4963	19.2377	19.4608	21.052	18.6531	19.7257	17.9925	20.5387	20.5358	18.2994	19.6835	20.3076	19.1614
18.4258	18.1427	17.4395	17.7054	17.3514	17.145	19.0796	17.1587	17.3258	17.9425	18.0905	16.0654	19.136	19.6714	19.0197	19.2614	19.1726	16.8895	17.6577	17.9924	19.7532	18.5658	16.2466	18.5584	19.6557	18.5768	15.9728	18.4232	17.1885	18.0917	17.1217	17.4225	16.5898	16.412	17.4449	17.8955	13.9453	19.6101	16.356	18.5179		18.4148		16.1362	14.9913	16.6196	16.6581	16.9835		19.0278
18.6947			16.631	16.9249	15.6779	18.3478	16.8073	18.8749				18.8453		15.6475	15.9486	16.5217	17.6146	16.8807		16.9515	18.0962	16.4237				16.8277			18.059			16.5768				18.0411	17.4481	17.9634	17.7639		18.592		17.7488	16.1802		17.6369			19.1495
16.0505	16.6701	16.7817		16.1228	17.2107	16.2201			15.8355	17.3197	17.4509	16.7963	16.5431	17.4595	15.6744	17.1741		16.5987	16.5375	15.7943		17.2575	16.3781		15.8241			16.3841		14.8366		16.8942	16.9609		17.2119			16.692			16.6272			16.1007	17.2502
	16.3906													16.6839																		16.1958	16.6171		16.0983			16.4946							15.9279				15.334
18.0272	18.085	16.1728	19.5245	20.1592	17.2076	19.0628		17.647	18.0879	17.349	18.8863	20.3674	18.2925	18.65	17.3804	16.8825		15.8293	19.4894	15.9691	17.5609	15.7661	18.0077	17.7656	17.9784	20.3848	19.8975	19.4646	16.6332	17.726	19.4042	16.6163	17.2911		18.2455	17.6769	19.2515	16.7867	18.216	18.0097		19.3797	18.7884	18.6608	16.9631	19.1379	19.5094		17.5661
22.159	22.0863	21.7374	19.3542	21.1123	22.5783	20.7471	16.9481	19.4848	22.2997	22.4665	22.3064	21.329	22.1346	23.0557	21.8657	21.381		22.1508	20.4681	21.8036	19.7155	21.8171	22.0421	21.7318	21.7725	21.4487	20.8027	22.082	21.3662	22.2385		21.584	22.1079	20.6045	22.5819	20.4423	21.5593	21.3977		22.3427	20.8642	21.9746	19.429	20.7876	22.0921	20.5824		21.8958	20.3583
19.8642																																					20.3623					21.4793
					14.1533	16.5725	18.0538				13.3759	17.0449			17.4093		16.57	15.6123		16.4158	15.5178			17.8582					18.6712	16.8505		15.6976				18.0608							17.3675	17.0476		18.1937
19.863	21.9647	22.0871	22.2898	22.8797	20.166	21.3372	22.829		20.5393	21.3769	21.7602	21.6027	21.4021	22.2752	21.1782	20.0056	18.7971	19.6867	23.2548	18.8446	20.8365	18.5899	21.4037	20.6603	20.0089	21.6878	21.5899	21.6918	19.8496	20.9975	21.2296	20.8543	22.7697	20.9747	21.2049	19.2801	21.232	19.2266	21.1809	21.1305	18.9957	22.0337	20.2391	21.2157	20.6823	19.9918	22.0515	21.609	18.58
20.0318	20.3704	20.0464	18.2924	19.9505	20.6674	20.3088		18.9764	20.3551	19.9679	19.8234	19.7975	19.8577	20.6587	19.423	19.644	18.9133	20.3541	20.2442	18.9452	17.9984	19.7589	20.0705	19.4977	19.8438	20.0315	19.7111	19.9654	19.2822	20.2672	19.702	19.771	19.619	19.026	20.2268	19.6313	19.4373	20.0921	19.6065	20.0528	19.502	20.5396	17.6921	20.4469	19.1619	18.8539	19.229	19.9284	19.9485
	14.6592				13.9308									14.9717					13.3538									14.8207				14.2058			17.0965
16.66	17.019	17.7831			17.0492		17.4612		16.5689	16.6087			17.2214	18.1751	17.3029							16.3038	18.1873				17.8115	16.6551							17.0134			15.356			15.463		16.5829
18.2588	17.81	17.5462		17.2076	17.9285	17.2585			18.0069	17.5553	17.2517	18.6015	18.282	17.7854	17.7968	18.0013	16.8738	18.3961	18.0547	18.2838	17.4287	17.7612	17.3507	16.8824	19.2821	16.5443		17.6725	18.0327	17.6079	16.5721	18.4895	18.243		17.5817	17.4787	17.1709	18.0127	17.2761		17.4378		15.5802	17.2202	17.9194		16.1509	17.6871	18.3729
19.7974	19.4953	19.9521	18.3497	19.6479	20.5111	18.172		17.6248	17.9817	20.8569	20.2856	18.8213	19.8647	20.7705	21.3722	18.8172	20.2407	20.387	18.942	18.1575	20.5842	18.9438	20.2026	19.8823	19.8313		19.5647	19.7156	18.3815	20.8956	19.1114	19.9463	20.8963	20.4135	19.7727	17.3033	19.8736	17.2242	19.0939	20.8734	20.3506	19.1862	17.2404	20.8863	19.8796	19.0676	18.5141	18.6236	19.7515
19.562	19.3868	19.3323	15.2909	18.7181	19.6895	19.8162		16.1778	19.1329	19.318	19.3316	19.1198	19.2122	20.1869	19.4171	19.6585	18.6901	19.87	19.8234	19.9137	18.603	18.6277	18.7885	18.3711	19.8695	18.4162	17.7755	18.7978	18.3597	18.5194	18.9	20.0626	19.8233	18.542	20.0928	19.1907	18.2413	19.4638	18.5321	19.328	18.9695	18.5956	17.6798	19.2135	19.4416	18.06	17.4659	19.4103	18.1308
											15.0226			15.1922								15.7012										14.9567			15.7393			16.3727			14.2373
18.3405	18.906	19.6641		17.2559	18.5558	18.0984			19.0272	18.5954	19.2382	15.5845	19.332	19.9187	17.916	19.5798	18.4452	17.9242	18.1307	18.5729	16.8633		18.9957	19.3689	18.5887			18.7878	18.0579	19.2871		18.7834	19.9155	19.355	19.9216	18.6195	18.48	18.8675	18.1566	19.3109				19.0848	20.0962	17.4738	16.9311	19.0474	17.9344
17.0374	17.3835	17.6316		16.9244	17.4819	16.6989			17.1976	17.5773	17.6756	17.0068	17.0205	18.1684	17.332	17.5669		17.7072	16.792	16.9445		17.1444	16.5008	16.7955	17.421			16.8757		17.2682		17.311	17.7605	17.1127	17.7943	16.2399		16.7019		17.1555	17.4509			17.2576	17.29			16.5529	16.4457
16.9464	16.3142				17.1884	17.4414			17.5792	17.8728	17.841	16.9024	16.8976	18.036	15.7004	17.6192		17.3395	17.4199	18.4596	15.4496	17.5247	16.2192	15.8229	17.4432					16.5241		17.1293	17.0033		17.6289	16.7017		18.2761	16.0528	17.4362	17.8704			17.3896	17.0279			17.7974
17.0485	17.608	17.7343			17.7899	17.0542			17.1063	17.8608	17.6697		17.4263	18.5917	17.4675	17.4371	16.4239	16.9941	17.3915	16.2976	16.9071	16.8085	17.5627	17.1758	17.2949			17.9665		17.4087		18.0803	18.2614	17.4644	17.7167	17.0826		16.4824	17.3847	17.0762	16.3278			17.2926	18.0191			17.4764	16.7852
16.244	16.4485	14.8983			15.8935									16.8517				16.5725		16.7381					15.9846			16.3497	15.1329			16.2389	16.7763		15.8265										16.5539
17.3362	16.8503	16.7888		16.2364	17.0609	17.2856		14.7659	16.9488	16.3265	16.4314	14.9258	15.7725	16.8122		17.2387		17.5887		18.0113		16.25		17.2245	17.7239		14.7955	16.4262	16.6371	16.8007		17.2198	17.2857	16.8626	17.0186	16.4053		17.1473			16.7946			16.3306	15.9955			17.3897	16.7219
18.9867	19.78	19.1605	16.3981	18.7604	18.8193	18.7388		17.2491	19.1286	19.8345	19.5531	18.3194	19.846	20.0437	18.4944	18.8842	16.8807	18.8824	19.9762	18.4007	18.1525	17.8944	19.3684	17.8827	18.7234	18.5453	17.0886	19.8995	18.6919	19.1172	18.0141	19.7451	19.8358	19.1121	19.8652	18.2119	18.1002	19.4504	18.3752	19.1991	19.528	18.6619	17.6164	18.6401	19.6641	17.3821	17.2123	19.0948	18.1371
	15.3201									14.3136				16.4381
21.6076	19.7608	22.0997	20.4494	20.1091	21.2663	20.2167	19.2992	21.3594	20.9507	22.6197	20.8839	19.7795	18.8299	17.926	20.9703	21.1976	22.5537	21.7236	21.8609	20.9623	20.818	19.9164	22.5892	19.6213	20.9938	22.645	19.5026	18.5149	21.4958	21.3281	21.6766	18.8011	15.4224	23.5874		21.9838	19.462	20.5965	20.7113	21.2847	20.7548	22.2388	20.1495	21.0829	21.298	22.4317	24.1347	19.5542	22.3921
20.8942		23.0048	20.9234	20.1987	18.5994		19.6226	18.5558	17.8806	18.0516	18.3071				18.2957	20.7794	22.6563			18.1726	20.2262	20.3542	18.4636	18.2378	20.685	20.2428	19.8322	19.1155	18.1424	16.1477	20.0287	16.674		19.2036	15.7872	17.1682		17.245	17.8788		19.1997	21.3436	19.0632	18.6717			23.226	18.7695	18.4255
24.9077	23.3985	26.0665	25.5874	25.1109	23.5412	24.5814	24.08	25.0826	24.6558	23.2804	23.8788	24.8212	23.0299	22.2058	24.7193	24.9143	25.0053	23.6716	23.9859	24.7731	26.4092	26.2588	23.9285	24.2374	23.606	25.9665	26.0216	23.2365	24.3654	23.8702	26.6189	23.1687	22.3949	23.5169	22.551	24.6654	23.7163	24.4115	24.5948	23.296	25.7688	25.1008	25.2908	23.9051	23.0068	25.056	25.7981	23.6983	25.1665
24.9903	23.5775	24.1691	25.0904	24.1115	24.953	24.493	22.9265	23.8245	24.8016		24.7601	24.6503	23.5772		24.6865	25.115	25.448	25.1309	24.3278	23.9348	25.1422	24.2121	23.7813	24.9894	23.8887	24.1702		22.6678	25.6167	24.8078	25.2894	22.3677	23.0452	22.7725	22.2767	24.7388	25.1477	25.3361	24.8264	23.908	24.4028	24.3934	25.3298	24.0153	22.304	25.1064	25.5219	24.0739	27.2654
22.2182	16.0069	26.4074	25.8447	23.9272	19.6535	14.9646	19.5716	19.1471	19.3163	20.0889	18.5978			17.4853	19.3834	25.3747	25.6049		17.7533	20.2588	23.4272	23.4337	19.9228	22.4431	20.1134	22.4695	22.8917	18.1912	19.8947	19.4303	25.336	18.4182		19.9936		19.3339		21.7732	19.5424		21.7516	21.2797	21.6856	18.5784	17.1856	17.6059	25.08	20.2656	18.4606
				16.548		15.3565	18.478							13.5496																								16.4862			15.2928
	19.1893	19.3932	19.2537	21.3497	20.5554	19.0293	21.6358	18.6743	19.4031	19.7967	19.466	18.7395	18.6038	20.3475	18.6572			19.1526	20.6852	17.2624	18.8922		19.8767	19.8235	19.1399	18.9472	19.1084	20.3887	17.1309	20.1212	18.5077	18.2734	19.6651	18.8524	19.9207	17	17.2831	17.5717	17.0005	17.0174				19.8353	19.0822	18.064	19.3682	17.8776	18.4357
21.8571	21.8509	21.9903	19.695	21.609	22.1166	21.5344	16.8838	20.4221	21.9252	22.2087	21.585	21.3579	21.632	22.3213	22.0811	22.1586	22.2738	21.6258	21.641	22.2854	20.557	21.7362	21.5919	21.4118	22.1747	21.0572	21.305	22.0442	20.9716	21.6676	20.0127	22.2081	22.5843	21.8325	22.0179	22.3853	21.5802	21.6643	21.3434	21.3114	22.1622	22.063	20.0058	22.1388	21.8966	21.0955	21.264	22.1502	22.1776
19.2548	17.8491	18.7744	19.5639	20.4972	18.0933	20.1299	19.5	20.5211	18.6564	18.2125	18.6147	20.1666	18.3906	17.259	20.3926	19.3683	19.9999	19.1343	18.2421	19.6207	20.5439	19.7908	17.7775	19.4961	18.3468	19.8669	19.9977	17.2869	19.6291	19.2149	20.378	17.5136	16.998	17.2489	17.3161	20.2955	19.5328	19.3061	18.6782	16.5661	19.3437	17.8238	19.4861	19.7175	18.0133	19.835	19.245	16.6816	20.1414
18.9363	20.3313	19.1481	17.2056	16.7526	19.4827	17.9254		19.2283	19.7005	19.7902	19.3568		19.8415	20.8457	17.2924	18.7109	18.4517	18.765	19.462	18.5379	16.3621	16.8918	20.3056	18.848	19.3746			19.9574	17.8585	19.3141	20.3319	19.5061	20.982	20.2925	21.2401	19.1872	18.9674	18.1502	18.671	18.1873	18.3846	19.4786		19.3007	20.2275	18.2446	19.6063	19.7528
	17.0861				16.9081				15.8937	17.313	16.5775		17.1637	17.4197				16.5531	17.3597	17.2346			17.7688					16.5045				16.9867	17.8252		18.2819	16.0726					16.4697			17.4801	17.4438	16.7992	16.4508	16.2231
17.2835	18.6517	16.5463			18.1751	16.3351			18.0346	18.3016	17.814		18.6485	19.3396		17.122		17.3485	17.6711	17.2137			18.5442		17.6937			18.16		17.5592		17.8648	19.4207	20.4641	19.6408	17.1611		17.2748	17.7033	16.5585	16.2912			18.1144	18.4245			17.6186
20.9509	19.7336	19.6611	17.9772	19.7888	20.173	19.2764		18.5412	19.5961	20.7162	20.495	19.4742	19.4453	21.222	20.7855	20.4987	20.1214	20.1808	19.8001	18.8916	19.4241	19.3406	19.7158	19.2669	20.7025	18.6763	18.6857	19.6572	19.7678	20.4645	19.0473	20.2009	20.1665	19.8431	20.0356	19.4018	19.0014	18.7871	19.0653	20.182	20.2401	19.4661	18.0267	19.3252	20.5253	18.3811	18.3643	20.0549	20.6606
	17.171	15.1363			16.6649	16.5118			16.5523	17.1125	15.9366	14.2951	14.0939	16.6658	16.4637	16.1318	14.4124	16.2533	15.6182						16.7459			16.6752				17.2851	17.3622	16.5982	17.1404			15.7395		15.7862	15.6376				16.4564
	16.7084	17.6497	17.7512	18.0781	16.7058	17.8653	20.0223	17.0936	18.0043	16.4754	16.9538	17.8822	16.8422	18.0391	17.799	17.0488	16.8517	19.2096	18.9531	16.9544	17.4652	16.5142	16.4288		17.3947				19.4856	17.4485		16.6066	17.0462		17.4298	18.4423	17.8146	16.3811	17.8613		17.0205		17.1335	18.287	17.9715	17.7151	17.2562	14.9784	17.6718
23.1511	21.3187	23.6896	23.8388	24.7011	22.5706	24.6466	23.0656	24.0496	22.9621	21.7534	22.14	24.2444	21.7865	21.7353	23.86	22.9631	24.2315	22.1897	23.1285	23.4363	24.9246	24.6669	21.6869	23.8521	23.0681	24.0054	24.6744	22.2403	23.8323	22.9815	23.9227	22.1357	21.442	21.9794	22.013	24.0821	23.3894	22.8412	22.9351	21.7689	24.5069	22.9232	23.7518	23.413	21.6225	23.8383	24.0604	22.17	24.455
19.6151	19.5752	20.2714	21.26	21.0804	19.5209	20.3797	20.2225	20.8866	19.8225	19.2537	20.3062	20.9801	19.2015	19.2379	20.8811	20.8038	20.3824	19.8315	20.4079	19.9799	20.8787	21.1358	19.0612	20.2936	19.6734	20.5065	20.9103	18.749	20.681	20.0269	18.736	19.3297	19.8552		19.5487	20.0746	20.292	19.6438	20.13	19.366	19.6729	19.9287	20.1549	19.2079	19.4513	20.0014	20.0388	19.2165	20.384
21.5057	21.2394	22.1103	22.8724	23.5004	22.0755	22.8666	23.8804	22.9861	22.0717	21.7347	21.9537	23.0908	21.7242	22.8477	22.7767	22.6754	22.2723	21.6855	23.3604	22.4997	22.634	22.3077	21.4912	22.6517	22.0801	22.4885	22.8608	21.4037	22.9868	22.8688	21.8095	20.9647	21.7126	20.7271	22.4583	22.8362	22.8518	22.2038	23.0208	21.7384	22.6536	21.9947	22.4806	22.9251	22.6833	22.2276	22.7046	22.0463	22.4947
			18.645	19.3816	16.7395	19.6658	17.9354	18.9432	16.6741		16.8303	18.4615			18.8537	17.1062	19.0406	16.5533		17.2041	19.3684	18.5593		17.2578			18.1222		18.4872	18.2845	17.7947	16.1489				19.1504	18.0189	16.1833	17.2572		18.1046		17.5164	17.2737	16.163		17.3246	15.8996	19.5731
20.1001	21.4985	20.3963	19.6795	20.1203	19.7087	19.3611	16.4242		23.7516	19.3666	19.7292	18.815	21.968	22.3774	22.1112	21.5977	20.4737	21.538	20.977	23.6812	19.6427		18.9642	23.6453	22.3336		18.2032	19.7395	19.9274	20.4499	18.7918	19.9735	21.0962	21.0683	22.3563		23.484	16.3612	20.3707	17.717	19.6435	20.0922	18.9914		20.1937	19.6308	17.7149	19.6297	17.7267
21.9038	19.4169	20.6493	21.1563	22.1322	20.5777	21.6024	23.2015	21.0478	20.6805	18.9409	20.3374	21.3429	19.135	19.9663	21.3999	20.3137	20.9767	19.3292	19.5766	20.9645	21.9078	21.7656	19.933	20.9472	20.6379	21.0841	21.2551	19.1592	21.0726	20.6319	20.8671	19.4083	19.577	19.5333	19.6451	21.4449	20.9421	19.9597	19.5829		21.036		20.8645	21.8542	17.2688	20.6174	18.8442	18.4935	20.8853
19.8011	19.5101	20.6633	21.0389	21.7813	19.5476	20.8606	20.5876	20.7249	20.0716	18.8654	19.6635	21.3819	18.9021	18.4644	21.7533	20.8768	21.1688	20.3158	19.7414	20.4856	21.9203	21.5433	19.1247	20.1174	19.109	20.9321	21.5714	19.4465	21.0846	19.6876	20.7521	19.2556	17.701	19.4153	18.2094	20.763	19.3811	19.587	19.9629	18.5823	21.2194	19.5695	20.7057	19.8615	19.1862	21.4018	21.0293	18.3539	21.0155
	15.4		17.401	18.0444	16.2063	18.3829	17.5242	17.8253	16.0102	14.5975	16.6541	18.2648	15.2605	15.8428	17.2375	14.9942	17.0699			16.7334	18.1215	16.5074			16.048	17.7901	17.7798	15.3386	17.3545	15.9758	18.1227	15.7395				17.881		16.4298			17.916		16.665	15.909	15.5218	16.4934	16.2015		18.3516
19.2772	19.4025	20.4952	19.805	20.5906	19.1411	20.822	19.7584	21.114	20.2221	18.9992	19.4911	20.5719	19.3808	19.9373	20.7548	19.841	20.657	19.1765	19.5684	20.1806	20.7382	20.5527	18.8175	20.5574	19.8647	20.2932	20.5637	19.5105	21.0128	20.2597	19.837	19.1164	20.2071	19.478	20.0727	20.3682	20.0893	18.8319	19.4862	19.5833	20.8494	18.4433	19.8708	19.3863	19.2319	20.2135	20.2087	19.0867	20.3257
18.4044	17.7724	18.5446	18.7655	19.7392	18.8708	19.9016	22.1281	18.4981	19.3532	18.0011	18.1596	18.8252	17.462	18.8484	19.0554	17.9912	19.5667		19.6904	18.624	18.8168	18.0469		18.9554	18.7079	19.3426	18.8658	18.2287	19.1349	18.9313		17.1628	17.5764		18.8308	18.8203	18.963	18.1952	18.2514		18.2907		18.672	20.7191	18.194	18.6573	18.9063		19.0852
20.0986	18.7955	19.6696	20.5891	21.128	19.0697	20.4968	19.8523	20.5771	19.406	18.2203	19.3627	20.6391	18.7098	19.1309	20.9245	20.3524	20.4848	19.9889	20.1133	20.29	21.3043	20.9046	18.7831	20.3996	19.6206	20.5	20.5097	18.7485	20.1865	20.0632	20.7865	18.8737	18.7966	18.8356	18.7245	21.1007	20.3702	20.1935	20.6526	18.1125	20.1683	19.276	20.2612	19.7727	18.8713	20.7345	20.367	18.7578	20.3981
20.9635	20.9811	20.41	18.3306	20.1799	21.0223	20.2807		18.4158	20.5808	21.13	21.1142	19.8007	20.1664	21.6958	20.6073	20.0365	19.4147	20.7164	20.8058	18.0927	18.8223	19.856	20.5618	20.0427	20.4801	19.7866	19.8084	20.8476	19.975	20.8298	19.8264	20.4871	20.9269	20.6089	21.2286	20.2709	19.7647	20.5364	20.46	20.8724	20.3749	20.3765	18.87	20.2347	21.0207	19.4728	19.894	20.0953	20.5284
														16.9891				15.8904	16.6227	18.3552										16.155		15.8082	16.1531		16.2884						16.9183				14.146
	17.9223				18.0087					18.2083	16.9139			18.4675		18.3737		17.1537		16.3236		17.1508										18.399	18.2051	19.8392	18.8221			17.5183			17.3486			18.7331	17.7295			13.6958
17.5236	17.5998	17.2431		17.9881	18.1695	16.5502			17.865	18.5234	18.152	17.1016	17.804	18.8786	17.7054	17.9615	17.2252	18.378	18.028	18.0264	15.7329	18.2138	17.5896	18.2125	17.7898			17.266		16.9354		17.4606	17.9131		18.2308	15.8833		17.7076	17.5493		17.1752			18.1165	18.1381	18.8716		17.4394
20.4162	18.4022	18.4206		18.6614	17.2072	16.9276	17.0474		18.8565		16.641		19.399	17.191				16.2663		16.6091	18.4597	17.3574	19.5297					19.9523	20.4072		22.4855	18.3818	18.4665		18.1144				19.7103	18.3306	17.6115				18.4554		21.8795
	14.5707				16.0037				14.9514	15.642	15.8474			16.5477					16.1502	13.8253					15.6519							15.1513	15.4975		15.8397
18.799	17.7669				18.017	18.5398			17.9052	18.1089	17.7463	17.3599	18.2031	18.1816	18.5057	17.8288		18.3457	17.5468	17.3505		17.8547		18.6876	18.5114			17.2233		18.5114		17.5946	17.2871		18.0801		16.872	17.9551			17.7976			17.0562	17.0946			16.1123	17.4625
																																14.2663	16.4469		16.4244
	15.9585								16.1816	14.3635																						15.1688	15.906		16.1342
	16.456	19.6546	18.3253	16.7907	17.6701	18.1747	18.7959	19.3931	17.6968	18.2914	18.1279	18.8687	18.2171	17.3272	17.1305	18.5387	19.7318	18.2017	18.5993	19.2354	18.8843	19.0827	20.1236	18.4854	17.5389	19.5517	18.409	19.5123	19.5707	18.7184	19.4603	16.9421	16.8218	16.9775	16.7592	17.7821	16.0676	17.8636	18.7946	22.1626	18.8045		17.2267	17.4449	17.7961	17.0374	21.4502	17.7676	17.8917
23.7095	22.3593	24.0529	23.961	23.726	22.9429	23.7355	23.8493	23.4416	22.9413	22.9242	23.4724	23.6507	23.1459	21.2002	23.6671	23.8784	23.9708	21.9479	22.9547	22.5358	24.6443	23.5673	22.7719	23.203	22.3873	23.7768	23.9292	22.4379	23.8428	23.5198	23.5124	22.8789	22.1186	22.1735	22.1277	23.9666	22.6094	22.6544	22.8697	22.7024	23.3339	24.0824	22.2601	22.9721	22.3102	23.2711	24.5495	22.9216	23.5384
									17.867		17.1236		18.7343			17.3326		19.378	17.666	18.8109													16.8379		17.8763										18.2091	16.7293
								14.9547												15.3267			14.1292					14.1819												18.7068
	16.4078				15.113					15.4223	15.8393		15.7072	15.5528									15.5472												16.4962										16.5833
16.3702	17.4406	17.1223	16.3314	16.733	16.725				16.7436	16.4657	16.9746	16.1502	17.9753	18.08	16.3371	16.9647	15.9325	16.73		17.3826	17.8414	17.0375	16.8768		17.0675			16.6671		17.4334	15.688	17.0417	18.6171	16.6764	18.2957	17.2365	16.5776	16.2232	16.6739		16.4201		16.3902	17.3406	17.8234	16.0465		17.1244	15.6073
	16.589	16.1854		14.7632	16.1439	16.4246	16.087			16.5274	16.6324		17.2002	18.2906			15.1624	15.5466	16.7607				16.8028		16.1177			17.1173		17.2687		17.1354	17.2106	16.6208	16.7057			16.6964			15.2394				18.2494	16.546	14.6709	16.5014
19.1234	19.2593	18.6118		18.4123	18.4959	18.2282			19.018	18.2272	17.2201		18.8909	18.8137		17.4827		17.1431	16.837	17.5464			18.4948		20.6454			19.0229	18.3092			18.7233	19.6695	19.2165	19.422	18.9404	18.9392		18.3786	18.4644	17.6517			18.7457	18.6186			17.6912	18.3349
									15.985					14.1005						16.7729												14.3023			15.6664		16.6255
	15.0905								16.8914						16.4702					18.1812				17.7806								15.6181	15.8631		15.5345		17.5731
17.7735	18.3055			16.2214	17.6368	15.8765			17.6523	17.9858	17.7293	15.1914	18.5627	19.0115	17.0321	18.0092		17.3091	17.9397	17.7993		15.9439	19.0763	18.8001	17.958			18.3816		17.6875		18.1293	19.5433	18.195	19.2256	17.549	18.4866	17.3958	17.4735	18.3762	16.9294		16.3181	17.6319	19.3455	16.7041		18.6682	16.0646
20.0703	21.1897	21.7069	19.0325	18.6628	20.6441	18.1524	20.8299	17.7643	20.9496	21.4708	20.1663	18.8111	21.3805	21.3688	19.6735	20.4901	18.6603	19.7557	20.1173	20.0423	18.4657	17.9221	21.5511	20.7391	20.1529	18.1647	18.4453	21.2729	19.4881	20.8143	18.2869	20.7749	22.527	21.6634	22.3285	19.5448	20.251	19.6653	20.3039	21.2917	18.592	20.0843	19.1151	20.651	22.4644	19.1618	19.2663	21.501	18.0765
	16.6662				16.9466	16.4928			15.7246	18.081	17.8968	17.5491	17.3841	19.5246	16.2598	16.7649		17.1499	17.6171	17.4037		15.8708			15.9126							16.3701	16.5904		17.6084	15.9714		16.6238	17.0756		17.42			17.9131	17.3613	15.8338		16.434	17.9256
	15.2607								14.3322		13.814								14.8093	15.2533								14.0616				14.0452	16.5951		15.7548			14.0604
16.144	15.5369				16.5269	15.9783													14.917													16.8091			15.3251			15.989			13.4945
18.3354	18.6513	19.2005		17.4511	18.7411	16.701			18.4527	18.6912	18.6518	17.8169	18.3576	19.4145	19.3617	19.2051	18.3322	18.4945	18.4248	18.2909			19.3356		18.826			18.3201		18.9527		19.3083	19.3071	18.891	19.1267		18.3853	18.9654	18.2589	17.9916	18.5289			18.4272	18.8671		17.0161	17.9306	18.0915
	16.0355				15.3587				14.6449	16.0819				16.1784														15.5731				16.0126	15.5671												16.7796
16.9686	17.2322	15.7841			16.8697	16.2064			17.134	17.0422	17.953		17.1694	15.8939	16.7335	15.9468		16.2911	17.9142	15.2787	15.5614	16.0691	17.7708					16.7716				17.5408	17.3823	16.1185	17.6003	16.0229		15.9764		17.1567	16.7426			15.9858	17.5084				17.0077
	16.5976								17.6762				16.7817			16.3471		16.4855		17.3567		16.3178										17.2317	18.1856		17.5667			16.3132			16.0252				17.3196			18.1288
19.2157	17.217	18.4483	19.447	20.4084	18.0274	19.7409	18.0948	19.8295	18.2849	16.6873	17.5742	19.4961	16.1329	15.1931	19.0955	18.3245	19.6082	18.2083	15.8827	17.7249	19.149	19.6241		19.5806	18.7083	19.8227	19.9615	17.5428	19.6659	19.2126	20.0312	17.6927	16.6378	16.6458	16.3559	20.3495	19.4424	19.3774	18.1222		19.8004		19.098	18.9914		19.3334	18.7657	16.5653	20.0804
					13.9271																												14.5534
	17.0382			15.2778	16.5587				16.676	16.7083	16.651		14.6296	17.6958				16.148										16.9953		16.1728		17.0971	17.3585		17.4739			15.5108			15.4309				17.3295
18.8363	18.4185	18.7482		17.7502	18.7709	18.4936			18.4353	18.6814	18.5569	17.1248	18.1584	19.216	18.5126	18.352	18.1005	18.5788	18.284	18.1526	17.8021	17.844	18.3196	18.4106	18.6911	17.6798	17.7157	18.1378	18.4295	18.8638	16.8176	18.7227	19.08	18.2994	18.6868	18.1482	18.4515	18.4025	17.8591	18.1215	18.3853			18.0003	19.0934	17.0929		18.4671	17.5273
	17.84				16.6007				17.4428	18.4022	17.5759		16.6453	18.1963		16.5422		15.5554	17.9672				18.1352		16.5288			17.8571				17.8741	18.8998	18.0566	18.7988			16.249			15.9432		15.5514		18.0248
	18.0073			15.5268	17.628	16.4218			17.4889	17.8201	17.5858	14.5408	16.425	17.5453		15.2216		16.8001	16.7559	16.1595			18.1614	16.5423	16.437			17.7888		16.9914		17.701	18.089	18.0717	18.16						15.4143				17.4743	15.3081	16.015	16.2654	16.0004
19.7591	19.2674	19.1761	17.5767	19.1969	19.8543	19.4112		17.4035	19.4373	18.8521	19.5453	18.3845	19.0672	19.9359	19.8381	19.2491	18.3387	19.3627	19.3783	18.2687	18.5274	18.9957	19.0658	19.0228	19.1246	18.103	18.1632	19.4418	18.5942	19.5011	18.3243	19.833	19.7863	18.8118	20.1521	19.0572	18.674	19.5795	19.2748	19.4407	19.5723	18.5782	17.4075	19.3905	19.734	17.5539	17.782	19.1349	19.4456
	14.981								14.1523					15.778																		15.3539	15.6195		16.4169
21.3058	21.4592	22.0483	22.2657	22.7083	19.783	21.4329	24.2221	20.7666	19.8668	21.6196	21.7464	21.299	21.8421	21.7763	19.5165	20.6885	19.6075	20.8992	21.7359	18.448	21.5272	18.531	21.5521	20.8092	20.7267	22.3383	21.794	22.1005	22.112	22.3992	20.5493	19.7188	22.1221	21.7452	20.976	21.1172	20.7384	19.4776	20.9594	20.2201	19.4961	21.7075	20.61	21.082	22.0525	21.1244	22.3385	19.3901	20.0887
19.3527	17.1354	18.5306		15.879	18.0861	17.0161				16.9836	15.8252			15.3912							17.286				19.0502	16.7534		17.5133	20.3542		18.5298	14.9961	16.9644		17.6858	17.995		17.5277			17.2716			15.726
	14.6811				12.9362						13.532												15.3045									16.414	15.2614		15.9108
19.1652	19.5416	19.5483		19.0488	20.0967	19.7623	13.5557		19.5928	19.77	19.7956	18.206	19.1954	20.2058	19.5078	18.937	19.1525	19.4424	19.8616	19.6318	18.4431	19.0671	19.301	17.8478	18.8188	18.5379		19.0884	18.8815	19.3809	18.3258	19.9264	19.9801	19.0207	19.9934	18.9731		19.2714	18.4011	18.9788	19.4334			19.3567	19.6414		18.9812	19.6323	18.7656
16.697	17.0605				17.6558						15.8726		15.6135	16.8712	16.1589	15.4374	16.017	16.9121						16.539				16.3844		17.0482		16.8786	17.4862		17.0962			16.6281		15.2798	16.3638
	16.6903			15.4464	15.9023					17.3586	16.3164		17.1271	17.0175				17.1132	17.6467	17.1785		17.1908		19.411	17.8685			16.7383				16.6864	17.124		16.7775	16.3695		17.2532		18.6044	17.0802				16.8008
	17.7142	15.944			16.9861	16.3941			16.8235	17.4715	16.5091	15.1123	16.5276	17.2677		14.2872		15.7641		15.5711			16.1579		16.8396			17.6474		16.0345		17.3498	18.1841	17.506	17.5814						16.3586			16.8133	17.0721			15.3221	15.0803
	16.5961				17.0203	16.312				17.2086	17.0595		17.2091	18.0469	17.9086					16.2962					16.5833							17.0481	17.2365		17.0193						16.775			17.2912	17.4187
	16.0759				16.4566	17.6802			15.4476	16.3667	16.4795			17.2038					18.0571	16.8903	15.2236	15.7191						16.1928		15.1148		16.5683	16.4446		16.8071					19.0929					17.1145
18.4824	18.7838	17.8228		17.5238	18.5467	18.0304			18.6311	18.674	18.6198	16.4796	18.1466	18.2039	17.8118	17.2909		18.0552	17.8376	17.4334	17.1315	17.7795	18.7948	17.354	17.9447	17.0418	17.2701	18.7753	17.8033	18.4431		18.38	18.7159	19.4791	18.554	14.2414	16.5382	17.9939	16.8153	17.6752	17.6911			17.0085	18.3963	17.1465	17.0217	18.1396	14.4913
	18.4372	17.8472				16.565				17.5531	17.4812		18.0391	18.0367		17.3152		17.5208	17.4527	16.8729			17.9748										18.6941	17.3382	17.9486										18.0984			18.223	17.0042
18.3419	18.6861	18.3293		18.3617	19.1244	18.6383	15.9631	17.1383	18.6393	19.3615	18.9605	17.5877	18.8299	19.3984	17.7119	17.8021	18.3087	18.5446	18.6439	18.5821	17.0679	17.8379	18.945	18.0915	18.2121		17.1051	18.82	18.0298	17.7553		19.0962	17.0626	17.5464	19.543	18.1735	17.8842	18.6542	17.4106	18.3429	19.5861	17.4203	16.622	18.9463	19.7175	17.0812		18.5554	18.5274
19.7062	18.9714	17.0768	14.6116	17.5213	18.7042	19.6609			19.1717	18.2164	17.8159	18.2921	18.9933	16.0948		17.5351	16.5887	18.7168	19.1316	18.6762	18.0138	16.2869	17.2806		17.8508	18.649		18.9848	16.8565	18.8814		19.0178	18.2962	19.6733	18.8905	18.2348		18.7739	17.5799	18.7116	18.2079		16.3087	19.0592	17.3338			18.0927	18.3727
20.3533	19.4288	18.5487	21.8871	19.4426	19.401	19.4952	16.6751	17.4484	19.2348	18.5525	18.3838	18.6575	19.0582	18.1774	18.7045	18.1832	18.2394	18.1596	18.8498	18.839		18.4554	18.1347	18.5937	19.6232	19.5694	17.9996	18.9904	19.3495	19.328	18.4639	19.5146	19.6534	19.1726	19.4977	19.5523	19.0459	19.557			19.6808		17.4533	20.1739	18.3768	17.3234	17.8715	18.7961	18.7348
18.3349	18.2308	17.9575		17.4435	18.4588	18.1867	19.6374	15.7225	18.3087	17.8135	18.1047		18.0815	18.321	17.6327	18.2107	16.6329	18.4548	18.2692	18.6516	17.4604	17.9436	17.3181	18.0678	18.5054	16.8355		17.7149	17.7155	18.2341	16.5058	18.3248	18.4383	17.4646	18.762	17.9785	17.9061	18.2206	17.5837		18.1155			18.4369	18.4674			18.1142	17.0778
18.2675	18.0476			18.2952	18.9952	19.0599			18.3559	18.8086	18.5953	16.8509	17.279	18.6466	17.897	17.555		18.2031	18.6245	16.3532		16.6043	17.7744	16.9814	18.1216		16.6855	17.7387	17.3349	18.1803		18.4039	18.4414	17.5829	18.9584	17.7342		18.2499			18.2107	16.9571		18.5199	18.1579		16.1864	17.2765	17.5069
	15.8371			19.8818	16.3398				16.1883	16.085	17.3902		16.9609	17.2677	15.0658	17.6497		16.8092		17.419		14.656			15.7336			15.3211	15.7357	16.1834		16.1156	17.5742		16.5966		16.9394	15.6712			16.2891			16.4678	16.988			16.7875
17.8883	17.5755	17.8091	18.69	17.7924	17.1535		14.4951	17.668	18.1467	17.3035	17.1548	18.232	17.8629	17.3007	17.0023	18.3037	16.4398	18.6271	17.8606	17.6468		18.0636	18.053	18.034	17.2933		18.3135	17.6187		17.9039	19.7281	17.1998	17.4366	15.6276	17.291	17.0017	18.9532	17.8881	17.8158	18.7121	18.2797		18.8684	16.5961	17.4774	19.8998	19.4936	17.4314	21.249
	17.8878	16.6728			16.7696				16.4612	17.3108	15.8373		17.1356	17.7118									16.9944		16.0661			17.9139		16.1446		17.7463	19.6414	17.6447	18.3983		15.6801				14.2019				18.3466			16.1507
18.0252	18.6064	18.298		17.4474	18.5652	17.7683		16.2389	18.5853	18.5406	18.4905	17.9212	18.7897	19.6096	18.0773	18.4796	18.0447	18.7014	18.0361	18.128	16.6535	17.1219	18.5788	17.849	18.2801			18.6533	18.2439	18.8832		18.2066	19.2156	19.0189	19.4389	17.5177	17.771	17.8494	17.2806	18.8097	17.4152			18.5676	18.8813	16.3344		18.691	19.2051
16.3646	16.824	16.8552			16.049	16.1735			16.2188	16.5907	16.1245		17.3742	17.9006	15.5934	15.7894			15.9719	16.6462			16.6989	17.2715	15.8036			16.3268		16.8395		16.7045	18.6012	17.7077	18.4912			15.1633		16.3829				15.3686	17.19			16.5953	14.7608
18.51	18.4102	18.8817	15.7436	17.7387	18.8623	18.263			18.5438	18.802	18.878	17.4415	18.6322	19.9642	17.9178	18.3686	17.1628	17.0931	18.8054	19.2039	17.9092		18.4717	18.9803	18.423	17.2324		17.9754	16.6509	17.9481	17.2473	18.7192	19.473	18.069	19.8847	18.1779	17.7031	17.6208	17.6707	17.5181	17.5313		16.6648	18.8443	18.4776	17.1659		19.1064	17.3442
16.8232	17.757	17.564		16.2675	17.5837	16.5819			17.4559	17.999	17.9704			18.7981	18.7028	18.1714							17.5844	16.9075				17.9221				17.8391	18.7135	17.0475	18.4984	15.4512		17.5174			17.0519			16.8736				17.402	17.5453
21.8486	21.6842	22.0589	22.0434	21.546	19.6281	20.6783	21.8383	22.0183	22.3129	19.2452	20.9221	21.6648	19.4834	18.8265	20.9015	19.9678	19.8085	21.2732	21.2999	19.8523	21.3164	22.3642	20.5524	22.1473	20.8433	22.797	21.7928	20.9427	23.1195	22.2122	23.1901	20.3708	20.7357	21.1646	20.2782	21.0995	22.7904	21.2849	21.1951	21.0162	22.0632	21.9859	21.4712	19.2375	19.9483	22.1101	22.2662	19.5767	22.7319
	16.888	16.2605			15.2469				16.1557	14.5335	15.9235		15.6362	16.9593					15.8107	16.9675			16.2451					14.4807				17.0753	18.3959	16.8224	18.166										16.8337
	15.672	15.5364			16.1615				17.5823	16.5361	15.8259		16.4707	17.9873		15.9823		16.0008		16.4345	15.7115	16.4297			16.8212			15.5806				16.7573	16.7675		16.9762			16.9693			16.7332			15.8362	15.4229			16.0052	15.7595
					15.9927						16.7895	14.8204		16.828				16.1968	16.7834	15.7566												16.8849	16.6861		16.8978										16.745
	16.1092	15.6541			16.3577				17.2431	16.0883	16.533			18.6152	18.3103			14.4094							15.9763			16.3665				16.5309	17.0074		16.9452										15.7528			14.5215
17.9226	18.514	18.8519	15.2323	16.745	18.2706	16.911	17.203		18.1315	18.457	18.3177		19.0155	19.0015	17.2975	18.4835	17.4295	18.7257	18.1338	17.5861	16.506		17.894	18.7972	18.9299	15.6721		18.4248	16.8833	18.5856		18.1089	19.3997	18.7572	19.2362	18.239	17.3139	17.1645	18.0924	17.8179	17.4529			18.579	19.6871	16.3213		18.0017	16.9024
	15.425													15.5973																		16.0924	16.2602		14.9179						16.0967
									18.2603				17.2169	16.9205				15.1928	16.6328	19.6352				17.8647											17.006		18.096
		16.452											16.5979	16.5838	17.9116					19.3199				17.5702	17.2879										17.3496						16.6877				16.0708
																				18.6364															15.1487
	18.0493	17.3177			17.874								16.6792	16.8925						16.4278				17.5662				16.1772		15.4174	14.9719	16.7129	18.5628		17.1161										15.0858			18.0584
	14.8212				14.0187																							14.2635				14.0755			15.0172
18.5289	19.6145	19.5655	16.5672	18.2331	19.4789	18.3271			19.194	19.4128	19.3854	17.8205	19.8941	20.1344	18.0058	18.5758	17.2089	19.1603	19.1625	15.3222	16.2075	17.3393	19.5176	17.3937	18.8031	17.9374	16.951	19.6418	18.0321	19.8088	18.2032	19.4901	20.1646	19.7321	19.8332	17.3309	17.6914	17.8537	18.2652	19.5338	17.696		14.7829	17.9367	20.3407		18.2735	19.4814	17.8908
	18.1117	17.3713			17.7338	17.0511			17.5641	17.793	17.6969	15.7025	18.0543	18.4059	16.3064	17.2879		18.0984	17.3847	15.9341	17.7915	16.8991	18.8427	18.33	17.7459			17.9772		17.6582		17.6203	18.0486	17.3031	18.2959		18.2315	17.0708			17.3108			17.2853	17.9066			17.4032	16.1739
18.5846	18.4831	17.7683		17.1859	18.6529	18.2156		16.0651	17.9331	18.9232	18.7656	17.3445	17.6051	19.2267	17.8341	17.5121		18.766	18.2876	17.4538	16.4484	18.1187	18.2542	17.1882	18.1089	17.7421	17.2511	18.2356	17.0798	18.1575	16.7854	17.946	17.9714	17.0527	18.7711	17.6556		18.5763	17.5682	16.9579	17.8027			18.226	18.4658			17.4495	17.7078
													15.0809	17.2051		14.1558			16.142	15.3088								16.284				16.2792	17.2673	15.789	15.8361						15.2438				16.7097			18.4726
	17.3129	18.4346			18.3126	18.225				17.7799	17.6945		16.9751	17.7262	17.7724					16.5246	16.9313		19.8163									17.3062	16.5959		17.5066			16.9251	17.4212	16.7298				17.8778					17.3938
	17.6091										16.0502		17.7513	17.381		17.5463	16.6481	17.0916		16.9871								18.1472				17.192	17.7308		17.0095					17.9122				16.2222	17.1096			18.0537
										13.7268				16.0047																			16.8034												15.8221
17.6173	19.1918	18.0063			17.3442				18.9154	18.0866	16.7299		18.7488	20.2171		18.2769		18.1265	17.9774	13.6732		18.3882	19.075	19.2123	18.6589			18.9429				18.5498	18.5732	18.2336	18.7514		18.1536	18.4302			16.2769				19.9345
	15.6419	16.7842			16.0134					14.9921			14.3422	17.1802		17.0005	15.0009			17.0555												15.7236	17.1322	16.442	17.0118									15.3836	14.7528
	14.9684				14.2992					13.7137	13.3243			15.1936				15.1703										14.7258				14.3354	14.8296		15.5516						14.3744				15.2088
17.671	17.6491	17.5289		18.2936	17.5585	17.8933			17.9131					18.7372			16.9988	17.7881	18.094	17.9978	16.5448	17.3084	16.6383		17.6693			17.5678	17.2561	17.4957	15.3896	17.7868	17.9243		18.0453		17.4846	17.0534	17.4659		17.0601		15.1775	17.4778				17.4951
17.6952	17.6176	17.9449		17.1806	17.1252	17.9185			17.3953	16.9102	17.1685		17.8755	18.0367	15.7267	17.493		16.899	18.0456	17.7899			16.7735	18.2419	17.9207			16.9065	17.5157	18.2536		18.0747	19.0272	18.1926	19.3362	18.043	18.5104	16.834			16.6317			17.8997	17.8149			17.6372	16.6313
19.6318	19.8942	19.4146	16.9822	18.9137	19.9217	19.1827		17.6477	19.81	19.836	19.8631	18.6392	19.5083	20.9919	19.3126	19.433	18.3299	19.7938	19.37	19.3276	18.4349	19.2669	19.622	19.1542	19.3701	18.456	18.0645	19.7557	19.4712	19.4398	18.5731	19.4979	20.14	19.3879	20.0858	18.6953	18.9825	19.3236	19.1858	18.9519	19.185		17.7905	19.0758	20.0584	17.8982	17.1773	19.6892	18.8521
	18.0047		18.6413	19.4869	18.2983	17.8195		18.6931		17.5164	17.2859	15.6775	16.4231	18.1661	16.8323	19.0841	18.064	17.7677	17.8044	17.3695	17.0777	17.7246	17.8949	19.2772				17.7668		16.0418	19.6423	17.0151	17.9057	19.8263	18.4642	17.1259	18.6529	18.4525			18.0898			17.7822	18.1747	19.3313	17.467	18.1716	19.3809
16.0139	16.5015	15.6695		16.3579	16.565	15.7405			15.0837	15.9497	15.9976			17.4197	14.1079			15.1333	16.2212	14.3645								15.928				16.3838	15.9883		16.8149			16.1944			15.3511			16.7092	16.593
									18.7439					16.0653																		17.0926	14.3034
20.8605		18.0193	17.0655			18.4206		18.9934		14.2104							16.8845	16.3383	19.3387	17.1335			18.64	20.4611	20.0255	18.4482			20.4988		16.0442		19.5654		18.8103		20.1403												19.0236
21.7249	20.812	23.2565	22.2063	22.1501	19.0091	19.9294	21.9477	20.7627	21.1069	21.0914	20.5982	22.2246	19.8934	18.4341	21.6878	21.5261	22.3609	21.6226	20.9033	20.064	22.2788	22.3706	21.0156	21.0489	20.0814	22.7552	22.3654	20.2356	22.2495	21.671	22.5698	20.8729	19.3059	20.452	19.2686	20.4804	19.8093	20.6473	20.2463	20.19	21.2045	23.5738	21.3752	20.1761	20.2492	22.1532	23.8477	21.6393	21.2898
	17.3861	17.8051			16.5507				17.7345		15.5691		17.0953	17.1967		16.4233			16.9464					18.421	17.4216			17.2967				17.0739	18.0962		18.4882					17.316					17.8352
17.5939	18.2917	18.1255			17.8206		18.9606	14.8291	17.6792	16.789	17.7097		17.4306	18.6657		17.4172		17.3104	18.6207	17.2554			17.2228	18.4109	17.8237			17.9988	17.4884	18.3617		18.9165	19.5413	19.526	19.8381	18.213	17.8887	18.0415	16.9882					18.5739	18.6195		16.6421		17.8565
	16.4974				15.9064				15.8637					17.0639											17.3293			15.4547	16.3253			15.7262	16.601		17.574										15.9965
18.2595	18.0308				15.6147	16.3891			15.4261	17.365	15.7435		18.069	15.5129				17.6345	16.6702	15.7045			15.6513	17.1827	18.2338			18.3193	17.2981	18.1902		16.6197	17.7642	17.231		17.2548	16.6086	18.0284		17.9498	16.3164				18.1368	14.4344			16.7903
17.3491	18.2512	18.153			17.8672				17.7737	18.7829	17.9367		18.5107	17.7677				17.5803	18.2938				18.8282		17.323			18.3377		18.0185		17.9545	18.4832	17.4601	18.3454			17.8405		17.5422	16.8374		16.9218		19.2533		17.5913	17.0198
17.7613	18.493	18.474		18.4161	17.61				18.2175	16.9502	17.0398	16.0452	17.5524	18.3759		17.5033	16.9026	16.3182	17.3734	16.5479	15.7085		18.1121		17.5431	17.7467		18.3904	17.9162	17.4403		18.2211	19.4357	18.1848	19.5135			18.934	17.778		18.0017		16.5199		18.4748	16.426	17.4599	16.8527	17.7574
27.4621	25.374	24.9805	26.0593	27.4006	24.87	25.9667	24.906	27.4717	26.0293	25.3037	25.9207	27.7225	24.8152	24.6132	26.4933	27.2899	26.8851	26.2938	26.0433	26.568	27.6078	27.5091	25.6551	27.0375	26.6261	26.55	26.8331	25.8552	26.7241	26.3823	27.0973	24.9614	25.3278	25.376	24.7912	26.0045	26.6926	27.6803	27.7902	25.0335	27.3772	26.5488	28.313	26.6479	24.312	27.5018	27.265	24.7791	28.3515
																																																14.9665
22.6663	25.0141	24.0411	21.2528	21.2192	21.9937	23.2746	19.8035	20.2645	24.59	23.926	23.2229	21.346	25.0537	24.6357	23.0904	23.8889	21.6011	23.3567	22.4838	23.7276	21.9569	22.8171	23.9963	24.0783	24.81	21.7802	21.3036	24.4351	23.8141	23.4461	21.5904	24.6018	24.1625	24.4081	24.2573	23.9223	24.1882	23.9854	23.8514	23.505	23.7692	22.8252	21.2429	22.417	24.1835	21.9492	22.9977	24.3386	22.5752
21.4717	20.5334		20.5747	20.4977	21.4807	20.2171	19.6776	17.9328	21.2349	20.6906	21.1785	20.6726	20.6605	21.2283	21.1598	20.8957		21.1962	20.8906	21.0672	19.7155	20.4078	20.6972	20.6613	21.2376	20.6412	20.4486	20.6856		21.4129	20.2415	20.802	20.3136	16.2784	21.141	19.7214	20.9289	20.4715	21.414	20.8822	20.9778	21.0386		19.8778	20.4956
18.0276	19.4071	17.8531		18.1326	18.5119	18.6262			18.9467	19.0196	18.9819	18.328	19.0981	19.6014	18.2757	18.4279	16.8972	18.652	18.4634	18.5981	17.8459	17.9213	18.5849	17.8185	18.4789	15.4851		19.3313	18.5965	18.4053	17.5646	19.0242	19.6738	19.3798	19.474	18.3812	17.3569	18.2934	18.902	18.3803	17.7123			18.8017	19.3079	15.2547		19.0125	16.942
18.8565	19.5322	18.8436	15.6936	17.6946	19.0587	18.4301		17.2736	18.793	19.0662	18.9439	17.376	18.9618	19.8379	17.6442	18.4239	17.4697	18.6708	18.6091	18.3636	17.3797	17.9538	19.0143	18.0259	18.5045	17.4926	17.7693	19.5081	18.1007	18.7671	17.4031	19.2946	19.9655	19.4059	19.4398	18.2321	18.0539	18.3565	17.9639	18.2092	17.9563		14.4491	18.0221	19.2528	17.1692	17.801	19.2759	17.6854
	17.1407			16.3671	16.5222	16.1343				16.4618	16.7292		16.064	16.7422						15.8392		16.3279						17.1654				16.9994	16.4524		16.7239										16.2154				14.0636
18.7016	19.4416	18.0628	17.1849	17.772	19.2544	18.1258		15.5156	18.7381	19.5165	19.4198	17.8416	18.5708	20.4741	18.0762	18.1565		19.179	19.2812	17.9001	16.328	17.7769	19.6672	18.0497	18.6231	17.6822	17.795	19.2265	18.6248	19.2166	16.8423	18.989	19.395	19.0714	19.8167	18.5742	17.6087	18.3239	18.5253	18.689	17.4683		16.4163	18.0671	19.851	17.106	17.6431	18.6891	18.102
16.4896	18.4545	16.6543	16.2806	17.3328	17.2904	16.7822	15.3676		17.8989	16.8286	17.2562		17.5021	18.4654	16.5959	16.7123		17.5268		17.1297	16.7808	16.6591	17.3087	17.762	16.1959	16.2767	15.6618	18.1029	17.1362	17.2242	16.0498	18.2913	19.274	17.8196	18.6406		17.2163	16.3173			16.1935				18.6977	17.0446	18.4089	17.6992
																																	15.1517		16.1839
		18.3304				19.3911			19.0062	19.4217		18.2509	18.0694			18.002				17.1232					19.266			20.3652				19.8618						17.842						18.5203	19.8825
														16.5548
16.7552		18.5035	18.5535	19.5311	17.3656	16.424	17.4463	16.5073	15.4144	17.694	19.0139	18.7754	16.5173	15.8556	18.7833	19.0097	18.9277	17.7314	17.6881	18.6969	19.6405	20.3794	18.007	17.8662		17.9856	19.3781	13.3671	17.8901	17.8061	17.887	15.8719				19.4476		17.6598	16.1119		17.7925	18.3711	17.9059	16.9887	17.9933	18.7665	20.5273	18.5696	18.957
19.3612	18.053								20.3094	20.1374	19.7076	20.2377	20.3638	17.6624		19.0391		19.5128	19.6584		19.6627	19.5145	19.8788		17.9624	18.8202	19.7257	19.5914			19.9565	18.6728	17.1379		18.6294		19.6267	18.6137	20.4496	20.3233	18.9143		20.0447		19.097	19.7803	20.7487	18.3857
														15.3483																								17.1612							14.742
	15.6472				15.1042						16.1879			16.5448						15.0348												15.7183	16.3471		15.7455										16.7246			15.4593
21.8848	20.7504	22.4616	22.5637	22.4652	21.2477	22.1122	22.6455	22.1083	21.1239	20.6014	21.7065	22.3559	20.9239	20.0221	22.0095	22.2798	22.31	21.7369	21.4175	21.9032	23.0297	22.4716	21.1946	22.0879	20.9473	22.4812	22.6624	21.0488	22.7385	22.0042	22.3176	21.235	20.5689	21.1225	20.7141	22.5147	21.8934	21.5648	21.3196	20.1002	22.1462	22.2635	22.1473	21.6747	20.6497	21.9552	22.5324	21.5894	22.0891
	14.7066									14.2595				15.6053		14.4732				15.9571												14.7976	14.4251		16.1196													15.281	15.1667
17.571	18.2716	17.7695		16.7293	17.6312				18.2016	18.2571	17.3036		17.4975	18.1968	17.0599	17.8243		17.5373			16.2318		18.1715	16.7025	17.3596			17.7697	16.7633	17.9575		18.1171	18.5659	18.0841	18.2118	17.1167		18.0803			17.5944				18.5494			18.205
	18.1331				18.1754					17.6713	17.6633		17.4772	18.6127		16.252			17.3991													17.8248	19.5474	18.0696	19.0016			18.0227							17.7956			18.3532
									14.3809		18.3917			15.2799						16.4179								13.7139				15.4781	17.5541		15.2362													18.1268
17.8657	17.3186	18.2598	19.1299	18.9273	16.7433	18.7939	18.6894	19.339	17.7415	17.0303	17.7803	19.0935	17.3922	16.0111	19.6182	17.823	18.3588	17.522	18.1771	17.5731	19.1819	18.5864	17.4998	18.9555	17.3257	18.6884	18.9435	17.4797	19.0756	18.6437	19.3569	17.1104	17.1608	15.8966	16.2168	18.9418	17.9056	17.6123	17.5748		18.8479		18.5908	17.6321	17.5744	18.5786	19.3036		18.6288
			20.3253									17.8422								15.0155	16.9476										16.1532					17.1034					17.2263		18.0438	16.4936					17.0638
	17.0518				16.7979				17.4364	17.5032	17.2141	17.4395	16.8805	19.093		16.6585			16.2784	17.1684			16.9428	14.3233	16.6693			15.6057		17.5679		16.8607	17.1928		17.6811		17.968	16.9448		18.0775	16.2767				17.431			16.7793	18.1167
18.6438	18.4743	18.6203		17.9197	18.5795	18.5141		17.0612	18.7901	18.1211	18.2187	16.4074	18.6074	19.9278	18.2847	18.4374	18.0959	18.5277	17.8256	18.345	17.551	18.2201	18.0283	18.3627	18.7526			18.3553	18.3742	18.5918	16.1837	18.542	19.1627	18.8973	19.0579		18.4088	18.2803	18.15	17.5039	18.1336			18.6061	18.6019	16.5201		18.3305	17.2731
18.8501	19.8792	19.2236		18.9886	19.5013	19.0704			19.8548	19.3805	19.6654	18.3877	19.3596	20.2704	19.3329	19.3676	18.4634	19.6865	19.6731	18.9644	18.1405	18.8823	19.3917		19.2527		18.3849	19.7816	18.6883	19.1864	17.8798	19.7918	20.0443	19.7739	19.8435	19.0373		19.3768	18.6966	18.6964	19.1848	18.876		18.7365	19.9505		17.8897	19.0928	19.1533
18.4082	17.7162	17.0609		18.2388	17.6996	18.9864	17.185	16.5493	17.6088	17.7869	18.1607	17.6241	18.4548	19.1929	18.3166	18.6849	17.0805		18.5767	18.5377	17.4751	18.1541	16.8832		17.4078			17.501	17.868	18.2155		17.7923	17.8643	18.613	17.4487	18.1027	18.297	18.9689	18.0595	17.102	17.9785	17.2608	15.9827	18.3691	18.1747		16.9107	18.577	18.6193
19.6989	17.7759	18.5118	19.325	18.2893			18.1339	20.5637	19.6976		18.0463	18.6221	18.5254	18.2177	19.7086	18.8366	19.5201	18.4112	18.3477	18.7918	20.1291		19.2897	20.2109	16.5123	20.6398	18.9792	17.3835	21.2203	20.743		17.1508	17.6061		19.4703	20.3665		19.6366	19.9439		20.4444	19.2375		17.3674	17.2653	18.2573	20.5714	19.3401	18.3369
																																	13.2001
	16.5585													15.9167	14.3213			15.6154		16.2036												15.9589	16.8443		14.9492						14.5897								14.2958
20.2919	19.9891	20.1667	17.6206	19.8353	20.2545	20.0778	16.5626	17.9313	20.1774	20.4908	20.4112	19.3742	19.8927	20.5586	20.2422	20.0341	19.3537	20.249	20.1143	19.7137	19.2366	19.9038	20.0637	19.5675	20.2741	18.916	19.1051	19.998	19.9265	20.3703	19.4381	20.1423	20.2358	19.7403	20.5143	19.4741	19.3396	19.7876	19.8825	20.1976	19.8176	19.8425	17.257	19.7254	20.6931	18.9235	18.755	20.0437	19.6904
20.9143	17.7103	19.1447	20.2115	23.4038	19.5485	21.6714	19.0177	20.7035	18.5102	18.5302	19.5173	22.0873	17.5268	19.188	21.0194	20.4517	20.5486	20.7469	19.5671	20.3449	20.7956	20.9524	19.8899	20.714	19.1882	20.7289	21.3554	17.7333	21.0435	19.5859	19.9226	18.7485	17.5799	19.0756	16.0528	19.2685	21.0602	20.7887	20.5767		19.9146	19.6832	20.5058	19.9683	17.0112	20.7977	21.7574	18.9123	20.2436
18.0399	17.1485	18.0945	18.9451	20.1003	17.5883	19.9277		18.978	17.4693		17.0459	19.3538	17.7075	16.6713	18.9305	17.6464		18.2219	19.078	18.1604	20.0339	18.6533		19.679	17.8586	18.1256	18.4572		18.3257	18.3873	18.1624	17.728	18.475	17.9644	18.2915	19.7494	19.3406	18.1437	18.0249		18.7465			19.4036	17.7018	18.8471		17.4012	18.6027
	15.2605													15.7203																		15.1282	15.657		15.4116			15.0672							15.1469
18.1182	18.3242	16.6028		17.5251	17.9871	17.7497		17.3537	18.302	18.0535	18.0172	17.2066	17.134	17.4288	18.2581	18.4766	18.0027	18.331	17.275	17.5581	17.0096	18.2343	17.7248		18.0031			17.3273	17.0219	16.7621		18.3292	18.4741	17.8179	18.2504	17.3661	17.4293	17.7382	17.5731		17.8894			18.366	18.6315		16.5897	17.7099	18.2538
19.9045	18.0764	18.7052	17.6277	18.1654	15.7541	18.459	15.5045	18.4045	16.7588	17.1309	17.3088	17.023	18.1565	17.9692	18.2772	17.795	17.703	16.8345	16.4855	16.7624				18.5838	19.9242	18.633	18.1118	18.9829	18.6689	21.039		17.3908	18.607	19.9417	16.5355	17.2748	18.1339	16.7274	17.6094	18.4198	16.3605	20.1074	16.7298	17.6802	17.2327		17.4243	16.0053	18.022
18.4491	18.1013	17.5153		17.5551	18.152	18.359		15.9533	17.4494	19.0077	18.7529	16.9495	18.0578	19.857	17.4505	17.8674	17.1476	17.8865	17.7995	17.6925	18.3506	15.995	18.5116	18.1456	18.4489	17.1678	18.6496	18.6772		18.4383	15.7273	18.1912	17.6861	15.8152	19.2613	18.1556		18.0925	18.1106	19.0543	16.2664			18.7763	17.4746	15.3424	17.1336	16.2572	16.0329
					14.963					15.7022				14.7228																		15.7279	15.5978		16.3029									14.6393
	15.081													15.2582																		14.5577			15.536
18.3787					17.474	19.3329			17.2292						16.0607			17.0712										16.0787		16.8884		16.9549	17.2506		16.9168
	17.674	17.207	17.7679	20.0354	17.6976	17.7111	21.59		17.9293	16.7932	17.2049	17.5333	16.8163	19.0978	18.3862				18.4984		17.3583	18.8787		17.7386		17.8462		18.3515		17.4876		17.541	18.0056		17.9425			17.2735			17.5992			18.3387	16.9431	15.9514	17.7305
	16.5308	16.3277		16.6593	16.1021	18.4735			15.7723	16.5927	16.8142	18.2856	16.9172	17.6694		19.5222		16.1692	17.8596	16.842		15.2046						14.8283				16.5578	16.8295		16.0105	18.736		15.6508	17.5952		16.6789			17.398	16.6469	16.9137	17.4601	15.9299	18.1149
	17.7644	17.8374	17.1522		17.4598	15.1165	19.8359		17.569	17.5513	16.7312		18.6725	17.6016		16.1577		17.6845	15.8939				18.0316					18.6268	16.1524	18.2546		16.5972	17.1302		17.9207		16.8723	16.7174	17.1216		14.9601				18.7089	16.5566	17.4393	17.6485
	17.9635	17.4168	18.6792	20.0905	18.0665	17.8623	21.8414		18.3803	17.9609	17.848	18.1537	16.7754	18.9276	18.3449	17.0014	17.2796	15.7473	19.1145	16.2439	17.8166	16.93	18.0423	17.6169	17.4954	18.1057	18.3071	18.6281	17.2284	17.9006	19.2592	17.5216	18.1712	17.3683	18.0494		18.1812	17.1962	17.2135	17.6031	16.8022		17.6003	18.9497	17.1884	17.6691	18.0169		16.4714
17.9631	17.7962	18.0514			17.3609				17.7781	15.667	16.4213	14.605	17.2056	17.7158		18.0214			17.289	16.9194					17.4131			16.6549		17.8699		16.6694	17.904		18.4267			17.7815			17.4201				17.2211	18.4164
														15.7547
18.7622	19.6291	19.1922	19.1711	19.3511	18.8462	18.2643	19.3801	17.8733	19.0779	20.1078	19.6469	19.6702	19.9146	20.7694	19.5624	18.978	17.5098	18.6958	20.9936	18.7458	18.0919	18.4888	19.9798	19.6741	18.8892	19.052	18.4118	19.7829	18.5826	19.6695	18.2112	19.3364	19.7215	18.5203	20.5349	18.4448	19.5855	18.8079	19.8719	19.2557	18.194	19.0373	17.8957	19.5663	19.6702	18.8249	18.8985	19.7494	18.3873
21.3556	21.9395	21.651	19.5076	21.0309	21.7343	21.4866	16.1416	19.2442	21.6391	21.9081	21.9143	20.7875	22.0339	22.3841	20.8714	21.1778	20.8147	21.3989	22.2172	21.467	20.2933	20.8451	22.397	20.6571	21.2158	20.9049	20.3207	22.173	20.891	21.1551	20.1786	21.9861	21.796	21.3306	22.356	21.2632	20.7897	21.3273	21.3132	21.9074	21.1083	21.511	19.555	21.6113	22.2696	20.2664	20.6479	21.5995	20.4777
	17.0032			16.4646	17.0825	16.2058	18.8666		16.9138	15.4527	16.4844		16.4759	17.531				16.1583	17.0804	16.9514				16.6085	16.762			17.0568		15.76		17.5874	17.8381		17.389			16.7372						18.052	17.4109			16.9418	15.7142
					18.1517	18.4485			18.6375																	17.4333						18.8846	20.0046					18.0917			17.7657							20.0571	17.9701
	17.0223	17.3439			16.9224	16.0772		16.49	17.0118	17.7594	16.6238		16.239	17.9641		16.6472		16.6538	17.6725			17.0715	17.731		17.884			16.9291	16.0252			17.5943	18.2603	17.5634	17.838			15.5432	16.1122	15.7054	15.4055				17.3611		17.7459		18.0265
	16.8972			15.0947	16.3035					16.2451	16.3562		17.1595					16.6504										16.9233				17.282	17.6763		16.7329			16.6228							17.3244
									18.5684					17.6283		17.1697		16.7436											17.6126				18.1662						16.6944		16.6881				17.53
	17.5716	14.9999		15.8327	17.0774	16.5306				17.2241	16.6767	14.6582	17.9797	18.1131	18.0079			16.639	16.9103	17.1442		15.955			18.1315			16.948	17.4817	17.2822		18.0804	18.1982		17.87						18.188				18.0075
	16.9014			15.5644	16.582	16.1568			16.8986	16.3537	15.9475		16.5687	16.8142	15.8383	15.4846				15.7576		16.8914	16.6312					17.6903		16.2024		17.2244	16.7312	17.2662	17.0183	15.8673	15.8307	15.9895			15.931			15.3997	16.6608				17.173
	17.6416	17.5809												16.5674						15.4912			15.6462					17.1494					18.8042		18.4042										17.1028
18.3244	18.5016	18.1126	15.3735	17.4063	18.1107	18.4785	18.3165		19.2537	19.3576	19.6425	18.5276	18.9647	20.3886	18.6469	18.9593	16.7479	19.4326	19.5162	19.995	19.6186	18.0243	18.347	19.1615	19.3892	18.4721	17.696	17.6968	18.0278	18.8198		18.2078	19.0715	18.4819	19.3098	17.3472	19.7879	17.9896	19.2057	18.2147	18.8271	18.6936		19.4806	18.6649	18.2004		19.1374	17.9123
18.0963	18.3583	17.3857		16.706	18.5713	17.8032			18.3499	18.5359	18.653		18.5078	19.1567	17.966	17.957	17.6557	18.3826	18.8034	17.6644	18.3139	18.0893	18.0336	17.4706	18.4239	17.0784		19.0585		17.5946		19.0357	19.2064	19.0397	19.0916		17.1313	17.8408			17.9117			17.5372	19.0348		17.8896	17.7449	18.5363
	16.0287				15.7294	17.9091			14.408	15.062	15.8906		15.2278	17.1009		16.1057		15.4114	16.0916	14.2011								16.5346				16.7339	17.3449		16.3886			15.7861			16.727				17.0352			15.2345
18.4575	18.9547	18.005	15.3607	17.1281	18.3399	17.7277			18.0991	18.0519	18.6881	15.829	17.8164	18.9973	18.1112	17.1001		18.4639	18.2361	15.0338	16.364	17.0419	18.3645	16.9943	17.8173	17.541	16.4603	19.0632	17.288	18.393	16.7377	18.8115	19.2967	18.6579	19.0389	17.0936		18.1025	17.6962	18.6655	18.3383	16.7339	15.9876	17.7008	18.9365	16.2398	17.4267	18.1911	16.4482
	18.5653				18.8787				18.2685	18.029	18.0483		18.0217	19.1903		17.7865	17.6686	17.5857	18.4195	17.7797					18.2858		17.8378	18.4011		18.8596	17.2013	18.4091	18.9114		19.1878		17.9251				17.6718		16.3637		18.4975
							15.222							17.5788				16.7509							17.085								17.448	16.6652	17.4109										16.7629			18.0161
14.0957	16.2189	16.4965			16.304	16.1252				17.3405	15.7589		15.5304	16.0443											15.2358			17.3575	15.7575			16.6228	16.7482		16.8465		15.7798	16.1949			15.8023			16.1409
														13.1908																					14.1889
	17.1828	17.2143			16.4203				16.6624		16.4358		17.5601	18.1919	16.4284	17.7086	16.292	16.0819	16.0207	16.7636	17.4207		16.4692	17.3321	16.1365			16.8777	16.738	17.0165		17.4564	18.6878	17.9295	18.6083			15.8937			16.6274				18.2732			18.2938	15.9924
18.2932	19.2173	18.1893		17.8739	17.3312	17.9751			18.326	18.5278	18.4618	17.5102	19.4005	18.284	18.9959	18.5948		18.9261	17.9654	17.9702	17.1926	18.032	17.2613		18.4977			19.2585	16.4047	18.2691		18.9901	19.4216	17.7765	18.844	18.1035		18.3623	18.4111	18.1011	18.9732	17.7229		17.2513	19.5034			18.041	14.9641
18.2887	17.9221	18.5336			17.7282				17.339	17.3251	17.0188		18.0714	18.3011	17.2178	17.9759	17.5749	16.946	17.8837	16.8191	16.8924		17.8872	18.798	18.5726			17.8718		18.2228		18.0085	19.044	17.9841	19.387	17.4859		17.549	18.112	17.1818	17.5262			17.8709	18.4646			17.7786	18.1404
	16.6187		15.9807	17.3901		15.6179	16.2268		16.1135	17.3056	16.6228		15.895	16.9364	15.789	15.8991			17.1707		17.9032		15.5486		15.1932			16.53				16.0337	17.0501		17.313			18.0277			15.5397			18.33	16.2878
17.1435	18.5854	18.8898		16.4752	18.5561	16.2217			18.5465	19.1667	18.1729	16.3338	19.44	18.892	17.0003	17.2605		17.392	18.4238	17.3974		15.1945	18.956		16.1383	15.9038	15.9624	18.7081		17.5686		18.34	19.4448	18.7673	19.0869			16.4478		17.3835	16.3919			17.3095	19.5554	16.038	17.5997	19.1909
	15.8568				15.2033					16.1809	15.8365			16.3934											15.3777			14.463				15.6989	16.0124		16.621					17.473					16.6507
					16.1283	16.2949							16.036						16.0601													15.0948			15.4713
18.8114	18.0233	18.9529	18.3572	17.8059	17.9375	18.832		17.8879	18.7404	18.0791	17.8752	17.1395	17.6512	18.8474	18.4526	18.6243	18.6171	18.6655	18.1357	17.7426	17.9703	18.2716	17.3912	18.3988	19.1377	18.353	17.3672	17.0857	18.768	19.8191		18.215	18.642	21.1266	17.9642	19.5473	17.8991	18.447	18.289	18.8978	18.4572		16.028	17.6668	17.9689	17.799		18.4635	19.7313
19.0703	18.4199	18.9876	16.9566	18.4537	18.9714	19.1017	17.3314	17.0304	18.9102	18.547	18.9086	17.8809	17.7941	19.6326	19.0127	19.2179	18.9471	19.2285	18.6987	17.3472	18.3846	18.6986	18.1953	18.769	19.0083	18.3174	17.4333	17.8067	18.4584	18.9333	17.1682	18.9992	19.5091	18.2954	19.1164	18.7675	18.7403	19.0462	18.6232	18.1509	19.0712	18.125	16.7785	18.8039	18.5577	17.9561	17.089	19.4615	18.2617
	16.7782	16.3499			16.5322	16.0729					16.0186								16.5782	15.6727			14.9183		15.9015			16.227		15.0844		16.9412	17.5991	16.8051	17.5212										16.9972
21.8592	21.8129	21.8058	19.0983	21.0406	21.9172	21.6289		20.9513	21.7981	21.7547	21.7807	20.8129	21.744	23.4817	21.3019	21.7706	20.9793	21.6524	21.9187	21.6316	21.0756	20.9497	22.0088	21.784	21.6948	20.4247	20.5288	21.8495	21.5661	21.9066	20.3979	21.8121	22.6646	21.1257	22.3671	21.125	21.9025	21.169	21.2528	21.6706	21.1783	21.935	19.3596	21.2079	22.4046	20.6975	20.3505	22.1293	20.6208
21.9364	21.883	22.1168	19.9908	21.642	22.21	22.0359	19.0812	20.4025	22.0533	22.3075	22.3831	21.4918	22.1355	23.292	21.9566	22.2038	21.6802	22.2024	22.1023	21.8761	21.1381	21.9581	21.8955	21.3323	21.863	21.1275	20.9954	21.9083	21.4542	21.9015	20.9983	22.1182	22.392	21.9679	22.389	21.718	21.4013	21.9802	22.1828	22.1249	21.73	22.0604	20.0156	21.9395	22.269	20.9204	21.1029	22.222	21.6316
											15.0949			14.4734				15.6109														15.0936			14.2685			15.4111			14.4799				15.085
	15.7526				15.6534				15.0784	16.1134	16.1158		16.6357	16.8044	16.2631	16.2363		16.5667				16.1533						15.8551				16.3276	16.4245		16.5909			16.6876			15.9324				16.2088				16.8599
17.8188	18.4335	16.4394	17.0622	17.368	17.286	17.4015			17.7174	16.9901	17.6156	17.9463	16.3478	16.624	17.5518	16.7271	17.1145	17.5713	18.6044	17.4518	16.022	17.9495	16.762		17.793	19.2581	18.4648	18.3412	18.4474	16.2469	17.977	17.6905	17.6887	17.3164	17.4685	18.5982	18.7442	18.2423	17.6913		17.4513		17.2268	17.8091	16.5994	18.2076	17.0048	16.8125	16.8916
	16.2845			18.1796		17.4937	16.3799	16.4496	14.8091			18.0494			18.3869		20.2253	15.7494		16.0405	18.7725	17.9986		16.918		17.1788	16.6729		17.4199	15.3545	17.8532	15.4192				16.5458		17.1659			17.3285		17.6177	16.6252		17.6412			17.9361
19.5296	20.418	20.0814	16.5776	18.8741	19.7919	17.3981		15.9301	19.8554	20.8962	20.5168	19.0395	20.5976	21.0467	19.9159	19.2717	17.5355	19.2184	20.3561	18.4347	18.2493	18.6671	20.7959	18.7899	19.8705	18.0131	17.6157	20.4328	18.3562	19.6345	18.2932	20.3088	20.8563	19.7004	20.768	18.5525	18.5669	18.8858	19.8828	20.7242	18.9833	20.2566		18.4723	21.5013	18.3787	19.065	19.048	18.1411
	18.8764				19.4346	17.687			19.0531		13.9315			16.0666									19.6864		17.8431							19.5872	17.4438		19.2778										14.1859
	16.1303				17.16					14.7731	16.2293				15.3078					16.2742												16.6087	17.2334		17.453									15.8161
15.5106	15.9873	16.6494	17.2445	16.9258	15.2305		15.3823	17.2427	14.8448			17.8891				16.1422		17.518		16.2876		16.2232		17.2448		17.513	16.5712	16.1687	16.1387	16.423	18.4201	15.4953					16.9549	17.3764			17.0501		18.3061			18.6797	16.4672		17.2277
20.6781	21.9121	22.5368	22.4865	21.0586	21.0271	18.9631	20.2191	20.784	21.5264	20.9298	20.7372	22.1985	20.8565	19.8904	20.3728	20.8438		22.404	21.6349	21.2467	20.3656	21.685	22.3374	22.6484	21.1391	22.66	23.2162	22.1088	21.2783	21.5982	22.3066	20.3421	21.2238	19.579	20.3139		22.1186	20.5029	22.1426	22.2835	20.2628	22.3599	23.1323		20.5805	23.4383	23.6622	20.3594	17.9932
19.7476	17.1236	18.5269	18.9592	20.0043	17.8237	20.6699	19.4863	20.0351	18.013	17.3981	17.8181	20.6174	16.5717	17.0915	19.8547	19.0832	19.6251	18.4391	18.7468	18.8074	19.9079	19.9188		19.2972	18.9932	19.6727	19.4083	16.7814	19.5572	18.4918	20.1073	17.9499	16.0355		15.6773	19.5474	19.8543	20.0143	19.1564		19.7435	18.0284	19.8881	19.2674		19.501	18.581	16.4603	19.7578
	18.2756	17.6827			18.148	17.8352			17.9032	18.1092	17.8039	17.154	18.0461	19.4879	18.0143	17.7167	17.763	17.7383	17.3844	18.3442	17.2187	17.6495	18.116	17.3503	17.7312			17.6882		17.6895		18	18.7172	18.9699	18.6635		17.8673	17.3851	16.9878		16.5161			17.2453	18.2781	17.3284	17.6795	17.6251	17.1882
	18.0823				19.0684	16.497			16.6266	18.9162	18.6595	16.6405	16.7387	19.8477	15.9329	15.262		18.3632	17.6979	16.5032		16.2474	18.9803	17.1529				17.1213		17.5987	16.2484	16.3422	16.8856		19.8998	16.2008		16.8983	17.8389					17.6067	17.2565			15.7045	17.4184
17.9654	17.5651	16.8023		15.8417	17.4846	17.0711			17.6793	17.8617	17.3645	16.7954	17.1477	18.826	16.8216	17.0912	16.5019	17.0608	16.3614	16.768	16.4441	17.2881	17.2468		17.0884			17.6623		17.6474		17.6981	17.9083		18.2965			17.2307			16.2801			17.115	17.533			16.2672
									17.3324	17.3264	15.7892		17.7292	18.3428		16.8286				16.322												17.9568	18.1648		18.0485			16.9912		16.6071	16.4224				19.0172			18.097
16.5931	17.3064	16.9109			16.6207				16.6949	17.3993	17.2065	17.0264	16.8737	17.604				16.6653										17.4052				17.5649	18.2572	17.5708	17.6099										17.1478
	16.0939				17.2596					16.6443	18.3713		16.0077	17.8448																		17.0315	16.837	16.6144	17.2054			15.8049							17.7235
	15.9458			15.5479	15.995				13.3778		16.2677			16.7443																		16.3723	13.3491		16.0236			17.7199						16.242	15.7727
					16.0711						15.921			16.7565								15.9751										16.4171	16.1137		16.0134										15.9964
	16.0191				15.6022				16.4972		15.1751		15.8932	16.8223				15.3441										14.6695		15.6948		15.8152	16.8833		16.2386			14.8677			15.7961				15.5589
19.1992	19.1765	18.9651	17.8362	18.5177	19.3419	19.1664	19.4861	17.1398	19.2839	19.52	19.1335	17.9505	19.0279	20.1125	18.7414	18.7158	17.7688	18.7491	19.0642	18.5293	17.7486	19.1154	18.9034	17.9702	18.9698	17.9266	18.3313	19.1783	19.0015	18.9492	17.5317	19.2791	19.6662	18.5675	19.755	18.26	18.3985	18.8083	18.49	18.7089	18.7636	18.7976		18.9695	19.609	17.5964	18.0572	18.9689	17.9538
16.2695	18.6244	17.7681		16.8768	18.6887	17.6201			17.6111	17.6826	17.1396		17.8917	19.0838	17.3737	17.0438	16.897	17.8254	16.3671	16.9761		16.1954	17.3372	14.8347	17.1034	16.7689	15.2881	18.7705	16.6762	17.9053	15.4594	18.5496	19.52	18.0794	18.6519			16.9821	19.0557		16.6684			16.7704	18.1738	17.4074		18.0481	16.1714
17.0572	18.6773	18.2654		18.3943	18.332	17.3327			18.788	18.1656	18.0272		17.984	19.1484	18.156	17.9022	17.5628	18.4113	18.4361	18.2424	17.4209	15.9131			17.4765	18.0073	17.2242	17.8294	16.7647	17.3392		18.7782	18.8425	18.0398	18.8805	17.8232	18.1689	18.3265	17.5047		17.921			18.14	18.5525		17.5843	17.6175	17.7426
18.2812	19.2075	18.7988		17.3034	18.688	17.7646			19.0771	18.9738	18.8862	16.9467	19.0815	19.9809	18.0156	18.9311	17.4277	19.1152	18.6104	18.698		18.4834	18.6706	19.1505	18.6233	18.8237		18.8766	18.4884	19.0843		18.831	19.8242	18.9225	19.4345	16.5022	18.5487	17.9606	17.3909	19.2322	18.257			17.9778	19.1206	18.8251		19.3112	16.694
17.6395	18.3624	17.8442		17.9411	18.4661	18.5898			18.3536	18.667	18.9451	16.6233	17.8785	19.1811	18.1055	18.6267	16.1041	17.8772	19.1462	18.1435	18.6203	17.3839	17.7956	18.7103	17.7342	16.3202		18.2045	17.7842	17.7648		18.8199	19.1089	18.4384	18.8771	16.4747	19.2973	17.91	15.9382	18.8097	18.2364	18.7217		18.6928	18.6672			18.2467	18.6721
17.6262	17.7067	17.3271		15.4917	18.0321	17.4076			17.6571	17.6253	17.6188		18.0838	18.3902	17.7541	17.9451		17.2602	17.3957	17.3114		16.5717	16.7292	16.9882	17.3166			17.4737	15.9987	17.465		17.671	18.5857	17.8307	18.2634	17.4729	16.5889	17.4872	15.5163		17.7206			17.1659	17.9054			16.6147
17.1077	18.2484	18.2676		17.1507	18.4135	18.1835			17.7953	18.6731	18.7043	17.054	18.2421	19.5084	17.4593	17.9463	17.1241	18.324	19.0379	18.2023	17.0009		18.9398		18.0333			18.2061		17.2568		18.6157	19.1981	18.0845	19.1696	17.7859		17.7362	17.7833	18.5318	17.8521	17.8667		18.0639	19.3264			18.7657	16.6737
	17.1775			15.7566	17.7416	17.2535			15.76	16.6678	17.6956	15.0427	15.4009	17.4897	14.9988	16.6261	16.6867	16.4748	16.5807	15.7226		17.0728			17.8524	16.5513		16.1914	14.9004	17.8533		17.287	17.8632		17.7087	16.7109		18.4936			17.0222			17.3659	16.9227			16.3427	15.8979
18.7652	19.2025	18.6508	15.2978	16.7195	18.8499	17.7865			19.0705	18.8882	19.3845	17.8724	18.6753	19.8013	19.1606	19.1698		19.3603	19.7357	17.5058	17.142	17.0096	18.8062	17.3672	18.2479	17.9001	15.8844	18.8774	17.873	19.0302	17.8697	19.163	19.5767	18.1781	19.4255	17.6388	17.3126	18.0178	17.6335	18.5534	18.9689		16.3514	18.1891	19.6478	18.544		18.459	17.5783
17.6877	18.0249	17.8527		16.8277	18.5215	18.5524			17.9265	18.0678	18.3261	16.266	17.7052	19.1498	18.0548	17.633	14.9479	18.4576	17.9507	17.9713		16.19	17.6881	16.7236	17.6916			17.7866	16.9241	18.026		18.2224	18.5865		18.6892		16.5862	17.3468	16.4788	16.511	17.345			17.9037	18.5657	15.4914	15.2933	18.1758	16.4589
18.1452	17.9495	18.1452		17.6441	18.4131	18.4246		16.6738	18.1101	18.327	18.3131	16.0246	17.3799	18.8423	18.0002	18.0824	18.2814	18.3594	18.2026	18.0099	17.3102	17.1711	17.6601	17.3065	17.9304	17.446	16.4413	17.2832		18.0108		18.2472	18.5886	17.2563	18.6887	18.0199	17.8792	17.7343	17.2846	16.522	17.7795			18.0585	18.0277	17.5313		18.1776	17.0375
	18.957	18.3765		18.6281	18.6602	18.5332	19.5812		19.3855	18.9666	19.1351		19.1287	20.0396	18.2273	19.229	18.1531	18.9107	18.3656	19.4014			19.3061	18.4987	18.0201			19.1586	17.9875	19.0881	17.9145	19.0186	19.6275	17.9293	19.2919		20.3438	18.9509	19.4658		18.605	20.5123	17.0267		19.3982	17.7685	17.7978	19.0482	18.3102
17.811	16.4706			17.1656	17.9906	17.7804			17.8884	17.6384	17.6385	16.2883			18.0854	17.8436		16.7225		17.8391	16.9715			18.9242	17.4481	16.8629		16.1062	16.9836			17.1261	17.6309		17.3119		17.6569	17.0154	17.1663	17.4021	18.1906		15.93		16.7149		16.4473	17.7137
17.7974	17.5132	17.933		16.5526	18.1923	17.8532			17.645	17.7294	17.9779		17.6403	18.7222	17.4636	17.2083	17.0706	18.0139	18.433	17.8048	16.7998	17.1067	18.1111	17.4956	17.7858		16.2502	17.3131	17.6614	17.9135		18.024	18.3791	17.8603	18.2707	17.6152		17.7034		17.3713	17.6899			17.9668	18.4149		18.0488	18.1135	17.1689
														17.7523																															20.3239			15.8913
19.7424	19.8	20.1767	16.9375	19.8959	20.1245	19.7367		18.5979	19.6461	20.1455	20.45	19.3122	20.1591	21.5036	19.9418	20.1468	18.3767	20.0871	20.5518	19.4716	18.8821	19.1653	20.1833	18.6749	19.5736	18.6717	19.0372	20.0225	19.3599	19.8891	19.3999	20.0717	20.0693	19.43	20.4527	19.7542	19.1178	19.3087	20.1112	19.9469	19.379	20.2803	18.2119	19.9573	20.8679	18.9145	18.5169	19.8451	19.146
18.6146	19.7155	17.8962		17.8539	19.4957	20.1964			18.5369	17.9415	18.0279	17.989	18.2377	18.5063	17.726	17.2508	16.8623	18.1404	18.4384	17.7464		17.6233	18.6334		18.8087	19.9525	19.2142	20.0862	19.8113	17.2789		19.4651	18.8197		19.1108	17.9112	16.987	17.3851		17.5033	17.6336			18.382	18.2301	16.3699		19.6526	17.1052
	16.9399				16.8935						16.6695		16.6758	17.4401						17.9306										16.7767		16.7315	17.8982		17.9058									17.7113	16.9406			18.3031
19.7036	20.5873	20.0695	16.3506	17.7079	20.0436	18.7467			19.4074	19.9923	20.0641	17.8127	19.5293	20.5593	18.8281	18.9445	18.3337	19.6523	19.9799	16.7317	16.9308	18.3098	20.1283	18.0322	19.3207	18.9008	17.6533	19.7056	18.6391	20.3231	18.3825	20.0415	21.0227	19.1883	20.5855	17.8881	17.76	19.0644	18.857	20.3673	18.7802	19.1353	17.0992	19.0326	20.1778	17.43	18.8934	20.3447	18.5887
18.6121	18.6874	18.0993	17.9807	18.1908	18.5106	17.6258			18.1546	18.6412	18.3933	17.098	18.7281	19.4899	18.2242	17.7471		18.0422	18.5383	18.3378	18.1627	18.2614	18.9619	17.7139	17.894	17.5382	17.5951	18.9775	17.0647	18.0288	17.598	18.8522	18.9559	18.6103	19.1534	18.2761	18.0306	18.1286	17.8753	18.2405	17.7229			18.0044	19.2571	16.2147	16.9476	18.4465	17.8566
14.6445																												15.2744					14.7922
18.8638	19.3172	18.9006	16.1535	18.5892	19.296	18.693		15.8654	19.121	19.7042	19.2171	17.8535	19.1444	20.2325	18.5104	18.5865	18.4579	19.1053	19.2941	18.9687	17.3472	18.0445	19.2161	18.2382	18.7976	18.1153	17.4139	19.1994	18.1992	18.7906	17.9289	19.0687	19.7647	19.4606	19.655	17.9977	17.8057	18.3631	18.6843	19.0167	18.5336		16.1506	18.959	19.4311	17.5176		18.7918	18.876
17.0745	17.1057	16.8571			17.1671	16.7716			16.8873	17.0722	17.188		17.782	18.0715	15.8581	15.8035	16.0681	16.9545		16.8979					15.9094	15.4675		16.9051		16.2164		16.955	17.6741		17.4343			16.5089			16.8788			16.1266	17.1921			16.8956	15.2261
20.368	20.9831	20.7802	18.2582	19.4984	20.5846	19.5629		17.202	20.2115	20.9344	21.1077	19.565	21.0765	21.4485	20.0126	20.1073	18.9763	20.528	21.1159	17.9661	18.8539	19.4708	21.0898	19.2836	19.8601	19.6428	19.2687	20.6751	20.0377	20.7852	19.6621	20.6905	21.4538	20.398	21.41	19.0318	18.9799	20.0882	20.0587	21.5181	19.7661	20.7525	18.3203	19.4109	21.0965	19.1039	20.4653	20.7866	17.4246
18.5007	19.8681	18.6526		17.752	18.6881	18.4438		17.728	18.5999	18.6811	18.7501	17.7243	18.9484	19.569	17.558	18.2262	16.1318	18.4345	18.9205	17.1832	16.586	17.6253	19.1214		17.4001			19.7471	17.8304	18.843	17.617	19.1048	20.1404	19.5429	19.6953			18.1599	17.8565	18.2888	17.5246	18.2968		18.1057	19.3695		17.9379	19.0169
19.6475	20.0021	20.2981	17.4969	19.6246	20.199	18.3705		15.4186	19.4378	20.2308	20.207	19.6472	19.614	20.0867	19.6953	19.9717	18.2347	19.0735	19.7641	18.827	18.0734	19.0034	19.9814	18.1309	19.3594	19.449	19.422	20.0866	19.1771	19.5115		20.4609	20.4456	15.6392	20.086	17.8884	18.9518	18.517	19.7253	19.69	19.556	19.39	17.2959	18.6674	20.0415	18.9853	19.216	19.4484	16.8158
14.8063	17.0823				17.0328						17.3198			16.8849					16.1371		17.286		16.3531	14.5991	16.061			17.7281		17.6809		17.7603	19.1675	17.7037	17.7535			18.4506			15.5371				15.8081	17.7284
20.2125	20.1416	19.9308	18.0584	20.4021	20.5429	20.1608	20.5516	18.786	20.159	21.0904	20.4747	19.9341	19.8397	21.3785	20.1717	20.0538	19.1981	19.4782	20.3153	19.5834	19.4647	20.8261	20.0867	19.2859	20.0696	19.7746	20.2526	19.9986	19.464	19.9949	18.5375	20.308	20.6192	19.1124	20.6667	20.2214	19.4827	20.1828	20.4831	20.093	20.0863	19.8005	18.8649	21.0832	20.3144	19.3891	19.4808	19.4848	19.2999
														15.7787
20.8922	22.0338	21.0853	20.6339	20.9489	20.5904	20.3742	17.8187	17.6539	24.513	20.1908	20.7355	19.5075	22.5054	23.0079	23.6196	22.4527	21.3956	22.5619	21.6601	24.4166	20.6678	16.2925	20.2741	24.2744	23.1734		19.4796	20.4378	21.0683	21.5621	19.7	20.6407	21.5778	21.8058	23.2164		24.8263	17.511	21.4482	18.7809	21.1757	21.481	19.9257	18.2912	20.9978	20.268	18.6301	20.6133	18.2809
15.5727	16.8178	17.2113			16.2686				16.1029	16.1279	15.5742		17.0689	17.9374		16.2133	16.8948		15.9139	16.5863			15.8152	16.9911	16.6901			16.9506	15.8173	17.0797	14.6793	16.9535	18.1682	15.7891	17.719	15.615		15.871			13.5392				17.0754			16.635
															14.6418																	15.0431	15.4334
	17.657				16.9814				17.7588	17.866	17.4798		16.5068	17.2298				16.9966		15.996			17.9792									17.4295	18.3776		18.2723										17.5644
	16.7724			17.1103	16.9781	17.0407			16.3135	15.5382	15.8162	16.7708	16.02	15.9561				17.5534	16.1547	16.9199			16.3693		16.3594				14.7677	16.8825		16.5998	17.6546	16.671	17.6914						16.5699				16.7747
					16.0389								14.5479	15.0499		15.7159		15.7216	15.4794	16.5832				16.6856	15.7878							15.5076	15.9273		14.8757						17.4668			15.9081
														13.8908																			15.5808		14.338
	16.6898								15.5831																16.9875							16.3652					16.5052	15.8549			16.5573
																14.3348																	14.818												15.0849
	16.7191				14.2363								15.6441	16.4691		14.3632		14.8393										16.3992				15.6161	17.9249		16.492										16.6066
														13.8733																		13.9176			13.756										13.7903
16.4312	17.4155	16.1852		13.9595	16.8601	14.7757			16.9266	16.3025	16.7508		17.132	17.5336		16.4093		15.5954	17.5822	16.816				16.9318	17.3122			16.648		17.4017		17.6446	18.3503	16.2194	18.5003	16.5929	16.9981	16.2674	15.0238		16.6525		16.5535	17.8787	17.0546	14.807		16.8041
20.7286	20.4512	20.2274	17.7257	19.954	20.7973	20.6811		18.2808	20.4043	20.453	20.3329	19.8872	20.4078	20.7869	20.0633	20.3	19.6291	20.7854	20.4968	20.6671	19.4795	20.2154	20.2011	19.4994	20.562	19.5886	19.1906	20.15	20.0108	20.2384	19.296	20.6694	20.5559	20.0157	20.4474	19.8398	19.6949	20.7231	20.0085	20.5984	20.2314	20.0365	17.1645	20.3583	20.5057	18.5856	18.9518	20.2684	19.7719
										14.9925				15.8775																		15.6568	15.9043
18.0446	18.0629	17.9486		15.9273	18.2427	17.6248			17.9751	18.1353	18.0383	17.8992	18.2829	19.4773	18.2193	18.2719	17.3576	17.7475	17.5112	18.2317	15.8575	17.2555	17.1454	17.9841	17.9882			17.8614	17.1506	18.6669		18.4151	19.0402	18.1581	18.8874	17.2721	17.0562	17.4047	16.9095	16.5185	16.9442			16.812	18.4079			18.389	16.9826
25.7498	26.8203	25.6522	23.4676	25.2079	26.0157	26.3113	21.0828	23.9027	26.2574	25.9759	25.9585	25.1291	25.8884	26.5694	25.2928	25.6185	24.7062	25.9169	25.8927	24.4757	23.9521	25.2556	26.3519	24.8666	25.868	25.2084	24.8214	26.4441	24.9843	25.2523	24.8031	26.0376	26.1077	25.608	26.9138	25.5369	24.7682	25.9598	25.203	25.7699	25.3944	25.8384	23.3549	25.3524	26.0403	24.4362	24.677	26.7605	25.0324
20.1446	18.9429	19.7648		17.6672	17.9301	19.6405			19.0447	18.5214	17.1934			18.9513		17.9329			20.7682	17.1519					20.3304			18.6153	18.7081			17.5795	17.9036			18.9696	19.2465	17.8345	18.7515	19.0972		20.9449		19.1404			19.3062	22.4891	18.0896
													24.4334																							24.5064			23.9775		24.1377
18.6019	17.823	18.2888		18.1388	17.7173	18.1672			17.1146	19.406	17.813	18.548	17.6891	17.4869	18.6479	18.05	16.4061	18.8313	18.7229	18.8947	17.6563	18.4401	18.3639	18.133	18.9341	18.1875		18.5536	17.5315	18.6463	18.5718	18.122	17.9791	19.6315	18.1429	18.4204	18.7204	19.3904	19.1199		19.5954			19.4218	18.72				18.5815
	16.2159				15.9282				16.6353	16.009				15.568									16.4927		17.266			14.4216				15.3381	16.0106												16.6011
				18.2161		17.2634	14.2654														15.8877	14.9706									18.0304	15.3321									15.6985								16.9886
17.8293	18.6224	17.1647		18.419	18.1894				18.4563	19.7234	19.4479	17.7453	19.4458	17.3027	17.9336	16.8825		16.8929	17.6383				19.2883			17.7967		19.4996	18.1808	18.3581	17.9062	17.3112	17.9936	18.4855	18.8139				16.9491	18.713					19.0703		18.0969	16.4707
				20.2027		16.2667		17.1444				18.9323				16.6422			15.602			17.1651		15.6015	15.012	18.3568						12.2256		14.7855			16.8475	17.4765					17.1572	16.6597		17.1375		15.7115	15.7224
19.3256	19.8439	19.6993		18.7656	19.9289	19.9908			19.7186	19.4166	19.5598	17.8902	19.6462	20.7506	18.5561	19.1029	18.253	19.2378	19.4194	19.4281	17.4619	19.3675	19.2779	19.51	19.7815	18.8122	19.0574	19.631	19.3076	19.8015	17.9772	19.2048	19.9497	18.3924	20.6051	19.8869	18.9281	18.8332	19.3277	18.857	18.7074		17.2546	19.2886	19.8263	18.8011	17.0402	18.974	19.4564
														16.118																			16.0595												14.8622
	15.918	15.4374			14.067						16.0747		16.5968	15.6885									15.9068					16.1695				16.1582	16.548		17.0597										16.2404			15.3721
18.0754	18.0415	18.2027			16.6992	17.6799			18.0769		17.3464		18.7451	18.7018		18.0616		18.7696		18.6874		17.2621		17.6461	18.2501			18.0589		17.9381		18.0944	18.9969		18.9413		17.1789	16.7453	18.3248	18.2613	17.7319			18.2752	19.0198			18.1402	18.6286
18.2398	18.4732	17.7883		17.5361	17.3744	17.7037			18.1321	18.8154	18.0627	18.2813	17.5988	18.7803	17.2677	17.9944	16.7475	18.7582	18.6543	16.0024		18.0624	19.1479	17.7485	17.9276	17.3875	16.8437	18.4389		18.0482	17.888	18.3818	18.8178	18.1279	18.56		17.4633	17.676	17.3362	17.4593	18.0036		14.6472	17.8368	18.5402	17.2258	17.3562	18.3869	17.7001
													15.3128	15.3306					15.6741									15.0437					14.9681		15.8342										15.4513
	17.096				15.2921				16.0865					17.4426														17.3123				16.5988	16.6571		16.9792
18.4781	19.3587	18.7256	15.6301	18.5149	18.4909	16.7809			18.5762	18.876	18.7936	18.5071	18.8854	19.3451	18.3552	18.4629	17.7751	18.4864	19.0973	17.5788		17.7278	19.3626	18.8278	18.6238	18.2746	18.1767	18.6405	16.9423	18.8515	16.7632	18.795	19.7519	19.2063	20.196	18.2773	18.3451	18.8313	18.9485	18.0612	17.9806		17.3146	19.2157	19.8931	18.2871		18.8475	16.7842
18.6969	19.1732	18.7683	19.4378	17.8489	19.0039	18.6621		17.3045	18.961	18.8562	18.9651	17.0794	18.5794	19.7478	18.6008	18.4135	17.6306	18.9645	18.6406	17.8878	17.6559	18.0104	18.8509	18.1499	18.6926	17.496	16.2833	19.099	17.7958	18.7661	17.7495	19.036	19.734	18.8843	19.4968	17.958	17.7198	18.4569	17.6945	18.603	18.6669			18.3542	18.9324	16.9589	16.625	18.6913	17.5309
16.6403	16.3838			15.7282	14.8538				14.7132		16.0874		16.5242	15.9686				15.4446		16.823	16.5391									14.8962		16.9161	17.7647		16.4368			16.422			16.2169				15.9696			15.8913	18.7046
17.2214	18.0582	17.866	15.9226	16.8931	18.4624	17.4657			17.9165	18.729	18.7637	17.1183	18.3642	20.416	17.7368	17.5621	16.2778	18.0853	18.2861	16.7295	15.2349	17.0734	18.7413	16.903	17.7445		16.5084	18.478	16.1528	18.1014	15.3741	18.0027	18.2938		18.746		17.2183	17.0432	17.8312	17.6378	16.5769			16.5071	19.006	16.5881	16.7078	17.3878	16.3553
20.2764	20.8318	20.2737	18.0731	19.9841	20.9668	19.9056		18.3617	20.4171	20.9164	20.6518	20.0864	20.4644	21.6689	19.7873	19.8503	19.2637	20.752	20.6009	19.0819	17.4897	19.7445	20.8181	19.427	19.9751	19.6795	19.4253	20.8079	19.6622	20.1895	19.3676	20.3287	20.5808	20.3605	20.7676	18.6351	19.5328	19.9724	20.0763	20.4089	19.5881	18.99	17.6014	19.8422	21.0496	18.827	18.6231	19.9684	19.1188
																																			15.8319
20.9457	19.2511	20.3291	20.2614	20.0739	19.48	20.3419	20.0779	20.0934	19.9631	19.7739	19.5596	20.1075	19.9067	20.1345	20.9301	20.5831	21.5218	20.0233	19.0302	20.5732	20.8372	21.0685	18.2024	21.5871	20.2189	21.0138	19.9317	19.6673	20.3294	20.3561	18.7236	19.8918	20.4462	18.915	19.6501	20.7803	19.527	20.5219	20.168	20.0341	20.0726		19.8689	19.6588	19.5595	19.8621	20.6724	19.2733	20.1835
													16.2165	16.732								16.5539										15.6848									14.7523				17.1368
																																													17.5075
20.5605	23.0303	22.4596	19.7915	19.8536	21.3345	21.8928	18.6221	19.0998	22.4364	22.1796	21.65	19.7344	24.1834	23.3562	22.3726	22.4967		22.0507	21.9037	22.3123	20.0422	21.0224	22.9724	21.4333	22.6666	20.0967	19.497	22.5744	21.9915	21.5968	19.714	22.2434	22.3897	23.0111	22.4814	22.1227	21.2402	21.5317	22.9429	21.7607	22.1212	22.0393	19.4409	21.1572	23.5432	20.9228	22.2868	22.939	21.1172
													16.0591																			14.5834	15.8635		15.7486										17.3246
15.9816	16.4055	16.8548			16.6309	16.4349			16.6647	14.7064	16.1979		17.4191	16.2193		16.8942		16.4814		16.9727			16.0785	16.9365				16.8889	16.5456	17.5833		17.0408	18.007	17.9875	17.6168		17.5154	14.9259			15.8842			16.2556	17.4805			17.7004
					14.8483																											14.3882	14.3252		15.3107
15.766	17.0882										16.144			17.2487					16.7236	15.1598			16.4523		15.844			17.1617				15.9544	18.1323		18.2239									16.5558	17.3451
	16.5908				16.1029				16.1583	16.8935			16.383	16.0129						17.2942					15.8649							16.892	18.0766		17.6817	15.9226								17.1563	16.7873			15.3608
	17.8363	16.7079	20.667		17.3365	16.6974			18.3307	17.3495	17.7211		18.3459	18.4925	16.806	18.5697		18.0747	18.3049	18.3314	15.5866		17.8337	17.8511	18.5759			17.8364	17.2846	17.4614		17.9482	19.6686	18.8632	18.946	17.2392	19.1246	17.165	17.8813	18.2926	17.5692			17.803	18.7808			18.8553
19.4819	20.1367	19.2986	17.2517	18.2881	18.9401	18.4402	16.0086	15.4661	19.3713	19.3923	19.0672	17.2661	19.5948	20.9938	18.2105	18.9254		18.8199	19.1243	18.9607	18.1479	17.7666	19.9088	19.3378	19.075	18.1109	18.0324	19.5021	18.1151	18.4494	17.4302	19.5461	20.3137	19.047	20.4481	18.8106	18.4492	18.2503	18.7168	19.5397	18.4746		16.8218	19.0545	20.7097	16.3989	18.3469	19.3223	17.1931
17.6198	18.3244	18.9118			17.3493	14.9933			17.8377	18.5504	17.6291		17.8509	18.2304		18.1198		17.895	16.1968	18.0602			17.3876		18.3531			18.5511		18.0922		18.8667	19.8464	18.1606	19.2113	17.98		17.8571	17.2225	17.3549	18.0116			18.017	19.1677			16.9322
19.3719	18.8415	19.3157	18.5411	18.925	19.1427	19.0971	17.1573	18.1496	19.0637	18.2843	18.859	19.1389	19.4637	19.2978	19.6533	19.7837	18.6031	19.3215	18.649	18.6337	18.8329	19.1163	18.6715	19.2574	19.0189	18.7073	17.2362	18.9708	19.1836	19.6041	18.8655	19.0385	19.7532	18.6101	19.4183	19.455	19.0841	18.3702	18.65	19.3516	18.4584	22.433	18.9224	19.0833	19.7046	18.4191	18.4913	19.1979	18.4405
19.3108	19.7835	19.7641	16.965	19.083	19.0665	19.6697		17.4458	19.4952	19.3338	19.8563	19.3522	20.1743	20.1145	19.1915	19.6943	19.2504	19.2517	19.6244	18.8142	18.7736	19.0442	20.0747	18.4088	19.2624	18.2453	17.1244	19.0981	18.9939	19.1501	18.3639	20.3072	20.3438	19.7666	19.841	18.6495	18.7058	19.4067	19.3132	19.6293	19.3078	19.6688	17.5012	19.1537	20.6826	18.3135	18.6516	19.7913	19.1448
	15.3203								17.6207					17.4821																					16.5253
		16.9385			14.8743				18.0643	15.3008			17.5858	16.271						15.8168			17.156		15.2387							16.8857	17.8833		17.3293									17.831	17.4459
	15.9031								15.0406																								16.3613		16.3498
19.092	19.0746	18.7101	16.8493	18.6233	19.0946	18.7656		17.0285	18.779	19.052	19.2657	18.3544	18.7226	19.7452	18.7824	18.6982	17.5065	19.3891	18.8058	19.2194	18.288	18.4775	18.5057	19.131	18.9268	17.5645	18.1039	18.8872	18.5937	18.8646	19.1206	19.1332	19.3046	18.6085	19.2885	18.2219	18.7085	18.9777	18.8117	18.3715	18.9706	18.2109		18.6964	18.8194	17.7673	16.9882	18.2394	18.0154
	16.3652				15.4138					15.3036	15.2387		16.0333	17.3461		16.9316				16.5373					16.9668			16.0986				17.2139	18.0219	17.1581	17.8192										17.3278			16.1071	15.8602
16.0546	17.8203	17.5138			16.4414				16.2172	15.7148	16.4818		17.3371	17.7582		17.1272			17.4197	17.9122		14.7456	16.9653	16.2391	16.4145			17.7458		17.505		17.6524	18.7238	17.8815	18.471		13.6734	15.8751	15.5369	17.5354	14.818			17.5334	18.5175			14.5341	16.7732
19.2768	18.4081	18.4058		18.4784	19.3141	19.2243			19.2034	18.613	18.8117		17.879	19.6722	17.4669	18.4976	19.8164	18.3734	19.4352	18.3155					19.1145			18.1114		19.2929		18.0965	18.7607	18.0635	19.7263			18.9114	18.0318	18.0674	18.1449			18.6376	18.7504	16.9511	16.5403	17.6866	17.9725
																14.7201																14.6139	15.6358
19.8031	20.4663	19.0858	17.9669	18.8385	20.9085	18.7234		20.1837	20.055	20.945	20.3097	18.6955	19.614	21.534	19.1945	19.0419	18.7407	19.5358	20.2907	18.4251	18.236	18.1204	20.8387	19.5523	19.4941	18.8548	18.4702	20.4371	18.6037	19.8682	19.4811	19.4975	20.4694	19.5527	21.1377	19.5816	19.6582	19.0382	19.3344	19.368	18.7237		17.8679	19.8854	20.3338	18.3173	17.5853	19.3181	18.7917
17.3403	19.5246	18.8898		16.8155	18.5132				18.6564	19.2176	18.9685		18.7155	19.2314	17.173	18.733			19.1867	17.2165			19.2641	16.9952	17.3393			19.5791		18.1396		19.7919	20.4513	19.7967	20.3123	17.6581			21.1356	19.0032	17.4335		16.078	19.031	19.5292			18.3248	15.2225
13.9767	15.4269				15.7095					15.7515	15.2168			17.1598						15.6097			15.0294					15.1287		15.2235		15.1202	16.2002		16.4598			14.4109			13.6138				15.1445			14.4552
														16.3925																		15.0778																16.201
					16.0194				15.7404	16.1112	15.3714	17.5578	15.188	17.4119		17.4223		16.3013	15.1075	16.5445										14.8223		15.341	15.9257		16.1825			14.9118			15.837				15.9792
15.541	16.1389				16.5369	15.9855			16.2374	16.6114	16.1303		15.4889	17.3991		14.9772		15.5135				16.4803			16.3146			15.6105				16.2154	16.6904		17.1676			15.9261			15.7749			16.1867	15.9514			14.4131
	13.6135				14.7952					15.1784	16.2691			16.5229			15.8112	14.9613		15.3093												15.2272	14.9704		15.4652			15.5421			16.6458					15.9789			17.4891
														15.4076
	17.2738			20.5892	17.2361	16.0534				17.2657	16.934		16.7252	18.2019	15.8346	16.3287		16.8463		17.23		16.4949						16.0205				17.1456	17.927		17.6284			16.833			15.8219			16.6071	17.6126			16.5918
	15.7281				15.122					14.9985	13.8571			16.8035					15.4191									14.2155		14.577		15.8329	15.9781		16.1795			16.4232							15.0114
	16.3633										14.9897		16.0082	15.7842														15.8764				16.7183	16.9301		16.6862						12.9562				16.6543
22.5737	22.9274	22.3463	20.2441	22.2521	23.1498	22.6011	17.4417	20.3603	22.8886	22.9065	22.8652	21.8415	22.4255	24.3072	22.0403	22.2154	21.2527	22.4988	22.6451	22.409	21.0482	22.0081	22.7722	21.7675	22.2307	21.8927	21.7417	22.9062	21.8178	22.1726	21.5391	22.6138	23.1013	22.1482	23.4799	21.8802	22.0909	22.0706	22.626	22.4597	21.6088	22.2991	20.1114	22.6068	22.3385	21.0025	21.4722	22.4795	21.546
18.8154	19.2975	19.6582	18.8652	18.9575	18.6545	17.9989	17.3233	19.0645	19.6492	18.8669	18.6454	19.9478	18.85	19.2622	17.9775	19.7817	18.7066	19.7559	19.484	19.6408	18.1219	19.4819	19.1253	20.1299	19.5733	19.4454	19.3164	19.457	19.8043	19.7281	20.144	18.7382	19.3168	19.1078	19.6844	19.2343	19.8961	19.7878	19.4517	18.7616	19.7515		20.5972	19.5885	18.8574	21.1696	20.3894	18.6338	19.7405
18.5631	20.01	19.7546		19.0387	18.0842	18.4675		16.4485	19.8783	19.123	19.0841	19.6339	20.7796	19.7326	18.8466	19.8228	18.3187	19.5594	19.3312	18.904		19.7129	19.2821	19.4506	19.35			19.6517	20.2404	20.1023	16.0956	19.8049	19.7333	20.3222	20.0156	19.5031	19.9661	19.2535	20.0041	18.0826	19.8762		16.6935	18.4359	19.5584	19.7591	18.5822		18.6654
15.3454	14.0184				14.2816		16.5808																		16.1804				14.1446			15.1597			14.0489
18.683	20.5041	19.168	17.6086		18.0022	18.3213	15.384	17.2956	19.5445	18.7104	17.6093	17.2258	20.1976	19.2232	18.6266	18.9758	17.2944	18.0534	17.7689	19.0939		17.9501	18.3818	19.9251	20.0878	17.6649	18.0042	20.0084	19.7357	18.9853	16.9545	20.0971	20.2626	20.1076	19.6789	19.4088	19.2636	19.0536	19.5506	19.0678	19.9027		16.9976	17.9443	19.0355	18.0162	18.668	18.9819	18.5873
18.6237	19.4329	18.73	16.5869	16.9892	18.928	18.8694		16.4013	19.7454	18.3161	18.9115	17.6601	18.7583	18.5256	17.3314	18.5873		18.2846	18.5375	19.1953	17.1759	18.3847	19.308	18.8463	18.5457	17.9535		19.4636	18.3328	18.9775		19.1355	19.401	18.5403	20.0767	18.6482	18.8504	19.0672	19.2491	17.9413	18.3301		16.846	18.4483	19.3296	17.3384	17.6739	18.3168	16.7262
20.6079		20.0806	18.4992	22.1978	19.898	21.013	20.1112	21.1371	18.6171	18.739	20.0824	22.5802	18.6349	18.7697	21.3737	19.9354	19.3341	20.2702	19.2107	21.4929	23.0069	21.0365		21.001	19.5374	21.5906	21.0625	17.9045	22.6435	21.0151	19.7511	20.1271	18.4921		19.7515	21.9272	21.9674	19.9887	19.4083	20.9969	20.7155	22.5494	20.2371	20.6885	18.6103	20.364			21.6352
	15.415																			15.4113								15.8852				14.9262	15.7757								15.0067
21.6938	23.6303	23.065	22.2044	23.807	23.954	23.2691	20.8193	22.2119	22.6783	24.1445	24.1448	23.6035	22.2612	25.3268	23.1221	23.4119	22.2679	22.3057	23.3143	22.4108	21.3955	22.905	24.094	21.8193	23.3348	23.1097	23.7573	22.054	22.1454	22.3155	22.7877	22.4945	22.8377	22.5625	24.526	23.0005	21.9603	22.9841	24.871	23.2132	22.9202	23.0202	22.705	23.5976	23.9186	22.4568	21.8458	22.3196	23.1501
										14.7249				15.9331						15.3195																								15.2273	17.5184
16.0998	16.914	15.9916			15.7448	15.5998			15.7391	16.743	16.1839		16.3063	16.4173				16.4592		15.812		14.9085			16.1822				15.3934			16.8354	16.2214	15.3832	16.5813			16.9732			16.0121			17.441	16.7212				16.5612
16.7915	17.1629	16.156		15.6903	17.1026	14.9232			16.5557	17.3609	17.4369		16.8931	17.4166	15.8814	16.6646	15.6885	16.9774	17.1316	17.3651	15.2778	17.1851	17.2854	14.7566	18.0062			16.798		17.4478		17.0841	17.6922	16.1607	18.0506	17.115		17.349	16.9458		16.8658			15.8108	17.6702			15.272
										16.1161	15.1901		15.4199	14.9854									15.6369					15.9048				16.4212	15.2051		17.0022										16.9928
	23.13	23.8453	22.1325	21.6934	22.0855	21.5642	22.0512	23.9714	22.1551					18.4405									23.7108	24.4206	22.6118	24.0189	25.5763	21.2935	24.5911	24.2892		20.0911	19.9547	24.7168	19.7444	22.0636	22.5952	22.5238	23.2149	23.4663	24.0125	21.3302	23.1292	22.4212
17.52	17.8541	17.6399		16.991	17.3454	17.0793			17.5246	17.732	16.8606	17.2821		17.3804		16.8895		16.6226	16.0391	16.9042		17.4318			16.0648			17.2647	16.7925	16.1538	16.1241	17.6169	17.4858		17.9565	16.9913		17.7719		17.5796	16.8739			17.4316	17.4931			15.6734	17.0624
	15.9605	16.6631			15.1484				15.273	15.4579			16.1395	16.9517		15.8572		16.1194	14.9728	15.9774				15.4394								16.1241	17.3409	16.441	16.7476	19.3303								15.7897	15.8536			15.9728
	15.5394																															15.4736	16.9303		17.4037										17.0114
16.7722		17.0314	16.9191	17.9725		16.1089	17.0454	16.2788		15.2846	16.6247	17.5551	15.5927		16.6752	14.4623		15.4985			17.2858	16.8547				17.4309	17.2231	15.5631	16.5872		15.992	16.2986			15.2613	17.4678	15.7089	14.7636			16.5468		16.8216				17.0802		16.5509
19.5737	19.2637	19.6632	19.622	20.4385	18.3272	19.7003	18.5612	19.5373	19.2991	18.7365	18.2053	20.3012	18.3405	17.7456	19.5361	17.8623	19.7206	18.9809	18.9737	18.52	20.6262	19.1722	19.2403	18.0712	18.2569	19.6074	20.0327	19.1904	18.8176	20.1823	20.0279	17.4606	18.0604	16.9556	17.9884	20.4304	17.7915	19.9135	20.2945	18.1762	18.8993	18.7436	18.6373	18.5404	19.0365	18.4232	18.0887	17.1965	20.5254
	16.7468		16.9302	16.7544	14.9737	15.3514	16.4259	15.8336		15.7436	15.4773	17.0961	17.0467	15.8881			16.1757	15.03			16.3233	16.5359		18.2722	14.459	16.2497	16.5948	16.0932			17.2892	16.4999	16.9491		17.0295	15.7101		15.7259			17.0791		15.6764		17.4462	16.6621	16.7327	16.2237	16.9364
18.71	17.9673	17.5919	19.2862	18.3114	18.4225	18.9323	17.9708	18.1243	18.331	17.4843	17.525	18.5283	17.6005	17.915	18.4247	18.1193				17.9927	18.5473	18.9455		19.1507	18.1816	19.2666	18.6754	18.1949	18.6655	18.5488	18.6898	18.044	18.6504	18.0912	18.1694	19.4288		18.0173	16.4023	18.0738	19.4341		18.4512	18.8241	17.8969		18.2652	17.9361	19.1496
	20.3931	20.2121		17.5736	19.4034				19.11	18.6578	20.4524	21.757	20.0025	16.5328	19.2212	18.44		22.1059	21.5548	20.5407		19.5283	21.9351		16.3455	19.8186	20.2607	19.6128	17.9273		18.0288	18.9073	18.0174		17.0452			16.5896	22.721	22.0439	19.3782	22.2763	21.7499		20.6864		24.3425	18.41
	17.4746								16.1571		15.3845			16.1032																		15.3199	16.0273		16.6189						14.9221				15.1842
		19.9626	17.0406
														14.4617
	17.4088				16.7527				16.7186	17.1211	16.3956		17.1875	17.0726						15.3006			16.88					17.1261				17.2948	18.7198	17.7651	18.3311										17.7572			16.3851	14.9749
16.9819	16.8573	17.4431		15.9328	17.2507				16.7868	18.2035	17.379	16.4905	17.7938	17.859		18.1198	18.0885	17.5793	17.5585				17.4392					17.6341		17.148		17.4658	17.6734	17.8437	17.8055			17.2072			16.9027			16.388	18.8541			17.7034	17.0458
	16.5928	15.8134			16.9437	16.2073				17.2257	16.795		15.7008	17.2381				16.5077	16.4695	15.5541				15.4297				15.9433		16.5433		16.3614	17.234	15.8664	17.1344			16.3539			16.4682				18.0238			16.283
	15.9238				16.4385	15.9624				16.3293	15.9876			17.021	14.5935			16.2731	15.9971	15.7628			15.7928		16.4251				14.5179	15.8641		16.5083	17.1882		17.021		15.4789	15.3247			16.5201				16.2422
														15.5671																			13.9235		16.314										15.6236
17.4889	17.1478	17.3075	16.9434	17.3893	18.0816	17.6207		17.416	17.8867	18.4201	18.282	17.4554	17.7849	19.4487	17.6331	18.0108	16.7601	18.0962	18.0318	17.6034	16.7314	17.4402	17.3119	17.7707	18.2861		16.2551	17.0586	17.806	18.2234		17.5448	17.6793	17.67	18.152	16.3757	18.0322	17.7523	17.824	18.4436	18.0176			17.8351	18.2636	17.614		17.1172	17.8714
16.9257	16.9359	17.6876			16.156	16.2561					14.6125		15.1619	16.2512						17.3649				17.2268	17.3635			16.5358		17.2595		17.4811	18.5616	17.2303	17.6604	16.7386	16.7482		16.5354		15.9926						15.5021	16.4756
	17.343	16.3256			15.7555	15.5259			17.3585	17.187	16.45	16.4464	17.7964	16.68	17.4405	17.2577		17.3227	17.1632	16.539	15.7808	16.6205			16.844			17.2428	17.1864			17.7898	18.0025		17.9483	16.8473	16.4543	16.9242	17.1088		17.4027		16.8154		17.3406	18.337	17.2196	16.6683	16.8298
	16.3433								16.2646		15.2871	16.5152		15.4868				15.597	16.0745	15.769						17.0365		15.553				15.9778	16.4484		15.8006			15.3541			15.1933					16.7068
							16.0362					16.141			16.2962			15.1642				17.4915										13.0381						15.6414			17.2163								17.8216
20.4255	21.2565	20.8671	18.058	20.605	21.7019	21.1416		19.35	21.2184	21.6758	21.4961	20.5315	21.4677	21.7343	20.8973	20.9872	20.6389	21.3428	21.926	19.8141	19.55	21.1063	22.0811	19.1819	20.6507	20.1387	20.4777	21.6264	20.2444	21.2413	19.6183	21.0335	21.4285	22.1052	22.16	20.6734	20.1159	20.9247	21.4094	21.2585	20.957	21.1119	18.6702	21.1401	22.7888	19.2419	20.0265	20.6677	19.968
20.9709	20.5601	21.0961	18.6197	20.7589	21.6035	21.3647		19.3457	21.4151	21.4647	21.3575	20.1893	20.6166	21.6272	21.2169	21.3131	20.5786	21.296	21.7107	20.8435	19.5584	21.5332	21.5669	20.1373	21.2899	19.9932	20.5195	21.6805	20.6429	21.9555	19.2433	21.3928	21.5936	21.996	21.9873	20.918	20.3587	21.5227	21.2151	21.4318	21.4838	20.906	18.2602	20.8151	22.5941	19.9606	19.7986	20.9046	19.6466
17.6446	16.7205	16.8306		15.0359	16.7587	15.7712			16.6311	17.1275	17.2133		17.3399	16.5904		16.0258	15.5129	17.3066	16.269				17.0625	15.6616				17.2365	16.4201	17.6933	17.9997	17.2477	16.6879	16.186	17.0555			16.8229			16.168			14.8737	17.7676			16.7138
				16.7435		17.7407					13.2679	18.4405	15.6202							17.5875					16.9327			16.774				17.6136	17.5899
	15.1122					14.4141								14.8776																		15.4554	15.205		15.2989
														15.0919
	16.2274				15.547								16.1596	17.4234		15.5397				13.771					13.3377			14.8304				16.5534			16.1371										16.2673
22.6086	22.6186	22.5483	23.187	21.4259	21.8941	20.0441	21.3999	22.0476	23.2042	22.9551	23.6019	22.5458	20.9314	19.597	23.068	22.5192	22.3378	22.9245	22.0514	22.2505	23.8499	24.0768	23.6339	22.9765	22.4373	22.7711	22.4052	22.7334	22.5243	23.3877	21.1841	21.5983	21.5901	22.8018	21.0207	22.9948	22.6895	23.1525	22.201	20.2377	23.2995	23.5139	24.1805	21.9519	21.8277	23.4953	23.9844	21.6191	21.3116
18.7255	20.3639	19.183	16.7456		20.6373					17.0665	17.1673		17.614	17.5874	17.0256	17.6586	15.2124	16.2069	14.9268	16.0072	17.5008	20.0617		15.2136	14.8389			21.9448		15.8295	16.316	19.6238	17.6404	15.9355			20.984	15.6965			17.2114	21.3395			21.3739		20.9927	19.2418	17.4621
	16.0377				16.431	14.9907				17.0457	15.1084		16.3303	17.7088				15.6056					16.1336		14.8214			16.3635				15.6093	15.7304		16.6304										16.4616
	14.9036												16.8285	16.6003						17.8231					15.0557										15.5806		17.0894
											14.7145	17.1575					17.3283									17.7406					17.7868																		17.603
	16.656				17.5405				17.4685		15.226			16.2413				16.3129		15.4237						16.7118		16.2855				16.3416	17.0626		16.4757			16.5425										16.1969
19.9341	20.0053	19.7165	17.929	19.4749	20.0704	19.7745		18.7725	19.9269	19.8966	20.0811	18.819	20.3094	20.42	19.223	19.5297	18.5288	19.8729	19.9121	19.1863	18.6802	19.0245	20.0289	19.2893	19.6728	19.1068	18.8856	19.942	19.7156	19.6997	18.0826	20.4601	20.2878	19.9889	20.0799	18.7482	18.6684	19.3164	19.1726	19.5095	19.1511	19.6814		19.056	20.823	17.8632	18.0714	19.3105	19.0533
																				15.7476												15.7539	16.5566		16.2882										15.1954
		16.0469									15.4479			15.8652																		15.8469	16.6912		15.9695
	15.5818	16.4063							16.3902				15.6735	17.3895	17.2999	16.5569			14.2737	18.2566				17.574	16.4562							17.542	17.795		16.8723		17.5188	14.7874							14.904
													15.9577		20.0667																	18.8996	18.0112		17.5832
19.3698	22.2708	21.9699	18.4142	19.0088	20.433	21.023	17.3672	18.4143	21.5971	22.0408	20.2266	17.8755	22.2577	22.9194	20.5895	21.9231	19.4553	19.5723	21.1307	20.9363	18.5728	20.6283	21.5662	20.8923	22.0951	17.6958	17.6432	22.7094	22.1194	21.3903	18.5092	23.0228	23.5267	22.6292	23.1929	21.9928	21.0742	21.9453	22.8737	21.273	22.706	21.6226	19.021	19.1248	22.5676	19.0653	21.3737	22.2634	21.1952
20.1751	22.575	22.2092	19.8278	20.0432	20.8621	21.4611	18.9761	18.0913	22.0166	22.0833	20.5107	19.4024	22.5198	23.2824	22.2863	22.1342	20.4002	20.1758	21.9395	22.0911	19.4184	20.8207	21.682	22.2057	22.5751	18.1228	19.2243	23.1288	22.6982	22.0116	18.6584	23.1436	23.9652	23.4768	23.4375	22.3322	21.8824	21.8731	22.9779	21.6594	22.8634	22.014	19.4925	20.0726	22.7842	19.1315	21.5055	23.1252	22.0102
	16.9454										16.6247			17.1847						14.4569			18.0437					16.7313				16.9068			17.8171
19.9166	21.6778	21.7877	19.2152	19.6871	20.4129	21.3023	18.4673	17.9682	21.5571	21.6049	20.22	19.297	21.8304	22.808	21.9727	21.8837	20.3382	19.7332	21.7718	22.0937	19.1991	20.7153	20.903	21.9964	22.3283	18.2628	18.8637	21.9923	22.2385	21.3117	18.8996	22.5563	22.9571	22.166	22.8121	22.3223	21.6623	21.7901	22.6815	20.9947	22.6948	21.5162	19.4451	19.6538	21.9777	18.9479	20.9078	22.1847	21.0032
18.9836	19.1359	19.145		18.4045	18.9328	18.9204		18.2559	18.9046	18.9605	19.0606	16.9006	18.9358	19.7158	18.0085	18.769	16.3792	18.5654	18.8718	17.854	17.7192	17.4023	18.972	18.8664	19.2409	17.8574		19.0851	18.1475	18.9973		19.0257	19.7601	19.225	19.7332	18.4908	18.6711	18.541	18.3566	18.2017	18.1565		17.4662	18.9616	19.7301	17.4863		18.3941	18.0271
16.9428				16.4846	15.9299	15.4806																			17.0758			15.8727	16.9827	17.2038			17.8891		17.5046														18.7764
	15.804										16.3396				15.6222	15.6676		19.0343										15.3459				16.4435	17.0044
17.4544	17.1126	18.0189			16.027	17.2212			17.8985		16.4981		18.2914	14.526		17.0364		16.8578		17.1728			16.9656					17.1542		16.6038		18.114	16.6563	17.2929	16.7165			17.6778			16.0478							18.459
						14.4377			15.1135	14.8958				14.6169																		13.6104	15.1922		15.7789			14.6842			15.3092
	16.4921									16.3199				16.7293																		16.9116	17.7506		17.6059
		16.0969											15.6878																				16.9059												18.3449
					14.6858	13.8979				15.536	14.523			14.1938														12.9576				15.3351	15.0244		14.9871			16.0648
19.3535	20.1008	20.0286	16.4404	19.0207	19.9923	18.4743	14.1175	17.3598	19.8724	19.8292	19.7106	19.3729	20.0236	19.2554	19.1502	18.7733	18.3162	18.901	19.5036	18.991	17.7165	18.345	20.8095	19.1551	19.5058	18.6163	18.8931	19.886	18.4656	19.1324	18.8339	20.2505	20.3857	18.8189	20.9505	19.0686	19.1967	19.1246	18.2943	19.0814	19.3764	19.5636		19.1251	19.8242	17.9656	18.1641	18.4109	17.6784
	18.5858	19.605							19.2799					18.6706						19.4849								18.4915				17.8816	19.2736		19.8763										20.0556			19.9256	18.521
17.7875	19.1907	18.6875	15.8153	16.8741	18.8975	18.2432			18.558	19.1147	18.9831	17.3998	18.7615	19.1997	17.5408	17.0496	18.2111	17.8581	18.876	17.1048	20.2263	16.3729	18.7327	16.1595	17.2769	16.2997		18.8507	16.8907	18.4261	16.501	18.6583	19.7512	19.6827	19.2167	16.9992	16.809	17.3314	17.314	18.3218	16.8423			17.9445	19.1463	17.2073	17.7976	19.2718	16.8384
19.1697	19.7568	18.6568	17.0265	18.363	19.5397	18.7809		16.8545	19.316	19.3683	19.2571	17.7126	19.4801	19.9995	18.167	18.5731	18.023	19.0945	19.0044	18.6336	17.7418	18.4034	19.3199	18.5474	19.1732	18.3377	17.6075	19.9686	18.6855	19.0238	18.3672	19.2197	19.8392	19.4891	20.1211	17.9549	18.2876	18.6252	18.1921	18.6796	18.4801			18.9988	19.4968	16.0135	17.7556	18.7553	17.9598
17.4566	20.3273	21.4014	20.7551	21.8422	20.6852	21.1035	21.8646	18.0437	21.7151	20.7632	20.9994	20.1372	20.1502	21.6803	21.386	20.1948	18.1308	19.6898	20.6187	19.2273	19.1874	18.0163	21.0254	20.1734	19.471	19.8544	20.6955	21.0131	20.3932	19.6021	19.997	18.7462	19.6692	20.213	19.9311	19.6711	19.6335	19.3843	18.5855	20.2734	19.4033	21.375	18.9073	21.8265	19.9491	20.6989	20.8653	19.7058	19.3793
17.5545	19.303	18.7471	19.8857	20.5197	18.8315	20.0762	21.5607	17.7695	20.4518	19.0267	20.8853	19.6253	19.1057	19.3728	20.3165	19.3488	15.2584	18.7499	21.8164	17.6324	18.9217	17.6742	19.7843	18.7308	18.6219	19.2996	19.5067	19.5389	18.4914	19.2577	18.8916	17.7392	20.1249	17.0462	18.7984	17.4512	17.8727	18.8187	18.0178	18.952	17.3159	20.3218	17.892	21.1391	19.4087	19.1912	19.6915	17.6306	16.9906
16.975	17.4371				17.1794	17.1967			17.3331	16.6465	17.212		16.7848	18.6853	16.614	16.317	16.1547	17.4995	16.7332	17.8032		16.6679			17.5623			16.8597	16.6629	16.8708		17.3197	17.7842	17.1534	17.6258			16.8954	16.6783		17.2131				17.1154			16.7266	17.0322
18.7228	18.8687	19.9629	18.245	18.3047	17.7473	18.2978	17.9563	17.3116	19.9225	17.4096	17.5292	18.0455	18.7394	20.0702	20.0233	18.9792	18.7537	18.1959	18.3698	19.8507	17.1835		16.6301	20.7634	19.3927		17.922	18.5187	18.9701	19.0578	16.7512	19.231	19.9336	20.0499	19.3301	18.2528	20.3804	18.119	16.9297	18.9185	17.5925	19.0627		18.2962	18.3725			18.0547	16.7822
19.2999	19.6914	19.7086	16.3653	18.5829	19.3194	19.2561			19.5248	19.004	19.127	18.0654	19.6645	20.7225	18.2922	19.5974	18.4186	19.132	19.2927	19.2418	18.4148	18.9533	19.2376	19.4571	19.5803	18.006		19.8802	19.2823	19.7266	18.3702	19.7317	20.3022	19.5354	20.3928	19.0826	19.0672	19.1089	18.8747	18.8303	18.897	18.6813	17.3863	18.8505	19.8481	17.6493	16.7894	19.315	18.4228
																			14.6612	15.6947												15.5128	16.0981		16.3338			15.0416							15.8701
														15.3541																		16.0604	16.2842		14.8505
														17.8142																		13.7682	17.0066		16.0785										14.793
	18.9403	18.3466	19.3749	19.8921	17.0297	20.2461	18.8917	18.4351	19.3519	19.1534	19.3526	20.7445			19.266	19.2381	19.4642	20.6463	19.2585	18.0141	19.9079	20.75	18.7071	19.9668		19.7625	19.8414		18.5097	19.4383	19.3871	17.0969	16.7838	18.1372		19.6706	19.4304	19.8042	19.2234	18.9498	19.5966	19.1184	17.9434		18.6435	20.2734	20.5958	18.4909	19.6594
17.3633	18.758	19.8002	18.4535	18.3372	17.7495	19.0118	17.2799	18.895	18.1907	18.8954	17.2243	18.1533	18.7375	20.2349	20.1539	19.7674	18.779	17.2652	19.6234	19.6042	17.2357	18.4726	18.2833	20.348	20.254	19.9661	18.179	18.7539	20.201	19.4464	17.204	19.5488	20.0288	20.0073	20.0963	19.8921	19.4777	19.5964	20.0931	19.3682	20.2546	20.5242	17.5951	18.8594	19.3736	20.2287	19.5608	19.0197	19.7419
15.4909	16.6503				15.4233					15.831	16.5954	14.5741	17.4572	17.0171				16.8011					16.5264					16.9168		16.1678		16.1736	16.9206		16.7952			15.3945			16.1192				16.638
17.3266	17.7226	18.0812			17.5557	16.9608			16.8466	18.2641	18.4075		19.0234	18.6751	17.8727	17.4157		18.2961	17.9046	17.1117		17.2198	18.0985	16.3803	17.2342	17.393	16.13	18.3166	16.7574	17.0797	15.5628	18.3375	18.5797	18.4496	18.3291	17.0683		16.6267		16.7452	16.4409			17.5684	18.783			17.8445
	17.7091	16.9711			16.3991	15.1268			15.8161	16.5703			17.0475	18.2096	16.5182	15.7081		15.6424					16.6474		15.451					16.0092		17.9826	18.6423	16.8414	17.7113			15.7672		16.1635					17.7492			18.365
17.0159	15.497			15.1606	14.5584					15.6864				15.4911														14.5859				14.9677	15.5238												15.3637
	17.1969			17.6393	17.1442	16.7135			17.1231	17.0161	16.585	16.4122	15.9637	16.6538	16.0375	17.2012		17.9502		16.9642	17.3318							16.3252		16.878		17.3947	17.586		17.4547	16.8404		17.3394	16.4795		17.0575			17.8271	16.7616				16.2506
16.9253		17.6992	17.2868	18.7699		17.6062	15.7768	18.4033	16.4449		16.7547	18.5411			18.0754	17.7928	17.3998	18.3567		16.6018		18.0971	17.7796	18.4239	17.5515	17.5203	17.8224	15.8353	17.1225	17.0166	18.0654	16.258	16.5587	17.6734		16.0683	16.1577	18.7805	17.3577	18.2867	18.2291		19.0394	16.826		19.3061	19.314		17.9515
17.749	18.2248	19.2187	18.0241	17.7479	16.5957			18.2961	18.2316	17.6299	17.7269	18.7761	17.7215	17.5886		18.9541	19.3842	19.3137	18.5667	17.8046	17.0304	18.7108	19.336	18.2762	17.4488	18.7423	19.238	17.5658	18.4601	18.5895	20.3248	16.2856	16.305	18.199	15.1736		18.907	20.4939	20.1385	19.0571	18.4504		19.58		18.6459	20.4244	20.0754	18.4397	19.9439
																																					18.6846
16.617	16.8299	15.8478			16.4443	16.0553			16.1717	16.6346	16.1723			16.4456				15.6883		16.7529		16.483		15.063	16.4464			16.1813				16.5554	16.539		16.1735		15.0529	16.2392			15.9293			15.6713	15.8671
					14.754	15.2331					14.335			14.2319														14.7141							15.8304
														16.6804																					16.4911
																	17.1604
15.8435		18.1981	16.1143	17.0501	15.5819	16.5634	17.0736					15.716		17.7479	17.8783	17.3939	17.2485			16.913		14.9339		16.3003	16.0425	16.2383				17.3977	16.718	17.7468	17.935	15.0339	15.6225	15.1918		16.2971	16.6703		15.5053				15.7726			14.8486
	17.2832	17.8228			16.9422				16.8692	17.7797	17.1189		17.9066	17.7018					17.772				15.8269	17.0022				17.2151				17.6518	18.5274	16.2167	18.8494			15.4461			16.4034			16.7179	17.8288			16.527
17.4792	17.4806		19.0299	19.5651	17.3972	18.3812	18.5129	19.1788	18.1823	17.1235	18.0044	18.3897	17.3281	17.8342	18.2003	18.4438	18.4655	18.9566	19.6437	18.324	19.9492	19.5606	17.4298	18.8957	18.1569	18.6439	19.3092	17.0606	19.4166	18.8005	19.4142	17.5342	17.2675	22.5972	18.7097	18.5797	19.5589	17.8909	18.0897		18.839		18.8714	18.1058	18.5002	19.6531	19.3527	18.1459	19.1814
	15.8817			18.8349	16.4664	17.5297		18.2171		17.0301	16.494	18.4482	17.4669		18.259	16.7364	16.5984	17.161	16.9203	17.3382	17.9196	16.4086		18.603	17.2754				18.3895		17.7791	16.0764			16.7192	17.6954	17.8788	16.3367			17.6728		17.8198	16.1987	17.8769	17.9134	17.5149
														15.7221						14.7344												15.4415													16.3131
17.5791		17.4023	18.0394	19.5102	16.585	18.941	18.3704	18.9575	16.9002	16.2608	16.1054	18.8474		16.1745	17.3937	17.779	18.2981	15.3977	17.5581	16.6041	19.3211	18.5286		17.3647		18.6566	18.7951		17.6726		18.4524	16.226			16.1761	18.8698	17.8073	17.4433	17.6212		18.3474		17.3505	18.1517			18.2427		19.0467
	17.5423	18.466			18.1091				17.3591	17.981	16.3417		17.1909	18.5576		17.3169			17.4587	16.7477			17.726					17.4921		18.8201		17.7937	18.8221	17.6453	18.2878			16.405	16.4283	16.3804		16.8088			18.033			18.0566
		15.6028			15.439				14.6084	15.3824				17.0538	15.1294												15.6595	15.2164							15.3816
																																	14.7993	15.5659	15.0172
	17.3984	17.268			17.3441	17.0379			16.2911	17.3354	17.2535		18.0114	18.9076	17.8615	17.3891		16.8092	17.1708	15.6877	16.9297		17.8574		16.6614			17.4441	16.7006	17.3927		17.1331	18.6607	18.3263	18.5434			16.7609	16.3426					16.4849	18.5115			18.5829	16.229
	15.7317				16.202				14.7031	15.2545	15.1304			17.2257				14.2493	15.1803									15.3047				15.6599	17.2244	15.869	16.9483										15.9043			15.1157
20.3204	20.3898	20.3823	17.9048	19.6651	20.6414	20.1884		17.8383	20.6147	20.7272	20.6974	19.5613	20.3659	21.6058	20.5039	20.4836	19.8637	20.7773	20.4009	20.9061	19.6161	19.4348	20.2753	20.2447	20.6184	19.2069	18.9069	20.1601	19.5491	20.3698	19.3426	20.4026	20.6004	18.9108	20.9098	19.9639	20.2446	20.1808	20.2925	20.1705	20.1432	19.9944	17.7455	20.1038	20.9228	18.8384	18.8215	19.9618	19.3357
	17.4411	18.0449	18.7485	18.8382	17.314	18.043	17.6391	18.8404	17.9404	17.3924	17.0462	17.8026	17.033	16.5182	17.9708	18.862	18.5567	18.2219	18.4174	18.2254	18.7029	17.9218		19.1791	17.4663	19.0979	19.6361	18.0848	18.7296	18.5257	18.7728	16.6406	15.5215	17.3323	17.5894	17.7063	19.08	18.9344	17.4993		18.8477		17.0144	18.6998	17.2618	18.8844	19.3315	19.1811	19.4671
	17.4439			18.1814					16.7873	16.7977			17.0089	17.4015	19.1452			16.1045	16.3927				17.1496					17.459			13.414	17.1995	17.6171	15.7978	17.1531									22.0301	17.7892			21.9006
16.7584	16.2741				16.9671				16.794	17.1557	16.9114		17.6374	17.4854	16.7632	15.5399		17.4991		16.4308		16.6986	15.7772		16.0892			16.0011				16.6493	16.5154		16.8427			16.7053			16.118			16.6792	16.9914			15.5462
																																14.0222																	15.7763
18.7875	19.1662	18.7398		17.8418	19.5602	18.7706			18.8272	19.3242	19.3105	18.1084	19.3314	19.5984	19.0713	18.6711	18.2165	19.3433	19.0264	17.4156	18.6721	18.8091	19.0237		18.8266			18.8293	18.3745	18.7911	16.3608	18.8347	18.872	18.9148	19.4484	19.3796		18.6753	18.8411	19.4691	18.9911	18.6341		18.2218	19.6598			19.2736	18.3825
18.6541	19.1785	18.0837		17.7127	18.8001	18.2039			18.8576	19.0267	19.0294	17.4419	19.4389	19.2452	17.7345	17.782	17.4296	18.6713	18.5086	18.0442	17.0156	18.3233	19.11	18.5166	18.1696	18.3853	17.255	19.0125	18.0843	18.6159	16.7791	19.2561	19.1264	18.3352	19.3646	16.7125	18.0616	18.4935		18.6576	18.4825		14.4733	18.0754	19.4763	16.5661	16.8406	18.3653	18.2942
	16.6212	15.2065		15.3675	16.7017				16.1866				16.4905	16.071		16.0604				15.5135		16.1301						16.4085				16.691	16.1598		16.1806			16.1102							16.7161			15.1178
20.3451	20.048	19.5941	16.6992	19.1668	20.3033	20.5336		17.8025	20.2541	20.5432	20.1183	19.5443	19.8097	19.8726	18.7564	19.7171	18.9129	20.5608	20.3187	19.9464	19.1996	20.0879	19.3745	18.6227	19.7958	19.3223	18.9387	20.2873	19.2671	19.6519	18.5987	20.3822	20.0437	19.7518	20.728	20.6986	19.8973	19.933	19.3989	19.3912	20.2441	20.0664	17.8526	20.4767	19.758	17.859	19.3517	19.6764	19.2246
17.5119	15.4548	16.6143	17.5318	17.5708	15.9151	17.5795	16.9163	17.7395		16.6948	16.5004	17.6436		14.9144	17.1694	17.1337	16.8624	17.4062		15.8988	18.281	17.5872			17.3719	17.1315	17.3812	16.8238	17.2933	17.4793	18.0474	16.4984	16.6576		16.1264	17.6255	16.4684	17.8103			17.6295		17.9424			18.183	17.9121		18.5251
			16.0146	15.0769		16.1587	15.1474					16.1368			15.8531			14.4943			16.7133	15.6221				15.7352			15.4342							15.8504		14.2798			15.2128
18.5375	17.9909	18.2997	18.59	18.4727	16.6003	18.2512	18.0829	18.892	18.1842	16.5215	16.7579	18.3081	17.4606	17.8417	18.0952	18.0676	18.0953	18.2777	17.3961	18.1402	19.0027	18.4768		18.9639	18.5299	19.0624	18.5189	17.7844	19.059	18.2436	18.7542	17.5186	18.8239	17.3267	17.6511	18.2484	18.4698	18.0231	17.799		18.9159		18.2325	17.7789	17.898		17.7929	17.2704	19.1096
17.2246		18.6329	17.0986	17.2902	17.5596	16.8267	16.8371	16.7044			17.6734	18.8529	16.7248	16.1815						17.3881	18.8334	17.5841	18.3661			18.1268			17.0369	17.0968		16.8484	18.1405		17.6341	18.8535		17.9824					17.1335					18.4296	17.1003
16.9289	17.0211	17.2389	17.5229	17.4602	16.2646	16.968	17.4245	17.0248	16.4191	16.4466	16.5807	17.497	17.3385	16.835	17.6766	17.6547	17.4736	17.8139	19.475	17.6812	18.1736	19.0929	16.3995	17.5846	16.1915	17.0632		16.6944	17.1636	16.4652	16.5442	16.5754	17.154		17.3813		16.0084	17.0017			18.0221		17.347	16.6103	16.7101	18.8788	18.5038	15.807	16.5372
19.2232	17.9084	18.453	18.8221	19.8426	17.945	19.6152	18.8211	19.3578	18.7746	18.6102	18.1409	20.1562	18.2635	17.6262	19.4673	18.5827	19.82	18.2896	18.3957	18.4642	20.3238	19.4648		18.5037	18.4173	19.803	18.9987	17.9028	19.6537	18.4352	20.2615	17.8447	17.7556	17.213	18.4726	19.233	19.2877	18.9603	18.8851	19.7996	19.6916	24.9345	18.5899	19.4609	17.781	19.0738	18.6278		19.0916
20.6642	18.0687	19.364	20.4338	20.5862	19.3422	20.6864	20.4775	20.6645	19.6016	18.2643	19.0516	20.8535	18.9546	18.057	20.0711	19.8975	20.5157	19.348	19.6415	19.6136	21.358	19.8383	17.641	19.7016	19.4316	20.3597	20.4763	18.5689	20.9093	19.6331	20.4891	19.3056	17.9975	16.3053	18.1684	20.834	20.1505	19.7077	19.3051	17.6461	20.6733	18.8012	20.6156	19.6605	17.0252	20.0933	19.461	17.1063	20.6447
19.0523	18.4	19.2398	19.6034	19.504	18.1376	19.086	19.2938	18.9466	18.9739	18.5388	18.7928	19.9009	18.8076	17.3157	19.6075	19.1835	18.9611	19.1114	18.6048	18.6064	19.8024	19.3398	17.6152	19.2611	18.4693	19.8824	19.3387	18.5609	19.8794	19.0227	19.2375	17.8701	17.675	18.0346	17.6545	18.8387	19.2149	18.7271	18.7907	18.6666	19.3955	18.3406	19.5768	18.9419	18.2239	19.2207	19.3507	18.3756	19.8868
18.0946	18.2069	18.113			17.2425	17.208			18.2424	17.9576	17.9075	16.2191	17.2022	17.1513	17.2807	18.4684		17.3038	18.071	16.9947	17.9475	17.4639	17.4314	17.7207	18.0763	15.8747		18.1885		17.201	16.1198	18.2499	18.4829		18.0765			17.9005			18.4471			17.5542	18.0399		16.3328	17.6893
16.3361	16.0564			15.8809	17.1741	16.5883			15.4435	16.0674	17.7287	17.1159	17.0509	16.9111	17.4297			15.225	16.6939		16.1934	16.3767	16.1042		15.7055			15.5777		16.7705		16.4897	16.1369		17.1774	16.8207	15.4236	16.763			17.0729				16.7143		18.0142		15.7583
20.8489	20.2394	20.9626	20.8354	21.6412	20.4181	21.5745	20.1583	21.6494	20.4295	19.9197	20.7242	20.927	20.7753	20.2989	21.342	21.1138	20.7321	20.9908	20.4923	21.3099	21.7602	20.9037	20.4263	21.0979	20.8215	21.5766	21.3261	20.0067	21.708	20.6816	20.6648	20.425	20.6987	19.9657	20.3621	21.2843	20.7434	20.5502	20.6803	20.3793	21.1399	20.1481	21.5083	20.8049	20.6901	21.4713	21.0537	20.7626	20.4659
24.873	24.7947	24.5519	23.2949	24.1173	24.5916	24.6193	23.6707	23.1556	25.0343	24.8451	24.7513	23.9355	24.8596	25.7622	24.5798	25.0172	24.383	24.81	24.6633	23.4778	23.9383	24.2776	24.7704	24.3214	25.0255	23.7379	23.9912	24.4792	24.5305	24.8451	23.9099	24.6267	24.9462	24.8779	24.8097	24.5177	24.5646	24.9588	24.7955	25.1025	24.4003	24.8015	23.0615	24.84	25.0892	23.5079	24.0725	25.0784	24.4008
										18.0103		18.8959	17.7344			17.868				16.6424									18.2998				20.2408					15.3569	17.7102	19.0159		20.2678		18.6116	18.2275			16.8456	17.1989
18.2944	18.1635	16.9897		17.3606	18.1714	17.6164			17.8041	18.2026	18.2802	16.9258	18.1771	18.7942	17.4838	17.7615	16.3256	18.1762	17.8135	17.938	16.8171	17.2745	18.5296		18.138			18.2207	17.8496	17.8467	15.3596	18.0958	18.2936	18.1199	18.3866	16.0076	17.5097	17.7357	17.6481	16.4841	17.4952			17.9433	18.5735	17.5045	16.1664	17.7607	16.5437
	15.8283				14.5895					14.7349				16.1658										15.8472	14.7042			12.0034							17.6155										15.7229
18.747	18.7218	18.8096	17.5145	18.1327	19.0298	18.5273	13.2524	17.0293	18.7954	18.9916	18.9102	17.9461	18.6195	19.7759	18.7992	18.5244	17.5883	18.919	18.4991	17.787	17.7192	18.4147	18.5408	18.1406	18.7771	17.5488	17.5551	18.8131	18.5307	19.1352	17.8495	19.0008	18.729	18.3734	18.9362	17.2703	18.2189	18.4803	17.9903	18.0123	18.6686	18.1016	16.3092	17.9365	19.0284	17.8267	17.2222	18.5871	18.0077
18.5195	18.8714	18.4685		18.7924	18.5017	18.2546	17.5237		18.8285	18.7874	18.7757	17.6851	18.3076	19.0833	18.7027	18.5592	17.3734	18.4583	18.2537	18.308	18.1055	18.1329	18.505	17.1887	18.6886		16.9882	18.5	17.4468	18.4209	16.8369	19.1736	19.1516	17.9477	19.0982	18.0551	17.822	18.5735	18.0449	18.1512	18.7475		15.7337	18.1324	18.6332	16.6514		18.1902	17.8979
17.3906	15.8672	16.0382	17.0673	18.2639	16.1439	18.1798	17.7659	17.8621	16.6369	15.9583	16.7473	17.6295			17.1866	16.1705	17.5307	15.6783	15.977	16.6859	18.4148	17.3691		18.3606	14.8253	18.4893	17.4261		17.8587	17.0212	18.388	15.8697				17.7524	17.1964	16.5311			17.4931		17.4978			16.5241			18.0736
16.0312	16.4727	16.9417	17.9476	18.5922	16.9161	17.6096	19.5967	16.7476	17.5943	17.0807	17.4487	18.0285	16.7412	17.7711	17.98	17.2379	17.0607	17.5173	18.8115	16.9436	18.2282	16.354	15.7511	17.8468	16.6118	16.0856	16.493	16.4197	17.3573	17.4254	17.2869	16.3987	17.4954		17.2542	17.4421	16.9671	17.0605			16.9439		17.2367	17.7635	18.323	17.4554	17.2764		16.8092
18.4012	18.2845	17.1763		18.0977	18.3762	18.4836			18.4822	18.714	18.5035	17.4177	17.7501	19.382	17.4035	17.6013	17.4962	18.2654	18.1246	18.5911		17.5179	18.445	18.09	18.6035	16.753	16.4932	18.0691	17.0642	18.3394		18.1748	18.0132	18.6751	18.9882	18.5015	18.673	17.6312	17.3906		17.406			18.6037	18.3943	16.3925	16.3034	17.3447	17.725
	16.1495				16.2377					16.6136	16.5826			17.3937	15.8609			17.1618							15.2413					16.4518		16.4152	16.8084		16.7416			15.7486
19.9673	20.2501	21.15	17.8603	19.198	19.9658	19.2814		16.8889	20.3144	20.6201	20.0854	19.1476	19.4982	22.2242	20.2311	20.9071	20.1969	20.2862	19.1092	18.5278	18.5361	19.1175	19.1079	19.2347	19.9537	18.0184	18.3783	20.1134	19.9093	19.8868	19.3133	20.2601	21.5867	20.7248	20.1673	19.2237		19.7663	19.7403	20.3977	20.1068		16.36	19.2727	20.5238	19.2421	19.2696	20.4105	19.4616
18.863	19.1872	19.4783	17.6851	18.9539	19.2305	19.2482			18.5701	19.8355	19.2344	17.4059	17.9423	20.5446	18.4502	17.5953	18.2574	18.7855	18.1248	17.2398	17.8158	18.1115	18.6841	18.1631	18.2989	17.0075	18.2578	18.8695	18.0685	18.8203	18.2881	18.9494	20.4351	19.7982	19.4505	19.1525	18.2789	18.252	17.7059	19.381	17.9334	15.9988		18.6697	19.4937	15.8852	17.5027	18.0884	18.5064
17.9436	16.3461	17.1288			16.3544	15.9948			15.5921	17.3444	16.5903			18.1206	16.7739	16.4844	17.0585	16.0213							16.7572			16.7271	15.9947	16.4715		16.9635	17.5637		16.9656			17.1463			17.1584				16.9578				16.7249
														16.4924
														16.2406				16.0106															14.7566												15.3708
19.6956	21.9272	21.3113	19.3548	19.3639	19.9996	20.8855	17.3238	19.3587	21.5666	20.209	20.0734	20.0131	22.0099	21.1882	21.1939	21.3222	19.8003	20.2772	19.9397	20.819	19.2678	20.2955	20.7583	21.0549	21.8863	19.8658	19.3944	21.152	21.2523	20.9069	19.5494	21.4013	21.6144	21.7679	21.3332	21.6026	21.0938	21.022	21.7698	20.3627	21.794	20.2308	20.0096	20.1538	20.9738	20.7175	20.7722	21.0331	20.8858
	18.5018			15.1359	16.0799				17.4794				15.2542		17.0474					15.8547								16.3619				16.884	16.4288		17.7005												17.3551
16.8865	16.9664	16.5492			16.8634				16.5973	17.7446	17.1815			17.0201		16.1691		17.1701		16.6143		16.1773	15.8714	15.8439	17.0463			16.8623				17.4773	17.3207		17.8001						16.6144				17.3718
		19.3756									18.9733		19.5904	19.3454	18.5159			17.3725							19.2013			17.9693				18.7395	19.0386	18.1405	18.7277						21.3611				19.1792
					17.4555				20.3234	16.3374	16.6813	16.961		16.5468						16.6163	18.6402		16.0592					17.1529		19.1264	21.5335	15.407	15.534		16.5339			18.8169			17.4362		20.9381	16.3158			21.6306	18.1721	18.4247
17.7428	16.9291	17.2948	18.241	19.2684	17.9679	18.0533	18.9618	18.5658	16.2081	17.5145	18.4027	19.965	17.1848	16.4871	18.3335	19.0729	18.4152	18.4434	18.1878	18.3501	20.5173	19.3339	17.9301	17.9867	17.025	18.7545	18.8144	17.5742	19.2138	17.503	18.1655	17.7067	16.8198		17.0428	19.5432	18.112	17.9675	17.5654		17.3535		19.0513	18.5437	17.2362	18.2198	19.3364	17.7091	19.5129
	16.9272									15.5342	16.8001		17.2497	17.4786					16.2923								18.5063					14.0858						14.66		16.8926					17.861	15.8215
											18.4185	18.2852		19.4431	18.9686	19.1967		19.327	19.2875	18.2493																				19.8195				18.2519	19.8081		18.4138
		17.6453															17.373				17.3776	16.9272				15.2105	16.2646				16.9576															15.979	18.3943	15.4903
19.5107	19.4802	19.1988	19.1164	18.2454	19.4037	19.2733		17.3643	19.2873	19.2614	19.1403	18.8575	19.2472	19.7625	19.2514	19.0449	18.4225	19.3661	19.3812	19.9264	18.4579	19.5314	18.4823		19.373	18.9845	18.1743	19.7431	18.0269	18.8102	17.8311	19.3869	19.4128	19.2334	19.6381	18.7677	18.6559	19.1051	18.7067	19.1161	19.3159	19.0544	17.836	19.0139	19.2436	17.7484	18.2182	18.9579	18.4779
21.6749	21.7464	21.9203	19.7921	21.3015	22.013	21.6035	17.0889	20.0095	21.8923	22.0367	22.0838	21.1967	22.1678	22.8864	21.9886	21.9922	21.1767	21.9579	21.7552	22.099	20.6374	21.5949	21.9081	21.2297	21.6332	20.8716	20.8328	21.8345	21.2598	21.7016	20.5574	22.067	22.0875	21.535	22.1641	21.0529	21.2308	21.4195	21.7461	21.9631	21.3827	21.4675	19.7521	21.6413	22.2105	20.7787	20.7388	21.9881	20.7082
17.5663	16.9996	17.2185			17.0931	17.5771			16.769	18.5085	16.4175		17.1148	17.4471		17.3704	16.3253	16.9705		16.7459		17.3997		16.6502				17.6365	17.3807	17.902		17.3023	17.5774		17.3787			16.9129	17.6166	17.4141	16.7041				16.8522			17.3046
20.6596	20.7397	20.9536	18.1805	20.4344	21.0472	20.5264	19.629	19.2395	21.0769	21.0934	20.983	19.8722	20.6484	21.1174	20.7123	21.1325	20.3371	20.7738	20.1978	20.4211	20.1689	21.1934	20.6122	20.2014	21.04	19.4279	19.6771	20.8245	20.5565	20.9347	20.3856	21.0126	20.9885	20.1836	20.8912	20.3307	20.4117	20.8834	20.5285	20.5605	20.7773	20.5348	18.3891	20.664	21.0579	19.2267	19.3455	20.5678	20.3614
21.0341	20.5989	20.4868	18.2147	20.3899	20.5515	20.7052		18.9363	21.0263	20.4992	20.6964	20.2599	20.9295	21.179	20.9061	20.9769	20.6391	20.9451	20.7532	21.0501	19.963	20.7746	20.5628	19.8313	21.1319	19.8814	19.9892	21.0254	20.3938	20.7018	19.6902	20.8954	21.0268	20.3754	20.737	20.4632	20.6493	20.8663	20.3753	20.8541	20.8765	20.5529	18.2308	20.4239	21.4328	19.3485	19.7506	20.7085	20.428
16.4652	16.0869				16.6052				16.688	17.5281	16.255	16.1917	16.2134	16.2312					16.8274				17.1939					16.4137		16.5004		15.0003	16.2442		17.177				16.4781				16.7901		17.1991
19.7958	19.4529	19.9859	19.9325	21.2367	20.6042	20.8682	23.3631	18.9471	20.7994	19.9571	20.4083	19.5078	19.8067	20.4931	20.7928	19.6583	18.6872	19.4508	20.5377	19.7599	19.1255	18.8076	19.4244	20.497	20.6098	19.1148	19.2959	19.6738	20.0708	20.2356	19.2377	19.5878	19.6816	19.1839	19.6981	20.0578	19.7855	20.408	19.5708	19.7931	19.4961	19.423	18.3907	22.7954	20.1262	19.1777	18.8905	19.1083	19.1881
17.8581	17.8976	18.3199	18.7586	20.4298	18.3765	19.5635	21.0036	19.0357	18.2763	17.2946	18.3015	18.9093	18.3909	18.4746	19.8017	18.7446	18.9858	17.5699	18.5736	18.6959	19.2792	18.1899	17.4464	19.2737	18.3847	18.5357	19.1132	17.9271	18.8888	18.7035	19.1092	17.5873	17.5118	16.8237	17.5964	19.0509	18.9961	18.5585	18.4718	17.4808	18.6782		18.7557	19.5234	17.5494	18.738	18.8604	16.5245	19.1113
																												15.7328					16.5526		15.5583
17.6576	18.4781	17.3851	16.2343	17.5679	18.48	17.7736			17.9594	18.871	18.599	17.1693	17.9494	19.6295	18.2267	17.6385	17.0514	18.3864	18.2548	16.4712	16.8235	18.1719	18.9374	16.7939	17.6192	16.8241	17.3804	18.7751	17.1209	17.8467	17.2941	18.0758	18.4773	18.068	18.7011	17.0572	16.9626	17.8871	18.4532	18.6352	16.8969		14.0623	17.539	19.063	17.1101	17.436	17.5048	18.2458
	16.4289												16.4692	15.934				19.4084							15.1419								16.2076												17.0875
	16.9691	15.6284			16.1864	16.8029			16.2252	16.7234	16.5534		17.2358	17.3876	17.3694	16.4991		16.9072	17.1104				16.4835		15.6911			17.3123				17.4135	18.0188	16.838	17.3933			16.8503			17.5647				17.5076
				17.8164	16.0719	17.7971	16.9929	18.1252	16.5256		16.4182	17.5411		14.8224	17.537	17.3223	17.6631	18.3738	17.0602		18.2695	17.974				18.2523	17.8241					15.0332			15.6054			17.2338			17.3728		18.4368			18.79	19.092		17.1915
			15.8682	18.0929	16.1694	17.0997	16.207	17.2122	15.333	14.6645		16.2388		13.9464		16.6797				15.3878	17.948	16.3222		17.5407				14.5598	16.4172				15.9672			17.8442	15.977	15.5058	15.5527		16.5504			15.5405	16.8154				17.6129
20.9722	20.2554	21.1453	21.2292	21.076	19.5839	20.9205	20.4913	20.834	20.8224	20.1425	20.5178	21.5531	20.5177	19.5276	21.1012	20.6105	20.5761	20.8385	20.5327	21.0479	21.5318	21.0148	20.5963	21.3233	20.0842	21.474	21.3628	20.2491	21.2837	21.1423	21.9179	20.1392	20.4595	20.3948	20.1753	20.7411	21.1307	20.6511	21.0811	20.5203	21.2877	20.4594	21.429	20.4009	20.0342	21.6918	21.8823	19.7516	21.5769
19.9824	18.567	17.2164	16.7775	18.4653	16.931	17.5908		17.3205	18.3413	18.4058	17.6331	17.4854	18.8024	19.0063	17.7215	17.1856	17.5037	17.9764	17.0968	16.5039	17.41		17.2957	19.3896	19.026	16.2141	16.9238	18.4669	18.8537	19.1938		18.6135	19.2122	18.4792	18.9837	16.7831	19.7684	17.294	18.46	17.8904	16.8834			17.5157	18.101	16.8135	17.3254	18.3128
18.7686	19.0306	18.953	22.6349	20.3537	19.046	19.7937		18.9844	19.191	18.8968	19.1643	19.6156	18.9018	19.552	19.5063	18.8158	17.5687	19.241	20.0837	18.8872	18.517	18.9032		19.1997	19.1877	18.9699	18.9248	19.5913	18.7264	19.7194	18.9665	19.033	19.4499	18.9611	19.0701	19.6949	19.0621	19.17	18.8368	19.3637	18.6839			19.2732	18.0131	18.4345		17.9219	19.0282
21.1567	21.2609	21.1477	18.8373	20.5499	21.4849	21.3547	14.06	19.4235	21.3125	21.2903	21.3062	20.5963	21.2138	21.1362	20.8858	21.0937	20.4447	21.785	21.391	20.9327	19.9427	20.8473	21.2396	20.0202	21.1398	20.4789	20.4821	21.3079	20.7301	21.3297	20.5145	21.3433	21.226	21.0028	21.2725	20.7821	20.2877	21.1553	20.6975	21.2784	20.8157	21.2913	18.7958	20.8495	21.4255	19.8142	20.0545	21.2152	20.6111
18.3066	17.9767	18.5216	15.9266	17.7626	18.3166	18.3919		16.9278	16.9753	17.2876	17.5086	16.8657	17.2229	18.4676	17.9541	17.8173	17.4666	17.0728	17.245	16.4149	17.8344	17.7027	18.4862	17.6137	17.699	17.2302	17.3278	18.0598	17.0227	18.1427	17.8936	17.8019	17.9954	18.0769	18.018	17.7944	17.0794	17.7974	17.431	17.4775	18.2425			18.1444	17.5755	15.2937			18.8159
16.2053	18.811		18.6035		17.0538				17.2895	17.9974	17.153			17.795				17.4264	17.4064	17.5711		18.6671						18.4723				18.3904	17.5074	17.6958	18.5546		18.1711	17.9964			17.6581			18.2394	17.2027			17.6588	18.1456
20.1333	19.0736	19.2215			17.5977	19.0011			18.5693	17.9467			18.0368	17.9398		17.2438				17.3372			19.3571		19.8007	16.7432		19.9551	20.1771			18.5245	19.2556		19.8185	17.8655	17.9687	17.7495	17.6768	18.1726	17.3245		16.2461	17.4841	18.769			17.7526
21.2159	21.9354	20.4824	20.0473	21.8194	21.3995	20.9264	14.9893	20.0096	20.91	21.7707	22.2177	20.6878	21.7869	22.742	20.5289	21.5096	21.049	21.3051	21.6106	20.9562	22.3124	21.5155	23.0658	21.2029	21.7326	20.5011	21.6986	21.8357	20.9701	21.5586	20.8735	21.3894	22.9531	22.1066	22.2776	20.4351	20.3354	20.6396	21.7184	21.8786	22.1988	21.673	19.6552	20.8178	22.9091	21.1648	21.0751	21.7364	21.3259
18.0914	17.2574	17.8824	19.3036	20.0818	18.521	20.4813	20.8544	19.4395	19.2128	17.6013	18.4426	18.6394	17.8316	18.3054	20.0518	18.9582	19.5758	18.3206	19.4326	19.5413	19.3543	19.1358		20.4961	19.1316	18.8136	18.5555		19.5638	18.9409	19.1769	16.748	16.9784		17.5877	19.6021	19.9319	19.9529	18.8671		19.6497		19.286	20.5467		20.1338	17.938		19.2659
22.2537	22.4229	22.0542	19.5014	21.55	22.6485	22.2805		20.0015	22.4361	22.6958	22.3087	21.2954	21.9392	22.664	21.9088	21.9415	21.443	22.2166	22.1764	22.0827	20.8801	22.4364	22.3661	20.8626	22.1017	21.0927	21.2766	22.3208	21.6665	22.0241	21.3102	21.8873	22.2479	21.4642	22.5714	21.6558	21.3143	22.1933	21.7711	22.1959	21.8547	21.4955	19.4587	21.9193	22.1636	20.375	20.85	22.0769	21.2845
		17.9147											16.4224		17.6052					17.5002				17.882	17.4049							16.6014	16.3527		17.6417		17.6439
																									15.0456							14.8328	15.3746
18.453	18.4341	18.4882		17.695	18.6947	18.0992		16.4596	18.7168	18.5785	18.8587	17.6444	18.8742	18.7033	18.2419	18.0716	16.9375	18.892	18.9522	17.8578	17.4723	17.9868	18.6865	17.5605	18.1285	16.7605		18.7129	18.1954	18.3363	16.6278	19.067	18.7592	18.0013	18.9149	17.9719	18.2721	18.2867	17.3911	18.2942	18.0718	17.9457	15.7976	18.2465	19.0718	16.7971	17.4868	18.1313	17.6269
19.6893	19.3096	19.527	17.2836	18.9812	20.0871	19.7742		17.2498	19.9025	19.6238	19.7352	18.6245	19.8023	19.697	19.643	19.345	18.6271	20.0553	19.969	19.5486	18.1813	19.4709	19.4686	19.4855	19.74	18.7085	18.2743	19.4814	19.3959	19.4761	18.8113	19.85	19.8599	19.2379	19.8241	19.0006	19.7395	19.393	18.9248	19.5114	19.3317	19.389	15.9234	19.4971	19.5545	18.1819	18.1336	19.3737	18.7345
	18.2678				16.2491				17.7003				18.1441	19.5088	16.6681	17.279		17.2852														17.5019	18.5593					18.3131			16.3799				18.3278			18.8657
20.0904	20.2119	19.8815	16.8407	19.0556	20.2086	19.9965	16.7488	17.5298	20.1611	20.171	20.0569	18.8685	19.922	20.3368	19.6639	19.809	18.5019	20.3743	20.108	19.4703	18.7799	19.4825	20.0214	18.8989	20.1385	18.6882	18.6191	20.0864	19.536	19.9045	19.0973	20.0933	20.2542	19.4088	20.4057	19.2872	19.0069	20.0029	19.2916	20.1895	19.6469	19.0694	16.7115	19.3537	20.5094	18.0995	18.4933	19.9962	18.9806
15.9485	16.8555			17.4538	16.6428	16.4657			15.7127		16.7518		16.6291	17.3288			15.8641	16.8548	15.4664	16.3115		14.7717	17.9776					16.4707	17.0654			15.8932	17.2374		17.237										16.9235		17.5349
	16.7192			17.2517	16.7885	17.302								17.0038						16.5833	16.6322				17.944							17.4313	16.8617		17.5543										17.344
18.8393	17.9863	19.0479		18.2583	17.8901	18.9204			18.4425	18.2364	17.3474	17.7496	18.9839	17.8302		19.3127		18.3767	18.2842	17.8038	17.6682		18.4789		19.391			18.6276	20.1315	18.5815		18.6474	18.4553		18.9285	19.2206	19.751	18.4321	18.6241		18.1042	17.4133			18.9155			17.9254
18.4326	18.0465	18.3216	15.1296	16.5283	17.4185	17.6405			18.3032	17.727	17.2078	16.4571	17.7919	17.4321	17.9581	17.6385	17.2661	17.861	17.5356	18.6088	16.5471	17.0794	17.8239	17.4519	18.2005	16.4378		17.1979	17.7784	17.487	15.4993	18.5444	18.8093	18.1257	18.819	17.4479	18.0119	17.3329	17.0035	16.5083	16.6795			16.8753	17.5591		16.6565	17.6814	15.8524
18.8014	18.924	18.9301		19.0182	18.2964	18.818			18.59	18.0236	18.2508	18.4669	18.3131	19.7172	18.8042	18.4906	17.0568	16.6789	17.4908	19.2058	17.6104	17.9531	19.4981	18.9321	18.9946	17.5313	17.4694	18.8652	18.6311	18.6357	17.0006	19.045	19.081	19.3457	19.5522	18.2844	19.4895	18.1808	17.9131	18.1257	17.8864			17.6974	18.7059		17.9826	18.5157
	16.8524			16.4756	16.6027				16.9563			17.32	17.459	17.9017		16.5425		19.3964		15.8998			18.2122					16.6305				15.6804	17.8094		18.0021		17.8042		15.7415	15.029	16.9428	15.9799		16.5124	18.3546			16.9365
19.962	18.2036		18.2112	20.8988	18.8033	19.639		18.6429	17.2954	17.7891	17.5148	20.0009	17.3082	18.4497	18.5152	18.9036	18.9471	18.9185	17.6193	17.9504	18.069	19.1175	18.6403	19.1111	18.402	19.2421	17.8663	18.1899	19.2603	18.0746		18.3347	18.6138	19.4137	18.9107	19.0193	19.9738	19.1621	17.6122		18.7607		16.5964	18.3374	17.7175	17.8986	18.6584	17.9282	18.7666
19.3465	18.7287	19.4325	17.8242	19.9568	18.5263	19.6913	16.5953	18.579	18.9294	18.1216	18.398	19.5515	18.8364	19.0812	18.9387	19.0939	19.401	18.5612	18.8397	19.1734	18.5819	18.3017	18.3398	18.9158	19.0013	18.8397	18.4071	18.6815	19.1519	18.4131	18.0662	18.6349	19.3693	18.5194	19.6439	18.9697	19.4344	19.1692	18.9064	19.3292	18.8045	18.3068	17.6219	19.0886	18.6728	17.4049	18.898	19.3595	18.3642
19.0374		17.8588				19.1358				18.9528	19.0436	19.7295	19.279	19.6821	19.482	19.2479	19.3789	19.3813	19.4085	19.96														19.8866	20.7681			19.449	19.6546	19.863	19.3824	19.3493	17.7531	19.9218	19.637	17.5794	18.9407	19.8159	18.8646
																		13.4413		15.3482				14.6919								14.4731	14.8265
	16.765	17.1264		17.4319	18.0082				16.9599	17.3651	17.4416		16.3514	19.7323	15.6745	15.9716	16.0759	17.1532	16.767	15.8419	14.9566	16.8843	17.2048	18.3081	17.6348		17.2977	17.3155		18.8371		16.4603	17.0562		17.2299			16.6644	17.6126		16.1453			17.3703	17.5719	15.5378		16.3157	17.3919
17.2997	17.7805	16.95	14.5662	17.878	17.7042	16.7126			17.1846	18.3559	17.9762	16.4269	18.4711	18.993	16.8221	17.0383	15.4918	17.3362	18.1639	16.8874			18.7223	16.6667	17.0516	15.9504		18.7307	17.08	17.4658	15.9801	17.9227	18.7474	18.5212	19.346		16.3808	16.7211	16.5241		16.8618			16.6723	18.91	16.32	16.9998	17.4896	16.1546
19.152	18.5177	18.1143		18.9014	17.1294				17.8923	17.5226	17.5483	17.601	18.617	18.6272	17.4649	17.8411	17.5312	17.9937	18.2129	17.6673	16.6338	16.7722	18.0857		17.5116	17.6181		19.154	18.7214	18.6966		17.5788	19.529	20.1618	19.0857		19.0072	17.7358	17.4401		17.5208		16.2329	17.1391	18.9206	16.8164	17.5231	18.5389	17.3993
	17.3399			14.3834	16.7673	15.4798			17.3029	16.6154	16.1255		16.7812	17.0735				16.978		16.9661								16.7563		17.5662		17.6804	18.0716		17.4135			16.1053		16.5585	16.3018				16.8411			16.809
18.8269	19.1963	18.5699		17.8001	18.6481	18.2631			18.8568	19.4324	19.4419	17.0412	19.1552	20.0229	18.3584	18.3716	17.253	18.8035	18.7603	18.7112	16.9483	18.5012	19.338	17.8834	19.2455		16.8733	18.6895	18.4202	18.9793		18.8985	18.8029	18.7324	19.3445	17.1081	17.6324	18.8264	18.7187	18.9988	18.1927	18.4484		18.2363	20.1255	16.4077	17.0851	17.9586	16.902
					16.6869																15.6658											15.9246	17.1701		17.6498									16.4821
	14.6744									16.3671	15.3183		15.7536	14.6154					15.8275				17.0818					16.1418				16.6922	15.0583		16.8384										16.7489
18.1947	17.2466	18.6119	19.094	19.9177	17.6868	19.464	18.786	19.232	17.8838	16.7385	18.0476	19.4995	17.3174	15.4761	19.3132	17.9112	18.7932	18.2111	18.4209	18.3014	19.9	19.6113	18.1344	18.7414	17.6713	19.5343	19.3911	17.5401	17.8627	18.3078	18.3728	17.2797	15.8819	16.6291	16.9997	19.3878	18.3755	18.1058	18.0483		18.8854		18.1793	18.0532	17.1049	19.2503	19.085	16.9365	19.5837
	15.6536			16.2586	15.3643		17.0205				15.9305			15.7774		16.0803		14.2452	17.4475				16.2238	17.4145				16.0375				15.804	16.2744	16.4311	16.7471			16.2218					16.9465		16.339	17.7272	17.3654	16.2649	16.2588
									14.513					14.4872														14.0192					15.7626		16.1852										15.2476
	17.389				16.715				16.7509	17.3054	16.8822		16.7704	17.4784				17.1178		16.2822					15.4666			16.8937				17.6344	17.0997		17.5522										17.8673
20.5444	20.2982	19.9749	21.4507	21.0895	20.5781	19.9272	19.6731	20.7536	20.752	20.2385	20.7744	22.5168	20.1197	18.7909	21.4374	20.5978	19.3847	20.929	19.956	19.3163	21.3835	21.3396	20.2125	20.5906	20.4616	21.2857	20.8921	20.255	21.2459	21.6416	20.3816	19.8431	19.1803	18.9475	20.1872	20.5121	20.1394	20.6374	20.5946		21.1489	19.9607	21.2151	19.7424	19.9603	21.0991	20.7212	17.5542	22.5298
														16.6777																		14.7241			15.9068
	16.6112				16.6347					18.1099	17.2739		17.4325	18.2001		15.359		15.3687	17.0794				17.3763					17.2643				16.595	17.4349		17.815			15.5912							17.0699
														16.6323																		16.1791	16.5181		18.2312												15.6041
	15.8722				15.853				15.2187	16.5696	15.0378		15.236	14.2242					14.2135				13.6906					14.9588				16.577	16.9718		17.4022						14.1961			14.8498	15.8567
19.4137	19.1287	19.2039	17.735	19.0325	19.3869	19.0693	18.4297	17.1858	19.5337	19.6521	19.4291	18.2147	19.3095	20.2968	19.3022	19.0888	17.8911	19.3628	19.4043	19.2761	18.23	19.2458	19.4112	19.4241	19.474	18.3734	18.6313	19.1481	18.6653	19.5053	19.1295	19.235	19.2558	18.8575	19.3187	18.6051	18.5395	19.3856	19.5054	19.4885	18.4976	19.3062	16.4568	18.7371	19.8319	18.2964	17.6131	18.5854	18.2056
17.8374	18.2835	18.6427	16.1838	16.8378	18.1184	16.9182		15.9552	18.2125	18.202	18.2353	16.1347	18.3285	19.6411	17.7325	18.658	18.0245	17.7611	18.0835	18.3289	17.7883	16.42	17.9547	18.658	18.4356			17.7864	17.4167	18.3684		18.31	19.4452	18.1561	19.7194	17.7364	17.8671	17.7465	18.0001	18.029	17.9529	18.7961	17.7719	18.3737	18.7937	16.5223	17.6591	18.8347	16.82
																																														15.8837	15.7529
													16.708	17.0527																			16.4223		15.958										16.6307
20.5216	21.0198	20.5703	18.4828	20.1188	20.5675	20.1571		16.5984	21.2175	20.4458	21.2469	19.659	21.4202	20.4703	20.4096	20.536	19.5583	20.6843	20.8813	19.9843	19.3802	20.359	21.223	19.36	20.602	18.6822	19.0094	21.7098	20.9063	20.775	19.2737	21.1076	21.2881	20.9422	21.0543	20.165	19.8577	20.8584	20.7981	20.3691	20.0907	21.3673	17.3694	20.0164	21.9304	19.4004	19.8125	20.5624	19.4149
	16.7607			15.4814	15.9949	14.065	15.9053		16.3458	17.7053	15.9524		16.3307	17.8159		15.246			17.3313	15.9773			15.4846	17.2118	16.1108			17.38	16.224	14.9053		16.1353	17.1158	16.1802	17.702			15.27			16.1362			19.1848	17.7402		16.2127	16.0628
19.2674	18.3898	17.9847		17.6359	18.8556	18.218			18.3941	18.2985	18.4728	15.9875	17.1941	18.2465	18.2809	16.5642		18.7327	19.0877	18.4056		17.2263	17.6283	19.3544	19.2836	17.9381		18.4426	17.9046	18.965		18.3648	18.3734	17.3103	18.3731	17.8581		17.7428			18.0054			18.6535	18.2571			17.9914	17.7095
21.7013	21.9161	21.4822	19.104	21.0036	21.9637	21.7648	15.6497	19.5257	22.1822	21.981	21.6904	20.8577	22.0758	23.0135	21.8823	21.6719	21.0078	21.985	21.9325	22.294	20.7968	21.4384	21.9017	21.3701	21.9013	20.3838	20.3249	21.6416	21.0805	21.1704	20.2093	22.0749	22.1937	21.9821	22.4169	21.337	21.6658	21.8107	21.3976	21.9841	21.578	21.6788	19.2716	21.6529	22.0541	20.0796	20.4358	22.1621	21.2827
							16.3836																											15.1292
	17.6106			17.2944	16.5669		19.3881			16.8784	16.6749			19.883		17.3712			18.8684	15.7725			18.197	17.9419				16.6204				17.0412	18.2431	18.4462	19.3733		17.4974			17.7375				16.4683	18.0836
					18.168	17.8706				18.2907	18.1489	17.5665		18.8708		17.6925	16.564	17.3315	18.3182	17.2767		18.9595		18.5624									16.5944					16.0419						18.0839	17.2411				17.7256
				17.1004								16.2161					14.6903	14.7722				15.3639					15.1038											15.2848					16.5895			16.1405			15.5926
16.4399	16.3283	17.0127		19.39	16.9502	18.5903	15.938	18.1627	17.6725	17.7547	16.7182	19.374	14.8821	16.862	18.0236	18.1243	15.8447	17.8314	16.87	18.101	17.4966	18.6317	18.1757	17.2704		19.3126	18.4362	16.9379			16.7152	16.9517	16.5726		16.5955	17.6455		18.9156	18.7769		17.9368		19.2747	17.5387	15.2186	18.9328	19.3065	15.8148	17.7202
	15.4944				14.8487					18.1081	16.4943		17.3793	17.7109	15.923				16.079					16.1778				15.601				15.7055	16.4506						14.9809	15.7028				14.7725	16.9372
17.34	18.1553	17.4689		16.5947	17.9209	17.4416			17.902	18.3471	18.2973		18.2565	18.6156	17.2417	17.6058	17.3907	17.6439	17.721	17.8929		16.4701	18.5991	16.9347	17.4442			18.3695		17.3847	15.7173	18.1994	18.3746	17.963	18.3718			17.4828	16.9982	17.8243	17.4927			17.2911	18.967	14.9082		18.3102	16.446
20.5633	20.8848	20.5947	17.9777	20.298	20.8623	20.8804		19.0415	20.6917	20.9181	20.6949	20.1061	20.6739	20.3974	20.5635	20.2444	20.1399	20.8008	19.5141	19.8569	19.118	19.9835	20.306	19.5001	20.9714	20.1602	19.7447	20.6987	19.7761	20.3487	18.6953	20.983	20.5803	20.8929	21.0987	20.4955	19.6756	20.8444	19.9728	20.4209	20.4698	19.7507	18.0485	20.8398	20.6427	19.316	18.9813	20.0724	19.5671
		17.1136							15.3534		15.8139			18.675	16.5266																	16.7063	18.1225		15.238				17.0372	17.209					18.0114
20.8118	19.7241	20.1333	20.7492	21.9377	20.0208	21.0275	20.3671	21.3563	20.6686	19.4333	19.1965	22.1548	19.4809	19.0755	21.191	20.4271	20.7477	20.7387	20.0044	21.3441	21.5958	19.2451	18.7801	20.7542	20.735	21.2577	21.8099	19.2179	21.5511	20.6464	20.2611	19.955	18.5945	17.4081	18.4386	21.4872	21.6902	21.603	21.2014	18.803	21.473	19.8603	20.4744	20.5266	19.1624	21.1422	20.5857	17.8371	18.5291
18.4314	18.6186	18.1472		17.7473	18.771	18.6033			18.061	18.2536	17.8931	17.1153	18.7523	18.6083	18.0546	18.2669	17.5277	18.3392	18.3829	18.798		18.6519	18.7754	17.975	18.3335	17.5576		18.9173	18.2499	18.7124	16.7514	18.7771	18.6132	18.5226	19.3466	17.2994	17.7283	18.2471			17.7361		14.8517	17.5011	19.0348	16.4984		19.0358	16.8888
18.6164	17.6318	18.1817		17.2399	17.8364	18.1002			18.4113	17.8813	17.411	16.4839	17.4877	18.5163	18.2835	18.1187			16.8938	17.7548			16.5391	18.4739	18.5573		17.2134	16.9247	17.2914	18.8813	16.9272	18.0767	18.2217	18.4475	17.993	17.7073	17.5808	17.8646	18.287	17.2479	17.3054		14.7403	17.8903	18.0062	16.5518	19.1604	17.9504	18.0151
19.123	19.5113	19.1196	16.3478	18.8053	18.9446	19.6133	15.8159	16.3559	19.5669	19.368	19.5988	18.4835	19.9857	19.7448	18.4453	19.348	18.5768	19.5115	19.6453	19.0207	18.3796	19.1511	19.8828	17.7801	18.6805	18.243	17.9221	19.6922	17.6816	18.6688	18.5387	19.766	19.2839	19.6492	19.6463	18.8044	18.4841	19.74	18.4854	19.2032	19.2797		16.7906	19.1846	19.7729	16.9454	18.4238	19.5026	18.9829
18.0723	18.7479	18.9527	18.5889	18.1936	17.4396		16.6765	17.6189	18.6781	18.4092	18.1143	18.6917	18.9163	17.7201		17.5791		19.1883	19.1212	17.9523		18.9007	19.2906	19.8805	18.3764	19.2081	19.4918	19.7649	18.666	18.7611	19.1988	17.8627	18.4985	17.5549	17.9562	17.135			19.0643	19.9481			20.373		20.4622	19.7985	22.0019	18.209	19.0208
										17.1628	16.5047		16.7198	17.3293																			15.979												17.1625
18.4018	18.0547	18.2571	19.4931	21.041	18.476	19.773	19.2242	20.5215	18.7914	17.5207	18.0655	20.1137	17.7398	17.6593	20.0345	19.3913	19.4523	18.3808	18.7467	18.5331	21.1822	20.3787	18.7553	19.7107	18.2312	19.915	20.3599	17.8555	19.2477	18.6161	20.1796	18.1612	16.9938	17.8938	18.2403	19.9172	19.3018	19.909	19.4942	16.8373	20.7992	17.9522	19.6553	19.0464	17.936	20.2671	20.1039	16.7237	21.0958
	17.5021		17.8392	18.7738	16.7605	18.6322	19.0148		17.1552	17.5126	18.9327	17.8782	17.8901	18.012	18.3015	17.0344			20.0422	15.5385		16.4348	17.0912				16.7644	17.837		17.3872		17.0033	18.0207								15.8384			17.892	17.3204
18.7469	18.1692	18.2726		17.4538	16.8377	17.8089				18.3977	18.3685	18.9313		18.3862	19.1778	18.8456	17.4568	17.918	17.8864	17.6276		18.2409	17.6798		18.6555			18.8131	17.7445	18.946		18.106	17.3876	18.0989	19.062	17.2418		18.7818	18.5183	18.9438	17.1963			18.0042	18.9741	17.7453	17.9399	18.1531	18.4874
20.0952	20.1924	20.7258	20.0021	20.2735	21.3211	20.3561	20.2946	19.9261	21.0142	21.1002	21.1251	20.7181	20.9478	20.6333		21.1116		19.7885	20.5226	19.2806	19.7421	19.8667	21.0659	19.5202	20.3151	18.0795	21.2848	20.3557	20.2938	20.079	19.2399	21.3821	21.5137	20.3493	21.4238	20.8086	20.3705	20.3988	21.1357	20.959	20.5537	21.1146	19.6167	20.8797	21.1534		20.7909	20.8526	20.6164
														14.2746
24.1758	24.7063	24.5243	23.8722	24.2113	23.705	24.3339	22.1544	23.4188	24.7769	24.0284	24.2263	24.0162	24.3086	24.4949	24.2104	24.2475	24.448	24.5626	24.3333	24.065	24.3578	24.5124	24.2208	23.9888	24.0741	24.6254	24.2762	24.7442	24.5385	24.2915	24.7653	24.3599	24.449	24.4091	24.5305	23.7543	24.3571	24.1734	24.1683	24.3256	24.2538	24.6123	23.2695	24.1728	24.3937	24.0878	24.6559	24.5653	24.3465
18.4652	18.5743	18.3902		16.8837	18.5099	18.5052			18.3318	18.0212	18.4871	16.9219	18.3417	19.0231	17.8303	18.1469	16.6949	18.3901	18.3673	17.9413	17.2082	18.3398	18.533	17.5855	18.7139	15.3707	16.1876	18.7726	16.9876	18.3212	16.563	18.6917	18.6373	17.2817	18.5864			18.9959	19.6587	17.8375	18.5765			16.0694	18.6507	15.5903		18.3087	17.1905
21.8818	22.3837	21.7039	19.2931	21.372	21.9134	22.2346	16.0214	19.8475	22.3744	22.2734	22.0528	21.3234	22.1698	22.5363	21.3057	21.7067	20.9283	21.8888	22.1935	21.9902	20.1205	21.8691	22.1063	20.8134	21.8281	21.1204	20.8591	21.9446	21.2682	21.5505	20.8695	21.9184	21.739	21.7104	22.7432	21.5169	21.164	21.8228	21.8241	21.7671	20.9774	21.6054	19.7068	21.8336	22.2783	20.4038	20.3312	21.8631	21.1837
20.3835	20.2263	20.3882	17.621	19.9964	20.6799	20.5632	18.936	19.0621	20.4309	20.5801	20.4218	19.6302	20.7179	20.8119	20.3651	20.3949	19.5624	20.6033	20.6511	20.4215	19.3634	19.9655	20.6735	19.7154	20.5993	19.5823	19.3108	20.2463	19.9529	20.5267	19.1055	20.5384	20.5526	20.1092	20.533	19.9863	19.7977	20.2532	20.015	20.6895	20.1115	20.2243	17.3246	20.5486	20.9535	18.939	18.675	20.127	20.1375
21.2766	21.3159	21.6052		21.1805	19.7714	21.344			21.7703	19.6298	21.7345	20.9485	22.8897	20.8286	18.9431	20.72	21.0971	22.7418	21.1239	21.7267	20.3421	19.8113	20.938	19.7747	20.0222	18.1456	18.0787	21.08	21.6668	21.1513	19.0536	22.7476	22.3271	23.0078	20.491	19.496	21.0619	20.8071	20.8895	22.311	19.6618	21.9709	18.3701	19.3198	21.9595	20.0147	20.2857	23.3391	19.7656
18.4157	18.6607				16.8282	19.0425			19.8148		17.8948		20.7068	16.8547	15.7485	18.7505	17.0938	20.2633	18.9222	19.8264	18.0421	15.335	18.2422		18.7464							20.3409	19.5959	20.4969			18.2316	18.7417			19.7441	19.2893			19.7051			20.127
	17.5592				16.81				18.7337	16.4058	16.5618		16.5981	18.0245						17.4285			19.2828		19.5068			16.0963				17.7578	16.6328	16.5666	16.7769				16.9367						17.1843
	16.8357	17.4146		18.3843	17.0225				17.2177	16.0067	16.7981		14.6893	16.6722	14.0905	14.4041		13.6295					15.3698	16.7276				16.2781		17.4015		17.4179	18.5829	18.8087	18.591	16.6816		17.1965	16.2578		16.7637			18.4385	16.9227				18.9085
									17.3187									15.3007		16.5359					17.6098							18.4552									16.9354								15.347
22.6395	23.0472	22.7033	20.3131	22.0589	22.7218	22.5697	19.5081	20.4509	22.1962	22.976	22.844	21.0865	23.2043	23.0776	22.555	22.5833	21.693	22.9708	23.2481	22.6192	21.1716	22.3414	23.2503	21.5875	22.5217	22.0073	21.6608	23.0767	21.3831	22.5096	21.6486	23.047	22.8561	22.4871	23.1635	22.1457	21.2161	22.6226	22.2057	22.8142	22.3425	22.3831	19.3758	21.8531	23.3355	21.1157	21.6187	22.5126	21.4608
24.9216	25.0552	24.7528	22.4813	23.7486	24.9929	24.4705	19.4607	22.6339	25.2122	25.0515	25.1363	23.986	25.1375	24.8064	24.49	24.6325	24.5109	24.8625	25.0615	25.144	23.2362	24.4029	24.8237	23.52	25.0528	24.3752	24.1044	24.6006	24.2312	24.9364	22.6018	24.8408	25.2665	24.5809	25.436	24.1311	24.0095	24.6579	24.957	25.6562	24.4258	25.3332	22.8927	23.8236	25.9265	23.6969	24.388	24.8519	23.6269
	18.0056		17.3492	19.1458		18.5936			19.1813	17.5767	18.4987	17.7964	17.0999	18.6332		17.5284				18.13			18.3553				18.1638	18.3192	19.0242			17.8117		17.8814			17.4128	18.6952		17.5433	17.7301		18.6511	17.9861	17.14			17.2264
	17.4545				17.7827					17.8021	18.0269	15.65	17.7387	18.2572		17.377												16.8977		16.4258			17.3442		17.8532			16.9086		17.9155	16.9907			17.6538	18.6204			17.3507	17.441
	15.4225				15.3704					16.5432			15.8363	16.266				15.7134		16.1494								14.8885				16.3651	14.9844		16.3899			14.3152		16.0678					16.5835			16.3946
16.9948	17.7107	17.2336		17.1963	18.0186	17.1716			17.1036	18.224	17.5937	17.0249	17.9915	17.9403	16.8519	17.2153		17.6964	17.5795	17.4562	16.2789	17.2069	18.2538		15.9692	16.1353	15.853	18.2489	16.2424	16.4318	16.1998	18.462	18.0202		18.2276	16.7759		17.8665	16.5665	16.9226	16.987			17.9512	18.3863			15.8795	17.3216
	16.2273					15.5717	16.6704				15.8043		15.8289	17.2576	14.7731	16.3895			15.2616	15.5347				15.813	16.1592							15.9523	16.9712	15.3127	16.564				16.8134		17.1432				16.9771	16.5861		14.5098
18.0567	18.1247	17.6961		16.974	18.8285	18.3544			18.9032	18.195	18.067	18.5156	18.805	18.8282	18.6873	18.054	18.1133	19.0366	18.3081	19.1961	16.8992	17.9912	17.3226	18.0449	18.7896	16.7547	15.4866	18.2571	16.5467	17.9813	17.3896	18.5134	18.1168	17.7881	18.6721	17.8419	18.6665	18.4222	16.7767	17.9199	18.266			17.5996	18.8909			18.2473	17.726
										15.8685	15.76			17.0132	16.7859			14.8005		15.8811										16.4949		16.3768	16.6854		16.0325
19.2758	20.8942	20.5173	17.4573	18.0813	19.1914	17.9346		16.8246	21.0597	19.1822	19.9641	18.4549	21.5333	20.2443	19.377	19.7359	19.126	19.6989	19.8523	21.7267	17.3707	16.4928	19.9443	20.8543	20.4828	17.3617	16.6405	20.7094	19.9242	20.9563	17.3974	19.9335	22.3005	21.7971	21.8653	20.3583	21.0658	17.9064	18.8907	19.4017	18.2126	18.6395	18.6652	19.8949	20.4426	18.4935		21.9344	18.3739
	18.1746					20.0176			16.9792	16.7991	16.6345	17.712	18.1332	18.2545	16.3116	16.1232				18.0796	20.0061	20.665		18.0515	17.1992			17.3057				15.468	19.1125	17.7843	18.5317		18.2114	20.2999			19.9814				17.604			17.705
									15.9066	16.2493	17.1274		17.2603	15.3349	16.2823				15.6572	18.0211												16.9884	19.2407		16.8959										16.8472
19.7335	21.543	21.1562	19.774	18.3542	19.856	18.9992	15.7575	18.4456	21.0272	20.0617	20.5159	18.1639	21.6379	20.7626	20.4164	20.4481	19.2645	19.4858	20.1914	19.3478	18.6994	16.8271	20.1775	20.7691	20.7804	18.4459	17.7492	20.8579	19.747	21.2891	18.2753	20.6066	23.4541	22.0933	22.4422	20.6504	20.6754	18.7422	19.4582	19.6204	19.2883		19.0769	20.1192	20.7205	18.427	18.5381	20.4408
20.3917	21.82	22.2249	19.8938	19.274	20.5037	19.3996	16.4027	17.8727	21.6314	20.3244	20.5771	18.4538	21.8902	21.4974	20.9915	20.6283	19.7038	19.2561	20.1914	22.6849	18.9383	18.1189	20.6717	21.9348	21.8228	17.0452	16.8575	20.8584	20.7568	21.7322	18.5133	21.7189	23.4164	22.6168	23.1634	20.18	22.0696	19.227	19.7625	19.214	19.242	19.4269	18.49	19.6395	21.4387	18.8298	17.4893	22.3378	19.1186
18.7236	20.7714	21.4135	18.5965	17.4528	19.4188	17.5556			21.1532	19.6534	19.2157	16.0183	21.4107	21.4029	20.2476	20.7874	19.7274	19.7969	19.9559	21.0852	16.7169		19.7051	20.7782	20.1652			19.9585	19.1306	20.5666	17.6327	20.3502	22.13	17.9495	21.5838	18.2893	20.8498	17.7256	18.9623	20.4122	17.693		17.2002	18.2577	21.582	18.4391	17.1374	21.8924
18.6478	19.5947	19.8116			18.678				19.2263	18.551	18.6848		19.7913	19.4317	17.2146	19.0247	17.5301	17.8847	19.153	18.337			19.0903	18.7693	18.998			19.1744	18.4199	19.8314	16.1333	19.7013	21.7711	21.0473	20.7847	18.5287	19.1121	16.89	17.6853	19.1249	16.6604		16.333	18.1063	20.384	16.608		21.3709	16.4836
	17.8455				15.1545				18.6276		15.3174		17.5626	18.1026		17.4263		16.1502	16.1488	18.9001					16.1385					17.7077		18.0193	19.581		18.9193		18.2631	16.2685							16.8393			18.886
18.6345	20.1024	19.8875	17.4909	17.6043	18.894	18.3741		14.9696	21.2178	18.5105	18.6172	17.3178	20.2772	20.5347	19.1455	20.0899	19.3373	18.9035	19.6033	21.5106	17.1959	17.1368	19.071	20.2027	19.7801		15.7967	18.8053	18.7403	19.5657		19.4186	21.3093	18.1492	21.4473	19.882	20.517	18.4587	18.7618	18.238	18.3711	18.645	18.2181	20.0397	19.8985	18.147	17.4766	21.4568	18.1736
22.5088	23.4039	24.3596	21.5891	22.0086	22.719	22.4897	19.4776	21.0026	24.5504	22.8934	22.5756	21.4957	24.3446	24.312	23.2393	23.8962	23.5455	22.8389	23.6471	25.0826	21.2871	20.828	23.401	24.285	23.6293	20.683	20.7272	22.7002	22.6757	23.9326	21.0862	23.112	25.1165	23.9285	25.293	23.375	24.6073	22.0137	22.8517	23.3752	22.127	23.9521	21.6131	23.5288	24.4579	21.6176	21.9168	25.2235	21.8465
17.5401	17.015	16.646		16.2029	16.6198	18.23		16.5935	16.7481	16.8341	17.0269		17.1997	17.1726	16.6487	17.6072	15.3115	17.4803		17.3699	18.0157	17.321	16.212	17.2195	17.9973				17.3902	17.4113	16.5694	17.7002	18.4476	17.0204	17.6029	17.5506	18.7546	17.926			17.6275				17.2368		17.0414	17.4379	17.6046
	18.3293								17.7255	19.9628			19.0703	18.5214						19.5543					18.1793			17.7042		17.4107		17.5825	17.6602		18.7043						18.1077				17.675			17.2693
	17.1127												16.4645	16.5107		15.6353		15.6977		16.279					17.7969							14.4879	16.8888		16.9471			13.2358							17.2366
													16.1529	15.0925											15.7495			15.7621					17.4494		16.0526										16.3038
	16.3692				15.9671				15.6345	16.149	16.3531		15.8339	16.8082		15.5037												16.1394		16.7476		16.9372	17.9197	16.6363	17.9709										17.9416			16.8387
18.4019	18.7047	18.5418		16.5548	18.1642	16.8285			18.4545	17.5426	17.8357		18.6757	19.8037	17.5518	18.4585	17.0335	16.7121	18.2447	17.868	18.8548		18.4332	19.1966	18.8179			18.1881	18.6543	18.9061		18.3957	20.0219	18.6612	20.1752	18.3582	18.4887	17.5036	17.6939		17.2501		16.5037	18.3136	18.942			18.5167	17.5308
17.9477	18.9437	18.7933	16.8469	16.8703	18.0413	17.3154		16.7105	18.5206	17.7886	18.1084	17.6744	18.7383	19.6234	16.6691	18.3389	17.472	17.4709	18.2632	17.4811	16.5999	17.5922	18.2683	18.5662	18.7016			18.3977	18.2091	18.4391	16.5842	18.4092	19.8637	19.0808	19.8577	18.0709	18.248	17.6561	17.7883	18.3065	17.7336		16.1923	18.0559	19.1668	17.1947		19.1192	17.5868
18.7921	18.9034	18.6038	15.3901	18.1612	19.0531	18.8004		15.512	19.0126	18.8491	19.0453	17.8696	18.9792	19.2674	18.2934	18.6241	17.9989	18.7796	19.2236	18.5459	17.5281	18.1014	18.7266	17.5695	18.6329	17.8149	17.9119	18.9056	17.6749	18.765	18.0184	18.8396	19.0942	16.8942	19.218	18.4444	17.9756	18.8316	17.5649	18.0865	18.2058		16.0645	18.5074	18.9174	17.1977	16.5797	18.4758	17.9944
	15.8032	14.826	17.8822	18.0057	14.7999	16.6369	18.512		17.3281		18.116	16.8103	17.382	16.6643	17.3876	16.8688		16.7579	19.7306				17.134	15.0951		16.9771		16.6972		16.1002		15.433	16.5554		18.069			15.2856							16.1026
	16.7422								15.8077	16.937			17.0262	17.8376			15.2643	18.6871		17.6863		14.3115	15.7163	16.5425	15.8453			16.876	15.9005	17.1635								17.205		18.4568	17.1992				18.657
		17.3036	17.1891	17.929		16.5657	16.649	16.7147				17.8924	17.0205	15.8522	16.8276	17.6392	18.0199			16.3248	19.036	17.9447		17.888			17.2101	15.4179	18.5397		18.3694	15.444			15.8041	17.0711		17.6406			16.9993		17.0555				18.1225		18.1585
18.0134	18.9417	17.966		17.4606	18.5825	17.8953	18.7533		18.5316	18.4919	18.5682	16.9018	18.6058	19.5852	17.8749	18.0041	16.471	18.4812	18.0999	17.6997	15.9062	17.5691	18.714	18.607	18.1973		15.4823	18.8231	17.6038	18.2471	16.9378	18.6085	19.3043	18.561	18.7564	16.7097	16.56	17.7647	16.931		17.7216			17.6762	18.9467	16.6574	15.7487	18.3327	16.9153
18.1346		18.2855	16.1699	18.3339	18.6471	18.7626				17.825	18.3627	17.4004	18.2188	19.536	18.732	18.6048	18.3269			17.3821			17.431	16.8135	18.2958	16.5355	16.3638	17.7057		18.1962			17.9004	18.2546			16.195		17.2654			16.2935		18.3598	18.73		17.3366	18.3474
18.221	15.7795	18.8219	18.2279	16.8639	16.322	17.8997	18.3274	18.4015	16.666	18.4298	18.3785	19.2905	18.4446	17.7614	19.8619	20.4772	19.9266	19.6743	21.5771	18.071	15.9194		17.5362	17.9093	17.0444	18.2637	17.7403	16.3585	18.7508	17.7735	18.1494	16.6861	16.9374	19.084	15.6697	18.4111	18.1717	15.8086	18.8056	20.0686	17.645	21.094	19.01	19.3303	19.1326		18.7401	15.7577	19.2483
		18.5668					18.9034							18.2175						16.8425				17.5814				19.8203	17.489	19.3299		16.7446	18.4241	18.536				17.7374	17.031		17.66				16.4725
											14.1541																								16.4482										15.812
	16.4156	18.5411			17.6975					15.7627	15.8272		16.9111	17.9487	17.98	17.564	18.6717	16.4108	17.1767											17.0409		17.9238	18.3568		17.1955			17.4068		17.9148	17.3382				17.7719
15.9757	17.2028				16.6074				16.1267	16.6525	16.3605			17.0644		16.2781		16.1443		18.5816		18.3309			16.6734			16.5998				16.5162	16.7885		16.7022			17.4444			16.0543	19.7507			16.476
	19.2805	18.1304			18.4064	17.453			18.6916	19.5848	19.3749	17.8084	19.316	19.8164	18.1223	18.0325	17.0413	18.0976	19.2424	18.7987			18.9738		18.3085			18.7867		17.414		18.3324	19.7283	18.5273	20.0213	17.689		17.8794	18.5736	18.8864				18.7404	19.3837	17.5262	16.6405	19.0255	19.8785
	15.8226			18.3948	13.9575									14.663																		15.5999	18.2741		17.0891
	17.3571				16.3282				15.8261										14.3434									17.4156	15.9126	16.708			18.0404	16.1126	17.1521						16.6632
	15.8363			13.9967	15.5169	14.1404			15.4085	15.2606	15.9883			15.8985				15.0942	16.5173	15.1319		14.6172						15.7008				16.272	15.6891		16.417			15.4178							15.6522			15.6095	13.9592
17.8766	17.9405	18.0348		17.3099	18.0112	17.4958			17.9062	18.0233	17.9466	16.8875	17.6988	18.7266	18.1727	17.3634	16.7784	17.7488	17.7658	17.3488	16.5879	16.8026	17.5085	17.9459	17.7142		18.554	17.6436	17.0815	18.1547	16.6381	17.7935	18.737	18.2828	18.6392	16.4305	17.9931	16.8542	17.9966	16.6351	17.2299		15.8337	17.2909	18.0454	16.9227		17.5549	17.5536
	15.7703		18.0587		15.5143			16.8624	17.8657			15.4548				17.4326	16.8896	15.4846		17.2654	16.6737	18.5967		20.4901	18.7667	17.2517	16.6791		17.9228	17.0694	19.5466		14.606				20.7565	18.3181			18.4273		19.4506		18.4571	18.7799			17.8144
19.4138	19.134	18.9641	16.5187	18.4338	19.736	18.9033		16.2953	19.2524	19.6413	19.5987	18.6425	19.2388	20.0217	18.6738	18.792	17.7619	18.7135	19.9036	18.4215	16.465	19.2357	19.6548	18.1706	18.7912	18.7446	17.5184	19.3459	18.037	18.8566	18.0727	19.2747	19.0248	17.2414	19.8498	18.7857	19.0129	19.342	17.9989	18.4162	18.0135			18.9896	19.236	17.8742		18.667	17.0407
20.856	20.1597	19.6427	17.9269	20.1943	20.8526	20.7088	16.5968	19.1879	19.4265	19.9801	19.8412	19.4852	19.4859	19.4891	20.1493	20.082	19.5195	20.4555	19.5269	20.2656	19.0311	20.1744	19.0615	20.4812	20.92	19.7526	19.6921	19.3682	19.7752	20.777	20.1604	20.2121	19.8717	20.2156	20.3147	20.6686	20.1341	20.8949	19.9779	20.2761	20.2963	19.2124	17.8144	20.529	19.1933	18.9225	18.9645	19.6327	20.7536
	17.7856	16.3203			16.0574				16.7535	16.7378	16.18		15.2168	16.8793		16.0791		16.5807							17.8537			17.0365				16.7461	17.1461	15.4087	16.3611			17.0165			16.1383			16.7376	16.2408
	15.6134				15.7746	15.5891			15.2	16.1839	15.5294		15.3955	16.0531				16.6091	15.8793	16.8602		16.3651										15.662	15.992		16.3036			16.1095							15.9569				15.4719
		15.3088												17.1048																		15.7427	16.0274		15.5519			14.9215
19.2417	17.5746	18.9611	19.0452	19.9519	18.4419	20.1039	19.2522	19.722	18.2803	18.1815	18.0655	19.7157	18.2231	16.8224	19.6105	19.1467	19.1202	18.5159	18.7411	18.8533	20.0263	19.4119		19.4294	18.6628	19.5035	19.6319	17.9358	20.074	19.2009	19.2394	18.2146	18.229		17.8814	19.4771	19.3286	18.6758	18.9732		18.9382		18.4356	18.7334	17.2035	18.8807	18.6681	17.5095	19.367
19.1788	18.4415	19.5901	20.1613	21.1498	18.8451	20.9139	20.4458	20.5001	19.1977	18.194	19.1035	20.4046	18.7414	18.5093	20.6556	19.6451	19.9577	19.3348	20.0445	19.4724	20.8196	20.1303	18.3738	19.8758	18.7422	20.0516	20.4389	18.8201	20.4823	19.5789	19.86	18.5276	18.0563	17.5467	18.279	20.4358	19.9671	19.1265	19.6689	17.5241	20.0782	19.2463	19.6869	19.3379	18.7689	20.2068	19.7718	17.8133	20.6518
	17.609				17.1378	17.9391			16.7833	17.3041	16.9916	18.119		15.3331		16.9803		17.9475	17.6587	16.694								17.2999		15.5866					17.2891						16.7748			17.9584	14.5943
16.7583	17.1098	16.2656			16.1488	16.4617			16.7986	17.8408	17.3791		17.0002	17.7465		16.4652		16.7358	17.0132			16.8197	16.9086		15.8295			17.3348		16.5503		17.4448	17.2768		18.0061			16.6657			17.3113				18.2425			16.8677
	16.9568				16.1903					15.0162	14.9055			15.7876							14.247			17.0936	17.1773			15.7902		17.0209		16.7164	18.2856	17.0749	18.2045									15.7562	16.7359
					17.7216					16.0903	15.983			16.3951											15.1304							15.7345	16.8405		16.9191										17.1462
14.6963	16.0937			14.5016	15.5845	15.4497			16.2563	15.8125	15.0786	15.0635	15.5078	15.0542	14.2587	14.014				14.938					13.8514			13.5113		15.3051		16.5637	14.7394	15.4113	16.8339						16.0057				15.2757
18.7395	18.9519	19.0423		17.965	19.1226	19.0969		18.3424	19.0228	18.4789	18.2809	17.821	18.4507	17.8963	18.486	18.5419	19.2421	19.0879	17.9742	18.2622	17.6935	18.3735	18.4086	18.3061	19.0008	17.0455	17.7609	18.5285	18.1737	18.9061	18.5744	18.7879	18.9774	19.9227	18.8302	18.5749	18.184	18.797	18.7552	18.9733	19.0148			19.3893	18.4092	18.0675		18.2322	19.5326
18.3198	18.5394	18.7386		18.056	18.2277	17.3128			18.3776	17.7382	18.0372		18.3757	19.4104	17.2932	18.027	17.386	17.4416	17.4876	18.4778	17.9737	17.1161	18.0772	18.7095	18.5535			17.8684	17.9832	18.4191		18.3943	19.2508	18.506	19.4092	17.3399	18.543	17.458	18.091	18.4045	17.8562		17.0348	18.0149	18.4599	18.7322		18.3887	17.3588
					18.0663								17.4648	20.0453														17.9108				17.3353			18.1295
	17.2833			16.2359					17.9114				16.6675	16.9771	18.5725			14.8718		18.1706				19.7171	18.7095										17.9713		18.8955
18.1149	18.2795	20.0272	16.3415	16.2675	16.5484	16.8117		17.1732	18.4421	17.7515	17.3754	16.9475	16.6776	19.3157	18.0979	19.3327	17.9367	17.3567	15.7445	18.7733	17.3155	16.8626	17.6588	18.1891	18.3017	16.6684		17.4039	19.3829	17.6241		19.0228	20.647		19.1662	17.45		17.0289	16.5436	18.7834	16.3927		15.9575	15.3744	19.1406	13.9308		18.7518	14.7337
					16.5337								16.3574																			18.1284	18.2777		17.9806						19.6626								20.0271
	18.8705	19.9263			18.6119				19.2646	19.0583	18.1913	19.2206	18.1389	19.5339	18.6294	19.093		16.995	17.5856	18.7963	19.3373	18.7433			18.7363			17.6258					20.5883	18.4087	20.8118	19.7343		18.2369	18.437		19.2183			18.7175	18.4995		17.2274	19.3085	19.6997
		16.2727														15.8283																16.402	17.4504					15.1428			14.2117				14.8664
		16.9796				15.4136										14.1637																18.383	18.4123		14.4126
		18.0731												17.4054		18.9918	16.4854			17.0036				16.2627	15.8973							18.6299	19.7073	17.9314	17.3054										17.7582			16.8543
						15.2993									17.2386	14.4303				16.5858				15.9957								16.9861	19.3878	16.5227	17.5641						14.6378				15.9848
																					15.9796
		15.1989																												16.9421			16.4522		16.4805
													16.5989	18.5448		20.0208		16.8358		18.0389												19.6969						16.6522	16.4461	18.4632
	15.6868				14.8017					14.0877				17.3184		15.8038																													14.3332
														15.4677																		14.8725	16.457		15.5538										14.6653
	16.253			17.8796	16.6376	17.2495			16.5788				16.0739	17.9917		17.5717																16.9862	18.4659		15.5862			15.3717
	16.9829	18.2122	17.0389	17.0369	17.7111	15.6813			17.7121	17.1982	17.2158		18.0524	19.0913		18.4045		17.0584	16.0597	17.5713	15.3376		17.9784	18.0298	18.2712	18.5713		17.6562			18.6404	16.8921	18.9403	17.466	18.2995	17.6676		17.2918	17.2938					17.3862	18.5997			17.1733
					14.7863				15.841		15.7878			16.4826																			16.4104		15.3125										16.5578
	18.6368	19.411			18.7089	16.3918	20.6483		18.3646		15.3829									17.5738			17.3704	18.2504	18.0525			18.4529		19.023		18.5667	19.8126	19.863	19.2569									16.8841	18.208			18.4505
19.6792	20.5963	20.7856	17.716	18.6079	20.1699	19.3686		16.6783	19.9205	19.3055	19.5051	17.4321	19.7527	20.6025	19.078	19.2646	18.7486	18.0342	19.2432	20.1671	16.2572		19.8296	18.8596	18.9769	17.7182	17.6131	19.9845	18.7514	19.7687	18.2826	20.5523	21.8355	21.4328	21.3893	18.5438	19.7169	17.9991	18.0513	18.3201	18.2879	18.6762	17.5495	20.0644	19.6016	18.5249	17.17	21.0865	18.0309
18.603	20.2184	20.8484	17.9458	17.5945	19.013	17.9449		14.4764	20.5077	17.9078	18.6876		19.7652	20.4448	20.4334	19.3027	17.6777	18.657	18.6932	21.2093	16.676		18.273	20.1033	19.4018			19.1768	18.6684	19.4236		20.0047	21.1302	20.8361	20.879		20.4127	17.0188	17.591		17.7424	18.8706	15.5137		19.025	17.506		19.5762	16.2265
16.4777	18.5997	19.1353	16.9296		18.06	17.7549			17.9332	18.195	16.6185		18.0149	19.4279			18.4811	16.6617	17.7638	19.5134			17.1684	18.6352	18.9193			17.5535		18.4879		18.8951	19.8886	19.1828	19.0362		17.7999							15.9603	18.7383			18.4787
15.938	14.5362										15.8634			16.3245																		15.5809	17.0813		17.389		17.7861								17.7265			14.7181
17.9654	18.3828	19.1292	17.7821	18.4984	19.3126	17.6982			19.4541	19.496	19.6725	19.3559	18.2453	19.6223		17.6827		17.6359	19.373	17.9345		16.6971	18.6312	18.326	18.282	18.0629		18.644	18.1969	18.631	17.8579	18.2156	18.8984		18.9862		18.4276	18.5652	18.9188	19.0581	17.3895	18.9599		17.2639	19.5771		18.113	16.3311	17.7302
					16.948	16.3337			17.8224					16.2104					16.4294				17.7971					17.7604		18.6505		16.7665									16.82				17.4244			17.4435
17.3445	18.3468	18.884			17.5771	16.5862	17.2051		17.3106	15.6399	16.2875		16.9282	16.8509	15.7321	15.431		17.6688	16.0926				17.4975		17.5162			18.3277	16.4832	18.8638		17.921	19.3699	18.0252	19.2563		16.0964							17.1444	17.6004	14.6709		18.9804
	15.0726	16.737																						16.386	15.8497			14.1375		16.3484		15.6664	15.7097	17.4278	15.525													16.8177
	16.4697								15.0207																			15.772				15.347	17.6999		16.6446										18.0895			17.174
	16.3732	16.4079																										16.447		16.4018			17.6969		16.7591													19.3909
																			17.4219														16.7079
	16.8639	17.3271			16.7309				15.7724	15.5552	15.6105		16.3002	16.6384			15.1016		15.6269					16.2998	16.4028			16.2582		17.3389		17.4233	19.0162	17.5885	18.4648	16.1196		15.9242			14.7255		14.7591	16.779	16.3888			16.6559	14.9286
20.8899	21.3637	21.6791	19.3828	19.887	21.0083	20.0638	16.4882	19.4651	20.933	20.8132	21.138	19.3312	21.2039	22.0067	20.5229	20.8666	20.1846	19.924	21.6916	21.0228	19.7446	19.4589	21.5917	21.2808	20.4249	20.4231	19.758	21.5004	20.4946	21.5147	19.879	21.5021	22.9656	21.2645	23.0732	21.1791	20.8945	20.1644	20.3501	20.9968	19.8181	20.8423	20.1807	21.2805	21.9129	20.7843	18.9945	21.676	20.1146
19.2302	20.4787	20.6674		20.0391	19.756	19.2958			20.0087	19.288	19.4512		19.7483	20.5053	19.0806	18.0106			19.2376	17.7728	18.5023	19.366	20.5752		20.0726			20.7778	20.5641	19.7983		20.963	21.9853	21.2064	21.9911	21.1914	19.9539	17.2812			17.7854		18.2893	19.402	19.1227	18.1536		18.4718	17.1596
16.4427	18.1365	17.5383			16.9939				16.8454	17.4423	17.3466		17.3888	17.9154	16.2069	16.1457		16.2627	17.4735	15.8229	15.3015	15.7247	17.5477	15.5355	15.6344			17.8032		16.8845		17.8633	19.0796	18.0002	18.9762			16.4035			15.9447			15.8871	18.1236	16.617		17.9908	16.1359
18.9725	20.2324	20.5685	17.4144	17.8728	19.392	17.9822		17.6504	19.3095	18.7786	18.2771		19.2264	19.8818		19.0604	18.7183	19.0539	18.7537	16.4709	17.7323	16.8387	19.3469		19.0654		15.0051	20.2636	19.0852	20.3496	17.4299	19.9164	21.8184	20.6445	21.1532	19.5795	18.2364	18.4858	17.0336	19.4282	16.5273		17.8811	19.392	20.1148	17.6405		19.852	18.0062
20.084	21.0959	20.9818	18.8593	18.2783	20.6261	18.5621	15.1923	17.3619	20.2151	20.5125	20.4874	18.9058	20.6126	21.5352	19.263	20.0806	19.4017	19.6735	20.6408	19.8048	18.6257	18.3567	20.723	20.0915	20.1074	18.9878	17.4513	20.6255	19.7688	21.0829	18.3157	20.5235	21.9893	20.7235	21.6902	19.4265	20.1202	19.0368	19.8366	20.1295	18.5322	19.8721	18.7806	19.2701	21.031	20.0981	18.9296	21.2216	18.7282
	19.2848	19.4659							18.7681	19.1967	16.8752	17.4299	18.5222	20.0813	20.2036	18.0224			17.8519	17.6266								20.068		19.0196		19.6556	20.8695	19.8383	20.6249	18.2654	18.2643	17.5726	17.8681	18.2253	17.4248			18.8229	19.5801			19.461	17.2811
17.6329	17.5506	18.1918			17.8241	15.9108	18.4926		17.3298	17.8601	17.5892		17.6677	18.9417	17.3819	17.2343		16.7966	17.9498	17.913			17.3671	17.8204	17.9586	17.5208		17.3866	17.2729	18.0401	16.6818	17.9074	18.8637		19.1102	17.4666	17.3187	17.3304			16.6954			17.4112	18.1626	16.3354		18.1322
	17.7411	18.6238			17.9035				18.7203		18.4586		22.4597	18.6489	24.7056	20.4127	26.1237						18.6276	19.5269	18.5083			18.12		19.1815		18.1799	19.1045	18.6736	18.976						25.7665			21.231	20.238			18.7713
	16.8791									16.559	16.7099		16.2645	18.4871									18.7693	17.4963								17.0269	18.0776		18.4216									19.4003	17.6807
	16.8933	17.1698			15.6101					15.6636	16.4173		17.108	16.5703					16.0969	15.6804					15.1771			16.2546		15.8616		16.2033	17.8342	17.3829	18.0824										16.2945
19.3337	20.2279	20.4351	17.869	18.476	20.1328	18.6093	15.0773	17.175	19.8302	20.4236	20.1906	18.1841	20.3382	20.9931	19.0399	19.5007	18.8632	18.8388	20.2877	18.7923	18.066	16.7985	20.565	18.9942	19.0549	18.6604	18.1458	20.1739	18.3235	19.7345	18.159	20.4421	21.6389	19.5311	21.6737	19.5443	19.2614	18.585	19.1813	19.6708	18.5273	19.2076	18.4163	19.6175	20.6291	18.5165	18.6832	20.7985	17.6529
18.027	18.9235	18.8955			18.2762	16.8182			18.3801	18.0188	18.3469		18.663	19.0558	18.2796	18.9282	18.3881	16.6224	17.8316	18.4454	16.6445		18.7967	18.4977	18.5595			18.712	17.442	18.5883		18.4141	19.8215	18.7574	19.6125	18.056	17.7746	18.3785	19.4515		17.6635		18.8583	18.1517	19.1746			18.4704	17.2555
19.022	18.9724	19.3233	17.2296	17.7766	19.067	17.6449			18.5432	18.6181	18.6142	18.8224	18.7895	20.1104	18.3747	18.6138	18.7005	18.3321	19.3827	17.7308			19.1509	19.0481	18.3176	17.9856	16.4397	18.828	18.3978	19.1734	17.7835	19.298	20.685	18.9667	20.6448	18.7869	18.4262	18.4012	18.1206	18.5637	17.4067	19.0933	18.4819	18.9444	19.3546	18.4022		19.6842	18.2873
	17.2788	17.495			16.5493				16.8797		15.6819		16.1578	17.3611		16.3591				17.5011				17.0868	17.2132			16.7953		17.418		16.9237	18.4046	17.4187	17.628										16.3652			17.6898
19.148	19.8115	20.2878		18.1648	19.057	18.3147		17.0036	19.5584	18.5043	18.8436	18.3519	19.4478	20.0334	18.7123	19.6905	18.4866	18.4793	18.6799	19.7061	17.1386	16.8403	19.009	20.1825	19.4691	18.0413		19.1344	18.7206	20.0152	17.7566	19.4326	21.0523	20.2814	20.618	19.256	19.788	18.2709	18.2552	19.0764	18.2522		17.5193	19.2664	19.3857	18.017	17.3008	20.2097	18.6579
	16.7471					17.8815					15.7083			16.4482						18.712			19.0465							18.1867		16.938	17.68		16.9766			15.9594			18.1124				15.5769
17.3049	16.6751	17.5886		16.2289	16.3042	14.7067		15.8243	16.9967		15.8425		16.3252	17.2744	16.0949	16.4362				17.3046			17.9528	18.0955	16.6172			16.8323	17.4048	17.2884	16.0654	16.9797	18.2577	17.3838	18.0942	16.7334			14.6722	16.897	16.203			16.8541	16.7336			17.4748	12.4128
		16.906		16.8061	16.9429	16.2807			17.4184	17.4552	18.0999		17.987	18.6321	16.4252			16.5108					17.2991	17.0854	17.4388	16.0475		16.5958	17.0636	17.972		17.0811	17.7965		18.3663	17.1572		17.337			17.6595			17.8687				17.1749
										16.573	16.6857			15.0621					15.7696													17.0189			16.8425										16.2148
22.2254	21.9657	22.3463	23.3029	21.8405	21.8514	22.9372	23.3114	22.1148	23.8132	22.1985	21.7253	23.1238	22.6246	23.129	22.8368	24.8828	21.7469	22.6117	21.2129	24.9583	20.4413	21.3714	21.1602	23.7241	24.5408	23.1022	22.3035	22.2288	23.2034	23.1527	20.9127	23.6575	21.579	22.8562	23.2443	23.0067	24.7841	22.5483	23.0023	21.6116	24.5352	23.9436	21.8454	23.3245	22.6539	23.9608	22.5816	22.1721	21.975
	18.2146	17.2446			16.2296				18.0087	16.4687	16.8415		18.4729	17.8595	19.301	15.9107		16.2582	16.338	17.9719	18.446		16.3209	17.7171	17.9127			16.4059	14.7695	17.6118		17.6804	19.1863	15.8806	18.9821		18.1165				16.2042				16.503			17.9025
													15.3178	15.4506	16.0933										16.8333				17.5648			16.6101	19.6471		17.2913			15.7787	16.2608		17.617				16.921				16.9208
17.8342	18.1572				15.7356	17.1435			17.5534	17.6592	17.7642		18.2553	18.0108	16.5827	17.3296		17.2645	17.7784	17.6888		15.5013	18.2561	16.0662	17.3735			17.7459		16.6557		18.1534	18.5053	17.997	18.4842		17.3546	17.3333		18.0911	17.2283			16.0171	18.6007			16.9873	15.9511
20.4669	22.5594	21.7974	19.1557	19.9931	20.7796	21.502	17.9192	18.73	22.486	21.3483	20.5948	19.6392	22.9656	22.3551	21.9338	22.2458	20.1965	20.8245	20.4866	22.0172	19.5518	20.884	21.407	21.5455	22.6051	20.0539	19.331	22.1477	22.0339	21.6421	19.0572	22.1552	22.5739	22.6035	22.1747	21.9919	21.5829	21.455	22.3177	21.2252	22.1587	21.6764	19.1473	20.7857	21.7775	19.3304	20.0613	21.7707	21.2005
	20.4957	19.4942			18.1782	18.7268	15.4764		19.5389	19.0806	17.576	16.5712	20.2796	19.4752	18.9967	18.8808		17.6886	19.6299	17.8985		18.118	18.925	19.638	19.8058			20.1603	19.0079	19.1383		19.9003	20.4133	20.2996	19.5268	18.2049	18.3303	18.9354	19.5958	18.333	18.9836		16.3261		20.1254	16.0558	16.696	18.5001	18.4041
18.8176	20.4081	20.4472	20.5153	21.0864	18.7443	18.9135	21.9854	17.6423	18.1752	19.1613	19.6584	19.008	19.1101	19.2964	19.9606	18.5014	17.2515	18.2071	20.3116	16.94	19.4229		18.9362	20.1245	19.6421	20.0077	19.9019	20.7067	18.7017	20.7282	19.3311	17.9175	19.258	19.2582	19.3854	17.8107	19.3078	18.9863	19.9249	19.8582	17.3547	19.7309	18.9136	19.1419	19.4081	18.6141	20.0669	18.7322	17.0308
					15.477				15.0211	13.6173	14.7248			16.2341	15.5075	15.0601	16.5441	16.4648							15.7632					15.4168	13.2954	15.5192	15.0574					16.2503			16.5549			14.4651	14.8465
	18.2127	18.6994			16.8437	16.0168			18.2041	16.9871	17.4729		17.6518	18.6661	17.3018	17.048		16.6418		17.8829				19.1389	17.871			17.973		18.0326		18.5714	19.4953	17.5601	19.3228	17.1613	17.8226	16.4138		17.564	16.287			16.4012	18.4929			17.5787
																				16.637												16.5769			17.5415						15.4743				14.5796
	16.7838										14.817			16.7772		16.0973				17.0355				17.7075								17.3982	18.3198		19.0849										17.8852			17.8668
15.3419	16.0085				16.7899	19.4227	18.7593		15.9202		16.7434		16.1289	17.5588		15.6078		15.6276	16.4702	17.1763				17.7196	15.2823			16.8405		16.0024		16.1313	17.6588	16.0751	18.197		17.4853	16.7582			14.6225			17.6107	16.7544			17.2939
	16.3223													16.6043		15.3071																16.5127	16.6252		17.9807										16.2619
22.1108	22.2661	22.2675	19.9111	21.8313	22.3929	22.2665	17.1166	20.3715	22.4732	22.0681	22.0461	21.4058	22.0802	23.2056	22.0941	21.9613	21.4664	22.132	21.982	22.3595	21.4305	21.5487	21.8226	21.3201	21.9995	21.6809	21.3774	22.1954	21.3956	21.7073	21.3156	22.2656	22.4319	21.6757	22.5971	22.0035	21.3574	22.0311	21.7193	22.1621	21.7854	21.9762	20.0007	22.4109	21.8386	20.8044	21.2064	22.438	21.5722
20.5018	20.3258	20.7967	18.4873	20.4616	20.5447	20.4384	16.0055	19.0488	20.7708	20.1911	20.1967	19.605	20.619	21.7055	20.6478	20.5484	20.2005	20.5292	20.3944	20.679	19.8497	19.9628	20.0233	20.1424	20.6779	19.4813	19.5187	20.5301	20.4009	20.5797	19.3635	20.851	21.0413	20.7224	20.8401	20.2082	20.1933	20.1874	20.4058	20.3201	20.253	20.689	18.096	20.0862	20.6203	19.3539	18.9961	20.72	20.1079
20.2712	20.4911	20.9788	19.7467	20.5877	19.8122	20.2743	18.6966	20.0371	20.3765	19.8409	19.8742	20.1685	20.4695	20.5474	19.9708	20.5708	19.8619	20.0359	19.4079	20.4721	19.7424	20.6166	19.8495	20.3411	20.3726	19.5609	19.3128	20.0231	20.4017	20.4826	19.5149	20.7401	21.6364	20.4446	21.0728	20.3942	20.5068	20.1086	20.256	20.5226	20.4307	20.172	19.6868	20.3549	20.5996	19.154	20.0574	20.7387	19.9369
17.6418		18.7931	19.3318	20.025	17.7345	19.269	18.4967	19.7712	17.4479	18.4535	18.0392	19.6473	17.7029		19.6798	19.3425	19.3999	18.694	19.468	18.8572	20.5611	20.3096	18.6853	19.2922	17.8988	19.385	19.7423		19.4969	18.5172	18.6506	17.6608	16.4397		16.6197	19.3715	18.383	19.312	18.0376	17.0833	19.2813	19.832	19.1107	18.2154	18.432	20.0234	19.672	17.0544	19.6775
	18.3174				15.0204									17.2314				16.4695						18.5699				18.2715	16.8673			18.2094	17.2703		16.109			16.8828							15.9349
19.6929	19.2368	19.0497	16.4508	18.7525	19.7421	19.3321		17.061	19.3952	19.7255	19.8451	18.1969	19.2923	20.3215	19.317	19.3007	18.1323	19.8051	19.1622	19.2912	18.1152	18.9929	19.1371	18.7091	19.7169	18.3691	18.2825	19.5349	19.211	19.5594	18.2222	19.5457	19.6178	19.0457	19.7255	18.6671	18.9056	19.0647	18.9615	19.247	19.0302	18.7865	17.1663	19.2854	19.762	18.0716	18.1005	19.1532	18.6293
	15.777				16.2845				15.5303	16.6154	16.4209		16.278	17.518					15.7136									16.1474				16.0305	16.0147		16.0785			15.8456							15.861
20.8059	21.8116	21.76	20.3947	20.3677	20.6993	20.5744	19.9762	19.6713	21.299	21.3102	21.3204	20.1614	22.0823	21.9785	20.6399	21.3328	20.2879	21.3481	20.7394	21.0045	20.6344	20.1163	21.9523	20.8287	20.7008	20.1563	19.8876	21.8185	21.1331	21.381	20.1142	21.8295	23.1568	21.8568	22.4522	20.9117	21.0374	20.4374	20.8341	21.9518	20.7731	20.2706	20.0207	20.7405	22.8842	19.953	21.073	22.1428	20.3798
	17.4038								16.7837				16.0582	16.9887				16.7989														16.8085	19.2974	18.2449	18.272										18.9416				14.3015
21.9969	22.1699	22.1922	20.1717	21.9284	22.3569	22.1936	17.775	20.4958	22.2764	22.4393	22.5773	21.5289	22.3507	23.146	22.2602	22.0556	21.6193	22.0763	22.2524	22.2078	21.3135	21.7603	22.3767	21.2862	22.1158	21.1846	21.368	22.392	21.519	22.0113	21.2624	22.2741	22.4619	22.2593	22.7132	21.7248	21.6978	21.8554	22.0463	22.2665	21.9352	22.3381	20.0063	22.2336	22.6778	21.0207	21.2501	22.3894	21.7079
17.7302	18.1776	18.7078		16.9795	17.7182	16.0024		16.2252	18.1174	17.6894	18.26	15.0956	18.1425	18.4666	17.3755	17.7087	16.8861	16.9074	17.8986	17.3981	15.6339	16.4067	18.5558	18.4389	18.0353		20.6445	18.2888		17.8855		18.6697	19.516	18.2041	19.7599	18.3793	17.8034	17.2164	17.9246	18.2735	17.1282	19.1581	17.4046	18.3336	18.9639	16.8477		18.2033	17.3493
25.6295	25.0151	25.1126	23.2911	24.6588	26.0076	24.9655	19.3371	23.0451	25.4215	25.9607	25.608	24.3054	24.9952	25.9157	25.1903	24.6001	23.9375	25.5112	25.406	24.4883	23.3371	24.9125	25.3262	24.757	25.6291	24.7509	24.7626	25.0035	24.6127	25.7862	24.7408	24.7577	24.7581	24.7985	25.736	24.8463	24.929	25.0294	25.0344	25.5929	24.8249	25.5231	23.2915	25.4511	25.331	23.84	24.2494	24.7916	25.0287
		18.1452										19.5499	18.8853					18.5901	18.204	17.6326						18.7801						17.3378	16.8336		16.8773			18.3233			17.8647						19.0194
17.1543	17.944	19.1105	16.4232	17.0888	17.4478	17.2542	14.6207		16.9671	17.5247	17.5127	16.4053	18.2878	18.88	18.255	17.9928	17.4946	16.3508	18.4267	16.3644	16.6434	16.6506	18.1676	17.9032	17.2423	15.6342		18.2293	17.565	18.2817	16.5357	18.7218	19.509	18.6079	19.3977	18.1239	16.9723	16.7673	18.1865	18.1423	16.8647	19.0978	16.1351	17.9729	19.1346	15.6541	16.1347	18.4711	16.9985
17.9753	19.1644	19.894			18.0313	17.9305	16.465		18.4998	18.5629	18.1556		19.5396	19.7743	18.1608	19.0214	17.9298	17.0858	17.9994	18.8024			18.7605	18.5744	18.5713			18.7035	18.7551	18.9163		19.6094	20.6435	19.9128	20.4429	18.7193	18.5779	17.4213	17.3815	19.0151	17.5923		17.7111	18.4908	19.7024	17.6008		19.6051	17.6088
23.6934	21.6196	22.6851	22.8938	24.2518	21.7872	24.8036	23.6672	23.8892	22.2448	21.5277	22.118	24.6211	20.9941	21.0809	23.8226	23.1228	23.5889	22.5224	22.5503	23.2806	24.6909	23.8491	20.1079	23.4551	22.9218	24.1261	23.8541	20.8165	23.5604	22.2547	23.8954	22.2438	20.5099	21.2845	20.8551	23.9331	24.0271	23.8525	23.2516	20.4339	24.2201	22.6686	23.9023	23.6563	20.0531	23.3952	22.5623	21.0153	24.3035
16.2213		14.7811			16.0801	16.1643			15.3881	17	16.5205	14.8353	16.1197	17.7478	16.5665	16.5727		16.3	16.3454	16.0171		15.2075	15.3555		16.4046			15.7921	15.6938	16.9991		16.4105	16.6606		16.4918		15.0515		16.2175					17.118	16.5556				16.4495
					16.0168									17.2316					14.9767									16.5792					16.7979		16.4712			15.0299
							14.8192				15.0027			17.4597					16.4534				21.7251	15.539												16.3801							17.7853
19.5903	18.5516	19.6505	19.9088	21.0498	18.5935	20.1538	19.6684	20.4231	19.1008	18.7235	19.3039	20.4108	19.3353	18.3156	20.4179	19.9389	20.6827	19.8805	20.0541	20.2898	21.8209	20.7702	19.7427	19.9624	19.8936	20.9275	20.7837	19.5587	20.3927	19.4102	21.1684	18.6727	17.9533	18.5435	18.1389	19.6258	20.2045	20.6543	20.4433	18.5603	20.533	20.4073	20.7608	20.1441	18.5959	20.9578	20.6328	18.491	21.2615
									20.7872	20.4562	17.6925		20.9262			19.1053				18.4739		17.7269									17.4542	20.9257	20.6071	19.9749	20.7524	19.1429	19.6071	19.5059	20.5913	19.3563	20.046		17.2475	18.4713	20.7689			18.0879	16.8614
17.9114	18.4581				18.1227	18.8419			18.9764	17.8097	18.0979		18.625	18.61	19.3252	17.9696		18.6174	17.9408	18.1455		17.8555	17.8498		18.1433		17.4288	17.1986	17.506	18.1185	19.8144	18.5201	18.6859	17.4589	18.9344	18.9662	19.3779	19.0527	17.8423		18.554			18.1238	18.4303	17.61		18.1323	18.1903
	17.9103				17.9666			16.7233	18.0217	17.2112	18.4106	19.7334	18.7441			18.0128	17.6875	18.4022		18.388		17.5512	18.651		17.9062	15.3535	18.1841	16.9553	18.683		17.6428	17.2366	17.7187		18.6134		17.0269		20.1444	19.1699	17.3573		17.319		19.8676		20.9576
19.0298	18.6321	19.8092	20.0587	20.1518	18.8176	19.3033	19.4018	19.034	18.6722	18.5416	19.3938	19.987	18.9924	18.9	19.545	19.7985	19.4603	19.4542	19.3558	18.7741	19.8814	20.3908	19.1459	19.2172	18.582	19.2698	19.744	19.0754	19.6657	19.4613	19.5728	19.0654	19.5553	18.7118	19.1537	19.5809	19.2904	18.9448	18.611	19.1614	19.3934	18.8225	18.9711	19.0114	19.2145	19.5937	20.4498	19.3242	19.7726
18.5462	17.8315	18.414	17.6931	19.369	18.0394	18.4876	17.6374	18.1105	17.9911	17.781	17.5656		18.1268	16.5461	17.822			17.3674	17.3207	18.1017		17.6348	17.283	18.1522	18.352	18.3079		17.7688	17.9002		18.8193	18.2112	17.7077	17.7525	17.8326	17.4586	18.3507	17.7839			17.7321			18.6453	17.4732	14.8342			18.1589
17.9841	17.2726	18.1126			16.8989				18.1048	17.884	17.9491	17.3788	18.1792	18.9514	16.9522			18.0233	17.2783	16.8577	16.9715	18.3589	16.4321	17.0687	18.2171							17.4672	18.4589	18.4175	17.721			18.7422	19.7855	18.3027	18.3531	17.2023		15.8072	18.0751			17.5897
18.8969	17.0697	17.5965		17.3222	17.4661	17.6484			16.9108	17.9151	17.8189	17.0829	17.4156	18.3787	17.1398	17.1404		16.9111	18.0149	17.14		16.3171			18.5097		16.6551	17.441	16.3366	18.3732	16.7426	17.3135	17.5153	18.622	17.5338			16.6068	16.8833		16.509			16.1519	17.3562			17.8332	16.1999
22.0311	22.2333	21.7585	19.8241	21.4486	22.614	21.9406	20.02	20.075	22.1879	22.4268	22.411	21.0988	21.7612	22.3183	21.5351	21.6878	20.8383	22.1019	22.093	21.4771	20.6775	21.7578	22.1308	20.8977	22.0047	21.2496	21.2034	22.2488	21.4095	21.9323	21.1333	21.9829	21.729	21.261	22.6319	21.6034	21.0045	21.8737	21.6366	21.9852	21.6014	21.862	19.714	22.2752	22.0779	20.3952	20.8158	21.6868	21.0299
16.8587	17.5299	17.9045			16.7143				17.3629	16.9542	17.0929		17.3791	18.4517	16.2844	17.2697	16.8411	16.1187	16.0287	17.0941	15.2285		17.6555	17.0181	16.9712			17.1562				17.9924	19.1601	17.7517	19.2576		17.3455	16.0981	16.7166		16.1224		14.6203	18.4874	18.3768			17.6159
	14.7258				14.1814									14.7656																		15.6867	16.6525		16.4744			15.2727							15.7219
	16.0033				15.6792									16.8816											15.4301							16.7792	17.7258		17.1517			15.1056			14.7945				16.4044
	15.8535													16.2823						15.5179								14.7216				14.8366	16.3047		14.8385
	16.3001	17.7841								17.2172	16.319		16.8832	18.5142		17.6849	18.8173	16.8116		14.9094					17.4316			16.7146		16.1568		16.9125	17.6759											16.3555	19.083
15.9262			17.1621	18.2142	14.8742	17.4458	17.43	17.3639	16.353		16.7103	17.5558			18.0112	16.4405	17.7015	15.8508	16.924	16.4119	18.6094	17.6121		16.7419		17.5553	17.506		17.4751	16.997	16.9507	16.1115				17.3554	16.2274	15.8944			16.8427		16.8833			17.1754	16.0704		18.0232
20.5515	20.2244	20.4053	18.1916		20.2454	20.0012	17.8342	18.0971	20.0306	20.1041	19.9338		20.4462		20.1651	20.181	20.0189	20.8242						19.4642			18.9323		20.0761	20.6586			20.6791		20.0079		19.3166	20.0722	19.6745					19.4177	21.4556	18.8063			19.5575
17.6001	18.4846	18.9878			17.4784				18.2352	17.3118	17.7188		18.1724	18.3268		16.6716		17.1096	16.1093	18.6673			17.7554	18.2147	18.3134			17.8793	16.553	18.2455		18.5551	19.8537	19.2847	19.6558	17.5606	18.9911	16.4494			16.0254			17.9939	18.1819			18.6477	17.3325
19.0963		17.4947	17.7878	19.0209	16.3248	18.5878	17.5424	19.0306	16.1987			18.1402		16.0418	18.1864	18.3695	19.2684	15.0004		17.8538	19.119	19.028		18.291	17.6895	18.4177	18.5358	15.7447	18.7713	17.6962	18.4592	15.9562	15.779		16.7768	19.0638	18.0812	18.4647			18.6019		17.8003	18.5291		17.9198			18.3322
17.2008	15.4047	16.8917			16.5757				15.4027	16.9557	16.0723		13.9832	17.1347		15.846		15.8423		15.0157		16.0217		16.5202	16.5904					15.1561		16.3057	17.036	16.1072	17.1125			15.9491			15.6762				16.2156				17.3799
														17.7869																		15.0391
17.0741	17.2745	17.8553		18.8156	17.3496	17.2621			19.2184	17.7563	17.3401	17.8671	17.1082	20.2422	17.7484	17.8872	17.8882	17.9482	16.4043	16.2445	17.4554	17.2481		17.8682	17.7105			17.2933	17.998	17.9398	15.8763	17.8914	18.7109	17.9452	17.918	15.5859	17.0532	17.9085		18.0069	17.1709			17.5774	17.7131	16.8861	14.8343	18.1699	18.1342
	16.0483			16.6775						15.8304				17.3568		16.0794		16.4709										15.7822		14.7533		15.9259	16.2013		15.6572			14.29							16.5185				14.5466
17.8849		17.4231		17.303	16.7012	17.5852			17.3429	16.9702	16.6465	17.6636	15.6454	18.3932		17.3866		16.1501		16.5084	16.4572	17.0653			17.6135	16.3888		16.8874		17.6484		17.1919	17.5348		16.8376	16.8869	17.4848	17.3796	16.4002	16.7337	17.888			16.4111	16.9164			21.0134	17.3922
17.2961	17.6	16.3105		15.9852	16.6762	16.7604			16.3673	17.875	17.1895	16.869	16.7587	18.1356		16.8537		17.2327								15.699		17.137		17.4895		16.9614	17.9721	17.5657	17.2753	15.2919					15.8484		17.4231		17.032			16.3792	17.0587
	15.6569	15.765	15.478	17.5442	14.857	16.9788	15.9357		15.922	15.8911		16.1659			16.7043	18.1728				17.2386	18.6717	17.1753	15.1295	15.863		15.7713			15.5363	16.1455	16.8442	14.9181	14.8751		15.4793	17.6181		16.8025			17.2542		17.4792	16.2612	19.3592	17.5706			16.3055
	16.0028								15.323				17.278	16.9601		15.3267									16.6232			16.7571		16.4254		16.6194	16.9422		16.1857						16.4493							15.6838	15.5528
17.6979	19.5442	18.5984	17.6434	16.3378	17.757				19.3062	18.9779	19.3164	17.3185	19.0313	19.7306	16.3431	18.5857		18.6045	18.0634	17.1342		16.7823	19.4796	17.8062	18.6366		17.6642	18.6763	17.1979	19.3177	18.1415	18.3248	19.3171	19.1896	19.6202		18.3886	17.3068	18.625	18.2644	17.4168		16.2396	16.5884	20.1425	18.4321	18.3809	17.8534
18.5037	20.2692	20.2548	17.0924		18.4423	17.6471		16.6244	18.7824	15.5569	16.5557		20.4816	14.8848	19.7233	18.016		19.1642	19.1408	17.5612	16.15		19.3226	17.0275	17.5682		15.5036	20.4722	18.1366	20.5397	18.1556	19.4889	19.7086	21.6445	18.5501	17.1852	19.4847	18.7991	17.2219	18.8498	16.6315				19.5212	17.9198	19.3558	20.0748	17.5564
	16.782								16.2587	16.7495	16.9044		16.6191	14.659					17.6108				17.718									16.8056	16.1433		16.772										16.9759		18.4144
	15.3095			16.7135		16.3396				15.067	16.5125	15.7032		13.008		15.1035			15.2005	15.0931	16.842	16.3446		16.7965					15.7587		15.5462							17.78	18.4506		16.914			17.0401	15.2249	15.7806	16.6204		17.1508
29.899	29.955	30.871	31.0074	29.6827	29.2174	28.4654	28.1654	31.1983	30.5399	29.9672	29.3854	31.0898	29.4882	21.6044	29.8662	30.9855	30.0102	31.7668	31.6013	31.1102	29.8283	30.9184	30.6599	31.6073	30.4062	31.1789	31.2128	30.1805	30.9887	30.6499	32.3172	29.0586	29.2211	31.1674	27.8727	29.3692	31.6756	31.1735	31.5112	31.6056	30.6342	31.147	32.5787	29.9082	29.7825	33.0418	32.4936	30.7179	32.4226
25.7631	23.4465	23.0056	26.5241	24.8656	25.7158	25.1285	25.5471	26.9206	26.1469	25.7795	23.568	26.6046	25.4136		20.2315	26.2389	23.3759	25.3069	25.5463	27.5011	26.6834	24.9232	28.2242	26.4797	26.7381	26.0856	26.7037	24.4782	26.7125	26.8054	28.3396	24.3135	25.4724	26.4856	24.9812	26.0154	27.6757	26.1415	26.3497	25.6049	27.0734	27.3546	27.9092	26.9525	24.9434	27.0914	28.1939	26.1723	26.662
		17.871			16.3192					17.2502												17.2899								19.1936	16.7185				16.5601						16.0535		15.8683				19.6048		17.5872
																												16.9092
21.8778	23.1869	23.9892	22.7807	20.7989	22.8242	21.9413	22.1135	22.7104	24.0286	23.3149	20.63	22.9387	25.1283	24.4377	22.0434	25.5013	21.5014	22.4812	23.606	24.6844	21.8454	22.1684	24.7539	22.5024	24.0925	22.3379	23.7188	23.6916	23.2574	23.3119	20.5229	22.4737	23.4913	24.6982	24.403	22.7656	23.9342	24.5328	24.9105	24.3949	24.9156	23.469	22.7058	23.6528	26.802	20.0526	24.0366	25.6173	23.4179
22.8183	25.0375	23.4808	21.711	21.7904	21.7364	23.946	21.5207	20.6019	25.9151	22.346	22.817	21.4144	25.3464	25.3332	24.4408	25.1678	23.9778	23.1524	23.5578	25.0151	21.8554	23.223	23.4851	23.7436	23.9814	22.1475	22.8261	24.6286	24.8091	24.6975	22.1593	25.381	24.3809	24.3077	25.5101	24.3173	25.0825	24.3154	25.1113	23.4542	25.5431	24.4343	22.1641	22.9869	24.5756	22.0275	23.7138	25.6198	24.5648
21.061	23.4196	24.7679	20.0653	20.5128	20.7572	22.1579	18.7519	18.9424	23.0063	20.8311	20.9146	20.6659	23.3728	25.5108	22.1214	24.1706	23.08	21.8156	22.023	22.2027	21.1806	22.0612	22.5632	22.538	22.8205	19.9276	20.2204	20.7899	23.0086	24.1794	20.579	23.1733	24.623	23.0464	23.7321	22.034	23.1306	21.4508	23.7716	22.8388	23.9737	21.6396	20.4363	21.3802	24.8966	20.0788	20.6125	24.4746	22.0802
19.8755	22.5208	19.7575	20.2922	21.5852	20.3541	20.7062	19.1486		22.4511	22.1994	19.3878	19.2352	22.2453	22.6795	23.7232	22.4496	19.2484	19.7409	20.3487	21.2871	18.6371	20.4356	21.5833	22.4255	23.2427	17.8934	21.8466	22.3181	21.118	22.0471	19.188	23.7594	22.8169	22.7888	25.2232	21.9381	21.7021	21.9527	23.505	19.7707	22.0766	21.4677	20.0774	21.4944	22.5186	19.5684	20.1716	21.2401	22.0387
24.1658	24.4953	26.4536	24.2418	26.089	24.4286	23.1335	22.378	25.9518	25.201	24.5452	23.3044	26.5769	24.7171	27.6356	25.1114	27.2526	24.7575	26.8852	24.5719	25.8745	23.9018	26.6136	25.9111	26.3015	24.5095	24.6287	25.2447	24.9462	26.1592	25.7094	25.4703	23.4531	24.4085	25.5638	25.3842	24.0562	25.6863	25.4496	27.483	24.2324	27.3022	25.2496	27.3241	24.1163	25.5622	27.1264	29.0568	24.4947	26.6737
	18.5022	20.9433	20.009	21.5368				20.7207	19.4082	19.99	13.3714	21.0447	17.922			19.7051				18.458	19.6282												20.426	20.5298			20.2373	18.9455	20.1352	20.9953	19.7888	20.6071	20.6971	17.772	18.8878		21.7129	18.9328	19.1157
18.787	15.5887	19.2763	21.6372	19.5955	16.8408	18.2127		18.065	19.3853	16.2852	16.9992	19.9092	16.7667	18.0136		20.8169	18.8295	19.2904	16.7341	19.514	18.4752	19.3564	18.4921	17.9171	16.7936	17.1754	18.7556	19.6422	18.3206	18.6649	18.7401	18.1979	17.7763	18.1944	17.8557	17.5603	19.4619	18.2617	18.2409	20.6804	18.4309	18.1371	19.8961	19.6564		20.0263	19.0178	17.319	20.0951
20.3169	20.0991	19.5099	22.064	21.0101	19.3637	19.4159	19.6361	21.0363	19.9419	20.0393	17.8822	21.0659	18.1389	17.3478	20.0195	20.2102	18.0477	21.6958	20.25	19.8929	19.1478	20.2243	19.7438	19.2256	18.9609	20.7995	20.0987	20.0886	19.7833	19.3482	20.5224	19.7692	20.0681	18.7113	18.9039	18.5709	18.6819	20.3018	22.5378	20.9677	20.7302	23.0158	20.726	19.7798	18.5406	21.045	21.46	19.6037	21.5265
			16.8993	15.9664				16.1031		15.4451	12.319	18.1577				17.4067		16.5122	16.0478	16.1878		14.3493		17.1911	16.2274			16.7641		16.5119	20.2626						16.5017						18.7884		16.9471	16.1148	17.8697	17.6656	16.4073
21.8238	19.5433	19.6904	20.699	21.5199	21.5351	19.8487		22.0148	21.5016	18.6756	17.9141	22.1973	21.5656	20.5103	20.0737	22.9634		22.3337	22.4831	20.8568	22.2407	21.9897	20.0785	22.7907	19.8494	18.6492	24.5735	19.6163	21.9559		23.4208	18.4744	20.9341	22.7798	19.7271		22.4602	21.0695	22.9659	21.8778	21.4866	19.7304	22.4022	21.8677	20.4904	23.0723	24.7127	21.8156	20.6719
										16.9147	16.4901	21.5829	20.1676			21.979		19.8658	19.9028	19.775			18.677												18.7669				20.8066	20.9437		20.3551	18.8344		20.3031	19.7717	22.4448	20.1654
19.5767	20.7218	21.4275	21.1087	21.4516	19.4726	18.3921	17.6938	21.1819	20.3745	20.5282	20.8043	20.9039	20.7911	19.9374	21.2565	22.0252	17.6979	21.799	22.0576	20.6949	20.4399	21.3678	22.2541	20.3376	19.0539	20.8031	21.6442	20.8696	19.5279	20.8056	23.1362	20.3652	19.4638	20.8711	19.6763	20.8611	21.4377	21.3268	23.1451	21.3484	19.8515	22.7437	21.7092	20.161	20.3641	24.1497	23.3003	20.5591	20.8604
18.5043	18.6794	20.5352	22.1591	18.8486	20.4896			21.0132	19.9037	19.8687	19.1344	21.6983	19.3317	16.76	19.1045	21.8936	18.8195	21.0567	20.2572	19.1843	20.1997	21.9151	18.8086	20.97	19.1042	20.3719	20.2331	19.5439	20.9085	21.7392	22.7011	18.2003	19.4578	20.3764	17.6857			20.2946	20.3548	22.7822	19.3142	21.3122	19.2776	16.6607	19.2152	22.8891	21.5544	20.227	21.0373
		19.7044	22.7823	19.868	19.1261	17.803	18.4419	19.4386	19.4736	18.5859	18.8084	19.8994	19.0816		19.7497	19.2669		20.3437	19.9545	20.9861	20.0032			21.1259	19.1674	21.5955	20.1246	19.7202	19.8758	21.9272	20.3722			20.2761					19.0784		19.191		21.9639	17.9241	19.6242	22.7411	21.4651	19.9135	20.3628
19.4113	19.8395	20.8992	20.1091	20.352	18.8804	16.7298	16.4565	21.0695		19.4643	19.1944	20.9645	19.4356	18.5765	17.3697	21.0371		19.799	20.6657	20.3818	18.8829	20.288	21.2828	20.237	22.2363	20.4366	19.0995	20.3112	19.2767	19.186	20.915	18.8137	20.2529	18.5344	19.6588	16.5362	21.1014	20.6661	19.9802	20.9217	20.196	20.6856	21.4054	19.5707	16.451	21.743	22.1777	19.5454	20.4641
21.2521	20.8819	23.0588	22.2599	21.379	21.5654	18.9554	18.8556	22.1109	21.6916	21.8549	22.2023	23.4857	22.4251	20.3788	19.1519	22.5505	21.5128	22.9517	21.3288	22.1982	20.634	22.2194	22.4066	23.1916	21.0244	23.3352	23.7221	22.0846	21.6449	22.1869	21.7263	20.7437	22.234	22.9443	20.5289	20.2776	21.4357	21.0163	22.3895	23.6719	20.4534	23.4004	24.594	20.6714	21.6122	23.6931	23.4994	21.7884	23.7166
16.8291		20.6726	18.4795	19.0197			17.8397	17.1501	18.8023	19.7797	17.4456	16.9626	19.3958	17.4324		19.4307		19.8457		18.765		19.0924		19.4311	16.8881	19.1211	18.9182	19.3325	19.5701	17.7451	19.1787	17.6702		19.0148	18.2121		19.0361	19.8719	19.3437	19.0605	19.1881	19.6501	21.0116	18.502	18.5077			18.1073	17.3656
15.7955	18.5554	18.1086	18.7811	18.797	16.5761			16.7829		16.2531		21.8762	16.6562	16.3361		19.7361		16.8972	18.1361	19.9668	17.4765		16.4372	19.2192	17.0232			18.3869	19.48	17.5877	18.7727	17.3624			16.4543		19.459	17.4344	20.0482		16.7501	20.1804	20.324	17.1542		18.488	17.6865	17.8177
20.9569	21.3164	22.478	22.0475	22.4304	20.8139	20.3428	19.3895	21.7516	21.5149	22.7079	21.103	22.2971	21.9376	21.2177	21.7481	21.8478	20.931	22.2794	22.8165	21.8233	20.8871	21.8738	23.4268	22.466	21.3348	22.6456	23.2052	22.0297	22.133	22.3632	22.3422	20.6441	21.1174	18.8276	21.6591	19.3172	22.2874	22.664	22.4037	22.823	22.3279	23.4799	23.3576	21.6989	21.2943	25.0492	24.8835	21.574	20.1788
18.2804	19.2283	19.8114	20.1396	19.8979	18.415	15.8746	17.6735	20.4106	18.5913	19.3113	18.1617	20.4505	19.0104	16.2953	18.2663	20.8659	16.4121	19.5026	20.4011	18.111	18.9822	19.34	19.8285	20.1374	19.1732	19.8624	20.4252	19.6163	19.4781	19.7704	20.6571	18.4566	18.5999	19.9155	18.8948		20.2566	19.9121	19.3589	19.7625	19.4371		20.9387	16.9103	19.4603	21.7051	21.567	17.0721	19.1314
17.6438	17.3019	18.6311	18.3315	18.789	17.5654	16.4372	14.9204	18.5423	17.9517	17.4144	16.0556	18.8811	17.0444	17.1787	17.4243	18.7999	17.7237	19.3988	15.9793	19.0871	17.7581	18.3897	17.8472	19.8511	18.0137	19.1227	18.3064	18.0182	18.2073	17.7909	14.9502	16.7173	17.3018	16.6819	16.4464	16.7963	18.4712	18.9695	17.6495	18.1311	17.8203		19.636	16.6403	15.4372	20.8919	19.6862	17.5283	17.0919
19.3141	19.2461	19.3884	20.6203	20.6951	18.7552	18.9253	17.4916	20.4416	19.6703	19.8578	19.2151	19.8164	18.9468	18.203	18.697	19.9619	18.5354	19.1379	20.2979	20.2508	19.8282	20.3554	20.6664	20.7671	19.2317	20.9698	20.5981	20.0077	19.004	20.8	21.9208	19.086	18.6701	19.145	18.6635		21.5811	20.0734	20.8156	20.3065	20.317	20.8179	21.9728	19.0772	18.9904	23.1764	20.2872	19.3686	18.6529
18.8551	18.7393	20.2467	21.967	20.2022	18.1063	17.7717	17.218	21.6185	18.5679	19.3384	19.2275	19.5994	19.5175	17.7546	17.5436	19.798	20.2469	21.03	19.2386	19.3485	20.1484	20.1007	18.1883	19.6516	19.1981	20.8828	20.2405	19.8216	20.118	19.4873	20.3886	17.3857	19.4134	19.5297	18.2523	19.0526	19.8966	20.8126	20.4231	21.792	19.592	20.4746	21.4514	19.0937	19.8195	22.2659	22.1145	19.5447	20.9552
				18.3731					18.4013											18.328			18.6736			18.2068			19.0026										18.3503							20.453		19.1473
18.4694																				20.7756		20.4386																					21.7653						19.6559
23.5048	23.1524	24.2626	25.033	23.8846	22.5864	22.0465	20.517	24.2975	24.1677	23.5238	22.8639	24.6435	23.8309	22.2887	23.4362	25.3123	23.5803	25.4225	23.71	24.8897	22.556	24.2808	24.2771	24.8459	23.2351	24.3603	24.6726	24.111	24.032	23.6065	24.556	22.0592	23.2973	25.0034	22.8518	22.3756	24.0628	25.146	24.9085	25.3121	23.5794	26.0734	25.4118	23.6597	23.8133	26.9069	26.1917	23.2158	26.1627
21.0161	21.1399	22.4899	21.6398	21.9689	21.0804	19.5836	20.1131	21.8874	22.1568	21.7884	21.3821	22.6748	21.2714	20.5681	20.6162	22.0171	19.9361	22.2307	21.8985	21.6404	21.8313	22.6048	22.7486	21.7741	20.5694	22.655	22.3454	21.9834	21.7768	22.0218	23.0021	21.0355	21.6905	22.1618	21.3555	20.41	22.3844	22.6705	22.3422	22.2947	22.5079	22.4635	23.1085	21.033	20.8277	24.1467	23.8195	21.3558	21.814
17.809	16.874	19.2963	18.2016	18.6549	18.057	16.6332		18.9391	17.8851	17.9846	18.1758	18.2542	16.9274	17.6899	17.6133	19.9856	17.7049	19.6373	18.7385	19.1484	18.13	19.5085	17.4664	18.3006	16.9187	17.7567	17.9997	17.3656	18.6207	17.4187	18.3371	16.9942	17.8145	19.1187	16.6646	17.3638	16.2058	19.3106	19.3477	18.7654	16.2411	17.9321	19.8792	17.4176	17.1897	21.4728	18.995	18.2981	21.0321
18.8005	18.4234	19.4412	19.8022	19.6673	19.0239	16.1021	15.6962	19.655	18.6558	19.0331	19.0881	19.2085	17.2742	16.4856	17.1233	18.9531	17.4327	19.238	17.9345	19.1996	18.0043		18.5917	19.5182	18.2036	19.3159	19.9818	18.4426	19.3733	19.4456	19.8526	18.1216	17.875	18.9154	18.1999		19.709	19.8957	19.2264	20.8891	18.0852	19.6181	20.4716	18.1483	18.079	21.1434	19.9299	16.2702	19.33
	19.1686	19.6151	18.3573	20.1343	18.7816	16.352	16.5538	19.1436	19.9789	18.7679	17.7574	20.0698	20.2406	18.8838	18.8751	19.7343	16.6202	20.5602	18.6487	20.0684	19.6696	19.5101	19.6393	21.3065	18.941	21.9291	19.964	19.5165	19.5219	19.2104	20.4008	17.7346	19.2285	17.709			20.0389	18.6717	19.0732	18.253	19.0767	18.6543	20.7226	17.7152	17.6007	21.9695	22.0745	18.0546	18.439
22.576	22.8905	23.3888	24.3483	23.0341	21.9775	20.8197	21.3456	22.8925	22.9035	23.3293	22.1155	24.1136	22.8629	21.3409	22.4582	23.0251	21.0051	23.4015	23.8701	23.2001	22.4641	23.3718	23.5923	23.6458	22.7597	24.7215	25.2007	23.7198	23.443	22.7715	24.6087	21.5975	22.4275	19.8587	21.6446	20.6918	24.0446	23.2059	24.313	23.5945	23.4663	23.8944	25.1417	22.2143	22.8514	25.6837	25.842	22.8805	20.1655
	18.0319	20.8565	18.764	17.4978	17.9767	16.2927		17.8302	19.2424	18.53	18.9244	19.0583	18.5324	15.9483	16.4664	17.1064	16.7457	18.353	17.1732	18.2499	16.6077	18.4771	17.7129	18.6308	17.1012	19.571	19.9508	18.1964	20.0274	18.6319	20.3607	16.8705	18.107	18.6279	17.4925		19.106	18.9589	19.3049	18.6922	17.1999	19.7598	20.4042	17.7724	17.4224	20.5062	22.6244	17.9623	18.8985
24.334	22.8044	24.1323	25.2901	24.0351	22.2754	21.9943	21.4988	23.0233	23.7559	22.2529	22.0651	26.952	24.409	21.8417	21.9139	25.5926	24.1242	24.0116	24.482	24.8268	22.3246	23.3329	25.1662	23.948	24.8075	25.6095	24.2453	24.4379	24.9102	23.2266	23.6055	22.0601	22.3888	23.7834	23.0384	23.7624	24.3009	25.3811	25.563	25.8169	24.9285	25.1066	26.3757	24.6226	26.2847	25.3014	27.7819	24.3552	25.8137
21.3986	22.4441	22.6831	23.1071	23.3076	21.903	20.3641	20.1313	22.6953	22.2967	21.6168	21.424	23.7323	22.2172	20.2776	21.5039	23.0789	22.1229	22.3646	21.7278	22.4428	21.0855	23.2841	22.8937	22.5698	21.8761	23.3977	23.6574	22.8582	22.4351	22.5986	23.2146	21.0451	21.0064	21.685	21.6763	20.6907	22.848	22.5607	22.8287	23.3035	22.4849	23.5003	24.0213	21.6704	21.9252	24.1297	24.2816	22.1184	22.1306
20.2317	22.1329		22.6281	22.7882	19.2495	19.9441	18.7827	21.7224	22.1026	18.6128	19.8162	21.1759	21.4155	19.2707	20.7325	21.3669	19.8067	20.822	21.6089	21.1811	21.466		21.5105	23.4002	22.3976	23.172	23.0527	21.892	22.6347					20.5524		20.4584	23.5312	22.5326	22.9043	19.9084	22.4678	21.6782	24.1214	19.1042	20.2	22.1717	21.9138	21.2299	21.0963
				15.5037																17.714																												16.3958	18.7956
17.6666	18.2453	17.5654	20.0241	17.9156	18.2765			19.8528	18.3165	17.0796	17.2951	19.8708	17.3673	16.4021	18.4213	19.4582	18.9137	18.9607	18.4121	18.261	17.1378	20.3107	17.9652	19.3309	18.0934	18.5363	19.5494	18.5191	19.1625	18.4223	19.723	17.3902	17.0153		17.3659	17.6097	19.789	19.9457	19.2189	18.8216	17.738	18.782	19.7952	18.0958	17.7036	20.7756	20.3058	18.9532	18.2062
18.868	21.2376	21.7988			20.1004	20.5601	21.1365	24.2416	20.3591	22.0568	18.6978	20.1563	21.3522		19.6493	19.7082	18.6337	20.3553	21.3523	22.6469	20.4806	19.7386	20.5943			22.0285	23.1388	18.9669	22.444	19.1741	22.8887	17.0396	16.5721	21.5771	16.3906	21.3256	19.8216	18.5816	19.3237	23.1143	22.4017	18.8903	20.5717	20.4515	22.0103	23.2821	24.682	23.0143	23.2386
23.7286	23.5519	24.2705	24.7891	23.7631	23.1741	22.1737	21.4901	23.8909	23.542	23.4792	22.4797	24.3474	22.3982	22.0495	23.3836	23.9634	23.1336	24.5732	23.5726	23.6151	23.3229	23.8197	24.059	24.6818	24.0302	24.6745	24.6912	23.9009	24.2609	24.4	25.0443	22.6504	22.67	22.8826	22.7612	22.6763	25.2645	24.3027	25.0759	23.9983	24.429	23.9859	24.7611	23.0156	22.078	26.2497	25.6244	23.5565	24.5546
20.8384	21.8606	23.7559	22.2775	22.5692	21.8576	20.4128	21.0038	22.8934	21.8209	21.7743	20.847	23.8863	22.1473	19.5585	21.9417	23.4482	21.5021	23.1915	22.62	22.9019	21.3677	22.164	23.1897	21.8213	22.6108	21.8472	23.9482	23.5151	22.4783	22.1155	22.9801	21.4289	21.8367	21.8909	21.3987	20.4796	22.5704	22.6361	23.9026	24.3914	22.2367	23.2113	24.3815	23.4097	23.0365	24.7583	24.4422	21.7696	24.8669
25.1378	25.6671	26.9709	26.7652	26.5263	24.8198	25.6725	24.0958	26.5704	26.8945	26.1215	25.8959	26.831	26.1264	24.7938	25.9242	26.8498	26.5775	27.8198	27.5185	27.4617	25.6091	26.7992	26.192	27.5082	26.148	26.4549	26.911	27.1828	26.3811	26.194	27.8245	25.4191	25.0524	27.9294	24.1362	25.8318	27.9134	28.1401	27.5375	27.495	27.4442	26.5128	28.85	26.7748	27.0815	29.2377	29.1515	26.8492	28.6523
18.212			20.4464		18.6174				19.3242	19.2068		20.2779	18.4803			21.0613						18.378	20.6879						16.6857			17.6922			18.658	18.0691	18.7269	19.1628	18.6662	20.0372	20.0613		20.8691	19.1782	18.7962		21.0888	18.4017
20.9019	20.2954	21.8248	20.4706	21.0218	20.0938	18.7134	18.8727	21.3166	20.4102	20.3454	20.4783	21.0208	18.9607	19.7525	19.6939	21.9605	20.7667	22.0044		20.2705	20.5159	21.8394	20.8105	21.5711	20.6402	20.1182	21.8605	21.2763	21.2327	20.6534	21.193	19.7765	20.9553	18.8988	19.6138	19.4907	21.6088	21.909	21.5411	21.5637	20.7725	21.0652	22.817	19.6003	19.5268	23.9005	22.9673	19.1568	21.2999
24.3905	23.3412	24.8357	23.4028	25.0576	23.0583	23.6017	22.7208	24.6685	23.5058	23.6265	22.9336	23.4286	22.2305	22.0424	22.7918	24.5435	22.4401	24.7592	23.784	24.0568	22.3633	24.9253	23.4992	25.3901	24.0824	24.7868	25.3722	24.085	24.58	25.1878	25.4093	23.4691	22.6769	22.2414	21.8273	23.661	24.8437	24.756	24.7814	25.0772	24.7403	25.3214	25.3945	23.3561	22.9503	26.7531	26.1466	23.8629	26.1571
18.7111	17.8801	18.4979	18.6393	19.28	16.6858			17.1549	17.3746								17.9544			17.5795			17.7879	19.9158	19.206	19.613	20.8516	18.6661	18.1988	15.4752	17.4936		16.1932		15.5153		18.1851										17.8319
18.3938	18.0019	19.757		19.1983	18.3564	18.3969				18.6799	19.0274	20.3548		18.634	16.9717	21.1404	17.7582	18.815	19.2379	17.8695	16.8692	19.4663		19.9537	16.9302	19.7354	21.2698	20.0839	16.7782	19.2081	22.4141	18.6835	17.7314	17.6549	17.1513		19.9903	20.0089	19.3805		20.5554		22.2163		18.5234	20.3568	20.4876	19.5999	18.5352
19.3486	19.4233		22.2861		19.9741				20.012	20.0027	17.0012	20.9644	19.0005			21.2524		20.1883		18.3895		20.2756	21.1434	19.7974	19.9385		21.935	20.0677	20.6414		21.056		19.3037		19.2916	18.357		19.9509	20.2266	19.9329	19.5602	19.4962	21.0815	20.0763	20.0213		22.2471	19.3373	20.8425
																																		20.6208								19.9317							21.6535
	16.7212		22.2536	19.8027		20.8521		23.5734	17.0415							17.6999	20.9714							21.6147	18.8289		16.6216		18.4237	17.2009	18.9492		17.6617	23.3783		20.7807	20.46	20.9047						22.5368				17.569	24.8737
	16.6246	17.1756	18.0563						17.2133		15.7099	18.3188	15.773			15.4254		18.4736	14.6912	17.8298			17.4648		16.7735	19.0207	19.7568	16.3915		19.174	19.211	15.865	15.813					19.5166	18.7301	17.2502	18.0882		19.3836		17.7741	20.2232	20.2399	16.6139
24.4174	24.1574	24.9436	25.5314	25.0414	23.8963	23.5538	22.9501	25.4918	24.191	24.6367	23.8887	25.2922	23.9198	23.6835	24.0111	25.4457	24.6101	25.6332	24.5363	24.7206	24.2754	25.1963	24.7453	24.5972	24.9915	24.9659	25.3385	24.9859	25.066	24.8679	21.844	23.8301	23.5777	25.0444	24.3383	23.5191	25.3881	25.207	25.1198	25.4676	25.5178	25.2255	25.4797	24.1215	24.4844	27.1562	26.6905	24.0123	26.1649
			21.125						19.8324			21.4733	19.9975					20.8829		20.6453							19.1158					18.9195					19.8634	19.7687	20.738	20.3671	20.1158			20.0298		21.3705		20.2988	21.9543
21.391	22.0344	22.3923	22.8106	22.3205	20.4444	20.5256	19.7224	22.1975	21.3919	21.524	21.1581	23.0364	21.9657	20.8754	21.6938	23.4433	21.4962	22.9938	21.8263	21.5847	20.8837	22.8545	22.4746	22.0421	21.598	22.3456	22.2152	21.8666	22.1382	22.1893	21.4062	21.0343	21.3074	22.1026	20.6183	20.4079	22.4575	22.1385	22.7235	22.2843	21.9596	22.7277	24.6712	21.4249	21.7656	24.9604	23.7492	22.7085	23.1889
23.8589	24.0419	24.9169	24.0589	24.7976	23.8191	22.3239	22.1032	25.3546	24.0203	24.0523	23.7636	25.4852	24.3081	23.2642	23.4436	25.2004	23.433	25.3968	24.8436	24.7526	23.0509	23.2952	24.9749	24.956	24.2223	24.4755	25.3266	24.6088	24.7434	24.2016	25.5496	22.9911	23.8658	23.552	23.3764	22.6489	25.8044	25.4691	26.0301	25.9488	24.764	25.484	26.2154	23.9626	24.9684	27.1126	27.3822	24.8757	25.9621
19.5638	17.8801	20.1479	21.0846	19.3194	18.0927	18.4241		20.8344	19.502	18.0049	19.6029	21.1639	18.6417	17.559	17.9045	20.7076	18.7711	22.5144	19.5932	21.3103	19.5751	20.1821	21.0809	20.8289	19.6531	19.2411	20.1253	19.239	18.9732	19.6936	22.8423	18.5171	20.3271	19.7197	18.4765	19.3072	21.7032	21.2133	21.7369	20.679	18.6927		23.4176	15.723	20.1377	21.8643	22.4091	20.1174	21.4655
18.5958	19.7549	20.7162	20.4785	20.6113	20.4916	17.3324	18.102	19.0479	18.6463		19.6972	20.8114	20.7545		18.4831	19.9005		20.339	17.0003	19.8494	21.079	20.3718	20.4043	20.1239	19.7261		20.4902	21.1618	19.6668	20.3125	21.4093	20.1115	17.732	21.1586	18.2625	20.4636	20.7149	16.7435	17.8697	21.717				19.122		21.5728	20.0116	19.7587	20.518
23.849	25.6101	25.328	26.2486	24.9663	24.1418	22.2936	23.2313	25.3306	25.8585	24.8113	24.0093	25.4976	24.7651	23.261	25.3811	25.949	24.1887	26.4717	25.5174	24.9139	24.6777	25.9893	24.5341	26.4216	25.3753	25.5171	26.2724	26.0342	25.3194	25.6683	26.7348	24.7231	24.603	25.8704	23.3795	23.2926	26.5939	25.8891	25.7563	25.6656	25.259	26.3027	26.7081	24.2569	24.2116	27.6897	27.6606	25.5527	26.9078
	19.2077	20.2809	19.8949	20.9833	16.4974			17.1145	19.5444	18.1951	18.3991	20.5614	19.2178		19.8718	18.8344	18.3361	18.8463	17.5837	19.3415		19.979	20.4278	19.1376	17.2377	20.8952		19.4919					20.5253	22.2477	19.0965		18.7919			20.7321	19.324	21.597	21.3665	18.9003	19.9399	21.3094	23.4709	20.1269
20.4046	21.4134	21.3629	22.0597	22.4071	20.9647	19.3598	18.3967	22.2462	20.9516	21.1443	20.465	22.9266	19.8484	20.3485	20.3452	21.463	20.1077	22.0729	21.5099	20.7324	19.8681	20.1161	22.0179	20.8234	22.0444	21.4793	22.2664	21.5357	21.3421	20.9287	23.3787	19.4776	19.8249	20.0558	22.3301	19.5274	21.8872	21.5399	22.1062	22.449	21.0862	23.8183	23.2327	20.8333	21.1312	23.947	22.8603	20.8454	21.4505
22.7643	22.8878	23.1698	24.5301	23.6931	23.0503	20.3766	21.0149	23.9929	22.1159	21.9065	21.7813	24.0806	23.0984	20.734	22.9079	23.9857	23.361	24.2173	22.3895	23.6968	21.8761	23.8581	23.7623	24.057	22.4558	24.5632	23.4197	24.0469	23.6482	23.9109	23.6332	21.4665	22.29	19.2531	21.5724	21.3341	24.0362	24.529	24.7768	23.8256	23.2452	24.0529	25.2475	21.7754	20.9232	25.6281	26.0861	22.7047	23.739
22.2399	23.1904	24.7328	24.0044	23.8395	22.9678	21.4195	20.6238	23.8242	22.7883	22.4296	23.0284	25.288	23.6927	19.831	22.7761	23.9492	22.4446	24.4926	23.9568	23.8658	22.4854	23.856	24.1337	24.7753	23.2805	24.6461	24.6313	23.8618	21.3972	24.6794	25.2962	22.1668	20.7495	23.5355	22.1367	21.3357	23.7641	24.5854	24.5806	25.1542	21.9564	24.3418	25.0451	22.4042	22.7781	26.9202	25.7599	23.5591	24.6677
18.8831	20.2549	21.5213	19.9538	20.1073	19.2438	18.2094	18.2589	20.3886	17.8425	19.6799	19.3105	20.4538	18.9005	18.9415	18.5409	21.4733	19.9782	21.1244	18.5218	21.0683	19.097	19.7314	20.0817	19.2046	18.6742	20.1288	20.2385	20.7998	19.7893	19.5138	19.7097	19.3788	20.1867	19.91	18.6387	18.2963	18.6065	20.701	20.8694	22.0112	20.5142	21.5251	22.5148	18.7318	19.8177	22.131	22.8208	19.0788	22.0476
20.3797	21.5307	22.3704	20.5293	21.7092	19.875	19.155	19.8744	22.2661	19.9001	21.3509	21.0538	21.5609	20.4856	19.8612	18.9089	21.4434	20.7502	23.5056		21.931	19.5532		17.5391	19.889	20.1486	21.5357	22.4888	21.6085	19.9609	19.7971		20.843	19.819	21.5621	15.761			15.323	21.5446	23.7653	21.194		14.8141	22.5128		19.0399	20.6565	20.299	23.6169
19.0359	18.9612	20.8556	21.2106	21.8734	19.4529	21.2208	17.5519	22.002	21.1039	20.3627	18.0703	22.8708	17.6911	18.6854	19.3016	21.2425	19.4088	22.5396	19.883	19.3071	20.4564	22.9273	22.0334	20.3587	18.8851	21.303	21.7207	21.7689	20.3265	20.1954	21.254	19.5493	20.4854	20.0216	19.3766	19.5907	21.7075	21.5788	22.143	22.1824	20.2038	22.5111	22.2568	20.2939	19.4177	24.0446	22.1686	20.6707	19.8591
18.7101	20.5434	20.6157	20.3672	20.4787	18.9555	18.2059	17.33	19.9856	19.0592	20.3442	20.0445	20.7503	20.0198	19.4188	19.3931	21.305	19.4343	21.071	20.6986	20.1487	19.9984	20.0204	20.206	20.3407	19.5682	20.1286	20.1049	20.524	19.761	19.6525	21.6799	18.5343	19.2449	20.319	19.1451	18.4014	20.8446	20.2853	20.7845	21.9265	19.7007	21.7362	21.1498	19.5697	20.1821	22.7399	23.9759	20.4978	21.7193
	19.351								16.9607																								17.4822						17.6195		17.8476	17.8362			17.6544		20.1672
20.4425	21.4058	21.4806	21.5577	21.3649	20.3372	19.3298	18.7361	21.0867	21.4194	20.8764	20.5689	22.3459	20.6882	21.0579	20.2085	21.4015	21.4131	21.419		21.0248	20.2644	22.1314	22.0378	20.6454	20.3819	21.6308	21.4648	21.9116	21.2281	20.8325	21.0092	18.4407	20.4375	21.6731	20.6864	19.6061	20.8119	20.9567	21.8892	23.3194	20.7188	23.6008	22.9991	20.5884	21.0781	24.6066	23.5178	21.2687	23.5894
19.3084	19.1715	20.3101	20.354	19.9607	18.2911	18.2897	16.6805	21.8646	18.4416	18.7369	17.3044	20.7374	18.3023	17.5289	18.3133	20.5581	18.3549	19.6628	19.4584	19.527	18.5916	20.5631	20.0433	22.2889	18.3365	20.156	20.3808	18.931	19.278	21.8088	21.5294	18.6744	18.2205	21.2625	18.0493	17.7856	20.0888	19.7724	20.0083	20.1155	17.9937	20.5014	21.0075	17.7229	17.8632	22.2661	20.2821	18.9883	19.4265
																17.6112	15.2722		21.1963	19.4921						18.31								19.9232									20.1283					18.7208	19.1865
			15.7213						17.6931		18.31	16.1766			15.4536	18.3028								20.1069		19.1641	15.7513				21.22	18.0631	15.5124	17.0677							15.6891		18.1386			21.6927
	19.1237		14.391					19.8495								19.8297		20.1325	20.8751	20.2365		20.892			18.4716					18.3357				18.5602	17.6759		20.3166	19.1746			18.2212
21.7117	22.8851	23.159	23.5642	23.0481	21.9557	20.1599	20.3868	23.8573	23.0676	22.3322	21.4465	23.6634	21.5802	20.3382	23.3879	24.2245	21.8654	24.0084	23.088	22.4596	22.3403	22.6032	23.9394	23.8685	22.0067	23.5913	23.7216	22.7938	22.8241	22.5879	23.8565	21.4606	22.3042	21.6265	23.0427	21.1988	23.6688	22.9181	22.95	23.7392	22.3355	23.7728	24.5609	22.4154	22.1905	26.2136	23.7775	22.8383	22.2082
21.6558	22.2544	22.2071	22.3345	21.89	21.739	20.8144	19.7723	21.2036	22.0518	21.6635	21.2495	22.6597	20.931	18.4953	21.6233	22.5321	21.0805	22.6134	21.154	22.074	21.289	23.2403	19.6508	23.9353	22.3589	22.5452	22.766	22.4307	22.8706	22.04	23.3359	22.4418	21.2733	22.2409	21.997	20.3429	23.4243	22.6534	22.5989	22.3908	23.0974	22.0805	23.3067	21.4092	20.4558	23.5471	18.9413	21.7681	22.4777
19.4286	19.966	20.0493	21.5277	20.2829	19.7054	18.3893	17.317	21.7089	19.9235	19.3117	18.1835	20.5922	19.7099	18.0656	19.477	20.0447	19.5524	20.036		19.7289	17.9801	20.1243	20.4907	21.4138	20.1902	20.7961	20.5258	20.3246	21.0336	20.5725	19.4589	18.5516	19.0734	20.5435	19.2257	18.8604	21.3102	21.0704	20.4358	20.4041	19.0688	20.3139	21.2079	19.9814	17.3585	21.9087	21.6471	20.1837	21.0132
19.712	20.9599	17.8145	22.1073	19.901	18.2723			20.5586	18.5891	18.4707	18.807	20.057	20.0499	16.9838	18.1248	20.881	17.6381	21.2234	18.219	20.0344	17.9007	19.2461	18.0745	19.5194	21.3057	17.8225	19.2703	19.7647	18.9229	19.4939	20.0218	18.6506	18.4866	20.4256		16.1493	19.5468	18.4367	20.0492	19.0897	19.9622	18.6784	19.8017	17.947	16.7731	21.2138	20.6517	19.0216	19.9179
18.4175	20.6276	19.6588	20.689	20.6328	20.2345	18.685	17.824	20.127	19.956	19.8864	20.0498	21.5775	19.7018	16.5489	19.2644	20.8012	18.7571	20.9592	20.9667	20.5999	18.7721	20.9126	19.0617	21.9529	19.7863	20.4738	21.2949	19.9404	20.2628	19.6565	21.4487	19.5976	19.5348	19.9705	17.9687	17.1821	20.7921	19.3918	20.9978	20.5239	20.1334	19.9406	21.3609	18.5951	18.2013	22.6596	22.2107	19.6192	20.8738
	17.783							16.8151				18.7429	16.5277			16.647	16.7277					17.7842	21.6347			19.5988					21.1294	18.8554									17.7282		19.1066		18.1302	16.0572	21.7849
	19.6801	20.1116	20.4223	21.2812	19.2959			19.8605	20.5062		20.2591					20.8769	20.7057	21.4723	20.2782	20.5365		20.621	20.3842		16.3931	21.8699	18.7001				19.8834		19.0118		17.7453		22.0755	19.0899	21.6742	21.1215	20.5886	21.6507	22.441	19.7264	18.529	22.5116	21.9413	18.7121	20.2561
	21.3209	21.8177	21.5073	20.6877				21.6855	20.9324	20.5254	21.1277	22.3064	21.2197	19.1247	22.1196	22.944	20.3914	23.9817	21.9578	22.0444	21.2061	21.7037	23.2472	20.8769	20.7309	23.5206	21.1243	21.4365		23.0344	20.06	20.7416	20.7773	21.0283		19.5745	20.5789	22.7688	24.0499	22.185	21.9665	23.2669	24.2987	20.7913	20.188	24.5089	23.7572	20.8291	22.4256
19.4667	19.6931	20.6614	19.0406	20.004	19.1889	17.374	15.693	19.8076	18.7052	17.7614	19.3775	19.9577	17.5624	18.3935		20.689				18.603	18.088	19.2279	19.4139	20.5172	19.1858	18.3293	19.094	18.4411	19.6811	18.6522	19.956	17.218	17.7836	20.6187	19.1016	17.3531	18.3483	19.8357	19.1043	21.2338	16.8369	19.7401	20.4336	17.1904	17.673	21.2138	21.9007	18.7245	20.6608
19.9543	21.2151	22.5176	21.2306	21.3634	18.5251	18.0308	18.1397	20.5479	20.8643	20.1417	19.5059	22.2312	21.5024	19.0892	20.3711	21.8545	19.009	22.1234	21.7495	20.4619	20.0419	22.3828	21.7866	21.2389	20.3332	19.8859	21.0124	20.663	20.7643	21.1175	20.2017	19.0406	20.802	20.6378	19.8999	17.2605	21.1008	21.7254	21.4587	21.8731	20.7764	22.0239	22.9652	19.5632	19.0287	23.3536	22.9634	21.3284	21.7015
	17.5563	17.7939		17.779					16.4952			16.0562	17.8065		17.786	18.6332					14.996		18.1612	18.2074	16.4073			16.6344	17.6934	17.8087			17.3132	19.0539												20.7175	19.0164
17.6255	16.0919			12.8023					15.5704			15.5138						15.0001				16.5854		17.3471						16.2837	17.5532	14.3237							16.7676		15.4216		16.7611			17.0078			18.2513
17.8077	18.7166		21.0836	19.753	19.4023		15.9406		18.1431	19.0084	18.4329	20.861	18.331			18.2025		20.0356		19.0519		18.0165	20.2875		19.889	19.5893	19.0389	18.5839	19.1299			17.13	16.0476		19.5789		17.1066	19.7564	20.2567	19.7357	19.4398	19.4037	22.0853	19.3616	17.8506	21.4277	21.8949	19.3898	18.1265
18.217	18.7326	19.0009	18.7222	20.5371	17.4473	15.7374	17.5091	19.5796	18.1322	18.3436	17.7067	19.7962	17.5076	15.3655	18.4913	19.5157	18.4252	19.7241	19.4623	18.0312	18.074	20.468	19.4698	18.7741	18.4725	15.7652	19.8266	18.4149	18.5964	20.2469	20.234	16.7889	15.5685	19.9368	18.7066	17.6938	18.996	19.9383	18.9854	21.5577	18.8683	20.249	20.235		17.5356	22.2524	21.0781	17.7539	21.821
18.76	19.5156	21.8219	23.1952	19.098	18.2385	18.2336	18.429	20.1448	18.8204	18.8096	18.0668	20.3705	17.8303	17.6065	21.2769	20.6826	18.8595	20.8499	20.7661	19.6606	17.0222	20.4127	20.0054	20.1183	19.8651	16.5602	20.6638	18.7918	19.9356	19.9525	20.3041	18.1048	16.7531	20.0651		17.6051	20.2727	19.5237	20.0565	23.7595	19.8098	20.9907	21.7573	19.6417	18.9587	21.9002	22.0268	19.2487	21.6931
22.0824	21.262	22.4405	22.4365	23.0993	21.2225	18.9629	20.3309	21.79	22.7582	21.0072	20.9695	22.8324	21.4086	18.2068	21.185	22.1146	20.4557	23.1658	20.8036	20.788	21.6244	22.9117	21.2187	23.2072	21.9763		23.5581	21.9467	22.8041	22.8749	23.9757	21.0813	21.6127	21.7279	21.6082	19.8416	22.7019	22.1592	22.3246	21.8284	22.3055	23.6736	24.4176	20.8266	21.3389	24.6897	23.9829	22.0015	24.0669
19.31	20.2637	20.0166	15.5015	20.8444	17.632		17.2181			18.9702	16.7216	20.6749	19.2272	15.3714	17.7724	21.1743		20.35	19.562	20.5887	17.7022	21.3692	20.1641	19.8285	18.219	18.1864	21.0034	19.5351		20.869	20.504	19.4678		20.2864	18.651	17.2995	20.4874	20.397	19.9946	21.282	19.6138	20.2282	19.5221		18.3873	21.0795	20.3267		21.6885
	13.1272	15.8827			13.0923					13.1252				16.0141	16.2734	16.1036																17.3605	17.6557		14.3131
								17.7919												20.0353											20.0709							19.9266
18.1513	18.6684	18.0377		17.4735	19.0247	19.0242		16.3702	18.3004	18.6096	18.656	17.835	18.3341	18.8847	17.8633	18.7334	16.7177	18.8945	18.1587	18.1764	16.5572	18.2408	17.974	18.0123	18.1062	17.0102	15.4815	17.9091	17.3789	18.2805	17.3361	19.0944	18.1702	18.3097	18.5134	17.6884	17.5716	18.7809	18.3868	17.0797	18.0245			17.5043	18.5292	16.9209		17.9176	17.7005
	16.3524		15.8341	18.0516								17.3438						16.9583			17.8166	18.2509	16.9338	15.299			18.5544		15.9841																	18.6063
15.3521	15.9214				14.9948	14.7686			16.4217	12.4345				14.9604										15.3067				15.5462			15.1258				15.2158										15.1325
21.9492	23.046	22.2965	21.2611	21.7356	22.1606	22.4211	20.8038	21.6783	23.2265	22.8373	22.6789	22.0408	23.3078	23.9746	21.4125	22.1904	21.6402	23.0311	21.3746	22.9394	19.8531	23.6387	24.1756	21.0437	22.8795	21.1943	21.4137	22.8804	22.5583	23.406	22.7219	22.19	20.0705	22.1574	22.4816	22.6775	21.5062	22.7183	23.6388	22.4045	21.9139	23.1583	19.9556	22.4305	23.1047	21.1958	20.324	22.174	22.5567
				15.4418	14.8291		19.4057																																					15.0835
																																	15.5914
	17.8855				17.7855				16.918	16.9357	17.4418		17.6473	18.4222	17.3676	17.5034		15.5881	17.6346	17.6981	17.5663		17.1087	17.5725	18.0192			16.8541		17.6373		17.7901	18.4468	17.2401	18.8835	18.448	17.8693	16.8175	17.5736	16.5417	16.6134		17.3707	17.8295	17.3069			17.2897	17.1152
	18.4234	18.6687			17.8992				18.126	17.2017	17.7187		18.5637	19.1403	17.3255	17.502		17.0587	17.6836	17.772			17.2675	19.0039	17.4194			17.9701		17.8183		18.3873	19.6326	18.298	19.5241	17.6034	18.1989	17.1605	16.7364		17.2207			17.9325	18.2918	17.6176		18.7986	17.4069
	16.9454				15.775	15.7111			16.3762	15.6512	16.4048		16.2066	17.3511				16.3973	15.5018	16.851			16.6959	16.4662	17.5395			16.5668		15.6187		17.0657	17.8556	17.0679	17.2087			16.8836			16.2064				17.7636			17.0355
														17.3582																			16.8284												16.0502
	16.2217	17.5354			16.4292				17.0319	14.7954	15.7922		15.2315	16.7465	15.7111	15.7507		13.0721	16.1865				16.5545	18.0088	17.3778			16.2978		16.9845		16.6576	17.7108	15.6302	17.6405	17.4489	16.4128	15.1043							17.3442
20.0083	20.2534	20.1648	18.4225	19.4582	19.7151	20.1495		18.4979	19.8529	20.1544	19.8996	19.2689	19.896	19.9051	19.6477	19.8648	18.6484	18.9292	19.8384	19.4583	17.8947	18.9455	19.9899	18.4269	20.0684	19.0163	19.3742	19.6222	19.1284	19.8067	17.8278	19.7332	20.2405	19.5398	20.6073	19.1828	19.104	19.9958	19.6059	20.249	19.5681	19.7403	18.1253	20.0825	20.0345	17.9321	18.3931	19.1444	19.1269
							18.2754
16.6059	18.3716			19.0987	17.8927				17.3264	18.3391	17.2752		18.6653	17.7678	18.8923	16.6439		18.2448	17.5431	19.3247	16.6494		19.1013		17.9981			18.1228		18.9158		17.8594	18.3012	18.7043	18.5113	16.0156		17.8285							18.5967			17.9153
19.234	18.9343	18.4532		18.5453	18.7846	19.0893		17.3077	18.7442	18.4802	18.8519	18.061	19.0261	19.6377	19.3564	18.996	18.2444	19.2863	19.1278	18.7362	18.5501	18.9897	18.8783	18.7418	19.2976	17.5974	17.1261	18.9196	18.7861	19.1898	18.3227	19.0744	19.1453	18.908	19.0105	18.392	18.5013	18.9226	18.2317	18.3454	18.7591			18.4861	19.4635	16.1906		18.5821	18.4878
19.4515	20.8308	20.1012	17.2727	18.4983	20.4943	18.8934			19.1233	19.897	19.6207	18.1937	18.6305	19.6465	18.115	18.9432	17.4342	18.9117	18.8056	18.7707			19.193	18.1368	20.2079	18.2894	18.5056	20.44	18.2856	20.4931	18.3669	20.3211	21.3971	21.0377	19.6976	18.7816	18.3308	18.7459	19.2301	18.9385	18.2739			18.8424	19.6318	18.212	18.4501	20.0666	17.4703
	18.6607			14.4912		18.155			18.8442	17.1936			19.208	18.9578														17.7176				18.3686	17.9983		17.2414										16.1743
18.1448	18.3465				18.2485	18.9882			17.8154	17.628	17.8647	17.3389	17.4254	18.6311	18.3188	17.942		17.9833		18.7074	16.444	18.4703	15.7586	17.3288	18.386	15.6136		18.2423			15.7803	17.9792	18.4574		17.9057			18.5261	17.3833		18.3958				17.9125				16.9289
16.1612	15.3648				15.9386				15.6941	16.6338	16.7494			15.6321				15.345	16.3499		15.019	15.7194	15.6009					15.5762				15.9884			15.8342			16.4032			14.8788
																																	15.4177
										17.1467	16.3856		15.1534	17.7656		16.7876		17.4351	16.2536													17.3588	16.7723		16.7167			17.3116			17.3622				16.671
17.2689	16.3409	15.6668			16.4575	16.7521			16.0947	16.5017	16.94	16.3889		17.1483	15.6365	16.4092		16.6893	16.0633		16.6686	16.4599			16.5057			15.5731		16.3598		17.3279	16.8324		16.8999			17.0233			16.4875			15.9475	16.4038	15.3369		16.9809
17.3372	17.0663	16.3465		16.0984	17.1656	17.7133			17.0406	17.8435	17.4927	14.922	17.0024	18.2	17.3354	17.6921	16.1606	17.7575	17.4501	17.6372	15.4976			16.7466	18.1614	15.5396		16.7369	16.2301	17.9365		17.2148	17.4753		17.7245	16.0152		17.4488		17.341	17.1423			16.9062	17.1128			17.9028	16.424
21.1879	21.2753	20.7503	18.3578	19.7556	21.2456	20.6514		19.3214	21.5322	21.7526	21.4767	20.2597	21.422	22.8611	20.919	21.2445	20.859	21.5074	20.9681	21.6176	19.8711	20.2443	21.4543	20.8983	21.4495	19.658	19.3237	21.1024	20.6341	21.0032	18.7185	21.1148	21.7734	21.5151	21.9181	20.8441	21.1027	21.0515	21.2111	21.1809	20.9923	20.0926	18.5428	21.0829	21.7518	19.4659	19.6609	21.5438	20.4897
17.7528	17.6779		18.2002	17.8504	16.9093			18.5707	17.5485	17.3941	17.2278	17.0279	17.277	17.9888	17.6448	18.3259		17.5868	17.1881	17.3842		19.1986			18.7084		17.6733		18.8903		19.724	17.8901	18.0501		17.4016		19.2258	18.7117	17.007		18.3858		17.0047	17.4148	17.9048		16.2868	17.7487
	17.4829				17.2217	15.789				17.514	16.671		15.9257	15.3927					16.4175				16.4649					17.3689				17.6496	17.3065		17.6855			16.1352			17.0711				16.7259
	15.8246				15.3549				14.8368	15.9299	16.1631		15.7927	16.9123									17.4305					15.2187				15.8085	17.1434		17.2471										16.6185
	16.59					16.4016																																16.0881			16.0814
	18.0576	19.1837			18.4506				20.5105	18.1779	17.2699	18.2642	18.2254	20.5936	17.5031	18.4155		18.2959	16.596		16.9263	19.3082		19.1497	19.054		15.6828	17.4317		18.0224	17.5121	18.3355	18.4996	18.3027	18.7519		18.323	18.2573	18.704	18.7238				16.9481	16.7504			18.4098	19.5499
	17.55				17.0405				17.3315	16.733	17.0682	17.1381	16.5338	19.35		17.7238				15.5097		15.8211	17.3672					17.5219				16.843	17.1934		17.6982						15.7836				17.8733			17.0623
18.5217	17.7965	17.4004		17.0321	17.9683	16.9859			17.8006	18.1884	17.6929		18.1661	17.9865	18.0694	18.3075		18.2759	17.9233	17.9831		17.7161	17.515		17.8366			17.6926	17.5424	18.1775	16.8222	17.9138	17.9398		18.2435			16.0196	17.732	17.9009	16.6845				17.7374
19.1308	20.1596	19.6249	17.8961	19.215	19.636	19.2269			19.7033	20.5558	19.8848	18.8883	20.5608	19.8985	19.0783	19.3333	17.7409	20.1441	20.3097	18.9088	17.8688	18.4721	20.6722	18.148	18.7748	18.5413	18.4843	20.5517	18.8517	19.7798	18.559	20.0334	20.3099	20.3789	20.2369	18.605	18.2028	19.0278	19.1414	20.3704	18.8682	19.5871		18.5055	20.9581	18.7922	19.6282	19.9069	18.145
	16.3644				16.72				15.8013	17.2821	16.6092		16.6164	16.9514	18.3493	17.1721			16.2407	16.5301	15.3118	16.5078			16.5609				14.7629			16.1182	17.3213	17.416	16.3922			15.4299			16.4797			16.4114	17.7164			15.7182
	14.4764																															14.216			15.881
19.0705	16.8798				14.686	17.1807	15.8378	17.7698	16.1449															18.8465	18.566			16.2781	19.2456	19.2601		16.3855	16.4606		17.8642		19.0986
	17.9574			17.7978	16.3434				18.9339	14.9767	15.5739		18.6362	18.5583	18.5268	17.7449		16.875	16.6542	20.2241				19.4449	18.2652			15.9993				16.918	16.3657		18.7888		19.3989								15.6473
	17.9363	16.5558			16.3409				17.8512	15.8349			17.0308	17.265		17.3264				15.3793			16.7118					17.9588				17.4697	17.8478		19.0761			16.6824							17.8047			16.7903
18.315	16.928	16.9145				16.1818			18.1299			15.9837	17.6351	17.9559	18.7354	17.9301	15.7862	17.1351	16.7378	19.5521	15.9134			19.6753	18.3509			17.4855	18.0202	18.0873		17.3889	17.6653		18.1061		19.6464		16.4547		17.2557				16.2442
			16.7362	18.0198		17.2703	18.19	17.6642			15.8828	16.4101			17.7347	17.3755	16.55			16.9871	20.271	17.7119				18.1695	16.3011		17.5228		18.5348						18.2213	16.6263			16.9338		17.8418	16.3063		16.6095			18.1869
18.716	19.9253	19.7264	17.7288	18.0896	17.9472	19.6459	17.513		19.433	19.3765	17.6676	17.9165	20.6007	20.4515	19.3844	19.8008	18.8834	18.2654	18.6463	19.8214	16.3987	18.4771	18.8402	20.0691	20.6996	17.6542		19.3785	20.4404	19.5002		20.5618	20.4522	19.8953	20.2125	20.0824	19.6305	19.1851	20.2297	19.2141	20.4675	19.7019		18.3204	19.068		17.8517	19.1059	19.202
17.6154	19.7819	19.5069	17.09	17.0688	17.5523	18.6552	15.0063		18.975	19.0747	17.4739	16.7399	20.5223	20.4053	19.349	19.7037	18.2083	18.3118	18.4073	19.3861	14.6777	18.0469	17.9092	19.783	20.3237			19.1848	19.9102	19.163		20.1383	20.4722	19.9927	20.1113	19.4549	19.3754	19.2664	20.1831	19.088	20.0048	19.2783	17.2699	17.81	18.4892	16.7474	18.5691	18.4222	18.614
	15.7737				14.0826				15.5936																			14.5877				16.4204	16.1356	15.5406	15.522
17.9464	20.0794	19.6864	17.0769	16.2964	17.9427	18.9654	15.7957	17.375	19.564	18.6885	18.0069	16.6113	20.4253	19.2581	19.4819	19.779	18.0967	18.6157	18.478	19.19	16.4263	18.623	18.1659	19.9612	20.1606	16.5479	16.6089	19.4168	19.9948	19.3815	17.241	20.126	20.3525	20.7802	20.2291	19.8578	19.5197	19.4813	19.9314	18.9679	20.4184	19.6544	17.5488	17.3837	19.7884	17.2216	18.1942	18.9103	19.4672
18.7836	18.8791				18.3799	18.3747			15.2079	18.2754	18.1812	17.5111	18.3808	19.0619	18.0288	18.2758	17.8675	18.1385	17.4818		16.4708	18.009	18.1541	18.6558	18.4022			18.4933	18.0805	18.5187		18.8818	18.9353		18.0895		15.0536	19.159	16.5708	17.8612	18.2543		16.1413	18.2814	18.8437	17.1354		18.1884	17.4255
										15.7383	15.1079			16.7144		15.5625			15.4326													13.5662			16.4088
	14.9733	15.8805											14.8694	16.1188						16.0095								15.862		16.0213		16.4534	17.2537	16.3297	16.3127										16.89			14.9609
	16.4322		16.8803	18.3241	18.5265	15.3051		16.487	16.8696	18.5285	17.9314	17.8168	15.4194	20.0049	16.5971		14.9933	15.1029	18.5088		14.8708	16.6101	18.1266		16.8546	17.3621	18.2337	18.1899		17.0683	16.8007	16.3718	14.7174	15.7368	16.3314		16.3404	16.616	18.6177		15.8643			17.8599	16.3991	16.3468	16.5028		17.815
	13.5975																																14.7568		16.0859
					15.5737					16.0732	16.6763																	18.3335							16.3899										16.5326
25.0289	25.4611	26.5633	26.2223	25.8458	25.0121	23.4108	22.8822	26.3323	26.2937	25.0206	24.9449	26.6938	24.8075	20.339	25.5711	26.7141	25.5977	26.9513	25.2452	26.4074	25.2382	26.5206	25.8138	27.1556	26.0111	26.6514	26.6723	25.3876	25.883	26.2493	27.0493	24.3817	24.72	25.6544	23.7595	24.5226	27.1151	26.7642	27.3112	26.3199	27.0382	26.4565	28.6147	24.987	23.7809	28.7327	28.3166	26.0212	26.8779
16.7156	17.5418				14.9811				15.778	17.4978	17.9009	15.0999	16.3721	17.6947	16.1583			14.8068	16.8232			15.6939	16.481		15.7262	16.5802		17.1592				16.9301	16.9783		17.1722			14.8965	15.6381	17.4738	16.1774			17.7184	16.9573
18.6343	19.0324	18.857	18.781	19.1907	18.8792	18.4557	17.9879	17.6872	18.6823	19.3152	19.0509	18.9336	19.1851	20.2894	18.8018	18.6823	17.4453	18.2204	20.0763	18.3065	17.9022	18.3075	19.1279	18.987	18.4502	18.7207	18.4271	19.0761	17.862	18.7893	18.1816	18.9327	19.3001	18.361	19.9866	18.764	17.9214	18.8305	19.251	18.7471	18.538		17.8271	18.9852	19.0679	18.7559	17.7646	18.6421	17.109
17.9753	18.6056	18.3068		18.3924	18.1532	18.1676			18.1227	18.369	17.9103	16.9778	17.8258	18.9349	17.6261	17.5672	17.4754	17.9267	17.4531	17.8663	17.1388	17.5276	17.7798	18.0256	18.0833	17.1094	15.9938	18.2526	17.3892	18.1008		18.5408	19.0907	18.344	18.4845	17.4153	16.6292	17.7939	17.5915	17.2481	18.0683			17.6081	18.5869	15.9045	16.9438	18.4777	17.6749
																																14.5556						15.9147
																																			12.7818
							19.3812		21.5532			19.3359	20.0919	19.8717		19.8226			21.1329	19.4908															19.9816			18.5749	19.3201	19.9963	18.9345				21.1799			19.8098	18.9573
18.8123	18.9613	20.7376	20.0648	21.7158			16.8195	19.4775	18.3185	18.7555	18.2212	20.5291	19.296	17.1319	19.2024	19.8135	18.8849			19.307	18.5115	19.3786	19.2438	20.596	19.5421	18.8893	19.7958	20.4585	19.9753	18.1923	20.0765			19.8057	18.4604		20.2472	19.5385	21.0593	20.0271	19.0806	20.0614	19.6756	18.2731	19.7225			19.209	22.7408
		16.7397			14.8373		17.0946							14.2771						15.7206					15.2846							17.7557	17.9691		15.6917
17.6441	18.4277	19.0462			17.3585	15.3087			18.2019	17.6068	17.3505			18.9552	17.9222	17.7343			18.6978	17.3567			17.4729	18.492	18.3958			18.6724		18.9563		18.4324	19.829	18.4103	19.3237	17.5488	18.475	17.6887						16.1555	18.8259			18.8401
	16.4174	16.7309			16.2036					14.9737	15.4798		15.7791	16.6576					14.7536				15.4819	15.4293	15.4108	15.1147		15.7829		16.0961		17.018	18.2091		18.1645	15.8638								16.5543	15.8792			16.4992
17.9897		18.1016	18.7309	18.8563	16.4994	18.7231	17.3436	18.3744	16.9193	15.6323	17.6232	18.8026	16.9736		18.551	17.1016	18.4232	17.4944		17.053	19.1169	18.891	15.5036	17.8588	17.2698	18.6941	18.1682		18.8347	18.094	19.0118	15.8702				18.6159		17.6729			18.5471		18.3453				18.6496		19.2031
	15.1144									15.0519			14.7519	14.5909									15.6098									15.2967	15.1846		15.2212										15.1949
	15.3036		18.7358		14.6461					16.575				14.9078					17.7578			19.1497		17.3954			18.9375				19.7013		15.4234	17.6519	15.7413		18.6209						18.0902
														14.6079																		16.0461	15.4484		16.8356
																																																	16.4601
18.1966	18.4557	17.5315		17.2488	18.5513	17.8566			18.0264	17.9144	17.943		17.4655	18.4581		17.3958		17.7108	17.5013	18.5729		18.4428	18.0609		18.1353			18.356		17.2274		18.2302	19.1029	18.0075	18.8013	16.6507		17.8451			17.5326			17.5984	18.2435			16.7718
18.2828	18.3114	17.9442		16.9432	18.8858	18.9067			19.2681	17.3891	18.7931	15.9834		19.6357	18.6322	18.3591	19.4567			18.4466		18.4857	17.2271	17.0832	18.4135			17.7421	16.778	18.2351	16.6123	17.3051	17.9282	18.2034	19.6459	18.4233		18.5928	18.2856	17.1939	16.9715	16.9278	15.7456	19.2284		16.5411		19.283
	16.4141				15.6571						13.852		15.3899	16.7313					17.1957				16.9277									16.0385	16.0836		14.9601										17.5076		15.3767
17.6075	18.9875	18.0047		16.7464	18.7277	17.9676			19.1364	17.6697	18.5115	17.273	18.8348	17.8011	17.3699	18.2429	15.9083	19.0104	17.6867	18.7466	15.2756	17.3381	18.2379	16.084	18.3739	16.4397	16.9054	19.5275	17.1247	17.7817	16.5595	18.6488	18.8925	18.6079	18.7302	17.3781	16.6052	18.256	17.8275	17.8895	17.8321	18.2115		17.112	18.3911	16.8641	17.0952	17.9238	15.8592
22.1395	22.1671	22.1006	22.7157	20.9348	21.4449	19.5769	20.9691	21.5792	22.7731	22.4542	23.1548	22.0571	20.4485	19.1408	22.5846	22.0778	21.8548	22.4573	21.5695	21.8559	23.4228	23.6036	23.1793	22.5355	21.9678	22.2876	21.9588	22.2842	22.0741	22.9069	20.8461	21.1912	21.0787	22.3151	20.5484	22.5017	22.2607	22.7171	21.6854	19.7452	22.8373	22.9878	23.689	21.4644	21.3888	23.0128	23.5373	21.1293	20.8458
18.9719	19.349	18.7753		18.3219	19.3103	18.8693			19.0765	19.3218	19.1454	18.0206	19.3082	20.028	18.6869	18.7888	18.0039	19.2316	18.9745	18.9307	17.9778	18.4815	19.1615	18.2063	18.8039	18.0862	17.4252	19.4469	18.3506	19.3055	18.0159	19.2016	19.7253	19.3861	19.4494	18.1779	18.4533	18.4611	18.1494	18.5376	18.6176		16.1503	18.8943	19.3034	16.3921	17.5585	18.9958	18.3366
14.9868	17.1391	16.0727		17.3588	16.7908	16.4946			16.4003	17.3049	16.9556		16.7838	17.7116	16.1613			15.3719	16.6941	16.0467			17.1643		16.4722			17.7064		17.3507		17.3988	17.6975	15.7606	17.7707			16.6453	15.1255						17.5416			16.4825
	16.524				15.8724				15.2938	16.3953	16.9824		16.5441	16.9532														16.5392		16.0264		16.6794	17.3031	15.5018	17.0149			13.8023			14.8262				16.6463
14.3405	15.3815									14.8155	15.428			15.3582				15.9128										14.7037				16.0272	16.0222		15.5445						15.8056				15.8645
									14.8427		18.7498		16.9839					16.9097	16.421						15.6493							14.7189						16.4435			15.5287			15.7078
			17.5796	18.5843	16.8978	17.8968	20.4564		15.942	16.6472	15.1629		15.7872	16.3772	16.1302				17.8997					21.5684			14.9199	16.7414		16.7303					16.2694			16.4			15.9433		15.6696	18.1205	19.0747			15.5652
					14.7118	15.4628	17.5465				14.4694			15.1761					16.1928											14.7866					15.4738									15.8427
	14.4039		17.2193	16.6967	15.6952		17.8048	14.1879	15.7862	16.7805	16.4068			17.41	16.8637	15.8707			17.7699	16.6678				18.5678	15.8385			15.9283	16.4213		14.6633		14.8902		15.5056		16.9796	16.0071			15.8194		15.1129	16.7731	16.1193
			15.8879	16.6041	16.1036	16.2547	15.8902			17.2768	16.8644	17.2134		15.2702		14.8103			17.6719	15.9662				17.0598		16.1824	15.9021						17.024		16.3307			16.4442			16.2568				16.3577	16.7514
			17.5844	18.6057	17.263	17.4754	20.9658		18.9962	15.3194	16.6052	16.9256		17.1951	17.0261				18.814		16.919			17.5789			16.4095					15.7805						18.1153			16.6215		16.0815	17.5607	16.1347	16.5644	15.7034
																																	16.3316
	17.1297	18.5777	19.2839	20.5699	19.3551	19.9073	23.8967	17.3611	20.2602	18.2006	18.5383	18.4721	16.8665	19.5918	19.7902		18.0623	16.8853	19.7729	17.8285	19.3076		17.5203	19.9604	18.2682	17.6449	18.6539	18.247	18.7285	18.7982		17.315	17.8528		17.0928	19.7186	19.0857	19.6336			18.4627		18.419	19.5135	18.0532	18.2419			18.3834
	18.1199				15.8146				16.8912	16.2357	14.9977		16.3301	17.8773	17.0831	17.5263		17.8408		16.8561				15.4361	17.9498			16.7756	16.8305			18.2113	18.1744	18.1933	18.2069	18.6967		16.8041	16.658		18.3881				17.4399			16.9381	16.0768
19.5865	21.9289	21.0695	18.626	18.4217	19.8055	20.2322	16.662	18.3485	21.2083	20.5696	19.2502	19.1776	21.6781	21.0329	20.9241	20.9543	19.3491	20.1548	19.727	20.8526	18.9572	20.1215	20.1271	20.9458	21.4859	19.6089	19.0703	21.248	21.1101	20.8995	19.224	21.6713	21.5691	21.6228	21.3362	21.0827	20.9018	20.767	21.6635	20.6224	21.6518	19.791	19.3948	19.3185	20.7898	19.5508	20.2639	20.8244	20.3935
	16.3166				16.4966				17.3092		16.0739	16.2401	15.5571	16.7923	15.466	14.4591		15.3184		15.7322								16.5359				16.488	16.7464		16.9641										16.7635
																																	14.0307
	16.8625				17.3319				17.0974	17.1838	17.2169	15.5782	16.0088	17.1643		15.5972		17.3283	16.4584	15.0777			16.7484					16.2236				16.9072	17.6727		17.7197			14.858		15.5524	15.8297				18.1991			15.5549
20.4313	20.0092	20.143	17.7219	19.6126	20.4631	20.3292		18.4795	20.233	20.4907	20.2311	19.6237	19.8505	20.5063	20.0734	20.3071	19.6395	19.6305	20.109	18.7903	19.1211	19.9524	19.7753	19.3558	20.025	19.1921	18.6261	19.8019	19.9753	20.3731	18.9036	20.3936	20.3096	19.9077	20.4797	19.6622	19.6685	20.2532	19.7937	20.207	19.799	19.1553	17.0915	20.3178	20.2697	18.3893	18.0146	19.8371	19.5606
17.6961	19.2329	19.5765	20.344	20.3131	18.221	18.8009	20.6735	15.7807	19.6608	19.481	20.6382	20.0342	19.5635	20.4011	20.0407	18.3971		18.8273	22.0966	17.2003	18.6622	18.7749	19.9929	18.5985	18.0638	19.9863	19.7902	19.4724	19.0147	19.9493	18.6169	17.948	21.5369		19.224		18.2842	18.661	18.4434	20.1372	17.1952	20.0616	17.7776	17.9588	18.8973	18.9939	19.7348	17.5126
				16.5414						16.4453	16.3224		16.5914	18.2114		16.7924		16.9326	16.4103	16.4108								16.0349				15.0405	16.2996		16.949			14.3612			15.3998				17.2411	15.8485		14.7705
24.1541	25.4733	25.723	26.2213	26.7278	24.5221	25.1011	26.6743	24.1214	24.8184	25.1498	25.7975	25.8663	24.9916	25.4156	25.7801	24.3811	23.3063	24.2834	27.171	23.3664	24.9503	24.2599	25.6971	25.2887	24.3527	25.3501	25.5854	25.9878	24.4661	25.5119	24.6486	24.8147	25.8079	24.5315	25.0602	23.9047	24.8352	24.9203	25.4009	25.7244	23.3234	26.0018	24.6206	25.0559	24.8249	24.6616	25.6611	24.7457	23.3687
23.6234	25.4412	25.0176	25.9709	27.0083	24.2848	25.2095	26.2049	23.463	24.774	24.6156	25.6837	25.5414	24.6438	25.9337	25.2467	24.1747	22.5606	23.3835	26.7865	23.0481	24.3903	24.1046	25.0078	24.4654	23.5016	25.3549	25.3139	25.486	24.3742	24.8719	24.1459	24.5603	26.0767	23.1966	25.0019	23.5334	24.5258	24.5104	25.0708	24.6586	23.1239	25.4662	23.8037	24.9167	24.1438	24.1626	24.5462	23.8742	22.8984
			15.5729		17.3014						15.0673								14.989				17.407									15.3134							17.6133
25.1749	25.4527	24.7002	23.9205	24.3082	25.7587	23.7283	19.6624	23.8315	25.217	25.3596	25.3179	23.488	23.4183	25.628	22.8972	23.6967	23.4559	22.4447	24.6923	23.8101	22.4625	23.2929	25.4607	25.6141	24.9733	23.9602	23.655	24.809	24.1768	24.2936	23.9722	23.6858	24.1642	24.2421	27.4309	25.1583	24.8539	24.1274	25.6116	24.2289	23.0992	23.2771	24.5898	25.8524	24.9285	23.6329	22.4159	24.3229	23.7994
21.0831	22.6861	21.1828	22.767	22.8183	20.8591	21.9346	21.0622	21.5078	21.622	21.6467	21.2712	22.9512	21.5539	22.9864	21.3798	21.2858	21.7792	20.0149	23.4951	20.5261	20.9061	20.7523	21.4815	22.3234	20.5212	22.3798	22.0282	22.3234	23.0834	21.3786	22.1195	20.7589	21.8402	21.7007	23.7721	21.4251	22.8631	21.4052	22.9048	21.4545	20.9079	21.8292	22.2813	21.9145	22.431	21.4287	21.0553	21.6109	21.16
18.6021	18.1717	17.6866	17.7182	17.5282	19.1326	16.2228			18.0243	20.231	18.7758		16.8216	19.0047	16.761				18.6588	16.0487			19.1307	19.3296	19.0096		16.4522	18.1017			17.0426	15.6927	17.6267	17.5269	21.0239	19.1862	18.5755	17.5584	18.1525	17.4265			17.8918	19.0994	16.4944	16.618		15.9503	17.203
19.7034	18.8781	20.6856	20.7716	20.984	19.219	19.694	19.8627	19.2876	19.2149	20.5595	19.0002	20.2376	19.3687	19.8239	20.6593	18.618	16.9188	17.9412	21.8223	17.9906	18.7953	18.247	18.719	20.3906	18.8825	19.7755	19.9948	19.815	19.4433	20.403	19.3439	19.2878	18.9526	17.8083	18.7381	18.4255	19.4687	18.471	19.9227	20.2229	18.0333	19.5772	19.7919	19.2205	18.2703	18.8659	18.5562	18.4665	18.804
20.68	20.8224	21.3361	22.1875	22.6552	20.0122	20.1888	21.3861	19.6526	20.9113	21.6488	21.1297	21.4098	20.8174	22.2198	21.794	20.5849	19.9827	20.0874	22.9469	20.1406	19.7887	19.2433	20.9166	22.3193	20.4594	20.7801	20.4807	20.9809	21.3168	21.7829	20.7886	20.2541	20.9861	21.3819	21.1937	20.8048	21.3863	20.2086	21.112	20.7281	19.6141	21.3245	20.3617	20.5161	21.1378	20.3928	19.9571	20.0544	19.5275
20.0745	20.6034	20.0773	18.8154	18.7739	19.793	18.3787		17.9761	20.0803	19.4607	20.073	18.011	20.968	20.059	18.1193	19.8202	18.7228	19.5964	19.9629	19.5428	19.1018	18.8917	20.4254	20.3231	20.1647	18.1418	18.1159	20.5596	20.1122	20.2046	18.5528	20.2556	20.6628	20.5056	21.7751	20.06	20.1352	19.2374	20.0645	19.8235	19.8108		18.9857	20.8801	21.1666	18.9797	18.1975	21.0118	18.5311
24.8177	25.4807	24.7463	22.7928	23.6953	25.2111	22.9572	18.7104	22.2854	25.2842	25.0615	24.9908	22.3014	25.2515	25.3087	22.7088	24.3999	24.1258	23.6183	24.7569	23.9885	23.0567	22.8204	25.4682	24.7091	25.2946	23.0645	22.6146	25.4955	24.3932	24.6736	23.0853	24.8929	25.5489	25.151	26.9009	25.6603	24.7151	23.9294	24.7915	24.0022	23.6773	22.1953	24.2165	25.9023	25.4665	23.5552	21.2704	25.7381	23.124
21.9771	23.5538	23.3075	23.7747	25.3079	22.1395	22.6049	24.8495	21.6956	21.4637	22.1273	22.9885	22.949	22.6143	24.9083	22.9011	21.4649	21.1824	21.8337	23.9009	21.1882	22.6425	21.6954	22.9141	22.962	22.333	23.4333	23.016	23.7964	23.2096	23.1677	22.4977	22.0709	24.6683	22.2472	23.2549	21.4513	22.0831	23.2382	23.2967	23.6591	21.3503	22.9073	22.2131	22.3765	22.1915	21.9867	23.0229	21.6823	19.9416
	16.3454								16.9349			17.2539	17.4136	15.3506		16.8218			16.55									17.5033					15.9997		17.1341		16.7897								17.4047
	15.7846		15.5498	16.3099	18.4721				15.7911		14.0011		16.7433	17.8759										15.5479					16.8149		15.9177	14.9894							17.0378					18.2956	17.3528	15.0712
																												13.9253
			16.4924		17.5176							18.3852		15.0134	18.294								17.7944	16.635								15.8763							17.5463
							15.7934							19.3206														17.1348																			17.5436
																												16.4784
										17.3987	17.9669
											19.559																	16.0739
25.0698	25.5651	24.8673	23.3087	24.063	25.6386	23.3428	19.4291	22.9001	25.7554	25.0227	25.4205	22.8337	24.9118	25.5263	23.2032	24.5275	24.0115	23.7259	25.3204	24.6043	22.8858	23.3408	26.125	25.1264	25.1509	23.2396	23.34	25.5085	23.684	24.9368	23.4299	24.3882	24.7201	25.3864	27.3474	25.7366	24.8677	24.3755	25.5377	23.9215	23.5746	22.6238	24.4594	26.1666	25.4393	23.825	21.8491	24.9739	23.4989
16.8209	14.834																								18.3704					18.816
	18.1611	18.5178	18.977	19.7713	17.503	18.9594	20.1744	14.8644	19.0189	17.0195	19.5538	18.5591	17.7284	16.5594	19.4456	18.1805		17.0202	20.758	14.5941	17.183		18.5079	19.4971		18.7737	18.3424	18.343	16.7298	19.0234		16.933	20.1007		18.0829		15.4632	18.3835			16.5897				17.8599		18.0727
19.4972	19.1208	19.5673	20.0741	20.2429	20.7812	19.5765	19.8162	18.4408	19.5423	20.0955	20.5342	19.6279	19.6697	20.869	19.3032	18.6071	17.2864	18.6725	20.4459	18.3365	18.1088	18.3399	20.6768	20.5865	19.4882	19.4545	19.4884	20.3556	19.095	20.0114	18.4929	18.1097	19.116	18.5844	20.2763	19.1681	20.0185	18.8105	20.2994	19.1557	17.6574	19.4466	18.5425	20.3249	19.9437	18.9363	19.3243	18.174	18.5744
	17.8412	17.45	17.7511	18.239	16.9105	16.8571	17.4586		16.7008	17.3983	17.5655	17.3986	16.9967	17.9337	16.7681	16.6784		14.8267	18.9558	14.9305		15.5587	17.3546	17.1731	16.8178	17.1539	16.5837	17.8058	16.1993	17.0612	16.7677	16.3569	18.0847		17.7426		16.8227	16.6082	17.3516		15.8905		15.8668	15.7251	17.4105	16.3557		16.2073
			17.0868							17.2619										17.6088							17.7639
				15.6913			17.0341				20.7519				17.2943													14.9302		15.6303
	20.3796	19.0866					16.065	19.8421		20.1929			20.8373		14.9733					18.5145				19.0998				16.9413				19.8115	21.38	19.4371	21.5274			18.5789		19.2293	19.1232		15.6223	24.0638	21.4785			20.9392
																												14.2975
22.5027	23.5845	24.0372	23.6248	24.1065	22.2092	22.5899	24.4595	22.1131	21.7149	23.0268	22.9238	22.7263	22.7988	22.4539	23.592	22.0969	21.0748	21.8416	23.8327	20.8547	23.3863	20.727	23.3856	23.6597	22.906	23.3826	23.5497	24.0273	22.4499	23.8597	22.4686	21.7385	22.8678	22.2277	22.4436	21.5537	22.912	22.9511	23.6023	23.6652	21.0692	23.4487	23.1442	22.771	22.7784	21.9001	23.4618	23.273	20.9747
	13.998				14.8523						14.1604			15.1251																			16.8491		16.589
										21.4193						17.1612																									16.5224				17.6992			17.6466	17.2835
19.5044	18.9607	19.5177	17.0451	19.2569	19.2669	18.0784			18.886	20.2299	19.6992	19.1023	19.3175	21.0281	19.7013	19.7252	18.2635	18.9457	19.1404	18.2748	18.6364	18.7686	18.9841	18.4177	19.9226		18.1089	18.2564	19.1803	19.7205	17.7748	19.7049	20.1927	19.9951	19.6393	18.0533	18.8241	18.36	19.842	20.0349	19.1629		19.1771	18.676	20.918	17.0839	18.0022	18.5727	19.3336
27.8969	27.4058	28.2341	29.1893	28.1192	27.0847	27.6197	27.8825	28.4542	28.1269	27.3995	28.2454	29.2282	27.3587	25.5392	28.6766	28.2951	28.9694	29.1098	27.642	27.062	28.2443	28.5839	28.0977	27.9027	27.4284	29.0334	28.2916	27.5887	28.8234	28.1715	28.9685	26.3169	26.3632	26.8992	26.0146	28.4554	27.9908	28.1423	27.9864	27.1622	28.5265	28.417	28.8602	27.6113	27.9734	29.1115	29.4167	27.2324	28.5372
	16.0892				15.8988	15.3261				15.7459	15.9487		14.5611	16.0862		16.013			14.6602				16.3064		14.7178			14.5805				16.4604	15.6076		15.7506										15.5836
	18.0363				17.5387				16.4421	17.6902	17.1155			18.2395				17.368	14.9985				18.0434		15.7151			17.4845		17.7398		16.8332	15.9669		17.4633						14.353				16.3802
[truncated: 1,678 more rows]
[truncated: 82 more columns]
