# Supplementary material for: Tear Proteomics in Children and Adolescents with Type 1 Diabetes: A Promising Approach to Biomarker Identification of Diabetes Pathogenesis and Complications
Source: Int J Mol Sci. 2024 Sep 17;25(18):9994. doi: 10.3390/ijms25189994 (PMC11432293; doi:10.3390/ijms25189994)
Supplement: Supplementary file 1 [file ijms-25-09994-s001.zip › ST3b - Tear core proteins.xlsx]

## Sheet: tear core proteins
405	406	407	408	409	410	411	412	413	414	415	416	417	418	419	420	421	422	423	424	425	426	427	428	430	431	432	433	434	435	436	437	438	439	440	441	442	443	444	445	446	447	448	449	450	451	452	453	454	455
#!{Type}E	E	E	E	E	E	E	E	E	E	E	E	E	E	E	E	E	E	E	E	E	E	E	E	E	E	E	E	E	E	E	E	E	E	E	E	E	E	E	E	E	E	E	E	E	E	E	E	E	E
#!{C:Group1}Diabetic	Diabetic	Diabetic	Diabetic	Diabetic	Diabetic	Diabetic	Diabetic	Diabetic	Diabetic	Diabetic	Diabetic	Diabetic	Diabetic	Diabetic	Diabetic	Diabetic	Diabetic	Diabetic	Diabetic	Diabetic	Diabetic	Diabetic	Diabetic	Diabetic	Diabetic	Diabetic	Diabetic	Diabetic	Diabetic	Diabetic	Diabetic	Diabetic	Diabetic	Diabetic	Diabetic	Diabetic	Diabetic	Diabetic	Diabetic	Diabetic	Diabetic	Diabetic	Diabetic	Diabetic	Diabetic	Diabetic	Diabetic	Diabetic	Diabetic
32.8629	32.3597	33.2504	32.601	33.3165	32.231	31.8792	32.0802	33.344	33.4997	33.5501	31.646	33.4827	32.9861	32.9512	33.682	33.4222	31.7047	31.334	32.2015	31.0994	34.3742	32.4962	33.5724	33.6347	33.0729	32.2526	33.1851	33.2363	33.6628	33.3183	31.2916	32.1238	33.3512	31.8252	31.082	33.2786	32.9843	33.9796	31.3234	32.7512	33.223	33.1448	32.3485	32.2425	34.345	33.2367	33.3694	32.8609	32.8919
29.9797	29.4995	30.6024	30.1874	29.5937	29.613	30.0711	30.4244	30.7034	31.226	29.8793	29.6929	28.8478	29.1759	32.0264	30.1178	30.2251	28.4049	29.9076	30.7693	28.3559	30.5002	30.3475	29.9635	29.6137	29.1429	27.563	29.6492	30.7713	30.3333	29.3111	29.6785	30.502	30.5675	29.1782	27.6295	30.5948	30.2764	30.6904	29.5864	30.6027	30.7768	31.0699	29.5807	29.3209	30.8713	30.8366	29.193	29.1906	29.4415
31.6184	31.1316	32.0738	31.663	32.0874	29.5463	29.7845	31.1673	31.7359	30.8776	32.3882	30.7445	32.5059	31.8557	30.9426	32.2093	31.9472	30.333	29.0643	30.2182	29.6605	32.5753	31.3088	31.5395	32.2759	32.015	30.4732	32.3819	31.7253	31.8644	32.2253	30.2481	31.015	32.4538	30.7458	29.8949	32.2248	31.6488	32.7196	29.1106	31.1952	31.7601	31.1923	31.2009	30.4982	32.8603	32.3231	32.2999	31.8286	31.8426
31.6073	30.4062	31.1789	29.899	31.2128	30.1805	29.955	30.871	30.9887	31.0074	29.6827	29.2174	28.4654	28.1654	30.6499	31.1983	32.3172	29.0586	29.2211	31.1674	27.8727	29.3692	30.5399	31.6756	31.1735	31.5112	31.6056	30.6342	31.147	32.5787	29.9082	29.9672	29.3854	31.0898	29.4882	21.6044	29.8662	30.9855	30.0102	29.7825	31.7668	33.0418	32.4936	31.6013	30.7179	32.4226	31.3138	32.7094	31.1102	31.0451
30.5187	29.7675	31.1201	30.9527	30.7883	28.5254	28.4556	31.4224	31.0921	30.8998	31.6093	29.306	30.7261	30.4427	30.4941	30.7811	30.8714	29.3539	27.464	29.3565	28.56	31.9757	29.739	30.4523	30.8559	29.5776	27.1177	31.8442	30.4066	31.5004	32.0864	28.8312	30.4718	31.0455	27.7804	27.0131	31.6168	30.6382	32.6172	27.8769	29.1502	30.7708	30.6724	28.8176	30.3349	31.2755	32.2354	31.0707	30.931	30.2638
29.2905	28.7662	28.1601	29.4058	29.8959	28.5236	26.1795	27.797	30.2838	30.2088	30.0548	29.0131	28.5844	27.8166	30.1444	29.3519	29.3473	26.8611	26.0984	29.1553	27.3411	30.4066	29.288	30.7623	31.6233	30.3811	29.8935	30.6599	31.7266	30.7704	30.5171	29.4021	29.4639	29.6693	28.9442	27.7232	30.0367	30.8177	30.663	29.9941	30.474	31.0195	31.1986	30.5155	29.0573	30.0633	30.9888	31.0808	31.4387	29.2129
27.7512	26.8904	28.7697	28.0133	28.0778	27.7531	28.1861	28.6319	28.7937	29.8371	27.9875	27.7971	27.4665	27.7459	28.9504	28.424	28.5126	26.6657	27.4549	27.245	25.3719	28.4267	27.7296	27.2723	27.2861	27.3789	25.6778	27.7369	28.0601	27.6382	27.0593	26.5378	26.9806	28.4549	26.6494	25.5182	28.5503	27.8103	28.0079	26.6332	27.8284	27.8532	28.7482	27.2752	27.4849	28.5063	29.7101	27.0399	26.7711	28.9574
28.6864	29.7319	27.0657	27.652	26.5132	29.7481	29.9727	29.0802	29.0046	26.6316	26.6282	27.7598	28.5241	25.4783	28.94	26.152	26.2328	29.4819	29.5199	29.7384	29.5474	29.0216	29.7168	28.8688	28.8148	29.5844	28.8749	29.2816	28.5808	26.547	27.9063	29.4344	28.5704	26.733	30.8684	29.9044	28.8261	29.4476	27.3729	30.29	28.4389	27.3254	28.5928	28.5778	29.4677	28.0675	28.3381	29.0058	28.8193	26.3924
29.6865	28.2949	29.6662	28.0018	29.7439	28.5881	28.3654	28.9032	28.5375	29.3706	28.5813	27.6364	26.8357	26.3404	28.6308	29.0257	30.0753	27.0807	27.4242	29.3105	26.7602	27.3448	28.518	29.7537	29.7085	29.6683	29.2707	29.0249	29.4442	30.7017	28.0718	28.0058	27.9384	29.7313	27.7764	26.7398	27.8153	29.1134	27.9023	27.7201	29.6138	31.1264	30.9993	28.7618	28.2874	29.8678	29.4697	30.6254	28.6836	29.7017
29.3072	29.0128	29.717	29.1	28.282	26.7249	29.1029	29.0358	29.5589	28.5596	29.4342	28.0623	29.5669	29.1224	28.6039	28.5745	30.0723	27.8097	27.6661	28.0101	26.2059	28.3978	29.1969	29.729	29.6257	28.8427	29.3169	27.8165	26.6042	29.8774	29.2913	29.9244	27.7502	30.5818	28.3573	27.2702	29.0923	29.8719	25.7618	27.8063	26.4671	26.9488	29.7093	27.3681	25.7605	31.4739	27.9936	27.5282	26.8628	28.8938
27.9027	27.4284	29.0334	27.8969	28.2916	27.5887	27.4058	28.2341	28.8234	29.1893	28.1192	27.0847	27.6197	27.8825	28.1715	28.4542	28.9685	26.3169	26.3632	26.8992	26.0146	28.4554	28.1269	27.9908	28.1423	27.9864	27.1622	28.5265	28.417	28.8602	27.6113	27.3995	28.2454	29.2282	27.3587	25.5392	28.6766	28.2951	28.9694	27.9734	29.1098	29.1115	29.4167	27.642	27.2324	28.5372	29.5261	27.8753	27.062	28.4943
27.6361	27.5607	28.0367	27.1624	27.5296	25.9787	26.1865	27.8778	28.6093	28.5872	27.9166	27.2174	27.5084	26.6933	28.0776	28.648	26.4187	25.3774	25.8688	27.234	25.3525	28.7587	27.7886	27.9303	28.6293	27.9546	25.5517	28.3659	28.34	29.6828	28.3656	27.5637	28.0799	28.9067	25.9335	25.0584	28.5387	28.7791	28.9839	26.95	29.2186	29.5822	29.7618	27.7507	27.373	28.4093	29.8353	27.9541	28.2424	28.6019
27.7452	27.5297	28.8299	28.5125	28.9939	26.6584	26.834	28.4781	28.2291	28.8154	28.7789	27.1533	28.2946	27.8353	27.6034	28.1871	28.7742	26.9293	26.0177	26.6248	26.1922	27.9183	27.4597	27.9082	27.8334	27.4275	25.8632	28.6571	27.5962	28.2203	27.6211	26.3251	27.5934	28.8227	26.7547	24.8585	28.3858	27.4262	28.0678	26.5666	27.2273	28.4511	28.2944	27.4059	26.2477	28.272	28.2528	27.7758	26.8878	28.0022
26.2871	26.9091	27.7319	27.6988	28.3147	27.7684	26.5534	27.1884	27.3188	28.0615	28.4293	25.6746	28.4399	26.0376	27.1966	26.6694	29.3279	26.8091	25.7414	27.7565	26.8076	27.8377	28.2332	28.1695	28.4834	28.9624	28.1862	28.5212	28.495	28.5891	27.9304	28.6209	27.8059	28.9982	28.9037	27.0443	27.9009	28.4608	28.2593	27.759	28.3239	28.7857	29.2093	28.6739	27.8809	29.3432	28.5964	29.2846	26.9111	28.2037
26.4797	26.7381	26.0856	25.7631	26.7037	24.4782	23.4465	23.0056	26.7125	26.5241	24.8656	25.7158	25.1285	25.5471	26.8054	26.9206	28.3396	24.3135	25.4724	26.4856	24.9812	26.0154	26.1469	27.6757	26.1415	26.3497	25.6049	27.0734	27.3546	27.9092	26.9525	25.7795	23.568	26.6046	25.4136		20.2315	26.2389	23.3759	24.9434	25.3069	27.0914	28.1939	25.5463	26.1723	26.662	26.447	27.946	27.5011	26.2279
27.7124	27.4912	24.8606	26.7695	26.8114	27.9869	27.4715	27.3364	25.4603	26.2541	27.0274	26.4259	25.4922	22.0666	26.6767	24.5732	25.7453	27.1479	28.2453	28.8891	27.3492	25.9678	26.7073	26.9989	25.433	26.8019	28.0054	25.8015	27.9566	24.5449	27.9545	28.7116	27.8494	26.3358	27.9265	28.769	26.7277	27.2094	25.5408	27.6071	24.6589	24.9835	26.9869	26.8368	26.3385	26.1621	24.577	24.1286	24.258	24.6087
27.0375	26.6261	26.55	27.4621	26.8331	25.8552	25.374	24.9805	26.7241	26.0593	27.4006	24.87	25.9667	24.906	26.3823	27.4717	27.0973	24.9614	25.3278	25.376	24.7912	26.0045	26.0293	26.6926	27.6803	27.7902	25.0335	27.3772	26.5488	28.313	26.6479	25.3037	25.9207	27.7225	24.8152	24.6132	26.4933	27.2899	26.8851	24.312	26.2938	27.5018	27.265	26.0433	24.7791	28.3515	26.0142	27.6529	26.568	27.359
27.1556	26.0111	26.6514	25.0289	26.6723	25.3876	25.4611	26.5633	25.883	26.2223	25.8458	25.0121	23.4108	22.8822	26.2493	26.3323	27.0493	24.3817	24.72	25.6544	23.7595	24.5226	26.2937	27.1151	26.7642	27.3112	26.3199	27.0382	26.4565	28.6147	24.987	25.0206	24.9449	26.6938	24.8075	20.339	25.5711	26.7141	25.5977	23.7809	26.9513	28.7327	28.3166	25.2452	26.0212	26.8779	26.9426	28.3011	26.4074	26.2661
27.5082	26.148	26.4549	25.1378	26.911	27.1828	25.6671	26.9709	26.3811	26.7652	26.5263	24.8198	25.6725	24.0958	26.194	26.5704	27.8245	25.4191	25.0524	27.9294	24.1362	25.8318	26.8945	27.9134	28.1401	27.5375	27.495	27.4442	26.5128	28.85	26.7748	26.1215	25.8959	26.831	26.1264	24.7938	25.9242	26.8498	26.5775	27.0815	27.8198	29.2377	29.1515	27.5185	26.8492	28.6523	27.6462	28.8962	27.4617	27.1575
25.5338	24.5721	24.5655	25.4611	23.8725	21.6468	21.6481	24.8988	25.7971	26.3103	24.6367	23.5303	24.5573	24.0953	25.9403	25.8415	26.6955	22.2103	21.1395	23.4079	21.2992	26.4964	24.1131	25.3731	23.8797	22.2983	19.6494	25.3574	22.7165	24.8147	24.6167	21.5319	22.9262	23.9975	21.2119	20.3154	24.8921	24.0445	25.9465	20.9142	22.7624	23.9931	24.3011	21.2679	23.199	25.3875	24.9869	24.0067	23.9174	23.273
26.5655	25.8468	24.0585	25.3872	26.141	27.612	26.8339	27.0867	24.5824	24.9394	25.919	26.2751	24.1823	21.4654	25.7945	23.6801	25.0223	26.9212	27.9337	27.9593	27.0041	24.6877	26.1658	25.6537	24.5678	26.2075	27.0701	24.8863	27.1419	23.9655	26.4992	28.6784	27.778	25.4194	27.69	28.2453	26.2053	26.1613	24.6888	27.9141	24.4149	24.5009	26.7089	27.5543	25.4237	24.6726	24.3635	23.1557	23.3126	23.5869
24.757	25.6291	24.7509	25.6295	24.7626	25.0035	25.0151	25.1126	24.6127	23.2911	24.6588	26.0076	24.9655	19.3371	25.7862	23.0451	24.7408	24.7577	24.7581	24.7985	25.736	24.8463	25.4215	24.929	25.0294	25.0344	25.5929	24.8249	25.5231	23.2915	25.4511	25.9607	25.608	24.3054	24.9952	25.9157	25.1903	24.6001	23.9375	25.331	25.5112	23.84	24.2494	25.406	24.7916	25.0287	25.2091	24.4751	24.4883	23.1603
25.0628	24.7257	26.1805	25.025	25.8267	23.1514	23.7826	25.9943	25.3709	26.6002	25.9771	24.2471	26.0352	25.0138	25.7265	25.5924	25.9227	23.2108	22.6379	25.2176	23.08	26.622	24.757	24.9564	26.332	24.6435	24.0758	27.005	25.9624	26.2909	26.5773	25.2274	25.9712	25.8681	23.7308	23.1248	25.4414	25.1238	26.6476	24.6865	24.5697	24.1746	28.051	25.5854	24.5608	25.7042	25.1934	26.6349	25.4485	25.924
26.3015	24.5095	24.6287	24.1658	25.2447	24.9462	24.4953	26.4536	26.1592	24.2418	26.089	24.4286	23.1335	22.378	25.7094	25.9518	25.4703	23.4531	24.4085	25.5638	25.3842	24.0562	25.201	25.6863	25.4496	27.483	24.2324	27.3022	25.2496	27.3241	24.1163	24.5452	23.3044	26.5769	24.7171	27.6356	25.1114	27.2526	24.7575	25.5622	26.8852	27.1264	29.0568	24.5719	24.4947	26.6737	26.0166	28.559	25.8745	25.6507
24.2115	25.3653	25.4782	25.909	24.8828	26.8802	27.0022	26.1828	25.0867	23.3697	25.1073	26.3611	25.7895	19.9188	25.6704	23.7465	24.3937	26.453	26.6708	26.1041	26.827	25.2562	26.3687	24.6726	25.8183	25.6078	26.8241	25.2684	26.0661	23.5701	25.353	27.03	26.6465	25.5564	27.3214	26.5523	25.1156	25.7897	24.536	27.6116	26.6628	24.6302	26.1122	26.4204	26.7921	24.4983	25.9842	25.4535	25.8462	24.04
26.4216	25.3753	25.5171	23.849	26.2724	26.0342	25.6101	25.328	25.3194	26.2486	24.9663	24.1418	22.2936	23.2313	25.6683	25.3306	26.7348	24.7231	24.603	25.8704	23.3795	23.2926	25.8585	26.5939	25.8891	25.7563	25.6656	25.259	26.3027	26.7081	24.2569	24.8113	24.0093	25.4976	24.7651	23.261	25.3811	25.949	24.1887	24.2116	26.4717	27.6897	27.6606	25.5174	25.5527	26.9078	25.5762	27.2085	24.9139	24.8335
25.3313	25.2946	26.8915	26.4956	27.6091	24.9052	24.6068	25.8119	25.4821	25.8447	27.6905	25.156	27.0208	24.97	25.6509	26.5808	27.0766	24.7015	22.702	24.0315	24.4325	27.8884	25.3999	26.4026	26.6255	25.9259	25.2488	27.0999	24.7471	25.9817	26.0154	23.5026	24.0875	27.1156	25.211	24.3539	26.3782	25.5439	25.2388	23.297	25.3775	25.7333	24.5456	25.2247	23.6844	26.782	26.1241	26.1442	26.458	26.79
25.2887	24.3527	25.3501	24.1541	25.5854	25.9878	25.4733	25.723	24.4661	26.2213	26.7278	24.5221	25.1011	26.6743	25.5119	24.1214	24.6486	24.8147	25.8079	24.5315	25.0602	23.9047	24.8184	24.8352	24.9203	25.4009	25.7244	23.3234	26.0018	24.6206	25.0559	25.1498	25.7975	25.8663	24.9916	25.4156	25.7801	24.3811	23.3063	24.8249	24.2834	24.6616	25.6611	27.171	24.7457	23.3687	25.5765	24.9081	23.3664	25.9458
24.3667	23.2808	21.1706	24.218	21.6908	24.5014	23.4742	24.7854	24.8748	21.415	23.2708	24.6975	25.2398	17.9179	25.4392	23.6955	22.9667	24.4908	23.0323	24.0053	25.0815	23.6108	25.4123	25.2453	24.8672	24.637	23.5802	23.5082	23.893	22.0498	25.1239	23.7448	24.3212	22.2115	24.4675	21.3742	24.7074	24.244	22.9903	24.0947	23.6579	23.2985	22.8322	23.7379	24.6044	23.9645	23.6278	23.8175	24.2795	23.9931
24.8666	25.868	25.2084	25.7498	24.8214	26.4441	26.8203	25.6522	24.9843	23.4676	25.2079	26.0157	26.3113	21.0828	25.2523	23.9027	24.8031	26.0376	26.1077	25.608	26.9138	25.5369	26.2574	24.7682	25.9598	25.203	25.7699	25.3944	25.8384	23.3549	25.3524	25.9759	25.9585	25.1291	25.8884	26.5694	25.2928	25.6185	24.7062	26.0403	25.9169	24.4362	24.677	25.8927	26.7605	25.0324	26.1419	25.473	24.4757	23.5851
25.3901	24.0824	24.7868	24.3905	25.3722	24.085	23.3412	24.8357	24.58	23.4028	25.0576	23.0583	23.6017	22.7208	25.1878	24.6685	25.4093	23.4691	22.6769	22.2414	21.8273	23.661	23.5058	24.8437	24.756	24.7814	25.0772	24.7403	25.3214	25.3945	23.3561	23.6265	22.9336	23.4286	22.2305	22.0424	22.7918	24.5435	22.4401	22.9503	24.7592	26.7531	26.1466	23.784	23.8629	26.1571	24.9267	26.6696	24.0568	23.5088
24.2316	25.6278	25.2904	26.0069	24.4446	27.0257	26.9992	26.9314	24.2131	22.3204	24.2821	26.3238	24.6726	19.3299	25.0496	22.1377	24.1684	26.7195	27.4904	26.6147	27.586	24.3531	26.4894	23.9035	25.573	25.9755	27.9693	25.4253	27.0652	23.3057	26.0084	28.4304	27.8186	24.9818	27.7075	28.1484	25.3565	26.0758	24.4884	28.6766	26.5533	24.8584	26.7635	27.6817	26.596	24.2305	24.5143	24.938	24.1197	22.5368
25.021	25.9056	23.3825	23.82	22.9992	25.9141	25.886	25.0837	25.4445	22.7533	23.2708	24.1584	24.5098	21.6274	25.0349	22.2332	22.7685	25.8729	25.6581	25.7768	25.5889	25.2188	25.7885	24.9155	25.0746	25.4916	24.4172	25.7806	24.574	22.7224	24.0783	24.5484	24.036	23.0746	26.1969	26.1173	25.0578	25.4626	23.3537	25.1254	24.2419	22.6984	23.868	24.1456	25.603	24.3682	23.9819	25.3277	25.2146	22.2955
25.1264	25.1509	23.2396	25.0698	23.34	25.5085	25.5651	24.8673	23.684	23.3087	24.063	25.6386	23.3428	19.4291	24.9368	22.9001	23.4299	24.3882	24.7201	25.3864	27.3474	25.7366	25.7554	24.8677	24.3755	25.5377	23.9215	23.5746	22.6238	24.4594	26.1666	25.0227	25.4205	22.8337	24.9118	25.5263	23.2032	24.5275	24.0115	25.4393	23.7259	23.825	21.8491	25.3204	24.9739	23.4989	25.5562	23.2862	24.6043	22.6231
23.52	25.0528	24.3752	24.9216	24.1044	24.6006	25.0552	24.7528	24.2312	22.4813	23.7486	24.9929	24.4705	19.4607	24.9364	22.6339	22.6018	24.8408	25.2665	24.5809	25.436	24.1311	25.2122	24.0095	24.6579	24.957	25.6562	24.4258	25.3332	22.8927	23.8236	25.0515	25.1363	23.986	25.1375	24.8064	24.49	24.6325	24.5109	25.9265	24.8625	23.6969	24.388	25.0615	24.8519	23.6269	24.0579	24.7625	25.144	21.9021
24.4654	23.5016	25.3549	23.6234	25.3139	25.486	25.4412	25.0176	24.3742	25.9709	27.0083	24.2848	25.2095	26.2049	24.8719	23.463	24.1459	24.5603	26.0767	23.1966	25.0019	23.5334	24.774	24.5258	24.5104	25.0708	24.6586	23.1239	25.4662	23.8037	24.9167	24.6156	25.6837	25.5414	24.6438	25.9337	25.2467	24.1747	22.5606	24.1438	23.3835	24.1626	24.5462	26.7865	23.8742	22.8984	24.5191	23.809	23.0481	25.2788
24.5972	24.9915	24.9659	24.4174	25.3385	24.9859	24.1574	24.9436	25.066	25.5314	25.0414	23.8963	23.5538	22.9501	24.8679	25.4918	21.844	23.8301	23.5777	25.0444	24.3383	23.5191	24.191	25.3881	25.207	25.1198	25.4676	25.5178	25.2255	25.4797	24.1215	24.6367	23.8887	25.2922	23.9198	23.6835	24.0111	25.4457	24.6101	24.4844	25.6332	27.1562	26.6905	24.5363	24.0123	26.1649	24.7841	26.4927	24.7206	25.2044
24.3214	25.0255	23.7379	24.873	23.9912	24.4792	24.7947	24.5519	24.5305	23.2949	24.1173	24.5916	24.6193	23.6707	24.8451	23.1556	23.9099	24.6267	24.9462	24.8779	24.8097	24.5177	25.0343	24.5646	24.9588	24.7955	25.1025	24.4003	24.8015	23.0615	24.84	24.8451	24.7513	23.9355	24.8596	25.7622	24.5798	25.0172	24.383	25.0892	24.81	23.5079	24.0725	24.6633	25.0784	24.4008	24.4349	24.4986	23.4778	23.6101
24.9894	23.8887	24.1702	24.9903		22.6678	23.5775	24.1691	25.6167	25.0904	24.1115	24.953	24.493	22.9265	24.8078	23.8245	25.2894	22.3677	23.0452	22.7725	22.2767	24.7388	24.8016	25.1477	25.3361	24.8264	23.908	24.4028	24.3934	25.3298	24.0153		24.7601	24.6503	23.5772		24.6865	25.115	25.448	22.304	25.1309	25.1064	25.5219	24.3278	24.0739	27.2654	26.562	24.1475	23.9348	25.9342
23.6171	24.3934	23.6605	24.7378	23.301	25.646	25.8995	24.5278	23.7293	21.9629	23.8323	25.1217	23.827	23.037	24.7541	21.9376	22.913	25.1117	25.6573	21.3695	26.1168	23.1164	25.227	23.6695	24.2247	24.1679	25.4855	23.9579	24.6892	22.6816	23.5633	25.463	25.0761	23.5933	25.7846	25.24	23.7708	24.5148	22.6045	26.1171	25.2945	23.292	24.1669	25.3025	25.345	20.3767	24.7182	24.6243	25.0769	22.5222
23.7436	23.9814	22.1475	22.8183	22.8261	24.6286	25.0375	23.4808	24.8091	21.711	21.7904	21.7364	23.946	21.5207	24.6975	20.6019	22.1593	25.381	24.3809	24.3077	25.5101	24.3173	25.9151	25.0825	24.3154	25.1113	23.4542	25.5431	24.4343	22.1641	22.9869	22.346	22.817	21.4144	25.3464	25.3332	24.4408	25.1678	23.9778	24.5756	23.1524	22.0275	23.7138	23.5578	25.6198	24.5648	22.3153	25.0676	25.0151	21.2627
24.7753	23.2805	24.6461	22.2399	24.6313	23.8618	23.1904	24.7328	21.3972	24.0044	23.8395	22.9678	21.4195	20.6238	24.6794	23.8242	25.2962	22.1668	20.7495	23.5355	22.1367	21.3357	22.7883	23.7641	24.5854	24.5806	25.1542	21.9564	24.3418	25.0451	22.4042	22.4296	23.0284	25.288	23.6927	19.831	22.7761	23.9492	22.4446	22.7781	24.4926	26.9202	25.7599	23.9568	23.5591	24.6677	23.6069	25.8474	23.8658	23.7598
24.7091	25.2946	23.0645	24.8177	22.6146	25.4955	25.4807	24.7463	24.3932	22.7928	23.6953	25.2111	22.9572	18.7104	24.6736	22.2854	23.0853	24.8929	25.5489	25.151	26.9009	25.6603	25.2842	24.7151	23.9294	24.7915	24.0022	23.6773	22.1953	24.2165	25.9023	25.0615	24.9908	22.3014	25.2515	25.3087	22.7088	24.3999	24.1258	25.4665	23.6183	23.5552	21.2704	24.7569	25.7381	23.124	25.8125	23.7486	23.9885	21.4513
23.2561	23.0695	24.2772	22.4787	25.1962	24.0169	22.2723	24.6911	24.9518	24.6571	24.4215	22.3061	22.6896	23.846	24.6531	24.5104	24.1081	22.9532	22.2957	23.1478	21.8848	23.845	23.3549	21.7379	23.0689	22.3927	22.7147	23.9479	24.3765	24.2125	22.3675	22.7836	23.6062	24.9237	22.2157	20.9996	24.4972	22.2659	24.0394	21.913	24.4437	23.9973	25.1629	23.6741	23.8138	24.3131	22.7823	23.6374	21.5848	23.2059
23.9654	24.6541	23.5238	24.8323	23.9967	23.9713	24.1743	24.5478	24.2985	22.6237	24.5412	24.9589	24.8497	19.0503	24.4987	22.9071	23.5306	24.4896	24.362	24.1967	24.9298	24.3739	24.617	24.3444	24.6033	24.7564	24.318	24.5561	24.5207	22.4525	24.9687	24.6013	24.695	23.9886	24.2361	25.0415	24.5716	24.5187	23.9708	24.0821	24.3889	23.1689	23.4247	24.2741	24.1859	24.0149	25.0782	24.4123	24.9747	22.8493
23.4849	24.4872	24.061	24.7541	23.6568	26.5429	26.3919	25.0886	23.4222	21.7888	23.4478	24.4862	23.7186	18.9694	24.4792	21.8138	23.6475	26.0444	26.2926	25.7118	26.5932	23.3349	24.8789	23.4474	23.5233	24.9428	26.8063	23.5923	26.0575	21.8016	24.5488	27.5075	25.8742	23.2822	27.0209	26.2233	24.0591	24.3478	22.4024	27.4514	24.1191	23.204	25.1247	25.9788	24.3667	22.2336	22.8563	23.2072	23.1867	21.0661
23.2533	24.9766	23.0695	24.7992	23.8464	24.4125	25.0892	25.0567	24.3123	22.1342	24.3757	24.2722	24.4824	17.7175	24.4208	22.8914	23.6732	25.2019	25.6819	24.9076	24.2541	24.4785	24.536	23.7827	24.6337	23.9248	25.181	24.7596	24.9504	21.7294	24.3601	24.7894	24.3674	23.9284	24.5708	24.4195	25.2121	25.1623	24.7672	25.1183	24.851	23.0649	23.9257	24.6142	24.6403	24.6409	23.838	24.9074	23.8358	21.7698
24.6818	24.0302	24.6745	23.7286	24.6912	23.9009	23.5519	24.2705	24.2609	24.7891	23.7631	23.1741	22.1737	21.4901	24.4	23.8909	25.0443	22.6504	22.67	22.8826	22.7612	22.6763	23.542	25.2645	24.3027	25.0759	23.9983	24.429	23.9859	24.7611	23.0156	23.4792	22.4797	24.3474	22.3982	22.0495	23.3836	23.9634	23.1336	22.078	24.5732	26.2497	25.6244	23.5726	23.5565	24.5546	24.6063	25.4001	23.6151	24.4351
23.413	24.4049	23.5278	24.5928	23.3803	25.266	25.1998	24.5562	24.0016	21.8052	23.6108	24.586	24.3736	22.2832	24.3989	22.1892	23.0099	25.0068	25.1003	24.7251	25.2569	23.9416	24.741	23.8064	24.299	23.9014	24.972	23.928	24.6358	21.9444	24.0698	25.1253	24.8884	23.5854	25.469	25.1925	23.898	23.9689	23.2012	25.7509	24.2831	22.929	23.7129	25.0714	24.2687	23.6292	23.8272	23.7437	24.2686	22.3521
25.6141	24.9733	23.9602	25.1749	23.655	24.809	25.4527	24.7002	24.1768	23.9205	24.3082	25.7587	23.7283	19.6624	24.2936	23.8315	23.9722	23.6858	24.1642	24.2421	27.4309	25.1583	25.217	24.8539	24.1274	25.6116	24.2289	23.0992	23.2771	24.5898	25.8524	25.3596	25.3179	23.488	23.4183	25.628	22.8972	23.6967	23.4559	24.9285	22.4447	23.6329	22.4159	24.6923	24.3229	23.7994	25.7155	22.9164	23.8101	23.3074
23.9888	24.0741	24.6254	24.1758	24.2762	24.7442	24.7063	24.5243	24.5385	23.8722	24.2113	23.705	24.3339	22.1544	24.2915	23.4188	24.7653	24.3599	24.449	24.4091	24.5305	23.7543	24.7769	24.3571	24.1734	24.1683	24.3256	24.2538	24.6123	23.2695	24.1728	24.0284	24.2263	24.0162	24.3086	24.4949	24.2104	24.2475	24.448	24.3937	24.5626	24.0878	24.6559	24.3333	24.5653	24.3465	24.4889	24.7266	24.065	22.5491
24.956	24.2223	24.4755	23.8589	25.3266	24.6088	24.0419	24.9169	24.7434	24.0589	24.7976	23.8191	22.3239	22.1032	24.2016	25.3546	25.5496	22.9911	23.8658	23.552	23.3764	22.6489	24.0203	25.8044	25.4691	26.0301	25.9488	24.764	25.484	26.2154	23.9626	24.0523	23.7636	25.4852	24.3081	23.2642	23.4436	25.2004	23.433	24.9684	25.3968	27.1126	27.3822	24.8436	24.8757	25.9621	25.3514	26.6586	24.7526	24.9889
23.3675	24.4488	23.4435	24.3262	23.5433	24.4559	24.5	24.5145	23.8874	21.8457	23.9601	24.453	24.3699	19.5654	24.1841	22.3202	23.2722	24.7014	25.02	24.2832	24.4954	23.7864	24.5006	23.5523	24.2219	24.2235	24.8306	24.1178	24.422	21.6721	24.0049	24.6248	24.5268	23.6295	24.4203	25.4299	24.343	24.3875	23.843	24.6529	24.5919	22.9644	23.3372	24.2751	24.6327	23.7928	24.088	24.12	23.9326	22.0581
22.538	22.8205	19.9276	21.061	20.2204	20.7899	23.4196	24.7679	23.0086	20.0653	20.5128	20.7572	22.1579	18.7519	24.1794	18.9424	20.579	23.1733	24.623	23.0464	23.7321	22.034	23.0063	23.1306	21.4508	23.7716	22.8388	23.9737	21.6396	20.4363	21.3802	20.8311	20.9146	20.6659	23.3728	25.5108	22.1214	24.1706	23.08	24.8966	21.8156	20.0788	20.6125	22.023	24.4746	22.0802	20.3832	23.9817	22.2027	19.7552
24.285	23.6293	20.683	22.5088	20.7272	22.7002	23.4039	24.3596	22.6757	21.5891	22.0086	22.719	22.4897	19.4776	23.9326	21.0026	21.0862	23.112	25.1165	23.9285	25.293	23.375	24.5504	24.6073	22.0137	22.8517	23.3752	22.127	23.9521	21.6131	23.5288	22.8934	22.5756	21.4957	24.3446	24.312	23.2393	23.8962	23.5455	24.4579	22.8389	21.6176	21.9168	23.6471	25.2235	21.8465	23.4235	22.8094	25.0826	21.5598
24.2928	23.7807	21.7664	24.4223	21.2653	19.0009	19.5297	20.6628	24.3887	21.6438	21.6783	20.7035	22.7783	21.8635	23.9304	23.3651	23.3489	19.8731	18.5887	20.5499	17.5386	23.166	21.8273	24.0055	20.9992	20.4104	19.0822	21.4945		20.8777	21.306	19.2149	18.1132	19.989	19.7419	18.019	21.3481	19.9478	21.5648	16.4047	20.0421	20.7097	20.1296	18.7926	17.6652	23.218	20.386	20.8793	19.2032	19.6854
24.057	22.4558	24.5632	22.7643	23.4197	24.0469	22.8878	23.1698	23.6482	24.5301	23.6931	23.0503	20.3766	21.0149	23.9109	23.9929	23.6332	21.4665	22.29	19.2531	21.5724	21.3341	22.1159	24.0362	24.529	24.7768	23.8256	23.2452	24.0529	25.2475	21.7754	21.9065	21.7813	24.0806	23.0984	20.734	22.9079	23.9857	23.361	20.9232	24.2173	25.6281	26.0861	22.3895	22.7047	23.739	23.512	25.0972	23.6968	22.8227
24.0227	23.3542	22.3055	24.1493	21.9525	20.0656	20.4592	21.7147	24.3951	22.225	22.4801	21.0885	22.9873	22.1322	23.8838	23.3604	23.3462	20.4605	19.8278	21.9751	19.5327	23.4337	22.356	24.2444	22.3172	22.2867	20.8144	22.6127	21.3312	22.1893	22.4367	20.6817	21.326	22.6291	21.9113	20.458	23.0452	21.7619	22.9946	19.3364	21.725	22.1832	21.9599	21.8904	20.6496	23.7272	22.3441	22.5839	18.3512	21.9091
24.2374	23.606	25.9665	24.9077	26.0216	23.2365	23.3985	26.0665	24.3654	25.5874	25.1109	23.5412	24.5814	24.08	23.8702	25.0826	26.6189	23.1687	22.3949	23.5169	22.551	24.6654	24.6558	23.7163	24.4115	24.5948	23.296	25.7688	25.1008	25.2908	23.9051	23.2804	23.8788	24.8212	23.0299	22.2058	24.7193	24.9143	25.0053	23.0068	23.6716	25.056	25.7981	23.9859	23.6983	25.1665	25.8684	26.8917	24.7731	25.1164
23.6597	22.906	23.3826	22.5027	23.5497	24.0273	23.5845	24.0372	22.4499	23.6248	24.1065	22.2092	22.5899	24.4595	23.8597	22.1131	22.4686	21.7385	22.8678	22.2277	22.4436	21.5537	21.7149	22.912	22.9511	23.6023	23.6652	21.0692	23.4487	23.1442	22.771	23.0268	22.9238	22.7263	22.7988	22.4539	23.592	22.0969	21.0748	22.7784	21.8416	21.9001	23.4618	23.8327	23.273	20.9747	24.1276	23.5513	20.8547	24.2456
22.4833	24.2975	24.7359	24.6942	23.2252	24.1015	24.4072	23.9894	23.4247	21.299	23.6802	24.3438	24.7507	17.6837	23.8442	22.4964	23.3794	24.487	23.9921	23.8398	24.3041	24.4373	23.9765	23.1484	24.7993	23.6015	24.4764	24.5542	23.9107	21.8948	24.141	24.4585	24.4491	23.7785	23.8556	23.0355	23.3394	23.7661	23.4855	23.7735	24.7212	22.5565	22.7982	24.6972	23.8777	23.114	24.4034	23.9035	23.471	21.2223
22.321	21.9036	20.4113	22.0636	18.8742	24.7066	24.1284	24.0745	22.9412	19.7559	20.2961	22.5202	21.9283	16.1043	23.8146	20.003	20.3657	24.31	25.0521	24.5492	25.0046	22.1292	23.5234	22.5833	22.3098	23.1702	24.1995	21.5461	22.5844	19.8705	22.2101	23.9075	23.5608	20.2748	25.3432	24.2823	21.3289	23.2403	21.4223	25.4779	23.1505	21.6339	22.5176	22.6669	23.6638	21.3206	21.1668	22.3817	22.0228	19.4885
23.6327	23.9991	21.9678	23.2672	21.5574	23.9287	24.1509	23.7071	23.465	22.5008	22.7435	23.8037	21.3844	20.161	23.8078	21.157	22.5376	23.0874	23.9796	19.5771	25.3525	23.9622	24.0422	24.0814	22.5793	24.0076	23.3278	22.6721	22.4711	22.9138	22.4611	22.8203	22.7919	21.7047	23.4029	23.2769	21.1866	22.017		23.0675	21.7717	23.4541		23.1332	24.2222	18.8892	24.3748	22.8178	22.7576	21.1541
23.1484	24.2182	23.4958	24.186	23.1176	24.5057	24.5928	24.5367	23.3495	21.1252	23.5142	24.0651	23.9833	19.0427	23.7604	21.9315	22.8847	24.5999	24.5646	24.7265	24.6565	24.0627	24.249	23.2337	24.5128	23.7184	24.5664	24.2658	24.2912	21.7861	23.7998	24.0539	24.5687	23.2507	25.0156	24.6971	23.8076	24.0908	23.4885	25.1909	24.3758	22.7791	22.9926	24.4019	24.1282	23.6069	23.1658	23.9492	24.2706	21.3772
23.3082	23.0721	24.31	24.0776	24.2747	22.6556	23.0571	24.2987	24.0918	24.3658	24.2358	23.4304	25.1226	24.4961	23.7319	24.4032	23.9796	22.8616	22.3752	22.8259	22.5233	24.6706	23.6657	23.8846	23.7338	23.9399	23.326	24.4601	23.9806	23.8032	23.6494	22.9115	23.0897	24.69	23.5568	22.6386	23.892	23.6924	24.2555	23.1191	23.5367	23.5324	23.705	23.7888	23.0003	23.2995	24.814	24.0698	23.5939	24.1461
23.5181	22.9231	24.7424	23.724	23.8916	22.9067	23.4555	24.1383	24.4389	24.0349	24.5521	22.3695	23.5646	23.3347	23.7289	23.6761	24.7477	22.6974	22.8744	23.2315	22.8293	23.6135	23.895	23.9249	23.9537	23.988	23.7758	24.7729	24.0302	23.8355	23.2939	22.3777	23.6114	24.5547	22.9452	21.6409	23.9459	23.2592	23.83	22.5681	23.397	24.2711	24.3258	23.5798	22.6729	24.9064	24.3717	24.0263	23.0631	24.0341
24.8459	23.2351	24.3603	23.5048	24.6726	24.111	23.1524	24.2626	24.032	25.033	23.8846	22.5864	22.0465	20.517	23.6065	24.2975	24.556	22.0592	23.2973	25.0034	22.8518	22.3756	24.1677	24.0628	25.146	24.9085	25.3121	23.5794	26.0734	25.4118	23.6597	23.5238	22.8639	24.6435	23.8309	22.2887	23.4362	25.3123	23.5803	23.8133	25.4225	26.9069	26.1917	23.71	23.2158	26.1627	25.1393	26.429	24.8897	23.9572
23.083	23.5407	23.0881	23.5313	22.8085	23.6936	23.5163	23.9306	24.3859	23.0608	20.6978	22.894	22.9888	21.9976	23.578	22.4244	23.7806	23.6119	24.3268	23.6227	23.9595	23.115	23.8066	24.3472	24.0423	25.1365	23.3211	24.0191	23.6019	23.1775	22.4959	23.3668	23.353	23.8015	23.5693	24.2652	23.1154	23.6756	23.546	23.7924	23.4027	22.9923	24.6808	22.0432	23.5849	23.3767	22.8006	23.9236	23.8306	23.1009
25.2417	25.1035	23.9192	24.7264	23.3919	24.4586	25.1304	24.3713	24.7031	24.0092	24.1541	25.232	23.4878	22.3966	23.561	23.6957	23.6964	23.3849	24.5907	24.0832	26.9591	24.0821	24.367	24.6887	23.4989	25.4456	24.507	22.8664	23.7713	24.5432	25.4052	25.5148	24.9058	23.9408	24.1429	26.1686	23.3559	23.68	23.8724	24.8881	22.8955	23.8375	22.8472	24.8241	24.5815	23.7902	26.1052	23.3338	23.2755	23.0573
23.203	22.3873	23.7768	23.7095	23.9292	22.4379	22.3593	24.0529	23.8428	23.961	23.726	22.9429	23.7355	23.8493	23.5198	23.4416	23.5124	22.8789	22.1186	22.1735	22.1277	23.9666	22.9413	22.6094	22.6544	22.8697	22.7024	23.3339	24.0824	22.2601	22.9721	22.9242	23.4724	23.6507	23.1459	21.2002	23.6671	23.8784	23.9708	22.3102	21.9479	23.2711	24.5495	22.9547	22.9216	23.5384	24.7383	23.0164	22.5358	23.8236
23.2609	23.2551	22.6813	24.6236	23.4401	24.4169	23.7891	23.8912	23.7982	22.21	23.9843	24.5172	24.1662	18.0553	23.4656	22.8046	22.5987	24.1988	24.0839	22.8571	24.1105	23.1719	24.1583	23.0163	24.3082	24.4045	24.2937	24.0599	24.5792	22.18	25.0495	25.4482	24.4989	24.0177	24.1307	25.9654	24.0038	23.887	23.2223	25.3775	23.7406	22.9965	23.1842	24.6221	24.3211	23.7181	24.4159	23.2029	23.786	21.6552
24.0783	24.81	21.7802	22.6663	21.3036	24.4351	25.0141	24.0411	23.8141	21.2528	21.2192	21.9937	23.2746	19.8035	23.4461	20.2645	21.5904	24.6018	24.1625	24.4081	24.2573	23.9223	24.59	24.1882	23.9854	23.8514	23.505	23.7692	22.8252	21.2429	22.417	23.926	23.2229	21.346	25.0537	24.6357	23.0904	23.8889	21.6011	24.1835	23.3567	21.9492	22.9977	22.4838	24.3386	22.5752	22.913	23.6291	23.7276	21.5053
23.8955	23.8384	22.6279	23.6551	22.8117	23.5415	23.5039	23.9058	23.5775	21.4936	23.1736	23.4906	23.8133	17.8122	23.442	22.1168	22.9539	23.847	24.1122	23.9623	23.8696	23.6606	24.226	23.9717	23.8147	23.5182	23.7095	23.6882	23.3698	21.6358	23.6366	23.6345	23.1516	22.734	24.3132	24.703	24.1522	24.2088	23.8628	24.6249	23.6971	22.3064	21.943	23.5473	24.4303	23.264	23.2868	23.932	24.5336	21.9643
21.723	22.4194	23.1452	22.8432	22.7743	24.3998	23.8008	23.6133	22.8382	20.888	22.5078	23.5535	23.735	20.1541	23.4217	21.7043	23.1717	23.5228	23.9397	22.8456	25.0027	22.901	24.4605	22.5786	22.0822	23.5047	24.738	22.8811	24.237	21.6349	22.4651	24.3562	24.1386	23.2837	24.8634	23.604	23.5224	23.2825	21.7308	25.2927	24.4349	22.6872	23.7395	24.2917	24.0884	21.3107	23.6178	23.3877	23.5752	21.6062
21.0437	22.8795	21.1943	21.9492	21.4137	22.8804	23.046	22.2965	22.5583	21.2611	21.7356	22.1606	22.4211	20.8038	23.406	21.6783	22.7219	22.19	20.0705	22.1574	22.4816	22.6775	23.2265	21.5062	22.7183	23.6388	22.4045	21.9139	23.1583	19.9556	22.4305	22.8373	22.6789	22.0408	23.3078	23.9746	21.4125	22.1904	21.6402	23.1047	23.0311	21.1958	20.324	21.3746	22.174	22.5567	22.8101	22.5018	22.9394	20.9024
22.9765	22.4373	22.7711	22.6086	22.4052	22.7334	22.6186	22.5483	22.5243	23.187	21.4259	21.8941	20.0441	21.3999	23.3877	22.0476	21.1841	21.5983	21.5901	22.8018	21.0207	22.9948	23.2042	22.6895	23.1525	22.201	20.2377	23.2995	23.5139	24.1805	21.9519	22.9551	23.6019	22.5458	20.9314	19.597	23.068	22.5192	22.3378	21.8277	22.9245	23.4953	23.9844	22.0514	21.6191	21.3116	24.3847	22.08	22.2505	22.887
21.7725	23.3696	22.0977	23.6636	22.3586	23.2606	23.3526	23.2179	22.8528	20.2842	23.0802	22.9926	23.2609		23.3456	21.0199	22.2725	23.245	23.4216	23.1094	23.2795	22.877	23.3262	22.1858	23.1871	22.5513	23.4355	22.8525	23.1536	20.3584	22.8647	22.3831	23.214	22.5389	23.2764	23.8411	23.152	23.4473	22.8417	23.8274	23.3751	21.4936	22.6387	23.3882	23.6702	22.9859	22.0605	22.9791	22.2415	21.0726
22.8952	23.4482	22.7545	23.7072	22.6308	23.8804	23.7094	23.8519	23.0725	20.5291	23.0021	23.6197	23.3174	19.0942	23.323	21.3	22.3293	24.2316	24.0939	23.2917	24.2418	22.8477	23.8963	22.7353	23.2994	23.466	24.0305	23.3911	23.6987	21.4106	22.7683	23.8365	23.8069	22.8822	24.0608	24.8209	23.5634	23.3347	22.8102	24.5742	23.6452	22.3837	22.7152	23.8822	23.4947	22.8047	22.9924	23.3146	23.3798	21.4638
23.5643	23.2246	24.1667	23.7289	23.5879	22.0355	22.0478	23.3091	24.0866	23.5181	24.5622	22.5015	24.6878	23.4075	23.3224	24.0344	24.4388	21.6082	21.3586	21.3195	21.7957	24.0849	23.3042	24.1775	24.0413	23.9352	23.2591	24.3316	23.3255	23.6626	23.4785	22.0817	22.7259	24.7838	22.5561	21.8546	23.834	23.7443	24.1606	21.5551	22.9574	23.2659	23.6909	23.4607	21.6583	24.4884	24.0113	24.1974	23.0639	24.0627
22.5024	24.0925	22.3379	21.8778	23.7188	23.6916	23.1869	23.9892	23.2574	22.7807	20.7989	22.8242	21.9413	22.1135	23.3119	22.7104	20.5229	22.4737	23.4913	24.6982	24.403	22.7656	24.0286	23.9342	24.5328	24.9105	24.3949	24.9156	23.469	22.7058	23.6528	23.3149	20.63	22.9387	25.1283	24.4377	22.0434	25.5013	21.5014	26.802	22.4812	20.0526	24.0366	23.606	25.6173	23.4179	22.4322	24.286	24.6844	21.0541
22.1921	22.4634	23.9757	24.1286	24.0597	22.0429	21.1017	21.1919	23.741	23.9049	24.0776	22.8651	24.4243	22.5311	23.2386	23.8586	23.5505	22.1414	21.1954	21.7233	22.2318	24.1794	22.5533	23.429	23.6216	23.3276	22.3541	23.6804	23.1266	23.6586	23.3789	21.3445	23.0958	24.8687	22.3242	22.3208	23.6782	23.3142	21.4663	22.5576	23.0664	22.4199	21.5639	22.1286	21.4705	24.7107	22.9324	22.5284	23.6075	23.8543
23.948	24.8075	25.6095	24.334	24.2453	24.4379	22.8044	24.1323	24.9102	25.2901	24.0351	22.2754	21.9943	21.4988	23.2266	23.0233	23.6055	22.0601	22.3888	23.7834	23.0384	23.7624	23.7559	24.3009	25.3811	25.563	25.8169	24.9285	25.1066	26.3757	24.6226	22.2529	22.0651	26.952	24.409	21.8417	21.9139	25.5926	24.1242	26.2847	24.0116	25.3014	27.7819	24.482	24.3552	25.8137	25.4654	25.542	24.8268	24.3295
24.2345	23.0273	23.5023	22.3763	23.1238	22.2736	21.7036	23.4182	24.395	23.2214	23.5289	22.4842	24.1622	22.5986	23.1951	24.4844	23.8867	22.2863	21.467	21.7266	21.6528	24.4596	23.4803	23.6475	24.0048	22.9485	23.4204	24.6032	21.7025	23.0501	22.8571	21.0728	22.256	23.2295	21.1564	20.819	22.9459	23.6433	24.4725	20.7273	22.476	22.8329	23.5692	21.4689	22.0257	24.6577	23.6266	24.4061	23.0028	23.0241
22.962	22.333	23.4333	21.9771	23.016	23.7964	23.5538	23.3075	23.2096	23.7747	25.3079	22.1395	22.6049	24.8495	23.1677	21.6956	22.4977	22.0709	24.6683	22.2472	23.2549	21.4513	21.4637	22.0831	23.2382	23.2967	23.6591	21.3503	22.9073	22.2131	22.3765	22.1273	22.9885	22.949	22.6143	24.9083	22.9011	21.4649	21.1824	22.1915	21.8337	21.9867	23.0229	23.9009	21.6823	19.9416	22.0914	22.759	21.1882	23.8531
23.7241	24.5408	23.1022	22.2254	22.3035	22.2288	21.9657	22.3463	23.2034	23.3029	21.8405	21.8514	22.9372	23.3114	23.1527	22.1148	20.9127	23.6575	21.579	22.8562	23.2443	23.0067	23.8132	24.7841	22.5483	23.0023	21.6116	24.5352	23.9436	21.8454	23.3245	22.1985	21.7253	23.1238	22.6246	23.129	22.8368	24.8828	21.7469	22.6539	22.6117	23.9608	22.5816	21.2129	22.1721	21.975	21.4126	22.1225	24.9583	22.0997
22.2694	23.4244	23.011	23.7909	22.7801	24.3367	24.2304	23.6303	23.0552	21.6212	23.0532	23.4741	23.4939	20.8949	23.1187	21.4258	22.4403	24.141	24.2415	23.9124	24.1477	23.3172	23.7076	22.8173	23.5755	22.8809	24.0056	23.2573	23.8291	21.4619	23.2998	24.2229	23.8405	22.8104	24.4141	23.8024	23.0546	23.2823	22.9259	24.3421	23.779	22.3765	23.2848	24.3031	23.8008	23.0186	22.969	23.1915	23.2111	21.2029
22.4076	22.8665	21.8093	22.8389	22.0705	24.2524	24.1163	23.7384	22.4679	21.4341	22.6259	23.3946	22.941	18.4732	23.1118	20.9473	21.5674	24.0748	24.4261	24.0196	24.3545	22.3254	23.2952	22.7594	22.3159	22.8953	23.8324	22.4426	23.5977	20.8333	23.2706	24.3439	24.0192	22.4056	24.2867	24.9445	23.3619	23.1721	22.2838	24.6324	22.5522	21.7171	22.8631	24.2391	23.7361	22.3609	22.9459	22.2814	21.947	20.6496
22.1756	23.3801	22.7551	23.6125	22.5704	23.2226	23.7747	23.3957	22.8577	20.9484	23.146	23.5063	23.903	17.7329	23.0792	21.6624	22.7974	24.0427	24.0993	23.7307	24.0251	23.2429	23.1894	22.5527	23.6286	23.2324	23.8648	23.4393	23.6277	21.2652	23.4493	23.486	23.8593	22.8288	23.7907	24.2873	23.4117	23.706	23.1278	24.2737	23.4264	22.0711	22.7267	23.8141	24.07	23.2332	23.4277	23.1677	22.6651	21.1665
21.3786	22.768	21.8393	22.9979	21.5172	23.0559	23.3258	22.7517	22.2932	19.9976	21.6149	22.9472	22.4721		22.999	19.6782	20.4255	23.4724	23.0957	23.0149	23.538	20.5566	23.1392	21.4236	22.7545	22.5973	23.09	22.4437	22.8418	20.9736	21.7054	23.1009	23.1614	22.1246	23.412	23.2819	22.86	22.7683	21.6343	23.5059	23.6344	21.9116	21.3786	23.3136	22.8086	22.2219	22.64	22.395	23.2531	20.3347
23.8521	23.0681	24.0054	23.1511	24.6744	22.2403	21.3187	23.6896	23.8323	23.8388	24.7011	22.5706	24.6466	23.0656	22.9815	24.0496	23.9227	22.1357	21.442	21.9794	22.013	24.0821	22.9621	23.3894	22.8412	22.9351	21.7689	24.5069	22.9232	23.7518	23.413	21.7534	22.14	24.2444	21.7865	21.7353	23.86	22.9631	24.2315	21.6225	22.1897	23.8383	24.0604	23.1285	22.17	24.455	23.5891	24.2271	23.4363	23.7501
21.9707	22.8813	22.202	22.9202	22.1693	23.357	23.4081	23.0062	22.3772	20.8801	22.456	23.171	23.0693	17.291	22.9164	21.0038	22.1158	23.5084	23.4744	23.2926	23.4121	22.586	23.1955	21.9862	23.1355	22.7089	23.354	22.8211	23.4395	20.7536	22.9439	23.317	23.3372	22.2001	23.4029	24.0172	22.9115	22.9335	22.4406	23.663	23.264	21.7403	22.2295	23.3242	23.6876	22.7634	22.8195	22.8701	21.9125	20.6059
22.4757	23.1368	22.2443	22.9236	22.0286	22.8162	22.7365	22.9405	22.6165	20.6217	22.4873	22.8288	23.06	16.674	22.915	21.0243	21.8494	23.2658	23.089	22.41	23.8471	22.8884	22.9201	22.7401	23.1129	22.7241	22.9462	23.1789	22.7797	20.9192	23.1051	23.0681	23.3122	22.4594	22.7687	23.029	23.0139	22.6205	22.5064	22.9256	23.1262	21.8754	22.0982	23.435	22.7525	22.3037	22.94	22.5096	23.2232	20.7903
22.5355	21.9678	22.2876	22.1395	21.9588	22.2842	22.1671	22.1006	22.0741	22.7157	20.9348	21.4449	19.5769	20.9691	22.9069	21.5792	20.8461	21.1912	21.0787	22.3151	20.5484	22.5017	22.7731	22.2607	22.7171	21.6854	19.7452	22.8373	22.9878	23.689	21.4644	22.4542	23.1548	22.0571	20.4485	19.1408	22.5846	22.0778	21.8548	21.3888	22.4573	23.0128	23.5373	21.5695	21.1293	20.8458	23.9384	21.5732	21.8559	22.4165
23.2072	21.9763		22.0824	23.5581	21.9467	21.262	22.4405	22.8041	22.4365	23.0993	21.2225	18.9629	20.3309	22.8749	21.79	23.9757	21.0813	21.6127	21.7279	21.6082	19.8416	22.7582	22.7019	22.1592	22.3246	21.8284	22.3055	23.6736	24.4176	20.8266	21.0072	20.9695	22.8324	21.4086	18.2068	21.185	22.1146	20.4557	21.3389	23.1658	24.6897	23.9829	20.8036	22.0015	24.0669	21.5851	23.6407	20.788
22.6517	22.0801	22.4885	21.5057	22.8608	21.4037	21.2394	22.1103	22.9868	22.8724	23.5004	22.0755	22.8666	23.8804	22.8688	22.9861	21.8095	20.9647	21.7126	20.7271	22.4583	22.8362	22.0717	22.8518	22.2038	23.0208	21.7384	22.6536	21.9947	22.4806	22.9251	21.7347	21.9537	23.0908	21.7242	22.8477	22.7767	22.6754	22.2723	22.6833	21.6855	22.2276	22.7046	23.3604	22.0463	22.4947	22.7232	22.4952	22.4997	23.1277
23.1688	23.2854	22.0898	22.3844	22.7065	24.3872	23.8281	23.19	22.0818	21.1865	22.7942	24.6138	22.6976	17.0434	22.8462	21.9936	22.1958	23.506	23.3936	23.0948	24.7367	23.2627	23.2797	21.8859	24.1824	24.4823	23.159	23.1546	23.6488	22.4224	23.7785	24.7217	24.3237	22.5333	23.0825	23.8118	22.1008	22.815	22.0525	24.082	24.1031	23.1467	21.9735	23.5889	22.8369	22.9576	24.8775	23.0253	21.8808	20.9251
23.7592	22.102	20.3564	21.4377	19.6318	19.9634	19.9584	19.9514	22.546	21.7271	18.365	18.6937	18.1761	17.0614	22.8288	21.7415	22.165	17.7036	18.95	21.8281	16.6672	19.5322	19.8421	23.4753	20.6898	18.9702	19.9407	19.501		20.8766	17.7605	18.5899	16.2527	17.8853	18.1658	16.1433	17.2813	19.2879	17.9317		20.3174	21.2877		16.7159	17.3679	21.661	17.9321	20.7445	18.1558	19.1652
23.6458	22.7597	24.7215	22.576	25.2007	23.7198	22.8905	23.3888	23.443	24.3483	23.0341	21.9775	20.8197	21.3456	22.7715	22.8925	24.6087	21.5975	22.4275	19.8587	21.6446	20.6918	22.9035	24.0446	23.2059	24.313	23.5945	23.4663	23.8944	25.1417	22.2143	23.3293	22.1155	24.1136	22.8629	21.3409	22.4582	23.0251	21.0051	22.8514	23.4015	25.6837	25.842	23.8701	22.8805	20.1655	24.6307	24.8677	23.2001	23.6295
23.3184	22.638	23.2563	23.1223	23.5692	23.5002	23.1073	22.8743	22.6494	23.001	22.4505	21.9446	21.6244	21.9394	22.7061	22.4923	22.7559	22.3163	23.3898	23.2332	23.2123	21.3711	23.3258	23.6872	22.1043	23.5796	23.2022	23.211	22.6074	22.2613	22.274	22.9332	22.4907	22.6546	23.1717	23.3715	22.8743	23.1175	22.446	23.8288	23.3689	23.0896	23.7881	23.1802	22.6679	22.6502	23.141	24.4136	22.8118	22.2116
23.4679	22.2781	23.841	21.9513	24.3865	22.9093	21.9531	22.5989	23.3339	23.4869	23.4195	21.3223	21.7243	20.9784	22.6999	23.4346	18.0862	22.0526	22.2019	23.4292	21.2074	21.4494	19.0519	22.8515	23.1043	23.6489	22.6769	23.3763	23.0773	24.5449	21.6207	21.6377	21.9922	23.4064	23.0812	20.9198	22.3245	23.3469	22.2438	22.8442	23.2257	25.255	25.5531	22.9603		24.5678	23.1851	24.71	22.8868	23.1343
21.8278	23.2745	22.3579	23.2747	22.1984	22.9031	23.2325	23.1114	22.7013	19.8878	22.9812	22.7696	23.2706	18.3439	22.6975	21.1618	22.0789	23.4363	23.955	22.5112	23.3162	22.7883	23.4091	22.294	23.1446	22.6808	23.2971	23.1416	22.7916	20.287	22.7421	22.9405	23.0873	22.476	23.5804	22.9481	23.3623	23.0116	22.3867	23.9479	23.3893	21.389	22.1964	23.4192	23.2825	20.7707	22.6929	22.9193	22.9641	20.6376
21.5943	22.2277	21.7941	22.3208	21.7059	22.8278	22.3635	22.679	21.7352	19.6693	21.6786	22.9053	22.3956	16.6352	22.6652	20.3201	21.3849	22.2742	22.6074	22.9722	23.0133	22.6588	22.3191	21.7459	22.3777	21.8415	22.6638	22.4407	21.6456	19.9719	22.4485	21.9819	22.3312	21.1104	22.8284	22.8585	21.8213	22.4069	21.9703	22.5512	22.1603	21.1581	21.3101	21.5824	22.6073	22.3295	21.9929	22.0812	22.538	19.0532
23.9556	23.3342	24.5206	24.1432	24.4566	21.9246	22.1799	23.6093	24.1761	22.5522	24.4528	22.8131	24.1291	24.0612	22.6615	24.2097	24.5972	22.9359	21.3179	22.2531	22.2652	25.1213	23.7148	23.5568	24.8833	24.1679	22.5796	25.1956	23.8226	24.1681	24.2516	22.2041	23.4592	24.5621	22.7871	21.8184	24.2452	23.6994	24.7586	20.5564	22.865	23.6852	22.8992	22.8924	21.9818	25.0153	24.5916	24.94	23.5061	24.507
22.4866	22.7247	21.9441	21.844	23.3651	21.8343	21.8542	22.4945	22.7255	20.8127	22.8146	21.428	21.4542	21.6165	22.6505	21.8553	23.4547	21.9648	21.7212	22.7988	21.5611	22.0619	21.9923	22.7481	22.7751	23.1035	22.1992	22.6549	23.4573	22.1134	21.1808	21.0165	20.318	21.9363	21.9585	21.1264	22.0664	23.8748	22.3736	21.1197	21.8285	21.684	23.9166	21.057	21.484	22.2795	22.6736	23.0167	21.9909	22.2343
22.5295	22.5801	20.5223	22.8499	20.3132	22.9651	23.3309	22.731	21.8702	20.2241	20.6151	22.4622	20.3805		22.6346	20.2533	21.3644	22.3615	23.2454	22.8082	24.597	23.193	22.9645	22.0854	21.4752	21.376	21.9298	21.6242	18.0629	21.6278	23.451	22.0571	22.2459	18.9662	22.874	22.2989	20.8796	21.8735	21.1425	22.6946	21.2973	21.3879	19.14	23.1026	23.7162	20.8325	22.8466	21.8273	21.151	19.1027
22.5698	21.8761	23.3977	21.3986	23.6574	22.8582	22.4441	22.6831	22.4351	23.1071	23.3076	21.903	20.3641	20.1313	22.5986	22.6953	23.2146	21.0451	21.0064	21.685	21.6763	20.6907	22.2967	22.848	22.5607	22.8287	23.3035	22.4849	23.5003	24.0213	21.6704	21.6168	21.424	23.7323	22.2172	20.2776	21.5039	23.0789	22.1229	21.9252	22.3646	24.1297	24.2816	21.7278	22.1184	22.1306	22.8384	23.3608	22.4428	22.5844
21.9268	22.0854	20.8223	21.9116	20.5053	23.4859	23.4703	22.978	22.2198	21.2148	20.9963	21.9312	21.6129	19.269	22.5935	20.4324	20.956	23.2265	24.6926	23.1413	23.6908	21.609	22.6307	21.8387	21.435	21.9632	23.198	21.8796	20.7568	20.9552	21.7756	22.4256	22.4961	20.3898	23.4027	23.527	21.7606	22.5356	20.896	24.1541	22.4894	20.5869	21.632	21.6289	23.3677	20.9913	22.2229	22.2944	22.2	21.2982
23.8685	22.0067	23.5913	21.7117	23.7216	22.7938	22.8851	23.159	22.8241	23.5642	23.0481	21.9557	20.1599	20.3868	22.5879	23.8573	23.8565	21.4606	22.3042	21.6265	23.0427	21.1988	23.0676	23.6688	22.9181	22.95	23.7392	22.3355	23.7728	24.5609	22.4154	22.3322	21.4465	23.6634	21.5802	20.3382	23.3879	24.2245	21.8654	22.1905	24.0084	26.2136	23.7775	23.088	22.8383	22.2082	22.7237	24.557	22.4596	22.7433
23.5654	23.6175	23.9526	24.2874	23.8503	21.768	21.6685	22.218	23.6067	23.2313	23.5126	21.4539	24.0232	21.7639	22.578	24.328	24.2832	21.5131	20.6338	21.9605	20.5593	23.4132	22.1318	23.4984	24.0208	23.4006	22.1878	24.2479	22.9171	22.967	23.0217	21.6614	21.1367	23.5578	21.8887	21.1354	22.8619	22.7879	24.4736	20.814	23.034	23.4753	22.9656	22.1306	21.8491	25.0639	22.5951	24.177	22.1338	23.5524
21.8492	22.9242	22.3082	23.0584	21.8931	22.222	22.5103	22.5923	22.6264	20.791	22.7683	22.8933	23.251	17.7433	22.5712	21.3495	21.8381	22.8422	22.8632	22.7638	22.9436	22.857	22.6308	22.2406	22.9741	22.671	22.6529	22.6361	22.4827	20.1594	22.7834	22.3198	22.4813	21.9849	22.0825	22.4749	22.4296	22.5296	22.2888	22.1721	22.5746	21.1587	21.8361	22.287	22.7867	22.0555	22.4112	22.5783	22.3392	20.755
22.4589	22.8494	22.0999	22.8379	22.1102	23.2058	23.1699	22.6505	21.9661	20.6043	21.9786	23.3498	22.4882	16.2872	22.5586	20.8162	21.1132	22.9665	22.5798	22.5626	23.6212	22.4773	23.3331	22.5683	22.8536	22.8156	22.6563	22.0775	22.7275	20.5765	22.8707	23.7025	23.3652	21.8163	23.0262	23.9344	22.8527	23.1387	21.6146	22.88	23.2523	21.8776	21.1594	22.7747	22.499	22.4476	23.028	21.7884	23.3183	20.4677
22.8325	22.7069	22.0036	21.9741	22.5328	22.0163	22.2278	22.6161	21.9511	21.4584	22.8961	23.3912	22.1475	21.1167	22.5471	22.035	22.4888	22.0304	21.7207	22.3043	22.6122	21.9478	22.4667	21.7962	22.4408	23.5447	22.0774	22.8642	22.3585	21.6462	22.9977	22.6594	22.5908	22.3823	21.3102	23.2774	22.1459	22.8431	22.0916	22.6919	22.0381	22.6338	21.1375	21.7205	21.5606	23.1711	23.1249	21.638	22.3269	22.8596
21.5875	22.5217	22.0073	22.6395	21.6608	23.0767	23.0472	22.7033	21.3831	20.3131	22.0589	22.7218	22.5697	19.5081	22.5096	20.4509	21.6486	23.047	22.8561	22.4871	23.1635	22.1457	22.1962	21.2161	22.6226	22.2057	22.8142	22.3425	22.3831	19.3758	21.8531	22.976	22.844	21.0865	23.2043	23.0776	22.555	22.5833	21.693	23.3355	22.9708	21.1157	21.6187	23.2481	22.5126	21.4608	22.3754	22.2899	22.6192	20.4757
23.3344	22.814	23.9133	22.9153	24.0784	22.4815	22.58	23.2272	23.6419	23.0335	23.0541	21.7026	23.4883	22.6444	22.508	23.3745	23.3198	22.2621	21.9848	22.6887	22.4168	22.6531	22.7394	23.1152	22.7587	23.3452	22.4709	23.4826	23.8266	23.3232	22.6205	22.5449	22.5267	24.3015	22.79	21.8852	23.4246	23.1466	23.3269	21.9617	23.1462	23.5095	24.2893	22.8624	22.346	23.6397	24.2668	23.8564	22.7892	23.8894
21.4165	22.0849	21.6684	22.3208	20.8873	21.4126	21.6165	22.1772	22.2455	20.2266	22.0097	21.7031	22.4814	17.731	22.5006	20.4804	21.1488	22.2777	22.1542	21.7645	21.6926	21.7288	21.9928	22.2479	22.2421	21.9646	22.2952	22.1572	22.1577	20.1705	21.7847	21.1044	21.7919	21.9892	22.3992	20.8998	21.6949	22.4453	21.5752	22.0816	22.4752	20.6257	21.0742	22.6459	22.4547	21.4161	20.8328	22.3592	22.7324	20.1786
21.5993	22.6001	21.6012	22.52	21.5064	22.9497	23.0313	22.4245	21.9436	20.1893	21.9578	22.7715	22.503	17.0583	22.4169	20.4064	21.38	23.0365	22.9386	22.6947	23.3491	22.0885	22.8913	21.8819	22.4336	22.4353	22.8868	22.3134	22.5887	20.2134	22.4605	22.8823	22.7679	21.6726	23.0231	23.631	22.2251	22.3126	21.7173	23.0713	22.7959	20.8436	21.4996	22.6653	22.404	21.9365	22.4242	22.3605	22.8375	20.3945
21.6489	22.0115	19.7975	20.9491	21.9791	22.0765	20.6927	20.6574	20.8995	20.7718	21.7491	21.6715	21.7313	18.8643	22.4117	19.7903	21.4849	21.8755	21.1695	21.4168	22.159	21.5586	21.8081	21.2301	20.1937	21.2931	21.3761	21.1486	21.558	18.8057	21.7556	21.829	21.8794	20.4405	21.0156	22.5902	21.3697	21.9872	21.0229	21.6998	20.5173	20.0495	20.3882	20.7631	20.8969	22.0961	21.5332	20.0624	20.6694	20.2728
20.8092	20.7267	22.3383	21.3058	21.794	22.1005	21.4592	22.0483	22.112	22.2657	22.7083	19.783	21.4329	24.2221	22.3992	20.7666	20.5493	19.7188	22.1221	21.7452	20.976	21.1172	19.8668	20.7384	19.4776	20.9594	20.2201	19.4961	21.7075	20.61	21.082	21.6196	21.7464	21.299	21.8421	21.7763	19.5165	20.6885	19.6075	22.0525	20.8992	21.1244	22.3385	21.7359	19.3901	20.0887	20.2129	19.2489	18.448	22.1843
22.466	21.3348	22.6456	20.9569	23.2052	22.0297	21.3164	22.478	22.133	22.0475	22.4304	20.8139	20.3428	19.3895	22.3632	21.7516	22.3422	20.6441	21.1174	18.8276	21.6591	19.3172	21.5149	22.2874	22.664	22.4037	22.823	22.3279	23.4799	23.3576	21.6989	22.7079	21.103	22.2971	21.9376	21.2177	21.7481	21.8478	20.931	21.2943	22.2794	25.0492	24.8835	22.8165	21.574	20.1788	22.43	23.6831	21.8233	22.5272
21.3211	22.3618	22.1586	22.5038	21.4536	22.7324	22.3753	22.7137	21.8178	20.5756	21.7071	22.1879	22.6422	16.4088	22.3616	21.2905	20.9427	22.5154	22.3766	22.584	22.5546	22.7827	22.4804	21.5571	22.8038	21.9306	22.5244	22.4741	22.4977	20.4516	22.5547	22.1419	22.2244	22.0185	22.6107	22.0131	22.0496	22.579	22.1597	22.4019	22.1131	20.3407	21.9926	22.5037	22.3034	22.0554	22.2135	22.2959	22.3542	19.7676
21.8857	21.0871	22.7301	22.314	22.8142	20.504	20.5602	21.6486	22.8569	23.2207	22.114	20.8939	22.3611	21.7347	22.3453	22.676	22.728	20.5949	19.6086	19.3466	20.0068	22.5553	21.2717	21.8626	21.5215	21.5379	20.3082	22.277	22.0504	22.277	21.327	20.7255	21.4956	22.4452	20.786	19.6174	22.4562	21.7594	22.2641	20.5152	21.6883	21.7793	22.0799	21.3804	20.8205	22.1259	22.6572	21.8111	21.3563	22.185
21.8193	23.3348	23.1097	21.6938	23.7573	22.054	23.6303	23.065	22.1454	22.2044	23.807	23.954	23.2691	20.8193	22.3155	22.2119	22.7877	22.4945	22.8377	22.5625	24.526	23.0005	22.6783	21.9603	22.9841	24.871	23.2132	22.9202	23.0202	22.705	23.5976	24.1445	24.1448	23.6035	22.2612	25.3268	23.1221	23.4119	22.2679	23.9186	22.3057	22.4568	21.8458	23.3143	22.3196	23.1501	23.9402	22.5667	22.4108	21.9611
21.6413	21.5728	21.1436	21.5832	21.4725	21.3118	20.7331	21.5143	21.5964	20.5687	20.6991	20.2139	21.5007	21.0186	22.3023	21.8999	21.2592	20.8291	20.7666	20.0751	20.9826	20.795	21.6645	22.3317	20.9006	21.8504	22.1575	21.328	21.2456	21.0311	20.9788	21.2391	21.0915	21.6021	21.4373	21.2685	21.2886	21.1257	21.3288	20.7945	21.8465	21.2118	22.9287	21.7875	20.1634	20.8989	21.7173	22.5029	21.2827	22.0152
21.877	22.7477	20.3225	21.2785	20.0846	22.5029	22.962	22.4484	22.2687	19.5545	19.6902	21.8244	21.3197	17.7051	22.3006	19.184	20.5874	22.2254	22.9151	22.4939	22.588	21.5563	22.3197	21.7018	21.5449	22.8055	22.3324	21.988	21.6862	20.068	21.0625	22.3513	22.1393	20.4015	23.4023	22.4	22.0602	22.1117	19.7173	22.9535	22.1	20.779	21.625	22.0279	22.0381	20.7115	21.4626	21.8923	21.5154	19.4589
21.6141	22.5182	21.7197	22.5098	21.5066	22.5273	22.6653	22.35	21.8311	20.1117	22.0434	22.8575	22.4271	20.2323	22.2986	20.6444	20.9974	22.4182	22.4571	21.9865	22.9478	22.0637	22.5471	21.5081	22.4585	22.313	22.8283	22.1701	22.3491	19.8254	22.5459	22.8347	22.7441	21.6891	22.5604	23.3533	22.4145	22.5126	21.9327	22.6446	22.8471	21.1283	21.2826	22.6148	22.4081	21.6029	22.3862	22.2976	22.6618	20.8602
21.4106	23.2157	21.5322	21.582	20.8332	23.1211	23.7594	21.6064	22.7799	20.5805	20.6405	21.7544	22.2194	18.1605	22.29	20.2954	20.978	23.293	23.4252	23.3821	23.2842	23.2624	23.0642	22.0508	22.922	22.7382	21.775	23.2404	21.2239	20.5066	21.7462	21.4443	21.2021	20.8552	23.3451	22.5285	21.1804	23.0527	21.0912	21.7988	21.4136	21.4531	21.7673	21.0912	22.2334	22.2544	20.6446	22.2751	21.3488	19.9976
21.0145	22.0442	21.2825	22.2209	20.9888	22.6032	22.1862	22.3688	21.6759	19.9234	21.102	22.4436	21.9571	15.4042	22.2755	20.1387	20.7664	22.4225	21.907	22.3497	22.3528	21.6603	22.212	21.3246	21.5637	21.2764	22.5456	21.7093	22.3454	19.353	22.0054	22.6309	22.6528	21.3092	21.8504	22.1156	21.5404	22.0584	21.2536	23.0736	22.3041	20.6295	21.2242	22.1342	21.862	21.7873	21.8498	21.7213	21.4592	19.2345
23.4551	22.9218	24.1261	23.6934	23.8541	20.8165	21.6196	22.6851	23.5604	22.8938	24.2518	21.7872	24.8036	23.6672	22.2547	23.8892	23.8954	22.2438	20.5099	21.2845	20.8551	23.9331	22.2448	24.0271	23.8525	23.2516	20.4339	24.2201	22.6686	23.9023	23.6563	21.5277	22.118	24.6211	20.9941	21.0809	23.8226	23.1228	23.5889	20.0531	22.5224	23.3952	22.5623	22.5503	21.0153	24.3035	23.6825	23.3798	23.2806	24.067
21.7318	21.7725	21.4487	22.159	20.8027	22.082	22.0863	21.7374	21.3662	19.3542	21.1123	22.5783	20.7471	16.9481	22.2385	19.4848		21.584	22.1079	20.6045	22.5819	20.4423	22.2997	21.5593	21.3977		22.3427	20.8642	21.9746	19.429	20.7876	22.4665	22.3064	21.329	22.1346	23.0557	21.8657	21.381		22.0921	22.1508	20.5824		20.4681	21.8958	20.3583	22.1836	20.8701	21.8036
21.4158	22.3746	21.3812	22.169	21.0951	21.6927	21.8948	22.0574	21.7281	19.8834	21.6677	22.1462	22.196	19.828	22.2378	20.2922	20.8719	21.8583	21.9798	21.9435	22.1207	22.1226	21.9604	21.2969	22.1999	21.4573	22.0309	21.8522	21.9877	19.9234	22.3328	21.8995	21.922	21.2006	21.9454	22.0533	21.8241	21.9438	21.3216	21.931	22.1792	20.4023	21.1566	22.1278	21.9668	21.4082	21.4757	21.7455	22.1961	20.219
22.1473	20.8433	22.797	21.8486	21.7928	20.9427	21.6842	22.0589	23.1195	22.0434	21.546	19.6281	20.6783	21.8383	22.2122	22.0183	23.1901	20.3708	20.7357	21.1646	20.2782	21.0995	22.3129	22.7904	21.2849	21.1951	21.0162	22.0632	21.9859	21.4712	19.2375	19.2452	20.9221	21.6648	19.4834	18.8265	20.9015	19.9678	19.8085	19.9483	21.2732	22.1101	22.2662	21.2999	19.5767	22.7319	20.3579	21.1753	19.8523	21.5797
22.0421	21.598	22.3456	21.391	22.2152	21.8666	22.0344	22.3923	22.1382	22.8106	22.3205	20.4444	20.5256	19.7224	22.1893	22.1975	21.4062	21.0343	21.3074	22.1026	20.6183	20.4079	21.3919	22.4575	22.1385	22.7235	22.2843	21.9596	22.7277	24.6712	21.4249	21.524	21.1581	23.0364	21.9657	20.8754	21.6938	23.4433	21.4962	21.7656	22.9938	24.9604	23.7492	21.8263	22.7085	23.1889	22.3942	24.4007	21.5847	22.5321
23.1916	21.0244	23.3352	21.2521	23.7221	22.0846	20.8819	23.0588	21.6449	22.2599	21.379	21.5654	18.9554	18.8556	22.1869	22.1109	21.7263	20.7437	22.234	22.9443	20.5289	20.2776	21.6916	21.4357	21.0163	22.3895	23.6719	20.4534	23.4004	24.594	20.6714	21.8549	22.2023	23.4857	22.4251	20.3788	19.1519	22.5505	21.5128	21.6122	22.9517	23.6931	23.4994	21.3288	21.7884	23.7166	22.221	23.842	22.1982	21.7305
21.7675	22.2307	21.8927	22.5737	21.7417	22.9062	22.9274	22.3463	21.8178	20.2441	22.2521	23.1498	22.6011	17.4417	22.1726	20.3603	21.5391	22.6138	23.1013	22.1482	23.4799	21.8802	22.8886	22.0909	22.0706	22.626	22.4597	21.6088	22.2991	20.1114	22.6068	22.9065	22.8652	21.8415	22.4255	24.3072	22.0403	22.2154	21.2527	22.3385	22.4988	21.0025	21.4722	22.6451	22.4795	21.546	22.902	21.8352	22.409	20.7808
20.4532	22.1862	21.4137	22.342	21.6705	22.8202	22.3972	22.6666	21.9453	20.2642	21.8375	22.7156	22.2806	15.9077	22.1592	20.1286	21.6425	22.5211	22.8913	21.5918	22.8487	21.5145	22.4792	21.3139	22.0729	22.1283	22.8574	21.8998	22.4103	19.861	22.1335	23.0248	21.6633	21.8876	22.6139	22.7806	22.4854	22.7769	21.5779	22.868	22.5457	20.5163	21.6048	22.57	22.49	21.2128	22.6019	21.9947	21.3526	20.0847
22.21	22.0681	22.1629	21.9628	22.2801	21.8436	21.7683	21.9732	21.9182	21.1144	22.9335	23.0783	22.4106		22.1444	21.5099	21.8757	21.6926	21.8567	21.458	22.78	22.4017	22.1313	22.3949	22.3929	23.2364	22.4782	22.2325	22.3186	20.5642	23.5826	23.0266	22.7385	22.2599	21.3544	23.2617	22.1126	21.8896	21.7684	21.8802	21.5776	21.1348	21.7377	22.4617	21.0744	23.0871	23.2624	21.3343	21.2955	20.7378
24.57	23.7476	21.8981	21.3055	23.604	20.9189	20.9078	21.7524	24.7935	22.3218	25.8281	22.903	23.9769	23.8487	22.1379	26.1517	20.5109	21.0969	20.5678	20.6592	21.3155	24.2323	23.122	24.7657	24.1302	22.1946	20.0165	25.1433	20.2557	22.8479	24.2785	20.6002	19.7633	23.4369	21.821	20.9852	22.6005	22.2931	21.5895	18.3225	20.1918	24.0409	22.0531	20.9669	20.8368	21.7851	21.7722	21.1975	23.3978	23.5448
21.5465	22.028	21.8531	22.4908	21.5303	21.9608	22.0825	22.0741	21.5696	20.2383	21.8321	22.4181	22.0391	17.4363	22.1191	20.9057	21.4662	22.3987	22.3377	22.0477	22.4512	22.4208	22.389	21.5655	22.3609	22.2389	22.5466	22.0571	22.596	20.8393	22.8028	22.3935	22.2353	21.9457	21.8207	22.7572	21.9344	21.894	21.1497	21.8752	21.5969	21.1411	21.2435	22.2792	22.1027	21.7897	22.416	21.9871	20.0571	20.5677
21.8213	22.6108	21.8472	20.8384	23.9482	23.5151	21.8606	23.7559	22.4783	22.2775	22.5692	21.8576	20.4128	21.0038	22.1155	22.8934	22.9801	21.4289	21.8367	21.8909	21.3987	20.4796	21.8209	22.5704	22.6361	23.9026	24.3914	22.2367	23.2113	24.3815	23.4097	21.7743	20.847	23.8863	22.1473	19.5585	21.9417	23.4482	21.5021	23.0365	23.1915	24.7583	24.4422	22.62	21.7696	24.8669	22.818	24.729	22.9019	22.5488
23.282	23.2606	18.5439	21.2077	19.4466	21.2939	22.1257	23.2226	23.5908	20.864	20.7924	21.3443	22.1239	19.1014	22.0964	19.6831	18.8928	23.618	24.0306	23.0675	23.1559	23.3097	21.1979	22.6956	22.3637	23.4915	21.6051	23.7454	22.636	20.3952	20.1016	22.6764	20.3685	19.9558	21.6085	23.948	23.1706	23.2467	21.0998	22.6425	20.0047	19.1473	21.7028	22.0153	22.6483	22.2749	20.1378	22.3124	23.0963	20.3124
22.4213	22.132	22.4407	19.3978	23.6731	23.4265	21.2535	20.9421	20.1655	22.346	22.7769	22.5044	21.3845	17.7681	22.0946	21.8995	21.8431	20.558	21.2302	20.5435	21.8406	19.5015	21.6895	21.9374	20.7462	22.4947	22.172	20.2025	22.2317	21.295	22.0918	22.9128	21.8348	22.6929	21.7852	25.0612	21.1542	21.7379	19.7747	22.6742	20.2763	22.265	22.3978	22.9575	19.638	21.0296	21.3204	20.3368	18.9179	21.8451
22.118	22.4997	20.459	21.4521	19.9461	22.2511	22.8579	23.0166	23.0692	19.9628	20.512	21.3855	22.4797	18.8812	22.085	20.0124	20.2837	22.8041	22.4858	22.7253	21.8818	23.3702	21.8287	21.8621	22.2329	22.3623	21.4165	23.2144	21.2268	19.9456	20.5221	21.1638	20.3352	19.7975	21.9168	22.1264	21.7394	22.4314	21.037	21.6356	20.5649	19.3955	20.9682	20.6581	22.3707	21.5754	20.5537	22.0291	21.7325	19.3141
21.8895	21.8933	20.5027	21.787	19.6167	22.184	22.4039	22.4788	22.0218	19.277	20.4873	22.2943	20.6793		22.0831	19.2008	20.1499	22.14	22.8683	21.6905	23.6636	22.2277	22.0197	22.015	21.0355	21.6686	21.5838	21.4308	19.2245	21.4088	22.895	21.4888	21.9947	19.83	22.3288	21.7644	20.0286	21.5983	20.8905	22.5757	21.2881	20.8443	18.8621	22.0023	23.1025	20.0968	22.7106	21.1684	21.4809	18.6236
22.4255	23.2427	17.8934	19.8755	21.8466	22.3181	22.5208	19.7575	21.118	20.2922	21.5852	20.3541	20.7062	19.1486	22.0471		19.188	23.7594	22.8169	22.7888	25.2232	21.9381	22.4511	21.7021	21.9527	23.505	19.7707	22.0766	21.4677	20.0774	21.4944	22.1994	19.3878	19.2352	22.2453	22.6795	23.7232	22.4496	19.2484	22.5186	19.7409	19.5684	20.1716	20.3487	21.2401	22.0387	18.6874	20.2134	21.2871	20.1834
21.8157	21.5991	19.0838	21.2379	20.8412	21.1093	21.3184	21.9892	21.0892	20.1549	21.0612	21.9934	21.4993		22.0435	18.8567	19.9879	22.1458	21.8939	21.5105	22.3221	21.0945	22.2973	22.2009	21.2001	21.4491	21.5565	21.3215	21.8199	20.4165	21.3675	22.2323	22.2355	21.1256	21.6701	22.5375	22.5967	22.0152	20.773	22.2005	22.0863	20.8219	21.0078	21.7087	21.3627	21.1132	21.1981	20.8182	22.327	19.3117
23.9353	22.3589	22.5452	21.6558	22.766	22.4307	22.2544	22.2071	22.8706	22.3345	21.89	21.739	20.8144	19.7723	22.04	21.2036	23.3359	22.4418	21.2733	22.2409	21.997	20.3429	22.0518	23.4243	22.6534	22.5989	22.3908	23.0974	22.0805	23.3067	21.4092	21.6635	21.2495	22.6597	20.931	18.4953	21.6233	22.5321	21.0805	20.4558	22.6134	23.5471	18.9413	21.154	21.7681	22.4777	22.5276	24.223	22.074	22.3139
20.8626	22.1017	21.0927	22.2537	21.2766	22.3208	22.4229	22.0542	21.6665	19.5014	21.55	22.6485	22.2805		22.0241	20.0015	21.3102	21.8873	22.2479	21.4642	22.5714	21.6558	22.4361	21.3143	22.1933	21.7711	22.1959	21.8547	21.4955	19.4587	21.9193	22.6958	22.3087	21.2954	21.9392	22.664	21.9088	21.9415	21.443	22.1636	22.2166	20.375	20.85	22.1764	22.0769	21.2845	21.7469	21.72	22.0827	19.5404
21.7741	20.5694	22.655	21.0161	22.3454	21.9834	21.1399	22.4899	21.7768	21.6398	21.9689	21.0804	19.5836	20.1131	22.0218	21.8874	23.0021	21.0355	21.6905	22.1618	21.3555	20.41	22.1568	22.3844	22.6705	22.3422	22.2947	22.5079	22.4635	23.1085	21.033	21.7884	21.3821	22.6748	21.2714	20.5681	20.6162	22.0171	19.9361	20.8277	22.2307	24.1467	23.8195	21.8985	21.3558	21.814	23.0477	23.7154	21.6404	22.6592
22.2057	22.5751	18.1228	20.1751	19.2243	23.1288	22.575	22.2092	22.6982	19.8278	20.0432	20.8621	21.4611	18.9761	22.0116	18.0913	18.6584	23.1436	23.9652	23.4768	23.4375	22.3322	22.0166	21.8824	21.8731	22.9779	21.6594	22.8634	22.014	19.4925	20.0726	22.0833	20.5107	19.4024	22.5198	23.2824	22.2863	22.1342	20.4002	22.7842	20.1758	19.1315	21.5055	21.9395	23.1252	22.0102	20.0346	21.7549	22.0911	19.3053
21.2862	22.1158	21.1846	21.9969	21.368	22.392	22.1699	22.1922	21.519	20.1717	21.9284	22.3569	22.1936	17.775	22.0113	20.4958	21.2624	22.2741	22.4619	22.2593	22.7132	21.7248	22.2764	21.6978	21.8554	22.0463	22.2665	21.9352	22.3381	20.0063	22.2336	22.4393	22.5773	21.5289	22.3507	23.146	22.2602	22.0556	21.6193	22.6778	22.0763	21.0207	21.2501	22.2524	22.3894	21.7079	22.3332	21.8407	22.2078	20.4951
22.0879	20.9473	22.4812	21.8848	22.6624	21.0488	20.7504	22.4616	22.7385	22.5637	22.4652	21.2477	22.1122	22.6455	22.0042	22.1083	22.3176	21.235	20.5689	21.1225	20.7141	22.5147	21.1239	21.8934	21.5648	21.3196	20.1002	22.1462	22.2635	22.1473	21.6747	20.6014	21.7065	22.3559	20.9239	20.0221	22.0095	22.2798	22.31	20.6497	21.7369	21.9552	22.5324	21.4175	21.5894	22.0891	22.2162	22.4256	21.9032	22.0858
21.0158	21.5564	20.9664	21.7716	20.7824	23.2043	22.8237	21.7016	21.1083	20.0442	21.397	22.46	21.5715	17.5701	21.9662	19.7748	20.4913	22.5624	22.4509	21.58	23.0043	21.6096	22.2856	21.078	21.7015	21.6204	22.5031	21.0003	22.0585	18.9706	22.067	23.2719	22.8976	21.0148	22.8355	22.615	21.5707	21.6229	20.5666	23.4865	21.8689	20.6213	21.4929	22.7076	21.8736	21.0652	21.898	20.8336	21.7294	20.2288
20.6661	21.5864	21.5906	22.4567	21.281	22.1659	21.9596	22.3257	21.2346	19.7395	21.6848	22.1908	21.7892	16.7425	21.96	20.1391	21.339	22.155	22.4245	22.3407	22.4839	22.2084	21.4791	20.1337	22.2851	21.3649	22.2279	22.2927	21.2923	20.3359	21.7931	21.6394	22.1225	20.9899	21.9415	22.26	21.5157	21.4867	21.4492	21.7306	21.4375	21.0395	21.0213	21.9248	21.5746	21.2223	20.9542	21.3195	20.5955	19.4466
20.1373	21.2899	19.9932	20.9709	20.5195	21.6805	20.5601	21.0961	20.6429	18.6197	20.7589	21.6035	21.3647		21.9555	19.3457	19.2433	21.3928	21.5936	21.996	21.9873	20.918	21.4151	20.3587	21.5227	21.2151	21.4318	21.4838	20.906	18.2602	20.8151	21.4647	21.3575	20.1893	20.6166	21.6272	21.2169	21.3131	20.5786	22.5941	21.296	19.9606	19.7986	21.7107	20.9046	19.6466	20.2535	20.9316	20.8435	19.7947
21.0723	21.9388	20.865	21.7934	21.7629	21.4211	22.3014	21.3792	21.4681	21.5059	21.3361	21.1932	21.7039	19.4468	21.9485	21.3217	20.2927	21.3093	21.6797	23.4758	21.0014	21.8552	22.1896	21.5364	22.9084	21.994	23.2507	22.7377	21.6174	20.8544	22.5796	22.5824	21.6741	21.3559	22.3252	22.2919	21.258	22.235	21.6961	23.7353	21.8848	21.2055	22.0043	22.6432	22.1082	22.2108	21.1515	21.8324	21.0896	20.218
20.2938	20.7231	18.2898	21.3291	19.7142	20.0142	20.8969	21.7349	20.7505	19.0091	20.5015	20.7902	19.7615	15.8917	21.9332	19.1229	21.0452	21.5268	21.9344	21.0447	21.0673	20.8888	20.9278	20.0468	20.6905	20.0996	21.5101	21.2	18.2501	18.0365	20.1428	20.3041	20.5269	19.7368	20.0298	20.7273	21.0827	21.2411	20.8499	21.1366	20.1154	18.2372	19.4858	18.6299	19.6328	21.0513	19.2665	20.5628	17.8852	18.1854
20.8977	22.0047	21.2496	22.0311	21.2034	22.2488	22.2333	21.7585	21.4095	19.8241	21.4486	22.614	21.9406	20.02	21.9323	20.075	21.1333	21.9829	21.729	21.261	22.6319	21.6034	22.1879	21.0045	21.8737	21.6366	21.9852	21.6014	21.862	19.714	22.2752	22.4268	22.411	21.0988	21.7612	22.3183	21.5351	21.6878	20.8383	22.0779	22.1019	20.3952	20.8158	22.093	21.6868	21.0299	22.0125	21.362	21.4771	20.1416
21.784	21.6948	20.4247	21.8592	20.5288	21.8495	21.8129	21.8058	21.5661	19.0983	21.0406	21.9172	21.6289		21.9066	20.9513	20.3979	21.8121	22.6646	21.1257	22.3671	21.125	21.7981	21.9025	21.169	21.2528	21.6706	21.1783	21.935	19.3596	21.2079	21.7547	21.7807	20.8129	21.744	23.4817	21.3019	21.7706	20.9793	22.4046	21.6524	20.6975	20.3505	21.9187	22.1293	20.6208	21.5482	21.2849	21.6316	19.4711
21.3323	21.863	21.1275	21.9364	20.9954	21.9083	21.883	22.1168	21.4542	19.9908	21.642	22.21	22.0359	19.0812	21.9015	20.4025	20.9983	22.1182	22.392	21.9679	22.389	21.718	22.0533	21.4013	21.9802	22.1828	22.1249	21.73	22.0604	20.0156	21.9395	22.3075	22.3831	21.4918	22.1355	23.292	21.9566	22.2038	21.6802	22.269	22.2024	20.9204	21.1029	22.1023	22.222	21.6316	21.7825	21.809	21.8761	20.4826
21.5876	22.2499	22.0984	22.5472	21.7868	20.9221	21.3332	22.1259	21.9871	20.1223	22.7078	22.1716	23.0955	17.344	21.8391	21.2042	21.5237	21.8369	21.4062	21.7001	21.7869	22.5965	22.3706	22.1852	22.5014	22.1999	21.7455	22.4186	22.2133	20.408	22.5888	21.5326	21.6513	21.8514	21.3463	21.4585	22.2845	22.1851	21.7702	20.7222	21.9912	20.8569	21.2471	21.4936	21.9127	21.7885	22.4587	22.2902	22.5772	20.9364
22.8338	21.1502	23.1543	22.0983	23.4761	20.5798	21.2262	22.4606	23.1548	23.6858	23.6509	21.5241	23.1166	22.3332	21.8295	23.7331	23.3589	21.933	20.168	22.0569	20.148	22.8336	22.1734	22.3838	23.0544	22.6417	21.5376	23.2341	22.885	23.3687	22.813	21.6456	22.1408	23.0428	21.5579	20.3496	22.8899	22.6124	23.5911	20.5313	22.5403	22.5459	23.3171	21.9499	21.7041	23.6082	23.7788	23.5041	23.0058	24.0015
22.2889	18.3365	20.156	19.3084	20.3808	18.931	19.1715	20.3101	19.278	20.354	19.9607	18.2911	18.2897	16.6805	21.8088	21.8646	21.5294	18.6744	18.2205	21.2625	18.0493	17.7856	18.4416	20.0888	19.7724	20.0083	20.1155	17.9937	20.5014	21.0075	17.7229	18.7369	17.3044	20.7374	18.3023	17.5289	18.3133	20.5581	18.3549	17.8632	19.6628	22.2661	20.2821	19.4584	18.9883	19.4265	20.2683	20.6607	19.527	20.0292
21.081	21.7087	21.0263	21.8573	21.661	21.3777	21.2936	21.1007	20.5435	19.7349	21.5148	22.08	21.1206	15.6036	21.7836	19.8822	20.8803	21	21.1277	21.1115	21.6226	21.4366	21.2812	20.5123	21.9384	21.7829	21.7126	21.5154	21.5301	19.7652	22.1267	22.3286	21.7044	21.2098	20.3596	22.0078	21.6706	21.0602	21.0592	21.1302	21.2764	20.1597	20.8031	20.8491	21.428	21.9524	21.4008	20.7912	20.0927	19.6013
22.3193	20.4594	20.7801	20.68	20.4807	20.9809	20.8224	21.3361	21.3168	22.1875	22.6552	20.0122	20.1888	21.3861	21.7829	19.6526	20.7886	20.2541	20.9861	21.3819	21.1937	20.8048	20.9113	21.3863	20.2086	21.112	20.7281	19.6141	21.3245	20.3617	20.5161	21.6488	21.1297	21.4098	20.8174	22.2198	21.794	20.5849	19.9827	21.1378	20.0874	20.3928	19.9571	22.9469	20.0544	19.5275	20.9149	20.5773	20.1406	20.9051
20.9919	22.5125	21.8229	21.5052	21.6232	21.6206	21.947	21.5917	20.5736	20.4212	21.793	22.4155	21.7605		21.782	20.8086	21.3934	20.66	20.5494	20.5143	23.2211	22.4111	21.8632	20.0118	22.6672	22.957	21.7485	21.1646	22.1193	20.8075	21.4038	21.9423	23.0824	21.8031	21.0994	23.0334	20.4107	21.5387	19.7563	21.9163	22.2768	20.6016	19.5508	21.8799	20.7086	20.9069	22.5754	21.0191	22.0877	20.8386
21.5979	21.9177	20.6119	21.8566	20.4496	22.0232	21.9275	21.9549	21.3362	19.4499	21.2205	22.1743	21.8329		21.7797	19.7377	20.505	22.1188	22.2824	21.8343	22.4889	21.3264	22.0573	21.6483	21.5958	21.5572	21.7935	21.5392	21.5438	19.4604	21.5629	21.9709	22.0435	20.8188	22.0261	22.9045	22.0394	21.8986	21.0252	22.4819	21.9967	20.1265	20.709	21.8235	22.0714	21.0922	21.6905	21.4509	21.906	19.9282
21.6262	21.4047	19.939	21.2974	19.1531	21.9216	22.0913	21.734	20.8182	19.2055	20.0529	21.7693	20.0503	16.8692	21.7671	19.0081	19.5397	21.21	22.9572	21.7985	23.3247	21.8945	21.7279	21.6258	20.1381	21.1793	21.0114	20.0719	19.3571	20.7061	21.9645	21.1666	21.4212	19.1843	21.951	21.9927	19.8359	21.0186	19.891	21.8119	20.4194	20.0113	18.47	21.7746	22.2585	19.7819	21.835	20.5992	20.5747	18.7103
21.4314	21.9974	20.8721	21.9575	20.8619	21.5678	21.7811	21.8417	21.4534	19.6317	21.288	21.8202	21.6517		21.7594	19.9995	20.8003	21.7077	21.9519	21.5487	21.9391	21.2113	21.8001	21.6162	21.8698	21.5587	21.7574	21.4871	21.5611	19.3486	21.3123	21.6962	21.727	21.019	21.5522	22.4929	21.9404	21.7486	21.3155	21.8705	21.8232	20.7158	20.5667	21.6502	21.638	21.1662	21.0681	21.3997	21.9383	19.7193
20.97	19.1042	20.3719	18.5043	20.2331	19.5439	18.6794	20.5352	20.9085	22.1591	18.8486	20.4896			21.7392	21.0132	22.7011	18.2003	19.4578	20.3764	17.6857		19.9037		20.2946	20.3548	22.7822	19.3142	21.3122	19.2776	16.6607	19.8687	19.1344	21.6983	19.3317	16.76	19.1045	21.8936	18.8195	19.2152	21.0567	22.8891	21.5544	20.2572	20.227	21.0373	19.7685	22.7836	19.1843	20.3196
21.9348	21.8228	17.0452	20.3917	16.8575	20.8584	21.82	22.2249	20.7568	19.8938	19.274	20.5037	19.3996	16.4027	21.7322	17.8727	18.5133	21.7189	23.4164	22.6168	23.1634	20.18	21.6314	22.0696	19.227	19.7625	19.214	19.242	19.4269	18.49	19.6395	20.3244	20.5771	18.4538	21.8902	21.4974	20.9915	20.6283	19.7038	21.4387	19.2561	18.8298	17.4893	20.1914	22.3378	19.1186	19.7489	19.4226	22.6849	18.6199
21.3201	21.9995	21.6809	22.1108	21.3774	22.1954	22.2661	22.2675	21.3956	19.9111	21.8313	22.3929	22.2665	17.1166	21.7073	20.3715	21.3156	22.2656	22.4319	21.6757	22.5971	22.0035	22.4732	21.3574	22.0311	21.7193	22.1621	21.7854	21.9762	20.0007	22.4109	22.0681	22.0461	21.4058	22.0802	23.2056	22.0941	21.9613	21.4664	21.8386	22.132	20.8044	21.2064	21.982	22.438	21.5722	22.0721	21.965	22.3595	20.7027
22.2037	21.5256	22.1771	21.9044	21.8755	21.0038	21.7066	21.7051	22.0413	21.6797	23.1193	21.1742	22.0197	20.3213	21.7058	21.5466	21.85	21.0101	21.3719	21.0382	21.3437	21.5904	21.6059	22.0836	21.964	21.6382	20.9785	21.855	22.2407	22.1167	21.2987	21.1048	21.6777	22.0495	20.9204	21.1957	22.1387	22.3242	21.9555	21.0882	22.2848	22.0695	23.5988	22.1069	21.4793	21.4174	21.6532	22.6552	22.0897	22.3897
21.2297	21.6332	20.8716	21.6749	20.8328	21.8345	21.7464	21.9203	21.2598	19.7921	21.3015	22.013	21.6035	17.0889	21.7016	20.0095	20.5574	22.067	22.0875	21.535	22.1641	21.0529	21.8923	21.2308	21.4195	21.7461	21.9631	21.3827	21.4675	19.7521	21.6413	22.0367	22.0838	21.1967	22.1678	22.8864	21.9886	21.9922	21.1767	22.2105	21.9579	20.7787	20.7388	21.7552	21.9881	20.7082	21.5918	21.554	22.099	20.2664
22.6032	20.8029	22.294	21.1906	21.6975	22.5604	22.2972	21.295	23.2103	22.9875	22.8399	21.2762	22.1113	20.36	21.6736	22.4286	22.6292	20.8687	21.2334	20.6805	22.3868	20.946	21.791	23.2223	21.7798	23.412	22.1117	21.6919	22.9948	21.2628	21.8083	21.7078	21.7272	22.9359	21.7792	22.3809	22.1076	21.6543	20.7305	22.5116	20.2237	22.0414	21.3772	23.9997	21.1518	21.8626	21.5396	20.9255	21.0667	22.3844
21.0489	20.0814	22.7552	21.7249	22.3654	20.2356	20.812	23.2565	22.2495	22.2063	22.1501	19.0091	19.9294	21.9477	21.671	20.7627	22.5698	20.8729	19.3059	20.452	19.2686	20.4804	21.1069	19.8093	20.6473	20.2463	20.19	21.2045	23.5738	21.3752	20.1761	21.0914	20.5982	22.2246	19.8934	18.4341	21.6878	21.5261	22.3609	20.2492	21.6226	22.1532	23.8477	20.9033	21.6393	21.2898	23.1067	21.1515	20.064	21.3055
21.4531	21.3413	20.4021	21.3835	19.6643	22.2806	22.1092	20.9961	20.2007	19.6049	20.5789	22.4917	20.5342	17.2738	21.6684	18.2869	19.9475	21.0454	22.1583	21.4612	23.1346	21.1996	21.6343	21.2743	20.4392	21.0972	21.1338	20.1715		19.9639	21.884	22.5303	22.1154	19.8771	21.342	23.0509	20.3553	20.7756	19.7647	22.0271	20.9929	20.3038	19.6877	22.059	21.3441	20.1916	22.396	19.8431	20.2707	18.8049
21.4118	22.1747	21.0572	21.8571	21.305	22.0442	21.8509	21.9903	20.9716	19.695	21.609	22.1166	21.5344	16.8838	21.6676	20.4221	20.0127	22.2081	22.5843	21.8325	22.0179	22.3853	21.9252	21.5802	21.6643	21.3434	21.3114	22.1622	22.063	20.0058	22.1388	22.2087	21.585	21.3579	21.632	22.3213	22.0811	22.1586	22.2738	21.8966	21.6258	21.0955	21.264	21.641	22.1502	22.1776	22.3701	22.2069	22.2854	19.3289
21.5455	22.6051	20.0539	20.4669	19.331	22.1477	22.5594	21.7974	22.0339	19.1557	19.9931	20.7796	21.502	17.9192	21.6421	18.73	19.0572	22.1552	22.5739	22.6035	22.1747	21.9919	22.486	21.5829	21.455	22.3177	21.2252	22.1587	21.6764	19.1473	20.7857	21.3483	20.5948	19.6392	22.9656	22.3551	21.9338	22.2458	20.1965	21.7775	20.8245	19.3304	20.0613	20.4866	21.7707	21.2005	20.5874	21.8385	22.0172	19.6019
20.5906	20.4616	21.2857	20.5444	20.8921	20.255	20.2982	19.9749	21.2459	21.4507	21.0895	20.5781	19.9272	19.6731	21.6416	20.7536	20.3816	19.8431	19.1803	18.9475	20.1872	20.5121	20.752	20.1394	20.6374	20.5946		21.1489	19.9607	21.2151	19.7424	20.2385	20.7744	22.5168	20.1197	18.7909	21.4374	20.5978	19.3847	19.9603	20.929	21.0991	20.7212	19.956	17.5542	22.5298	21.5002	20.0435	19.3163	20.965
21.3803	21.6017	20.5914	21.3983	20.4858	21.7121	21.7833	21.9593	21.0471	19.5695	21.5641	22.1385	21.5786	17.9758	21.6259	19.7167	20.4832	21.9482	22.3068	21.7259	22.2874	20.7533	21.7669	21.5328	20.9695	21.3645	21.4692	21.1131	21.3689	18.8789	21.1325	21.3066	21.7563	20.8712	21.5895	22.7134	21.9219	21.7629	20.9681	21.9547	21.7736	20.4644	20.6353	21.5742	21.8478	20.7696	21.5068	21.238	21.9585	19.8281
21.8754	21.5659	23.2209	22.9492	22.4698	20.9544	21.0633	23.9895	22.3376	22.393	22.0662	20.8394	21.4072	20.7524	21.6204	22.733	23.1478	20.8208	20.6779	20.6364	19.6922	21.1808	22.5202	21.5962	21.9892	22.4218	21.5131	22.5637	22.9445	22.068	20.857	21.1243	20.7208	22.3891	21.4149	20.3468	22.4131	21.4897	22.5894	20.4164	22.0426	22.7394	23.1943	22.1166	21.3375	22.921	22.9754	23.4452	21.6246	22.1187
21.6868	21.5452	20.6079	21.9153	20.1616	21.0867	21.4437	21.6077	20.7245	19.4875	20.579	21.8614	21.3468	20.0166	21.6191	19.3423	20.2332	21.3178	21.6887	21.6186	22.1987	21.368	21.8336	21.5712	21.2056	20.9846	21.1506	20.6392	21.1992	19.5082	21.5468	21.6345	21.9072	20.5782	22.1357	22.471	21.6863	21.1308	20.6238	22.018	20.9757	20.4304	20.3179	21.8592	21.4806	20.9098	21.3828	20.8558	21.4741	19.7275
22.6484	21.1391	22.66	20.6781	23.2162	22.1088	21.9121	22.5368	21.2783	22.4865	21.0586	21.0271	18.9631	20.2191	21.5982	20.784	22.3066	20.3421	21.2238	19.579	20.3139		21.5264	22.1186	20.5029	22.1426	22.2835	20.2628	22.3599	23.1323		20.9298	20.7372	22.1985	20.8565	19.8904	20.3728	20.8438		20.5805	22.404	23.4383	23.6622	21.6349	20.3594	17.9932	21.1943	22.6663	21.2467	22.2128
21.4333	22.6666	20.0967	20.5605	19.497	22.5744	23.0303	22.4596	21.9915	19.7915	19.8536	21.3345	21.8928	18.6221	21.5968	19.0998	19.714	22.2434	22.3897	23.0111	22.4814	22.1227	22.4364	21.2402	21.5317	22.9429	21.7607	22.1212	22.0393	19.4409	21.1572	22.1796	21.65	19.7344	24.1834	23.3562	22.3726	22.4967		23.5432	22.0507	20.9228	22.2868	21.9037	22.939	21.1172	20.8194	21.4751	22.3123	20.1361
20.6038	21.5449	20.5902	21.6471	20.3312	21.8318	21.6827	21.359	20.9301	18.6292	21.1851	22.1563	21.7682	17.7813	21.5731	19.1139	20.5163	21.5523	21.7308	21.3254	22.0031	20.9102	21.6085	20.6375	21.316	20.8857	21.6442	21.1543	21.3507	19.2037	21.7715	21.9323	21.7871	20.5739	21.7363	22.1143	21.1856	21.1242	20.2934	21.7413	21.8472	19.3361	20.8215	21.6405	21.3473	21.0117	21.6228	20.8746	21.3482	19.3245
20.89	21.3202	20.4941	21.6664	20.2162	21.3871	21.6083	21.4866	20.9407	19.1115	20.8891	21.5282	21.4376	16.5484	21.5632	19.4154	20.4592	21.5537	21.9384	21.3074	21.6116	20.9449	21.6088	21.2081	21.2295	21.0309	21.3999	20.8755	21.2845	19.1747	21.2042	21.4198	21.4662	20.8082	21.719	22.4656	21.4363	21.4534	20.6996	22.1379	21.5575	20.0353	20.1264	21.6024	21.7592	20.5435	21.3415	20.9432	21.4647	19.1387
24.2744	23.1734		20.8922	19.4796	20.4378	22.0338	21.0853	21.0683	20.6339	20.9489	20.5904	20.3742	17.8187	21.5621	17.6539	19.7	20.6407	21.5778	21.8058	23.2164		24.513	24.8263	17.511	21.4482	18.7809	21.1757	21.481	19.9257	18.2912	20.1908	20.7355	19.5075	22.5054	23.0079	23.6196	22.4527	21.3956	20.9978	22.5619	20.268	18.6301	21.6601	20.6133	18.2809	19.9826	19.9658	24.4166	20.3898
21.2029	21.7326	20.5011	21.2159	21.6986	21.8357	21.9354	20.4824	20.9701	20.0473	21.8194	21.3995	20.9264	14.9893	21.5586	20.0096	20.8735	21.3894	22.9531	22.1066	22.2776	20.4351	20.91	20.3354	20.6396	21.7184	21.8786	22.1988	21.673	19.6552	20.8178	21.7707	22.2177	20.6878	21.7869	22.742	20.5289	21.5096	21.049	22.9091	21.3051	21.1648	21.0751	21.6106	21.7364	21.3259	20.8101	21.249	20.9562	20.4516
20.308	21.0092	19.9252	20.9528	19.8612	21.6314	21.6312	21.7495	21.3084	19.7153	20.6963	20.9546	21.2712		21.5539	19.5871	20.2877	21.6946	21.5267	21.6961	21.1721	21.2811	21.5476	20.3769	21.6356	21.3641	21.6332	20.5369	21.7376	18.3805	20.4219	21.5721	21.2352	20.534	21.7911	22.284	20.8823	21.2806	20.7531	22.1641	21.298	20.071	19.8664	21.1273	21.7202	20.676	20.5074	20.9866	20.3415	19.0824
20.8134	21.8281	21.1204	21.8818	20.8591	21.9446	22.3837	21.7039	21.2682	19.2931	21.372	21.9134	22.2346	16.0214	21.5505	19.8475	20.8695	21.9184	21.739	21.7104	22.7432	21.5169	22.3744	21.164	21.8228	21.8241	21.7671	20.9774	21.6054	19.7068	21.8336	22.2734	22.0528	21.3234	22.1698	22.5363	21.3057	21.7067	20.9283	22.2783	21.8888	20.4038	20.3312	22.1935	21.8631	21.1837	22.089	21.4059	21.9902	20.0786
21.6661	22.1458	20.9546	21.1224	21.6141	22.3493	22.4084	21.7159	21.861	20.9543	20.6432	20.9433	20.5112	19.0132	21.5159	20.1046	20.82	21.9972	22.759	21.9603	22.4814	21.2387	22.0243	22.332	20.7377	22.0876	21.809	21.7624	21.4047	20.7118	20.737	21.5039	21.4401	21.6742	22.1996	22.5294	21.8656	22.2111	21.0682	22.0409	21.6434	21.4072	21.967	21.4414	21.6066	21.249	21.4621	22.0318	21.5914	20.1013
21.2808	20.4249	20.4231	20.8899	19.758	21.5004	21.3637	21.6791	20.4946	19.3828	19.887	21.0083	20.0638	16.4882	21.5147	19.4651	19.879	21.5021	22.9656	21.2645	23.0732	21.1791	20.933	20.8945	20.1644	20.3501	20.9968	19.8181	20.8423	20.1807	21.2805	20.8132	21.138	19.3312	21.2039	22.0067	20.5229	20.8666	20.1846	21.9129	19.924	20.7843	18.9945	21.6916	21.676	20.1146	21.6455	20.6125	21.0228	18.7399
21.0021	21.7484	20.6762	21.6806	20.4542	22.0984	22.0567	21.7856	21.2424	19.5025	21.1701	21.7769	21.6358	19.5042	21.4837	19.7845	20.7896	21.8516	22.3215	21.8432	22.1771	21.1244	21.9639	20.8564	21.335	21.0242	21.6656	21.2129	21.3893	19.0605	21.7409	21.6993	21.8522	20.6643	21.7911	22.4739	21.4963	21.2463	20.8801	22.5042	21.7542	19.8408	20.6184	21.6964	21.4272	20.6198	21.424	21.0472	21.2884	20.2034
20.8923	22.0951	17.6958	19.3698	17.6432	22.7094	22.2708	21.9699	22.1194	18.4142	19.0088	20.433	21.023	17.3672	21.3903	18.4143	18.5092	23.0228	23.5267	22.6292	23.1929	21.9928	21.5971	21.0742	21.9453	22.8737	21.273	22.706	21.6226	19.021	19.1248	22.0408	20.2266	17.8755	22.2577	22.9194	20.5895	21.9231	19.4553	22.5676	19.5723	19.0653	21.3737	21.1307	22.2634	21.1952	19.249	21.0571	20.9363	18.3493
20.8287	20.7008	20.1563	20.8059	19.8876	21.8185	21.8116	21.76	21.1331	20.3947	20.3677	20.6993	20.5744	19.9762	21.381	19.6713	20.1142	21.8295	23.1568	21.8568	22.4522	20.9117	21.299	21.0374	20.4374	20.8341	21.9518	20.7731	20.2706	20.0207	20.7405	21.3102	21.3204	20.1614	22.0823	21.9785	20.6399	21.3328	20.2879	22.8842	21.3481	19.953	21.073	20.7394	22.1428	20.3798	20.9337	20.9194	21.0045	20.212
22.3234	20.5212	22.3798	21.0831	22.0282	22.3234	22.6861	21.1828	23.0834	22.767	22.8183	20.8591	21.9346	21.0622	21.3786	21.5078	22.1195	20.7589	21.8402	21.7007	23.7721	21.4251	21.622	22.8631	21.4052	22.9048	21.4545	20.9079	21.8292	22.2813	21.9145	21.6467	21.2712	22.9512	21.5539	22.9864	21.3798	21.2858	21.7792	22.431	20.0149	21.4287	21.0553	23.4951	21.6109	21.16	21.4457	21.0334	20.5261	21.8702
21.2678	21.0281	20.2596	21.0337	20.1308	21.1916	21.3527	21.3902	20.8163	19.3933	20.689	21.6401	20.9131	16.1512	21.3464	18.9485	18.7286	21.3734	21.6552	21.1959	21.5925	20.2689	21.2736	21.4833	20.4807	20.843	21.0548	20.3733	20.4645	17.8702	20.9822	21.2852	20.9707	20.8642	21.5494	21.956	21.3269	21.3336	20.2833	21.9251	20.5902	19.5736	19.865	20.8468	21.2642	19.9225	20.967	20.4087	21.2649	19.0614
20.5304	21.7131	20.8807	21.6793	19.7981	21.5478	21.6601	21.047	20.6431	17.8681	20.6531	21.7226	21.854		21.3409	19.1208	20.008	21.281	21.4782	20.8025	21.8538	21.3223	22.0344	20.6489	21.5912	20.761	21.3208	21.2858	20.9322	18.9116	21.6504	21.7241	21.6601	20.6646	21.6982	22.2404	21.3856	21.1939	20.4831	21.2669	22.0043	19.8082	19.9018	21.8126	21.4546	20.5661	21.4366	21.0261	21.8402	19.2542
20.3632	21.4699	20.0127	22.0944	20.3972	21.2013	21.5631	21.1935	21.3284	16.5104	21.2592	20.7473	21.5454		21.3394	19.5559	20.5114	21.8831	21.7293	21.2426	20.7524	21.3725	21.2565	20.628	21.7163	20.998	22.0157	20.8231	21.5778	19.1261	20.604	20.7936	21.5147	20.7901	21.7753	22.3636	21.1161	21.6433	20.8932	22.2987	20.8606	20.2055	20.3968	21.4824	21.9832	20.7165	20.6962	21.2013	19.3815	19.2102
20.0202	21.1398	20.4789	21.1567	20.4821	21.3079	21.2609	21.1477	20.7301	18.8373	20.5499	21.4849	21.3547	14.06	21.3297	19.4235	20.5145	21.3433	21.226	21.0028	21.2725	20.7821	21.3125	20.2877	21.1553	20.6975	21.2784	20.8157	21.2913	18.7958	20.8495	21.2903	21.3062	20.5963	21.2138	21.1362	20.8858	21.0937	20.4447	21.4255	21.785	19.8142	20.0545	21.391	21.2152	20.6111	20.9325	21.0246	20.9327	18.6556
19.6213	20.9938	22.645	21.6076	19.5026	18.5149	19.7608	22.0997	21.4958	20.4494	20.1091	21.2663	20.2167	19.2992	21.3281	21.3594	21.6766	18.8011	15.4224	23.5874		21.9838	20.9507	19.462	20.5965	20.7113	21.2847	20.7548	22.2388	20.1495	21.0829	22.6197	20.8839	19.7795	18.8299	17.926	20.9703	21.1976	22.5537	21.298	21.7236	22.4317	24.1347	21.8609	19.5542	22.3921	22.2701	22.1872	20.9623	19.6548
21.9964	22.3283	18.2628	19.9166	18.8637	21.9923	21.6778	21.7877	22.2385	19.2152	19.6871	20.4129	21.3023	18.4673	21.3117	17.9682	18.8996	22.5563	22.9571	22.166	22.8121	22.3223	21.5571	21.6623	21.7901	22.6815	20.9947	22.6948	21.5162	19.4451	19.6538	21.6049	20.22	19.297	21.8304	22.808	21.9727	21.8837	20.3382	21.9777	19.7332	18.9479	20.9078	21.7718	22.1847	21.0032	19.6615	21.5164	22.0937	18.9015
21.4909	21.6395	19.9939	21.4193	20.0609	20.945	21.2172	21.0765	21.0105	18.8034	20.6504	21.2286	21.3032	15.4772	21.3115	18.987	20.3784	21.3608	21.2225	21.159	21.6585	20.9331	21.6145	21.76	21.0682	20.5959	20.7117	20.9503	20.5982	19.051	20.8245	20.9072	20.9631	20.2922	21.2137	21.6243	21.7417	21.2788	20.5381	20.9038	21.2666	19.7117	19.3099	20.9779	20.9166	20.6617	20.6236	20.8494	21.5546	18.7186
21.9092	21.2419	22.3193	22.1597	21.6007	21.0683	21.0054	21.3559	22.2701	20.9802	23.2848	22.2058	23.0558	19.8814	21.3035	21.5417	20.7203	20.9045	21.4204	21.8025	21.6146	21.7983	21.4993	22.2572	22.5494	22.8555	21.8207	21.763	22.6632	21.6106	22.284	21.8151	22.2139	22.7585	20.8178	21.7928	22.476	22.5899	22.8704	20.8889	22.5041	22.2008	22.7786	21.8544	21.9672	22.425	21.8376	22.6483	22.2557	22.4846
19.8574	21.4659	19.4667	21.1982	20.1177	21.1898	21.499	21.2065	20.8825	18.521	20.7988	20.7791	21.3234		21.2965	19.1862	20.0113	21.3347	20.4539	20.9441	21.663	19.8874	21.266	20.1433	21.64	20.9159	20.6679	21.3094	21.2986	18.9805	21.4981	21.5812	20.893	21.1904	20.6691	21.2116	21.2257	20.6811	20.2019	21.4803	21.3751	19.2309	19.9092	21.9004	20.3236	20.0324	20.0818	19.9684	17.8388	18.6233
20.7691	20.7804	18.4459	19.7335	17.7492	20.8579	21.543	21.1562	19.747	19.774	18.3542	19.856	18.9992	15.7575	21.2891	18.4456	18.2753	20.6066	23.4541	22.0933	22.4422	20.6504	21.0272	20.6754	18.7422	19.4582	19.6204	19.2883		19.0769	20.1192	20.0617	20.5159	18.1639	21.6379	20.7626	20.4164	20.4481	19.2645	20.7205	19.4858	18.427	18.5381	20.1914	20.4408		19.1603	20.1091	19.3478	17.6569
21.7749	20.6438	22.082	21.2142	21.4416	19.7713	20.0134	21.0492	21.9191	21.6577	21.9365	19.5123	22.2351	20.1537	21.2677	21.5794	21.5523	19.6068	19.559	20.2354	19.0871	21.6204	20.4547	21.227	21.6034	21.6591	20.0696	21.2293	20.1583	21.5579	20.9568	19.5571	20.035	21.6681	19.8543	19.212	20.955	20.514	21.0378	19.2185	20.535	21.6968	21.6381	19.8883	19.3769	22.094	20.2876	21.3434	20.0787	21.7281
22.1349	20.8303	23.6724	22.3378	19.176	21.5763	21.6156	20.4727	21.5967	18.2574	21.8254	22.5099	22.0388	21.2142	21.2599	20.7218	22.3288	21.7141	20.1892	21.5629		23.6277	17.5813	22.8583	21.0918	20.8776	21.3286	21.7125	22.8184	22.0879	22.1554	22.5816	21.0214	23.3738	22.0078		21.4849	21.1817	20.9286	21.1641	23.1849	21.4451	22.3488	21.5207	19.4792	23.1004	22.3066	22.3311	21.8751	23.0474
20.5139	21.2838	20.7849	21.6463	20.384	20.6424	21.0687	20.9959	20.8048	18.9232	20.6029	21.0929	21.2459	15.618	21.2537	19.5631	20.3128	21.3056	21.0869	20.1845	21.4425	20.8054	21.354	20.4835	20.6718	21.4478	21.5064	21.0932	20.9848	19.1204	21.4454	21.1896	21.0504	20.5613	21.0824	21.4148	21.1141	21.0476	20.6982	21.0566	21.2166	19.8616	20.3454	21.3793	20.9792	20.0102	20.6366	21.0245	21.0483	18.8165
20.3729	21.5882	20.3759	21.5706	20.188	21.0664	21.1914	21.4043	21.0806	18.7836	21.0011	21.2151	21.3881	19.1137	21.248	19.3579	20.7435	21.7001	21.6623	20.8917	21.5977	21.1021	21.1758	20.9949	21.1813	20.7293	21.3328	20.9199	21.0683	18.8681	20.9408	21.1464	21.2437	20.0998	21.4508	21.1675	20.9064	21.1225	20.2857	21.583	20.9557	20.1623	20.3247	20.9393	21.0132	20.1769	20.1006	20.8347	19.3303	18.6811
20.5079	21.1758	21.1019	21.7002	20.8152	21.5691	21.7609	21.4792	20.6491	19.0247	21.077	21.8457	21.8253		21.2436	19.6813	20.1478	22.1349	22.0025	20.1364	21.9385	21.576	21.8032	20.3257	21.8349	21.0762	21.6991	21.376	21.0249	19.3193	21.5551	21.74	21.5925	20.9921	21.7926	21.9129	20.9554	21.3749	20.7432	21.73	21.4254	20.2869	20.1596	21.7325	21.3136	20.59	21.3411	21.277	21.2075	19.2477
19.1819	20.6507	20.1387	20.4255	20.4777	21.6264	21.2565	20.8671	20.2444	18.058	20.605	21.7019	21.1416		21.2413	19.35	19.6183	21.0335	21.4285	22.1052	22.16	20.6734	21.2184	20.1159	20.9247	21.4094	21.2585	20.957	21.1119	18.6702	21.1401	21.6758	21.4961	20.5315	21.4677	21.7343	20.8973	20.9872	20.6389	22.7888	21.3428	19.2419	20.0265	21.926	20.6677	19.968	20.4538	20.5297	19.8141	19.6752
20.7312	21.2063	20.6735	21.4803	20.6959	20.6725	20.9942	21.1634	21.0302	19.8855	21.3736	21.7364	21.5628	16.1017	21.1968	20.0549	20.8933	21.2705	21.0768	20.8807	21.7663	21.1078	21.4805	21.1605	20.971	21.3208	20.9101	21.0156	21.2875	19.1925	21.5316	21.5049	21.4001	20.5492	21.1646	22.0407	21.0993	21.035	20.4669	20.9385	20.8987	19.7465	19.6973	21.0852	20.7454	21.0295	21.656	20.8274	21.1587	19.4779
20.1292	21.0393	20.8767	21.5488	20.002	20.3346	20.7396	20.492	21.0689	17.9785	20.3589	20.7501	21.284	15.9387	21.1827	18.9433	20.1243	20.845	20.76	20.4042	20.6461	20.8715	20.8201	20.3386	20.9405	19.9552	20.9195	20.7718	20.3513	18.1821	20.6838	20.5291	20.4462	20.1114	20.9513	20.512	20.5076	20.541	19.6886	20.2986	21.0423	19.4008	19.7769	20.6809	20.5524	19.895	19.8609	20.5886	20.7536	18.702
20.6446	21.2023	19.444	21.183	19.5753	22.0767	21.8164	21.2341	20.9554	18.1763	20.6577	21.2707	21.0851	16.9184	21.1717	18.7163	19.9084	21.686	21.9136	21.2933	21.9908	20.2474	21.6121	20.1947	20.7547	20.6579	21.1907	20.7167	20.9036	18.6352	20.8872	21.2779	21.2077	20.0638	22.0294	21.5459	20.8596	21.433	20.4371	22.4011	21.4972	19.7886	20.3276	21.3338	21.3053	20.3675	20.7467	21.0324	21.6261	19.2895
21.3701	21.9013	20.3838	21.7013	20.3249	21.6416	21.9161	21.4822	21.0805	19.104	21.0036	21.9637	21.7648	15.6497	21.1704	19.5257	20.2093	22.0749	22.1937	21.9821	22.4169	21.337	22.1822	21.6658	21.8107	21.3976	21.9841	21.578	21.6788	19.2716	21.6529	21.981	21.6904	20.8577	22.0758	23.0135	21.8823	21.6719	21.0078	22.0541	21.985	20.0796	20.4358	21.9325	22.1621	21.2827	21.7061	21.4527	22.294	19.635
21.1727	20.9388	20.5015	21.2578	19.6334	20.6154	20.8754	21.3808	20.6972	19.2998	20.7358	20.9414	21.3837	16.7551	21.1645	17.6947	19.1325	21.0598	20.8601	20.9881	20.7458	20.496	21.5098	21.7426	21.1256	20.5086	21.0413	20.8309	20.1029	19.0482	20.7293	20.3735	20.8443	20.9223	21.3992	20.5307	21.3386	21.4106	20.304	21.2208	21.1025	19.4778	19.0343	20.6706	20.7606	20.3431	20.1458	20.6411	21.6878	18.9946
20.2403	20.794	20.4061	21.4177	20.3025	20.6341	20.9685	20.9143	20.25	18.5459	20.9634	21.4283	20.7588	15.0261	21.1629	19.3827	20.3941	21.093	21.0273	20.9205	21.0434	20.9737	19.989	19.4005	20.9907	20.4066	20.0946	20.8019	19.8964	18.6617	20.9907	20.4468	20.6405	19.915	19.3256	21.3299	20.6038	20.2641	19.6279	20.3802	20.3197	18.7359	18.9226	19.7228	20.1868	21.1072	20.1555	19.9815	18.4673	18.636
20.6571	21.2158	20.9049	21.3556	20.3207	22.173	21.9395	21.651	20.891	19.5076	21.0309	21.7343	21.4866	16.1416	21.1551	19.2442	20.1786	21.9861	21.796	21.3306	22.356	21.2632	21.6391	20.7897	21.3273	21.3132	21.9074	21.1083	21.511	19.555	21.6113	21.9081	21.9143	20.7875	22.0339	22.3841	20.8714	21.1778	20.8147	22.2696	21.3989	20.2664	20.6479	22.2172	21.5995	20.4777	21.541	20.9486	21.467	19.2829
20.6377	20.9277	20.4957	20.9234	20.1354	21.9082	21.6602	20.8911	19.5764	18.4443	20.5614	21.7141	20.7146	16.7934	21.1521	19.6944	19.5244	22.23	21.7947	21.1631	22.7234	21.1513	21.4689	20.6528	21.6006	21.4796	21.11	21.4067	20.2765	19.792	20.7467	22.4456	21.6803	20.5317	21.5726	22.6075	21.0983	20.2433	20.5941	21.0269	21.389	20.8007	20.3259	21.4115	21.2651	19.7051	20.7984	20.4177	19.9851	19.3862
20.1658	20.5232	20.0823	20.9025	19.7959	22.3888	22.2163	21.7285	20.1892	18.4746	20.2989	21.6835	20.7444	15.3859	21.1426	17.8528	19.935	21.581	22.344	22.2876	22.0301	19.8059	21.6513	20.6484	20.4892	20.8418	21.6009	20.4142	21.2877		21.0088	22.5614	22.1028	20.2097	22.2116	22.146	20.1437	21.1917	19.6847	22.5997	21.2985	19.4667	21.0204	21.4852	22.0268	19.9991	21.7099	20.5402	20.9004	18.9282
19.8196	20.5848	20.282	20.8615	20.2651	21.2782	20.8599	20.8381	20.4527	19.4373	20.4508	21.3325	20.9688		21.1424	18.9988	19.7617	20.8629	20.8076	20.7409	21.2566	20.5476	20.8276	19.7667	20.9261	20.9	21.1152	20.3551	21.0616	19.1594	20.8821	21.3338	21.4522	20.5477	20.9118	21.5527	20.2816	20.6238	19.7955	21.444	20.9593	19.8556	20.448	21.4099	20.263	20.6612	20.8841	20.4996	19.7447	18.6359
21.3233	20.0842	21.474	20.9722	21.3628	20.2491	20.2554	21.1453	21.2837	21.2292	21.076	19.5839	20.9205	20.4913	21.1423	20.834	21.9179	20.1392	20.4595	20.3948	20.1753	20.7411	20.8224	21.1307	20.6511	21.0811	20.5203	21.2877	20.4594	21.429	20.4009	20.1425	20.5178	21.5531	20.5177	19.5276	21.1012	20.6105	20.5761	20.0342	20.8385	21.6918	21.8823	20.5327	19.7516	21.5769	21.46	21.5576	21.0479	21.552
19.8607	21.3074	20.6539	21.8625	19.8649	19.5896	20.5142	21.261	20.6626	18.7109	21.5587	20.8901	21.084	16.2862	21.142	19.7988	20.092	20.8805	20.3918	20.5031	21.3059	21.3617	21.6252	21.2256	21.105	21.264	20.7837	20.645	21.2644	19.9517	22.4706	21.4639	21.4416	20.4547	21.4398	20.9118	21.5019	21.0552	20.9075	20.9076	19.9217	20.0498	19.8281	20.7235	21.8777	19.6885	21.6792	21.0178	21.5547	19.4175
20.7483	20.4015	22.1846	21.2997	21.9345	19.9897	19.4493	21.175	21.9337	20.7252	21.9931	20.8312	21.6926	21.1949	21.1404	21.2588	21.3133	19.8469	19.1799	19.2979	19.8827	21.0079	21.0266	20.8905	20.7826	20.9357	19.5251	20.968	21.2147	20.4026	20.3213	19.7367	20.6279	21.8009	20.363	19.2697	22.0249	20.4558	21.7372	19.611	20.7991	20.4757	20.5616	20.6881	20.2164	21.6491	21.3807	21.1044	20.9215	21.2894
19.9357	21.0201	19.8162	20.955	19.6125	21.0437	20.9929	21.1686	20.6442	19.2349	20.181	20.715	21.0593	18.9949	21.1366	18.7196	19.8104	20.8371	21.1179	21.0277	21.2034	20.3364	21.0063	20.0406	20.5335	20.1753	20.7613	20.2763	20.7698	18.4475	20.8648	20.986	20.96	19.8196	20.9843	21.6511	20.8524	20.5976	20.3959	21.5418	21.2248	20.6903	20.4256	21.8951	20.7823	20.099	20.5936	20.3335	20.5915	18.9088
21.2389	20.3332	19.8859	19.9543	21.0124	20.663	21.2151	22.5176	20.7643	21.2306	21.3634	18.5251	18.0308	18.1397	21.1175	20.5479	20.2017	19.0406	20.802	20.6378	19.8999	17.2605	20.8643	21.1008	21.7254	21.4587	21.8731	20.7764	22.0239	22.9652	19.5632	20.1417	19.5059	22.2312	21.5024	19.0892	20.3711	21.8545	19.009	19.0287	22.1234	23.3536	22.9634	21.7495	21.3284	21.7015	22.085	22.0351	20.4619	21.2667
21.4563	20.7175	20.642	20.7684	21.322	20.9608	21.1923	21.3106	22.198	21.0355	21.1952	20.4838	20.8435	20.5096	21.1056	21.3887	20.7032	21.2905	22.095	21.2513	21.6034	21.1725	21.1601	20.703	20.8479	20.9295	21.2044	21.1583	21.1697	20.722	20.4088	20.3525	20.842	21.6424	21.0837	21.5719	21.2042	21.7269	20.8748	21.7048	21.0291	20.7065	21.7748	20.3772	21.1765	21.3833	21.1786	22.4061	21.7858	20.8541
21.3311	21.4803	20.0337	21.0298	20.2372	20.2401	20.7439	21.4766	20.8052	18.9031	20.6738	21.1143	20.6402		21.0967	19.4406	20.491	21.1694	21.1628	20.9688	21.3895	20.6669	21.7681	21.3322	20.7888	21.0711	20.6953	20.8106	20.3021	19.089	20.7666	20.7198	20.5666	19.8495	20.4146	21.6734	21.0895	21.1455	20.0732	20.5159	20.4787	19.5602	19.5576	19.9422	20.6066	20.7816	20.6182	20.4364	21.3486	18.7934
21.3412	21.2688	19.7279	19.2225	19.229	20.9605	21.3747	21.2754	20.537	18.8353	19.2544	19.8237	20.186	17.0888	21.0956	18.9684	19.6864	21.6527	22.0034	21.916	20.8234	20.9834	20.9259	21.0017	20.6195	20.7546	20.9002	21.3045	20.5116	20.0637	20.1589	20.9446	20.2158	20.0578	22.7087	21.3642	20.8622	20.7765	18.5301	22.0331	19.9303	20.5006	21.1561	20.8496	20.184	20.3797	19.4984	21.1193	20.536	19.9762
21.8905	21.7727	18.731	19.3205	21.602	21.3211	21.1669	21.2917	20.6451	20.2475	21.1543	22.6531	19.1806		21.0899	19.14	20.5406	20.1037	20.0265	20.4204	21.6887	20.3718	21.0922	21.2347	20.9112	22.4288	20.6179	19.4495	21.3052	19.212	21.2472	23.1787	21.93	20.5751	21.6877	23.8804	21.0463	21.8167	19.5505	22.0569	21.0415	21.12	19.2113	19.7395	19.3529	21.2886	22.1482	20.0141	20.0637	19.2547
20.4278	20.2118	19.5454	20.3044	19.6049	20.8062	20.9172	19.8213	18.6627	19.2618	19.6004	21.2758	19.3683		21.087		19.3928	19.9354	21.2348	20.1564	21.5413	19.6319	20.0103	19.8374	19.5056	19.9699	20.093	19.4967	21.5076	19.0357	20.217	21.054	20.8917	18.8757	19.0907	22.4313	19.2964	19.6208	18.9061	20.2923	19.9914	19.1082	18.9487	20.4558	20.0495	19.9654	20.6927	18.7075		18.0286
21.7086	20.6967	21.3582	20.4857	21.2672	19.3569	19.2169	20.6694	21.7234	21.0314	21.3773	19.967	21.1986	20.3739	21.0843	21.5278	21.7206	19.4845	19.4128	19.9312	19.6256	21.6627	20.6196	21.6442	20.9178	20.751	19.0998	22.0043	19.2051	20.9827	20.9378	18.893	19.5638	20.8114	19.3145	19.1515	21.0211	20.604	21.1357	18.7645	20.2437	21.1253	20.7551	19.3803	19.2667	22.112	20.5791	21.4059	20.8192	20.8471
20.0915	20.1074	18.9878	20.084	17.4513	20.6255	21.0959	20.9818	19.7688	18.8593	18.2783	20.6261	18.5621	15.1923	21.0829	17.3619	18.3157	20.5235	21.9893	20.7235	21.6902	19.4265	20.2151	20.1202	19.0368	19.8366	20.1295	18.5322	19.8721	18.7806	19.2701	20.5125	20.4874	18.9058	20.6126	21.5352	19.263	20.0806	19.4017	21.031	19.6735	20.0981	18.9296	20.6408	21.2216	18.7282	20.2574	19.0829	19.8048	18.9361
20.753	21.4106	22.7824	22.0924	22.4084	21.2119	20.8004	22.623	22.3291	22.0943	22.406	21.2838	22.5168	21.4862	21.0821	22.3703	23.7716	20.142	19.2497	19.8086	19.9554	21.7414	21.7194	20.9699	22.2058	22.528	21.2414	22.7496	21.2598	22.0555	22.2899	20.9143	20.8108	23.3997	21.3745	20.2128	21.7139	22.9995	22.9086	20.0109	21.7799	22.4304	23.2711	21.7499	20.2346	22.4121	22.7477	24.0017	21.7507	22.0771
20.2109	21.0963	19.6183	21.4305	19.9328	21.8236	21.365	22.3929	21.176	19.5617	20.6	21.156	21.1448		21.061	19.5589	20.3024	21.4932	22.5459	21.1978	22.1968	20.6015	22.0469	20.3913	21.8571	21.6944	22.58	21.4014	21.7257	18.3113	20.8032	22.1623	21.4593	20.8912	21.2977	22.2208	21.3515	21.8957	21.0435	22.1511	21.3397	19.3976	20.4252	21.7305	21.1241	21.1199	21.1654	21.8576	20.6219	18.7316
20.1741	20.6061	20.3537	19.835	20.0899	22.1468	20.7193	21.8754	20.5419	19.1999	20.4461	21.8824	21.5856	15.7921	21.0518	19.4632	20.2235	22.3518	22.5991	21.8398	22.611	20.4408	21.7326	20.617	20.8081	20.7825	21.7861	21.1835	21.2626	19.4469	21.315	21.5775	21.6075	20.4612	21.8609	22.0244	21.2069	21.9053	20.606	21.9483	21.0282	19.7388	20.836	21.6401	22.2325	20.3912	21.51	21.5864	21.8123	19.4184
18.5838	19.9242	18.633	19.9045	18.1118	18.9829	18.0764	18.7052	18.6689	17.6277	18.1654	15.7541	18.459	15.5045	21.039	18.4045		17.3908	18.607	19.9417	16.5355	17.2748	16.7588	18.1339	16.7274	17.6094	18.4198	16.3605	20.1074	16.7298	17.6802	17.1309	17.3088	17.023	18.1565	17.9692	18.2772	17.795	17.703	17.2327	16.8345		17.4243	16.4855	16.0053	18.022	16.6732	17.0081	16.7624	17.9957
21.001	19.5374	21.5906	20.6079	21.0625	17.9045		20.0806	22.6435	18.4992	22.1978	19.898	21.013	20.1112	21.0151	21.1371	19.7511	20.1271	18.4921		19.7515	21.9272	18.6171	21.9674	19.9887	19.4083	20.9969	20.7155	22.5494	20.2371	20.6885	18.739	20.0824	22.5802	18.6349	18.7697	21.3737	19.9354	19.3341	18.6103	20.2702	20.364		19.2107		21.6352	20.1855	19.0479	21.4929	21.6748
20.6577	20.121	21.5244	20.3637	20.9264	19.6641	20.2205	20.4345	20.8405	21.1849	20.5335	19.9818	19.8809	19.3987	21.0138	20.9852	20.8164	19.5508	19.6247	20.2374	18.7753	21.1936	20.8355	20.7153	22.4756	21.2592	18.7172	22.2666	21.8259	22.8499	21.2472	21.129	19.8647	21.5104	18.1763	18.1159	20.7268	20.5938	21.8846	19.4409	20.8255	22.164	22.4347	19.7882	19.4168	20.8872	23.1755	21.3089	21.6048	21.8184
20.1541	20.9724	20.3142	21.1301	19.976	21.0254	20.908	21.2278	20.6071	18.5961	20.5446	21.2035	21.1256	14.8776	21.0077	18.8857	20.0786	21.2041	21.0725	21.0434	21.4208	20.6224	21.2693	20.4601	20.989	20.8172	21.1941	20.7359	21.0846	18.5973	21.1094	21.0426	21.1408	20.5181	21.3541	21.6658	21.0758	21.2829	20.4415	21.2942	21.2925	19.5908	20.0039	21.063	21.248	20.5926	20.9636	21.0485	20.5661	18.9331
20.8983	21.4495	19.658	21.1879	19.3237	21.1024	21.2753	20.7503	20.6341	18.3578	19.7556	21.2456	20.6514		21.0032	19.3214	18.7185	21.1148	21.7734	21.5151	21.9181	20.8441	21.5322	21.1027	21.0515	21.2111	21.1809	20.9923	20.0926	18.5428	21.0829	21.7526	21.4767	20.2597	21.422	22.8611	20.919	21.2445	20.859	21.7518	21.5074	19.4659	19.6609	20.9681	21.5438	20.4897	21.2768	21.1471	21.6176	19.5874
21.6969	20.3538	21.3076	20.8297	22.8802	19.718	19.5518	20.6732	21.434	21.8883	23.193	20.3645	22.5951	21.1174	20.998	22.1608	22.1347	20.343	18.6876	20.1071	19.1093	22.8782	20.2087	21.0642	21.1952	21.2879	19.6368	22.3835	19.4765	20.987	20.6805	19.3418	19.8354	22.5675	18.7027	17.7532	21.3338	20.8024	21.4891	18.7964	20.0881	21.3111	21.1441	20.0818	18.8461	22.3549	20.619	21.7903	20.3592	22.0151
20.6603	20.0089	21.6878	19.863	21.5899	21.6918	21.9647	22.0871	19.8496	22.2898	22.8797	20.166	21.3372	22.829	20.9975		21.2296	20.8543	22.7697	20.9747	21.2049	19.2801	20.5393	21.232	19.2266	21.1809	21.1305	18.9957	22.0337	20.2391	21.2157	21.3769	21.7602	21.6027	21.4021	22.2752	21.1782	20.0056	18.7971	20.6823	19.6867	19.9918	22.0515	23.2548	21.609	18.58	21.7771	19.4198	18.8446	21.7699
20.8849	20.893	20.6291	21.2756	20.5512	21.6115	21.4439	21.1115	20.3956	19.3707	20.8107	22.0127	21.2572	15.297	20.9939	19.1461	20.3515	21.2171	21.5047	20.9802	22.1963	21.0258	21.4957	20.8442	21.0128	21.2839	20.9157	20.5503	20.8823	19.531	21.6853	21.8352	21.7393	20.7695	21.1276	22.8908	21.0833	21.1592	20.6537	21.5389	21.0374	20.1952	20.0551	21.6598	21.0779	20.615	21.8293	20.727	20.9693	19.3777
18.9394	19.4999	18.4151	19.3755	18.8901	19.9983	20.2161	20.062	19.0499	17.5367	18.5287	19.9861	19.594		20.9677	16.8143	17.7978	20.1462	21.2706	20.4222	20.8665	19.1951	20.0729	19.5797	19.1132	18.8995	19.4163	18.7297	19.4601	17.0807	19.7455	19.6736	19.5994	17.4886	19.8655	20.2948	18.9527	19.7437	18.8902	20.1005	19.4272	18.8105	18.2742	20.0224	20.7121	18.828	20.0038	19.0678	19.7829	16.8884
20.9533	21.3407	20.6147	21.2745	20.6105	21.475	21.3767	21.4137	20.89	19.3747	21.0294	21.595	21.2768	17.5442	20.9637	19.6564	20.1206	21.6124	21.6854	21.2254	21.9979	20.9912	21.5921	21.1685	21.0724	21.1771	21.1826	20.9832	21.0792	19.3188	21.1317	21.5114	21.4199	20.7587	21.4618	22.379	21.4544	21.3186	20.6832	21.8236	21.3107	19.8023	19.8797	21.3919	21.3156	20.955	21.4168	21.0912	21.4904	19.8599
20.9971	20.7673	19.3933	20.4701	19.2132	20.7368	21.1636	21.4591	20.4711	19.007	19.5378	20.4162	19.8558	17.2633	20.9587	19.5304	18.3924	20.7257	22.1488	20.9603	21.924	20.8554	20.5528	20.657	19.605	20.7519	21.1799	19.5456	21.1244	19.5347	20.8166	20.1022	20.476	19.1497	21.1204	21.7283	20.1047	20.8287	20.7063	21.639	20.1344	19.2498	20.1487	20.5345	21.2761	19.4736	20.6453	19.9205	20.0687	18.4135
20.5923	21.4705	20.6983	21.4075	20.6149	21.9453	21.9712	21.2378	20.7245	19.3915	21.4537	21.5035	21.5361		20.9574	19.1049	20.0615	22.0018	22.154	21.7858	22.1332	20.4986	21.7867	20.9491	20.7219	20.5975	21.0258	20.5591	20.8237	18.7618	21.1942	21.8696	20.9408	20.9987	21.3078	22.7804	20.5463	20.7353	19.8166	21.7691	21.034	19.5088	20.149	20.8935	20.833	19.0957	21.33	20.0325	20.5842	18.3094
20.8543	20.4828	17.3617	19.2758	16.6405	20.7094	20.8942	20.5173	19.9242	17.4573	18.0813	19.1914	17.9346		20.9563	16.8246	17.3974	19.9335	22.3005	21.7971	21.8653	20.3583	21.0597	21.0658	17.9064	18.8907	19.4017	18.2126	18.6395	18.6652	19.8949	19.1822	19.9641	18.4549	21.5333	20.2443	19.377	19.7359	19.126	20.4426	19.6989	18.4935		19.8523	21.9344	18.3739	19.8572	19.5684	21.7267	17.0731
20.9492	21.0485	19.9149	21.0864	19.3406	20.9675	21.2412	21.5224	20.8309	18.5674	20.9311	20.9486	21.5098	17.4013	20.9527	19.1882	19.7391	21.5689	22.1852	21.5633	21.8782	20.694	21.6384	21.3458	20.8348	20.9451	21.298	21.0479	21.1251	18.5236	20.9327	20.9822	21.4233	20.3409	21.7212	22.5462	21.7213	21.528	20.9027	21.3904	21.3541	19.5665	20.1421	21.4795	21.6722	20.3991	20.7112	20.9628	22.1856	19.5294
20.4288	20.8961	19.6986	20.7292	19.8532	20.8346	20.8626	20.9314	20.6116	18.816	20.5897	21.1092	20.7499	15.6914	20.9525	18.7334	19.4895	20.8658	21.5206	20.5339	21.3455	20.2349	20.9959	20.6034	20.6194	20.7621	20.9296	20.6583	20.8001	19.2122	20.7806	21.1261	21.4345	20.0413	20.8588	22.3946	20.9246	20.8681	20.533	21.4681	20.9408	19.4745	19.9776	21.1947	21.0655	19.8867	20.7438	20.3676	20.499	18.6319
19.6578	20.1866	18.7338	20.1944	16.7186	20.1423	20.5597	20.9391	19.8469	16.8023	18.5301	20.3493	20.02		20.942	17.786	18.5084	20.5139	22.1401	21.6135	21.0278	19.6664	20.3771	19.9449	19.7072	19.0838	20.3096	19.6061	18.657	17.3351	19.7629	20.368	19.8606	18.4854	20.5307	21.5016	19.4127	20.4329	19.6547	21.0764	20.551	19.3181	19.4329	20.5328	21.7115	19.9029	20.3102	20.1205	19.6241	17.5878
20.0384	20.5551	20.1177	20.4018	19.0423	20.8287	21.059	20.9502	20.0413	17.7743	19.3985	20.6665	20.0556		20.9367	18.1299	19.4399	20.843	21.9345	20.5856	21.5247	19.7251	20.9014	20.1216	19.766	19.9662	20.1549	19.6786	20.0117	18.4405	20.0826	20.8032	20.5032	18.7343	20.3805	20.9928	20.2458	20.1043	19.2721	20.7296	20.4811	19.3024	19.0592	20.5983	21.0715	19.2324	20.646	19.8878	19.5017	17.8855
20.3751	20.3241	19.4724	20.2847		20.5233	20.3823	21.33	20.0421	20.7614	19.0274	19.748	19.2879	18.9184	20.9353	20.2462	19.8351	20.6609	21.763	21.3939	22.1909	20.235	20.5486	20.4909	18.4831	18.0097	19.5541	19.0418	18.888	18.0187	19.822	20.0666	19.9669		20.8814	20.8937	19.5681	20.0074	19.182	21.2099	18.8159	17.865	19.504	20.4275	21.0208	18.184	19.4731	18.9081	20.1851	17.5508
20.2014	21.04	19.4279	20.6596	19.6771	20.8245	20.7397	20.9536	20.5565	18.1805	20.4344	21.0472	20.5264	19.629	20.9347	19.2395	20.3856	21.0126	20.9885	20.1836	20.8912	20.3307	21.0769	20.4117	20.8834	20.5285	20.5605	20.7773	20.5348	18.3891	20.664	21.0934	20.983	19.8722	20.6484	21.1174	20.7123	21.1325	20.3371	21.0579	20.7738	19.2267	19.3455	20.1978	20.5678	20.3614	20.4897	20.4322	20.4211	19.021
20.8234	22.0444	21.4793	20.4046	22.2664	21.5357	21.4134	21.3629	21.3421	22.0597	22.4071	20.9647	19.3598	18.3967	20.9287	22.2462	23.3787	19.4776	19.8249	20.0558	22.3301	19.5274	20.9516	21.8872	21.5399	22.1062	22.449	21.0862	23.8183	23.2327	20.8333	21.1443	20.465	22.9266	19.8484	20.3485	20.3452	21.463	20.1077	21.1312	22.0729	23.947	22.8603	21.5099	20.8454	21.4505	21.7911	22.4208	20.7324	21.2983
22.0229	21.5791	19.796	21.2497	20.0707	21.1569	21.2314	21.3841	20.6828	19.4858	20.5665	22.0612	20.8032	18.149	20.9231	19.3778	20.1923	21.0378	21.3705	21.1652	22.0999	20.7074	22.0081	21.5047	20.7814	21.0153	21.3996	20.468	21.257	19.625	21.2108	21.7647	21.4494	20.5253	21.3323	22.7702	21.6564	21.3234	20.3791	21.7433	20.99	19.7882	19.6616	21.206	21.2836	21.0924	21.7394	20.4458	21.9939	19.3899
20.341	20.9802	19.2614	20.9822	19.7764	20.6021	20.8644	21.13	20.5389	18.7589	20.4251	20.9862	21.1392	16.5829	20.9222	19.622	20.3013	21.4186	21.0897	21.0208	20.7291	20.4817	21.2952	20.6817	21.0153	21.5052	20.6426	20.5532	21.0848	18.6695	20.9826	20.9601	20.929	19.986	20.8696	21.9469	21.1439	21.1886	20.1129	21.5713	20.4996	19.5672	19.9266	20.8261	20.959	20.2593	20.6449	20.3506	19.8466	18.9726
19.8382	20.6842	20.3486	20.8546	20.1093	20.9258	21.0408	20.8784	20.3619	18.3988	20.2988	21.6188	20.995		20.9171	19.2535	20.2439	21.2521	20.9855	20.0184	21.3649	20.7312	21.1955	20.002	21.0899	20.6744	21.1073	21.1962	20.9575	18.7591	20.8678	21.176	21.3826	20.544	20.8408	20.723	20.9884	20.8482	19.5643	20.8802	20.8843	19.0696	19.5491	21.1727	20.4252	20.3451	21.1226	20.3874	19.7286	18.9647
21.0549	21.8863	19.8658	19.6956	19.3944	21.152	21.9272	21.3113	21.2523	19.3548	19.3639	19.9996	20.8855	17.3238	20.9069	19.3587	19.5494	21.4013	21.6144	21.7679	21.3332	21.6026	21.5666	21.0938	21.022	21.7698	20.3627	21.794	20.2308	20.0096	20.1538	20.209	20.0734	20.0131	22.0099	21.1882	21.1939	21.3222	19.8003	20.9738	20.2772	20.7175	20.7722	19.9397	21.0331	20.8858	19.9492	21.3587	20.819	19.1229
20.3841	21.1372	18.5834	20.991	19.9384	21.0289	21.0844	20.8964	20.4956	18.5552	20.5263	21.0733	20.9288	16.2251	20.9028	19.0406	20.1902	21.098	21.1192	20.7549	21.4048	20.6418	21.0245	20.1318	21.0027	20.5694	20.9516	20.6668	20.6314	18.6757	20.968	20.9799	21.0844	20.251	21.1902	21.2987	20.8502	20.8701	20.1236	21.3727	21.1182	19.4718	20.209	21.0563	21.0582	20.555	20.9325	20.6329	20.7021	18.7981
20.9458	21.4859	19.6089	19.5865	19.0703	21.248	21.9289	21.0695	21.1101	18.626	18.4217	19.8055	20.2322	16.662	20.8995	18.3485	19.224	21.6713	21.5691	21.6228	21.3362	21.0827	21.2083	20.9018	20.767	21.6635	20.6224	21.6518	19.791	19.3948	19.3185	20.5696	19.2502	19.1776	21.6781	21.0329	20.9241	20.9543	19.3491	20.7898	20.1548	19.5508	20.2639	19.727	20.8244	20.3935	19.7375	20.9513	20.8526	19.0303
20.3293	20.1777	23.0348	21.8716	22.8662	20.1812	20.9027	22.1928	21.4735	18.8469	21.659	21.8605	19.1467	23.5064	20.8856	19.2475	21.4607	21.4149	19.8549	24.2725	21.3416	18.1884	22.0568	19.7022	19.8254	23.194	22.9433	22.0903	24.1934	23.0828	17.204	20.8141	23.3447	24.145	22.6625	19.1978	23.118	20.3686	19.2972	21.3963	23.051	22.7094	23.4438	23.9069	18.6705		22.8586	21.405	22.2883	22.3467
19.811	20.8077	19.9776	20.9294	19.9284	21.2391	21.3142	21.531	20.2317	19.0434	20.7555	21.303	20.5367		20.8835	19.3621	20.5308	21.5904	21.8153	20.9716	21.3897	20.4007	20.8683	20.0239	20.9376	20.968	20.9256	21.2147	20.7212	18.9239	20.8052	21.2771	20.9774	20.3323	20.5285	21.1179	20.9526	21.1152	20.8513	20.9803	20.7707	19.4093	20.6856	20.3748	20.4614	19.4313	20.9984	20.7714	20.1372	18.7568
20.2029	21.0473	20.1405	20.9121	19.9598	20.5765	20.8102	20.7153	20.5192	18.2908	20.4524	21.0843	21.037		20.8805	19.0318	19.483	21.0044	20.9044	20.5635	21.0973	20.606	20.9969	20.1799	20.9342	20.5182	20.7295	20.6277	20.5408	18.1717	20.9381	20.9118	20.98	19.9764	20.5813	21.5562	20.8795	20.8215	20.2332	20.9558	21.0424	19.0467	19.4126	20.7772	20.7237	20.3871	20.8644	20.5204	20.5772	19.0458
23.2149	22.1625	17.022	20.6118	19.7205	20.1034	21.7446	21.1185	21.044	21.1609	21.7346	20.5457	19.6392	16.9854	20.8791	18.4015	20.2355	20.8237	21.5758	21.3078	21.9955		23.8992	23.6809	16.2271	20.4534	18.1876	19.9437	21.4065	19.0398	17.4754	19.794	20.6064	19.1766	21.9601	22.4797	22.9539	22.09	21.2864	20.8726	22.0288	20.2507	19.6544	20.0823	20.1237	18.7239	19.1856	19.4341	24.1403	19.8777
19.6758	20.5598	20.2559	20.7819	19.8859	20.4679	20.5906	20.9565	19.8568	18.1611	20.3824	21.0316	20.6784		20.8785	18.7703	19.6807	20.9852	20.9555	20.5863	21.1809	20.7047	20.4787	19.9974	20.6934	20.2319	20.5835	20.7184	19.8266	18.6451	20.5189	20.9382	21.0853	19.2219	20.558	19.8618	20.5029	20.3468	19.8379	20.5657	20.5677	19.4971	19.8032	20.5589	20.6461	20.5668	20.4193	20.3414	20.4018	18.2622
21.0571	20.6011	22.4078	21.6799	22.5915	20.5314	20.6021	21.8885	22.0687	22.3193	22.5697	20.7529	22.1652	21.4344	20.8755	21.8247	22.447	20.8678	19.6659	20.0624	20.0098	22.4665	21.0372	21.3569	21.266	21.0299	19.558	22.2402	21.4575	21.9361	21.5838	20.4665	21.153	22.5641	20.1711	19.8681	22.472	21.3238	22.525	19.751	21.5366	22.5669	22.1946	20.4568	19.9555	22.2457	22.6301	21.7506	21.5033	22.4774
21.8106	20.2941	21.2625	20.5324	22.3991	20.3067	20.656	21.1465	20.9098	21.9722	21.8281	19.5143	19.945	19.0909	20.8695	21.4038	22.8772	19.8665	19.3644	22.3596	18.4667	19.9927	20.5418	21.2933	21.7642	21.4469	21.1055	21.0871	21.4077	22.8327	19.7749	20.1526	20.2792	22.3374	19.4736	18.5652	20.8749	21.3113	19.903	19.0728	21.3022	23.4366	23.5418	20.5395	20.0025	22.2105	21.5745	22.6416	20.5277	21.961
20.1076	20.8297	20.0199	20.8963	20.1105	20.9291	20.5814	20.7739	20.8588	18.1483	20.484	20.9534	21.1929		20.8399	19.0902	19.9905	20.644	20.8147	20.6966	20.6532	20.5266	20.5506	20.5277	20.5161	19.8386	20.4099	20.648	20.2485	17.6231	20.8218	20.7269	20.8931	20.1442	21.017	21.2773	20.6218	20.2448	20.1795	21.4247	20.9578	18.8975	19.4582	20.6614	20.1337	20.941	20.4707	20.364	19.8574	18.4484
20.4674	20.9402	19.9845	21.034	19.8482	21.4076	21.2728	20.9986	20.6467	19.1157	20.7771	21.2037	21.0166	14.7411	20.8356	19.3077	20.1701	21.5299	21.6738	21.1764	21.7313	20.7064	21.4286	21.136	21.0174	20.9127	21.0043	20.8828	20.9344	19.1035	21.0242	21.1489	21.4009	20.2085	21.2294	21.8165	21.0459	21.1787	20.6806	21.4234	21.0345	19.8045	20.1806	21.002	21.2075	20.9344	20.8447	20.8643	20.4847	19.5655
20.6454	20.3819	21.6308	20.4425	21.4648	21.9116	21.4058	21.4806	21.2281	21.5577	21.3649	20.3372	19.3298	18.7361	20.8325	21.0867	21.0092	18.4407	20.4375	21.6731	20.6864	19.6061	21.4194	20.8119	20.9567	21.8892	23.3194	20.7188	23.6008	22.9991	20.5884	20.8764	20.5689	22.3459	20.6882	21.0579	20.2085	21.4015	21.4131	21.0781	21.419	24.6066	23.5178		21.2687	23.5894	21.8706	23.1008	21.0248	21.0669
19.9785	21.0614	19.764	20.8559	19.8883	20.9046	21.2555	20.9468	20.4595	18.3084	20.0483	20.5335	20.9277		20.8308	17.0219	20.0518	20.8239	20.8266	21.2528	21.3047	20.3622	20.6669	20.4539	19.9426	20.3009	20.9843	20.1036	20.524	17.1725	20.6644	20.9834	20.9967	19.8145	21.2505		20.3775	20.8483	19.586	21.2998	21.1303	18.7749	19.5555	20.6878	21.0895	19.7162	20.6006	19.4155	20.6897	18.385
20.0427	20.4801	19.7866	20.9635	19.8084	20.8476	20.9811	20.41	19.975	18.3306	20.1799	21.0223	20.2807		20.8298	18.4158	19.8264	20.4871	20.9269	20.6089	21.2286	20.2709	20.5808	19.7647	20.5364	20.46	20.8724	20.3749	20.3765	18.87	20.2347	21.13	21.1142	19.8007	20.1664	21.6958	20.6073	20.0365	19.4147	21.0207	20.7164	19.4728	19.894	20.8058	20.0953	20.5284	20.4631	19.5915	18.0927	18.0407
19.9703	20.7528	20.4335	21.0084	20.422	21.3856	21.2948	21.479	20.2792	18.8139	20.735	21.5536	21.1944	15.0981	20.8166	18.891	19.7935	21.6019	21.6114	20.202	21.7753	20.3626	21.3606	20.7476	20.9987	21.0933	21.6521	20.9418	21.2232	18.6763	20.8016	21.3774	21.4966	20.4764	21.3654	21.9994	21.3977	21.041	20.3173	21.8243	21.4595	19.632	20.1304	21.5976	21.2487	19.3951	20.9735	20.8563	21.4665	18.819
20.7391	20.1529	18.1647	20.0703	18.4453	21.2729	21.1897	21.7069	19.4881	19.0325	18.6628	20.6441	18.1524	20.8299	20.8143	17.7643	18.2869	20.7749	22.527	21.6634	22.3285	19.5448	20.9496	20.251	19.6653	20.3039	21.2917	18.592	20.0843	19.1151	20.651	21.4708	20.1663	18.8111	21.3805	21.3688	19.6735	20.4901	18.6603	22.4644	19.7557	19.1618	19.2663	20.1173	21.501	18.0765	19.9619	19.1804	20.0423	19.5027
20.3376	19.0539	20.8031	19.5767	21.6442	20.8696	20.7218	21.4275	19.5279	21.1087	21.4516	19.4726	18.3921	17.6938	20.8056	21.1819	23.1362	20.3652	19.4638	20.8711	19.6763	20.8611	20.3745	21.4377	21.3268	23.1451	21.3484	19.8515	22.7437	21.7092	20.161	20.5282	20.8043	20.9039	20.7911	19.9374	21.2565	22.0252	17.6979	20.3641	21.799	24.1497	23.3003	22.0576	20.5591	20.8604	20.3468	22.257	20.6949	22.1508
20.7671	19.2317	20.9698	19.3141	20.5981	20.0077	19.2461	19.3884	19.004	20.6203	20.6951	18.7552	18.9253	17.4916	20.8	20.4416	21.9208	19.086	18.6701	19.145	18.6635		19.6703	21.5811	20.0734	20.8156	20.3065	20.317	20.8179	21.9728	19.0772	19.8578	19.2151	19.8164	18.9468	18.203	18.697	19.9619	18.5354	18.9904	19.1379	23.1764	20.2872	20.2979	19.3686	18.6529	21.3502	22.1146	20.2508	21.801
19.8202	20.5263	20.5587	20.9008	19.9704	20.3965	20.507	20.6284	20.5827	18.9347	20.7454	20.6015	20.8907	17.0201	20.7988	19.8189	20.0467	20.4394	20.6353	20.6039	20.7965	20.6995	20.3695	19.7973	20.9058	20.487	20.5928	20.6281	20.3691	19.8907	20.6977	20.6441	20.7457	20.4545	20.479	20.553	20.2997	20.6728	20.101	20.8706	20.5504	20.0945	20.8483	20.7192	20.3525	20.3188	20.6933	20.644	19.4245	19.6338
19.761	19.8143	19.0484	19.9005	18.9678	19.4208	20.0128	20.2159	19.6672	19.88	19.2965	19.8497	19.8111		20.7985	18.7534	19.7369	19.4801	19.9756	19.7957	20.1034	19.335	19.5509	19.1571	19.8159	19.5981	20.1664	19.3345	20.1548	16.6463	18.9234	19.729	18.9335	18.8356	19.0635	19.6425	18.8604	19.8527	19.1302	20.1033	19.4944	17.9018	18.1438	19.4349	19.3235	19.0696	18.9525	19.3445	18.5257	16.8859
20.9053	20.1571	21.0322	20.8064	21.5079	20.1706	20.0946	20.7577	21.4056	21.5992	21.6753	20.0774	21.483	21.2646	20.7962	21.0973	21.7212	19.7347	19.1488	19.6	18.8832	21.4396	20.3238	20.7687	20.1678	20.4173	19.7234	20.9069	20.5805	21.0048	20.2731	19.0003	20.2736	21.4327	19.6298	18.7038	21.3167	20.465	20.9935	19.7783	20.5609	20.8022	21.3408	20.1661	19.4885	21.4688	21.2202	20.6429	20.142	21.489
19.2836	19.8601	19.6428	20.368	19.2687	20.6751	20.9831	20.7802	20.0377	18.2582	19.4984	20.5846	19.5629		20.7852	17.202	19.6621	20.6905	21.4538	20.398	21.41	19.0318	20.2115	18.9799	20.0882	20.0587	21.5181	19.7661	20.7525	18.3203	19.4109	20.9344	21.1077	19.565	21.0765	21.4485	20.0126	20.1073	18.9763	21.0965	20.528	19.1039	20.4653	21.1159	20.7866	17.4246	19.3795	19.5217	17.9661	17.904
19.872	20.5483	19.5702	20.865	19.6534	20.6236	20.6091	20.5518	20.307	18.261	19.7043	20.597	20.4321		20.7785	18.7659	19.8612	20.6125	20.8577	20.4551	20.7713	20.1048	20.3631	19.9567	20.3946	20.3972	21.0901	19.798	20.3725	17.7751	20.4047	20.3844	20.4899	20.1664	20.744	21.1885	20.5627	20.7767	20.0659	21.3288	20.4101	18.7333	19.8083	20.9005	20.4474	19.9435	19.709	20.2557	20.2636	18.0794
20.4812	20.92	19.7526	20.856	19.6921	19.3682	20.1597	19.6427	19.7752	17.9269	20.1943	20.8526	20.7088	16.5968	20.777	19.1879	20.1604	20.2121	19.8717	20.2156	20.3147	20.6686	19.4265	20.1341	20.8949	19.9779	20.2761	20.2963	19.2124	17.8144	20.529	19.9801	19.8412	19.4852	19.4859	19.4891	20.1493	20.082	19.5195	19.1933	20.4555	18.9225	18.9645	19.5269	19.6327	20.7536	19.9315	20.2862	20.2656	18.3344
19.36	20.602	18.6822	20.5216	19.0094	21.7098	21.0198	20.5703	20.9063	18.4828	20.1188	20.5675	20.1571		20.775	16.5984	19.2737	21.1076	21.2881	20.9422	21.0543	20.165	21.2175	19.8577	20.8584	20.7981	20.3691	20.0907	21.3673	17.3694	20.0164	20.4458	21.2469	19.659	21.4202	20.4703	20.4096	20.536	19.5583	21.9304	20.6843	19.4004	19.8125	20.8813	20.5624	19.4149	19.6825	20.4552	19.9843	18.6851
22.7543	21.8203	20.7984	19.8772	21.2876	19.4758	17.8285	20.4171	23.2682	20.99	22.7912	20.8014	21.7087	22.3663	20.7735	23.9758	17.6708	17.8593	17.7603		18.2151	22.1581	21.3231	21.398	21.9113	20.2131	19.4466	22.5673	19.4401	20.3519	21.3714	18.5216	16.9649	21.6389	20.1387	20.6399	18.1811	20.4003	19.6817	17.0517	17.8918	23.1537	20.4621	19.9988	18.7303	18.5197	20.1812	17.9648	21.449	21.5369
18.5295	18.9808	21.8164	20.3694	20.7392	17.3764	19.7956	19.2184	21.0209	20.4567	21.1714	18.7937	19.5831	19.5504	20.768	19.8804	21.8726	19.8045	15.6816	17.8791	18.6229	20.3478	19.791	21.4746	20.0071	19.8669	18.6579	19.6085	19.6651	20.7631	20.2037	18.0118	20.0221	20.4845	19.6543	16.8727	21.418	19.8264	20.5924	19.2275	20.1781	20.7725	20.1531	20.261	19.0129	21.511	22.4989	20.167	20.8845	21.1742
20.2793	20.8198	19.1976	20.6454	19.3367	20.6494	20.6718	20.4778	20.3808	18.3071	20.0245	20.9747	20.5236		20.7672	17.5388	19.9348	20.5098	20.7904	20.5896	20.8484	20.1712	20.5527	20.1352	20.5769	20.2451	20.8301	20.1943	20.3361	17.7041	20.349	20.7779	20.7771	19.6921	21.1286	21.7688	20.5523	20.3977	20.1209	21.1493	20.8996	18.8544	18.7953	20.4947	20.3881	20.3687	20.3519	20.0723	20.3719	18.4249
20.9331	22.0539	20.214	21.8938	19.1391	20.2756	20.976	21.8948	21.0398	17.1465	20.5362	20.4499	21.2945	19.8958	20.7664	19.1994	20.0341	21.8006	21.3463	18.5845	20.3013	21.0891	21.7288	20.8482	21.6269	20.716	20.6676	21.7461	19.6054	19.2862	20.999	19.7486	20.8227	21.3875	20.7146	19.8069	21.7077	22.2828	20.9739	20.8929	21.0729	19.9766	20.0437	20.5822	21.5922	20.1515	20.3014	21.472	21.7834	19.7038
20.0922	20.898	19.6871	20.9161	18.7704	19.9265	20.2104	20.136	19.9854	17.4133	19.8438	20.8006	21.2439		20.7502	18.66	19.7756	19.7197	19.8395	20.3032	21.4137	21.0072	21.2841	19.7674	20.8587	20.7691	19.7115	19.6315	20.9544	18.6186	21.4081	20.0498	21.2068	19.7277	20.5939	21.0452	20.8785	20.499	19.6939	20.4705	21.0596	18.1849	19.2316	21.0257	20.644	18.9355	20.9123	20.092	20.667	18.561
19.1837	20.2592	19.5146	20.3373	19.8615	21.4941	21.6868	21.5834	19.8847	18.6553	19.7615	20.9783	18.7589		20.7393	18.0865	19.7448	21.2259	21.8022	17.9246	21.2351	19.2396	20.9654	19.8385	19.2027	20.3894	21.1917	19.565	21.0581	18.3407	19.0965	22.061	21.6034	19.9027	21.8298	21.4094	19.8698	20.0712	18.1936	21.7706	20.6947	19.8706	21.0637	21.1394	20.9533	17.1424	20.708	19.7752	19.1602	18.6488
19.258	20.1989	19.3514	19.6267	18.66	20.4093	20.8077	21.3711	20.2955	17.1239	18.5355	19.3781	20.0848	16.5984	20.7335	18.328	19.2212	21.0276	21.1255	20.838	18.802	19.9179	18.7615	15.9259	18.9395	19.7976		19.8241		17.1138	17.6171	19.2861	17.4636	16.8003	18.8535	19.409	18.062	19.2791	17.388	19.3969	18.1181	18.0872	18.1952	17.7102	19.4378	17.629	17.3967	19.6892	17.7587	17.1288
20.1245	19.6421	20.0077	18.8176	19.9019	20.7067	20.4081	20.4472	18.7017	20.5153	21.0864	18.7443	18.9135	21.9854	20.7282	17.6423	19.3311	17.9175	19.258	19.2582	19.3854	17.8107	18.1752	19.3078	18.9863	19.9249	19.8582	17.3547	19.7309	18.9136	19.1419	19.1613	19.6584	19.008	19.1101	19.2964	19.9606	18.5014	17.2515	19.4081	18.2071	18.6141	20.0669	20.3116	18.7322	17.0308	20.2573	19.7966	16.94	20.0909
19.8313	21.1319	19.8814	21.0341	19.9892	21.0254	20.5989	20.4868	20.3938	18.2147	20.3899	20.5515	20.7052		20.7018	18.9363	19.6902	20.8954	21.0268	20.3754	20.737	20.4632	21.0263	20.6493	20.8663	20.3753	20.8541	20.8765	20.5529	18.2308	20.4239	20.4992	20.6964	20.2599	20.9295	21.179	20.9061	20.9769	20.6391	21.4328	20.9451	19.3485	19.7506	20.7532	20.7085	20.428	20.0641	20.5083	21.0501	17.3972
20.7346	20.325	18.8708	20.8023	19.2884	19.4771	19.7771	20.0026	19.9248		20.0455	20.2251	20.2973	16.0116	20.6973	17.8893	19.578	19.9336	20.1076	23.8314	20.2397	20.3664	20.2485	19.9655	20.2879	21.2695	20.2877	19.8183	21.2642	18.0877	20.4016	20.3184	19.6025	20.018	20.1755	20.0463	20.5263	20.0851	18.935	20.0499	19.6373	18.4421		18.9974	19.7239	19.5818	19.2591	19.5256	18.1825	20.462
21.2417	22.0187	19.2451	19.7277	18.7158	20.7306	21.6556	20.8697	21.149	18.8015	19.1889	19.6965	20.5832	16.4038	20.6875	18.5712	19.3528	21.5525	21.4334	21.8195	21.2934	21.3446	21.3845	20.8031	20.8625	21.4821	19.8588	21.6207	19.6432	19.5741	19.6819	20.1403	19.0401	19.066	21.4864	20.6266	20.5112	21.0642	19.0597	19.9514	20.4148	19.7931	20.4225	19.0584	20.669	20.9751	19.6789	20.8274	20.356	18.7999
21.0979	20.8215	21.5766	20.8489	21.3261	20.0067	20.2394	20.9626	21.708	20.8354	21.6412	20.4181	21.5745	20.1583	20.6816	21.6494	20.6648	20.425	20.6987	19.9657	20.3621	21.2843	20.4295	20.7434	20.5502	20.6803	20.3793	21.1399	20.1481	21.5083	20.8049	19.9197	20.7242	20.927	20.7753	20.2989	21.342	21.1138	20.7321	20.6901	20.9908	21.4713	21.0537	20.4923	20.7626	20.4659	21.025	21.7156	21.3099	22.5681
21.5711	20.6402	20.1182	20.9019	21.8605	21.2763	20.2954	21.8248	21.2327	20.4706	21.0218	20.0938	18.7134	18.8727	20.6534	21.3166	21.193	19.7765	20.9553	18.8988	19.6138	19.4907	20.4102	21.6088	21.909	21.5411	21.5637	20.7725	21.0652	22.817	19.6003	20.3454	20.4783	21.0208	18.9607	19.7525	19.6939	21.9605	20.7667	19.5268	22.0044	23.9005	22.9673		19.1568	21.2999	20.4952	23.1878	20.2705	21.2235
22.3407	21.873	22.717	22.6286	22.8631	20.4281	20.9021	21.0843	21.6543	20.8695	22.1565	20.64	21.9344	21.9459	20.6506	21.7925	23.2837	21.6047	19.8524		20.2457	23.1097	21.8139	21.94	23.2889	22.5605	20.4226	23.5027	21.9415	22.7311	22.538	20.8971	20.6862	22.1363	20.5912	19.5562	21.8646	21.2614	22.643	18.227	20.7409	20.9731	20.6636		20.0111	20.6509	22.8013	22.9105	22.1372	22.5128
20.152	20.2313	19.9687	20.6161	20.2928	20.7243	20.6461	20.9494	20.5046	19.073	19.897	21.0139	19.791		20.6475	19.9616	18.2712	20.1315	20.3005	21.6155	21.8252	20.7171	21.1527	20.7502	21.2674	21.065	21.7434	20.1504	22.3946	19.381	21.5011	21.6654	21.566	20.4284	22.1008	22.7841	20.9614	20.8148	20.1521	22.8618	21.4791	20.4134	21.1027	22.8082	21.6815	21.7243	20.9278	21.5794	21.9256	18.9084
20.0674	19.9865	21.1734	20.2962	20.6524	20.4011	20.1441	20.6296	19.6638	20.2427	20.0463	19.2113	18.7528	17.9541	20.647	21.736	17.0026	20.3577	21.9394	21.1545	21.1587	19.1731	20.1598	20.597	19.8456	20.5725	19.9761	19.6057	19.6909	21.3614	19.4279	19.8932	19.4698	19.394	20.1186	21.1847	19.3892	20.3366	19.1352	21.1337	19.1374			18.6166	20.4623	20.5369	19.6363	19.8291	19.3132	20.4757
18.7675	19.1961	18.6769	20.5997	18.8855	20.7868	20.9668	20.3684	18.7736	18.8862	19.0373	20.6595	18.8344		20.6468		19.2495	20.6232	20.7709	20.2949	21.2558	18.7097	19.5871	18.7887	19.6844	19.8382	20.161	19.637	19.8037	18.1409	19.9588	21.3158	21.2891	18.9644	20.2317	21.6743	20.1098	19.1467	16.6694	21.482	19.655	18.965	20.1903	20.9482	19.4498	19.1797	19.1499	16.9295	14.9159	16.8947
20.7542	20.735	21.2577	20.8118	21.8099	19.2179	19.7241	20.1333	21.5511	20.7492	21.9377	20.0208	21.0275	20.3671	20.6464	21.3563	20.2611	19.955	18.5945	17.4081	18.4386	21.4872	20.6686	21.6902	21.603	21.2014	18.803	21.473	19.8603	20.4744	20.5266	19.4333	19.1965	22.1548	19.4809	19.0755	21.191	20.4271	20.7477	19.1624	20.7387	21.1422	20.5857	20.0044	17.8371	18.5291	21.2188	21.1271	21.3441	21.2896
20.6772	20.779	19.4758	20.7696	19.4678	21.2146	21.1986	20.732	20.1227	18.8496	20.4291	21.144	20.575		20.6367	18.7305	19.1147	21.1383	21.4415	21.107	21.7025	20.2922	20.8381	20.4602	20.6269	20.5925	20.8163	20.4561	20.7645	18.7024	20.8836	21.3833	21.2031	20.0747	21.1108	22.3145	20.964	20.8967	20.4306	21.7082	20.445	19.1505	19.5388	20.891	20.9842	20.1131	20.8929	20.6092	20.54	18.9088
20.9472	20.6379	21.0841	21.9038	21.2551	19.1592	19.4169	20.6493	21.0726	21.1563	22.1322	20.5777	21.6024	23.2015	20.6319	21.0478	20.8671	19.4083	19.577	19.5333	19.6451	21.4449	20.6805	20.9421	19.9597	19.5829		21.036		20.8645	21.8542	18.9409	20.3374	21.3429	19.135	19.9663	21.3999	20.3137	20.9767	17.2688	19.3292	20.6174	18.8442	19.5766	18.4935	20.8853	19.9663	20.9538	20.9645	21.8332
20.4542	20.8063	19.4659	20.8546	19.3967	20.6742	20.7799	20.8717	20.0782	18.4998	20.1406	21.0089	20.3056	17.4318	20.6221	18.305	19.5333	20.8339	21.0675	19.9568	21.5165	19.78	20.6304	20.6459	20.1116	20.349	20.4487	20.0842	20.1491	18.2947	20.5531	20.8932	21.0426	20.0163	20.8803	21.9896	20.8898	20.5437	20.2231	21.3337	20.3295	19.2364	19.0725	20.5861	20.7923	19.4439	20.6323	20.1345	20.4986	18.3493
20.5505	19.9964		20.5413	19.1127	19.8892	20.3465	19.4332	17.9337	18.8086	19.2385	20.9834	19.5736		20.6124	17.9063	18.3357	18.7782	19.5816	19.8061	20.7554	19.3757	19.6601	19.3368	19.1835	19.0715	19.8088	19.3044	17.4067	17.9661	19.4431	20.8131	20.0977	17.4786	17.8837	21.2883	19.5032	17.7356	18.8733	20.1163	19.0865	17.7747	17.4054	18.0292	18.5339	20.1452	19.3111	17.8173	18.8965
19.8508	20.811	19.9777	21.0206	20.1317	20.4006	20.754	20.6969	19.5615	18.3533	19.9123	21.0645	20.5421	19.446	20.6061	18.7654	19.1851	20.9489	21.1376	19.8786	21.1735	20.2186	20.4479	19.7843	20.7044	20.2654	20.7963	20.4721	20.0715	18.7953	20.7092	20.8734	20.7904	20.1738	20.7205	21.5694	20.0736	20.4019	19.8839	20.9066	20.5813	19.49	19.2582	21.0855	20.6433	20.1999	20.2796	20.2651	20.0743	18.2816
20.6886	19.9013	20.6617	19.962	21.0994	17.2233	18.3499	19.9415	21.4898	20.1274	20.9982	18.3703	20.5771	19.5067	20.5951	20.5132	20.4206	18.5834		18.8301		20.3658	19.6028	20.1602	20.3776	19.9884		20.2713	20.9422	20.1547	19.8459	18.2421	18.999	21.0942	18.0585		20.2734	20.2805	19.5602		19.6993	20.5545	21.0575	19.1436	18.4687	20.9801	20.3477	21.1565	20.1111	21.2854
20.0211	20.653	19.44	20.3888	19.2109	20.7249	20.7896	20.5459	20.0537	18.4895	19.9454	20.6809	20.6312	18.6377	20.5944	18.7879	19.505	20.5847	21.0184	19.9804	20.8784	19.9309	20.6771	19.9182	20.4861	19.8396	20.676	20.2828	20.5144	18.3058	20.4686	20.4893	20.7708	19.4882	20.6365	21.5421	20.5726	20.6768	20.1481	21.1807	20.9351	18.9329	19.2227	20.8194	20.5021	19.314	20.1155	20.2106	20.6956	19.1097
20.2086	20.3331	19.9632	20.7957	20.0447	19.8424	20.0371	21.2455	20.2926	19.0867	20.5034	20.3346	20.81	17.1285	20.5932	19.7214	19.9266	21.0736	21.4097	19.9971	20.678	20.5896	20.5707	20.6304	20.1489	20.9772	21.1254	19.9916	21.6946	19.1989	20.9521	20.2457	20.3267	19.9	20.1145	21.5032	20.7206	20.941	20.4577	20.3148	19.793	19.6141	20.1685	20.7592	20.6248	19.5222	20.5205	20.4998	19.6383	19.1063
20.6518	19.9638	21.5816	20.7151	21.354	18.8374	19.2545	20.4851	21.4273	21.1698	22.4341	19.375	21.6628	20.1089	20.593	21.129	21.1481	19.4252	18.956	20.0065	18.7589	21.2493	19.5136	20.6166	20.5466	20.3233	18.0385	21.2879	20.3877	20.8437	20.5213	18.2431	19.4943	21.7314	19.1084		21.0184	20.4311	21.6362	17.0472	19.9412	20.9982	20.2925	19.1091		21.2576	21.4598	20.6882	19.9085	21.347
20.718	20.8626	19.8099	20.8242	20.0394	20.6277	20.8013	20.696	20.3828	18.9837	20.1474	20.7166	20.6091	18.2296	20.5903	18.7073	19.8369	20.7258	20.9916	20.0486	20.9113	19.9417	20.7876	19.8697	20.5808	19.7206	20.4581	20.6893	19.89	18.9146	20.6549	20.5847	20.5028	19.743	20.2889	21.0521	20.5102	20.2609	19.886	20.6663	20.6439	18.7959	18.4494	20.5619	20.443	19.9962	20.5296	20.5155	20.961	19.5152
19.6478	20.4217	19.239	20.4716	19.2527	20.7138	21.0625	21.3588	20.0726	18.1035	20.1173	20.8716	20.4849		20.59	19.0628	19.3515	21.1054	21.6027	21.381	21.2053	20.2744	20.7869	19.5538	20.3763	20.1041	20.5218	20.4895	19.8762	17.8538	20.4533	20.6404	20.4109	19.4799	20.6817	20.9154	20.1987	20.5088	20.3595	20.9391	20.4723	18.5581	19.4536	20.2621	19.8578	20.1669	19.6858	20.2497	20.1573	18.2241
20.2874	20.4638	18.9136	20.4661	18.6615	19.8644	19.9663	20.6046	20.1694	17.9452	20.1557	20.9401	20.5365		20.5894	18.0461	18.8186	20.1741	20.8864	20.1537	21.6651	20.3371	20.3963	19.8701	20.0943	20.2449	20.1888	20.1801	18.9226	18.0505	20.5752	20.6396	20.9987	19.4417	20.026	21.0249	20.4962	20.2371	20.0005	21.0526	20.5198	18.4418	18.9057	20.4561	20.3476	19.5062	20.4594	19.916	20.2052	19.0234
20.1424	20.6779	19.4813	20.5018	19.5187	20.5301	20.3258	20.7967	20.4009	18.4873	20.4616	20.5447	20.4384	16.0055	20.5797	19.0488	19.3635	20.851	21.0413	20.7224	20.8401	20.2082	20.7708	20.1933	20.1874	20.4058	20.3201	20.253	20.689	18.096	20.0862	20.1911	20.1967	19.605	20.619	21.7055	20.6478	20.5484	20.2005	20.6203	20.5292	19.3539	18.9961	20.3944	20.72	20.1079	19.9709	20.4374	20.679	18.6734
20.7236	20.7072	18.86	20.646	18.1771	19.3555	20.0385	20.0803	20.1314	17.7923	20.0194	21	20.6346	16.9896	20.5725	18.7938	18.7117	20.1709	21.0656	20.3796	21.324	20.315	20.6978	20.7281	20.2898	20.5752	20.3224	20.5684	20.3929	18.0512	21.1478	21.245	21.0257	19.9033	20.3877	21.9465	20.5583	20.6349	20.2713	20.9524	20.592	19.3398	19.0878	21.0558	20.8957	19.5239	21.1226	20.3596	20.6732	18.8908
21.4138	20.1902	20.7961	19.4286	20.5258	20.3246	19.966	20.0493	21.0336	21.5277	20.2829	19.7054	18.3893	17.317	20.5725	21.7089	19.4589	18.5516	19.0734	20.5435	19.2257	18.8604	19.9235	21.3102	21.0704	20.4358	20.4041	19.0688	20.3139	21.2079	19.9814	19.3117	18.1835	20.5922	19.7099	18.0656	19.477	20.0447	19.5524	17.3585	20.036	21.9087	21.6471		20.1837	21.0132	20.4466	22.1223	19.7289	20.4113
19.6059	19.9893	19.2026	20.6345	18.5146	20.8446	20.666	20.5546	18.7212	17.8553	19.3652	20.7798	19.3808	15.8809	20.5721	18.1132	18.8288	20.3023	21.2415	19.9545	21.8219	20.4035	19.7372	19.5005	19.7872	19.9134	20.2847	19.2015	18.286	18.7211	20.6874	21.4412	20.829	18.0239	20.0984	21.7189	19.2216	19.7301	18.7457	20.6683	19.4153	18.8624	18.8999	21.0882	20.1882	18.7588	19.9769	19.1199	17.6397	18.1615
21.2947	20.6934	21.2772	20.9564	21.5811	19.4757	18.9563	20.6107	21.379	21.1147	22.0127	19.7521	21.6816	20.9561	20.5672	21.6158	20.9363	19.3958	17.957	19.3989	18.4239	21.5112	20.1877	21.0216	20.7722	20.6585	18.9835	21.278	20.6731	20.9861	20.4321	19.2258	20.1285	21.855	19.6939	18.9263	21.5437	20.8495	21.6223	18.8604	20.3962	21.3501	21.1791	19.8191	19.1018	21.7835	20.9939	21.4055	20.9978	21.7934
21.0734	20.7924	20.2109	20.6642	19.8669	20.0396	20.3359	20.8313	20.9199	20.1108	20.5885	20.1677	20.7226	19.6252	20.5608	20.1277	20.4882	20.6188	21.3094	20.5565	20.8642	20.815	20.5425	20.7267	20.3628	20.6202	20.8741	20.643	19.9779	20.1011	20.6332	20.1964	20.313	20.3362	20.4156	21.0057	20.8284	21.0688	20.4897	20.7642	20.7918	19.8942	20.1278	19.8943	20.6942	20.4304	20.968	20.6242	20.8778	20.1715
19.6131	20.6995	19.3256	20.3793	18.6462	20.3465	20.5382	20.4343	19.9246	17.5105	20.0371	20.8845	20.556		20.5582	18.6815	19.1166	20.5234	20.8373	20.3924	20.8696	19.8382	20.7278	19.7296	20.184	20.081	20.465	20.1535	20.5893	17.3829	20.4597	20.7692	20.8497	19.6073	20.4438	21.7212	20.5264	20.3875	20.0561	20.8153	20.8326	18.7267	18.9788	20.8577	20.6366	20.1135	20.6307	19.7991	19.931	18.2935
20.5375	21.2456	19.9344	21.3141	20.3893	20.8198	20.9626	21.041	20.9853	18.7454	20.7837	20.9291	20.9663		20.5437	19.5679	20.2988	21.0568	21.1641	20.9312	21.3074	20.7707	21.3775	20.8167	21.2462	21.3817	20.4022	20.9466	20.8323	19.0807	20.7129	20.853	21.0127	20.7843	21.3296	21.6818	21.1427	21.4271	20.8149	21.6297	20.8449	19.9438	20.1009	20.5959	20.223	20.2819	20.5258	21.161	21.3614	19.733
20.3795	20.2032	18.5357	20.4117	20.0144	20.3258	20.4475	20.2041	19.5526	18.5326	20.0614	20.2234	19.3049		20.5331	18.0657	19.2888	20.0245	21.2592	20.4091	20.8591	19.5904	20.2973	19.6938	19.6013	19.971	20.7305	19.7886	20.1816	17.9353	20.1798	20.8455	20.8539	19.2855	20.7384	21.7812	20.5167	20.2939	20.1842	21.1296	20.4629	19.6353	19.1248	19.9032	20.384	20.5008	19.9996	19.6447	19.7535	18.0255
19.7154	20.5993	19.5823	20.3835	19.3108	20.2463	20.2263	20.3882	19.9529	17.621	19.9964	20.6799	20.5632	18.936	20.5267	19.0621	19.1055	20.5384	20.5526	20.1092	20.533	19.9863	20.4309	19.7977	20.2532	20.015	20.6895	20.1115	20.2243	17.3246	20.5486	20.5801	20.4218	19.6302	20.7179	20.8119	20.3651	20.3949	19.5624	20.9535	20.6033	18.939	18.675	20.6511	20.127	20.1375	19.9523	20.1268	20.4215	18.6689
21.3202	20.5082	17.8449	19.7181	20.7093	18.7708	19.2341	21.6631	19.8596	18.5321	18.366	19.1126	19.7669	19.186	20.5147	16.0902	19.2221	20.9601	21.2329	20.6128	20.19	18.7572	20.4387	21.0496	19.3197	19.1016	18.5051	19.212	18.8568	17.1515	18.1105	18.2875	18.6148	17.6327	20.0836	20.8613	21.9768	21.1312	20.642	20.473	19.0524	16.8335	17.8344	19.4396	20.6454	19.2887	17.5828	19.1974	21.0318	17.7505
19.323	20.298	19.9772	20.826	19.9533	20.4711	20.3279	20.592	20.1378	18.0504	20.4561	20.8697	20.9085		20.5044	18.8185	19.8369	20.8134	20.4746	20.3625	20.3009	20.4493	20.3681	19.3674	20.7427	20.5919	20.4309	20.7165	20.2871	18.646	20.69	20.2062	20.3458	19.9886	19.484	20.1957	20.6963	20.3378	20.0729	19.7005	20.5697	19.3898	19.116	20.34	20.0876	20.3478	20.7514	20.6094	18.8871	18.9331
19.8944	20.5107	19.2716	20.6035	18.9626	19.6968	20.1094	20.31	20.2084	17.8661	19.9671	20.5431	20.5102	18.4124	20.5003	18.262	19.6554	20.2369	20.3793	20.4594	20.4854	19.7522	20.3516	19.676	20.0258	19.7039	20.0061	19.8368	18.8931	17.3299	20.5483	20.0946	20.0614	19.253	19.9303	20.3526	20.13	19.9667	19.4605	20.1552	20.369	18.3349	18.6348	20.5451	19.9205	19.6504	19.9301	19.3945	20.19	18.9386
20.3411	20.3726	19.5609	20.2712	19.3128	20.0231	20.4911	20.9788	20.4017	19.7467	20.5877	19.8122	20.2743	18.6966	20.4826	20.0371	19.5149	20.7401	21.6364	20.4446	21.0728	20.3942	20.3765	20.5068	20.1086	20.256	20.5226	20.4307	20.172	19.6868	20.3549	19.8409	19.8742	20.1685	20.4695	20.5474	19.9708	20.5708	19.8619	20.5996	20.0359	19.154	20.0574	19.4079	20.7387	19.9369	20.1568	20.5762	20.4721	19.8883
20.2048	19.5828	19.477	19.8639	19.8112	18.4495	18.5844	20.9315	20.2562	19.2729	19.8418	18.8004	20.2325	18.1245	20.4702	20.004	19.4891	20.2715	21.1952	20.5778	19.7914	19.9744	19.3505	20.3828	19.6055	20.1306	21.3542	19.0379	22.2758	19.1154	20.159	18.8057	18.6872	19.5073	19.235	19.8359	20.6314	20.1378	19.982	19.0508	19.1912	18.6503	20.4363	19.8309	19.6382	19.677	19.2608	19.6331	19.5426	19.0508
19.2669	20.7025	18.6763	20.9509	18.6857	19.6572	19.7336	19.6611	19.7678	17.9772	19.7888	20.173	19.2764		20.4645	18.5412	19.0473	20.2009	20.1665	19.8431	20.0356	19.4018	19.5961	19.0014	18.7871	19.0653	20.182	20.2401	19.4661	18.0267	19.3252	20.7162	20.495	19.4742	19.4453	21.222	20.7855	20.4987	20.1214	20.5253	20.1808	18.3811	18.3643	19.8001	20.0549	20.6606	19.8006	19.3251	18.8916	17.7447
22.2116	21.2775		19.6694	18.1542	20.2462	21.2673	20.5836	19.839	19.7465	19.4422	19.5062	18.5227	16.7826	20.4637	17.7124	19.3268	19.8952	20.7961	21.682	21.993		22.4789	22.5774	16.411	19.3255	18.8394	18.8303	20.4339	18.6239	17.1051	20.082	19.5697	19.1315	22.2404	21.874	21.9921	20.7313	19.0415	20.867	20.955	18.7869	19.2296	21.3621	19.5782	15.6407	17.9883	18.5232	22.7432	19.0177
18.341	19.2998	18.3149	19.1499	18.4198	20.6464	20.6827	19.6262	18.4732		18.4618	20.6602	18.7669		20.4557	16.6477	16.8867	19.4567	20.3755	19.5852	20.5682	19.1098	19.6923	17.8131	18.4602	18.7316	19.8214	18.1282	18.6914	16.4045	18.9114	21.189	20.3855	18.2598	20.4795	20.9839	18.8304	19.0539	17.5359	20.9978	20.1122	18.4378	18.4194	19.7496	19.9814	17.4508	19.7627	18.1492	18.5478	16.908
23.6453	22.3336		20.1001	18.2032	19.7395	21.4985	20.3963	19.9274	19.6795	20.1203	19.7087	19.3611	16.4242	20.4499		18.7918	19.9735	21.0962	21.0683	22.3563		23.7516	23.484	16.3612	20.3707	17.717	19.6435	20.0922	18.9914		19.3666	19.7292	18.815	21.968	22.3774	22.1112	21.5977	20.4737	20.1937	21.538	19.6308	17.7149	20.977	19.6297	17.7267	18.9385	19.3174	23.6812	19.736
	21.1436	18.7141	20.9538	19.5711	21.0093	20.9892	20.7406	21.0728	21.1144	19.4479	20.6358	20.2859		20.4477	20.5531		20.489	20.9201	20.659	21.1191	19.3482	20.4672		20.1926	19.6728	20.8422	19.1838	19.9392		20.0318	20.9687	20.5758	18.9061	21.0648	21.7827	19.9797	19.8753	19.5526	21.2877	20.7045	18.858	19.3981	17.3825	20.4091	18.901	20.2771	20.1876	18.7632
21.0765	19.7832	20.5334	20.6257	20.1876	18.9855	18.9762	20.15	20.7504	19.6091	22.0416	19.4727	21.2844	18.533	20.4264	20.5577	20.2618	19.3684	19.6234	19.7773	19.9604	20.4169	20.2298	21.7903	21.282	21.1538	19.2554	20.4656	19.4773	20.6726	20.3846	18.7772	19.1049	20.5847	19.2094	19.1062	20.0241	20.2705	20.5227	18.8673	20.3419	20.8959	21.5199	19.7358	20.4293	20.8514	19.6678	21.5637	20.146	20.6605
20.4006	20.9237	18.9145	20.3231	19.3354	20.6735	20.8676	20.7253	19.8222	18.7567	19.3171	19.9423	19.5293	16.9953	20.42	19.1182	17.13	19.933	21.6496	20.8636	21.4811	20.623	20.7394	20.2391	19.543	20.2426	21.1442	19.6318	21.5785	19.0338	20.7616	20.0687	19.8239	18.6418	20.6426	20.7665	19.7189	20.5613	19.9815	20.9241	19.8494	19.1867	19.9186	20.2107	20.4625	19.332	20.5111	20.2937	20.446	17.7846
18.9991	20.7591	19.9958	20.8768	19.0012	19.5546	20.4011	20.1027	19.6488	16.3798	19.7629	20.3565	20.5939		20.4184	18.5141	19.4678	19.8813	19.7034	19.76	20.4987	20.5331	20.208	19.0584	20.214	19.1691	20.3024	20.2428	19.935	17.5785	20.3359	20.5011	20.4765	19.9903	20.0121	20.1625	20.2635	19.9589	19.4978	19.9621	20.7424	18.0827	18.6409	20.557	20.6379	19.8143	19.8348	19.806	19.4698	17.705
20.8486	21.2654	18.7289	19.4765	18.9937	21.4525	21.5151	20.8174	20.7655	18.0234	18.7694	19.3856	20.151	17.1262	20.4162	17.8019	18.8133	21.3146	21.7891	21.5897	21.3906	20.8618	21.207	20.8223	20.2441	21.11	19.9397	21.1418	21.9182	18.9353	18.6349	20.3302	19.7042	19.4804	21.7676	21.1314	20.8596	20.7396	18.948	20.682	20.2111	19.5095	20.0433	20.5226	20.4135	20.1638	19.4381	20.8849	20.4994	18.8234
19.2103	20.454	19.8262	20.338	19.2454	20.4524	20.5492	20.3579	19.7972	17.6308	19.8609	20.6761	20.3893		20.4148	18.4165	19.4388	20.5581	20.64	20.326	20.7788	20.0866	20.3874	18.8929	20.4515	20.1753	20.36	20.1098	19.9114	17.6193	20.202	20.4952	20.6681	19.2512	20.1436	21.3188	20.1873	20.1963	19.7103	20.6346	20.5611	18.9459	19.3562	20.5425	20.788	19.8148	20.405	19.9776	20.2564	18.2127
20.4557	20.6492	19.3123	20.4323	18.8868	19.2833	19.4112	20.7165	20.0445	18.1875	19.039	19.9919	19.2064	16.9612	20.4135	18.8996	18.7928	19.3128	21.3392	20.6458	20.745	20.7388	20.3692	20.8595	19.7515	20.3173	20.8429	19.168	21.0424	19.2998	20.6709	19.2955	19.8739	18.9111	20.4933	21.2878	19.4957	20.3907	19.7731	20.9031	19.5813	18.0598	18.9588	19.9114	21.1343	19.5041	20.4208	20.007	20.5769	18.2293
20.3906	18.8825	19.7755	19.7034	19.9948	19.815	18.8781	20.6856	19.4433	20.7716	20.984	19.219	19.694	19.8627	20.403	19.2876	19.3439	19.2878	18.9526	17.8083	18.7381	18.4255	19.2149	19.4687	18.471	19.9227	20.2229	18.0333	19.5772	19.7919	19.2205	20.5595	19.0002	20.2376	19.3687	19.8239	20.6593	18.618	16.9188	18.2703	17.9412	18.8659	18.5562	21.8223	18.4665	18.804	19.62	18.789	17.9906	19.4148
19.3971	20.8531	20.021	20.7538	19.575	20.5635	20.7966	20.6814	20.2319	17.1647	19.9857	20.5123	20.8249		20.3813	18.7791	19.8561	20.9044	20.665	20.2459	20.7048	20.4383	20.5554	18.5445	21.0428	20.3864	20.7541	20.4063	20.1037	18.3698	20.0356	20.3751	20.7092	19.8212	20.7664	21.0265	20.3433	20.9191	19.9486	20.6866	21.0895	19.0772	19.3586	20.5181	20.9076	20.0096	20.3116	20.7027	20.9616	18.1023
20.8023	20.2546	21.5269	20.0278	21.7533	19.0766	19.3909	20.5478	20.8138	21.5471	21.9547	19.8842	21.496	21.2113	20.3734	21.6598	21.067	19.5339	17.4837	19.0808	18.8314	21.6265	19.7013	19.5698	20.9927	20.5118	19.4133	21.6571	20.5524	20.9453	20.2988	19.3496	20.4976	22.2678	20.1888	18.7813	21.1016	21.3721	21.0208	18.9664	20.8416	21.3204	21.3555	20.9258	19.181	20.6207	21.2221	21.0004	20.9089	21.771
19.3558	20.025	19.1921	20.4313	18.6261	19.8019	20.0092	20.143	19.9753	17.7219	19.6126	20.4631	20.3292		20.3731	18.4795	18.9036	20.3936	20.3096	19.9077	20.4797	19.6622	20.233	19.6685	20.2532	19.7937	20.207	19.799	19.1553	17.0915	20.3178	20.4907	20.2311	19.6237	19.8505	20.5063	20.0734	20.3071	19.6395	20.2697	19.6305	18.3893	18.0146	20.109	19.8371	19.5606	20.0886	19.8516	18.7903	17.7194
19.5675	20.2741	18.916	20.2919	19.1051	19.998	19.9891	20.1667	19.9265	17.6206	19.8353	20.2545	20.0778	16.5626	20.3703	17.9313	19.4381	20.1423	20.2358	19.7403	20.5143	19.4741	20.1774	19.3396	19.7876	19.8825	20.1976	19.8176	19.8425	17.257	19.7254	20.4908	20.4112	19.3742	19.8927	20.5586	20.2422	20.0341	19.3537	20.6931	20.249	18.9235	18.755	20.1143	20.0437	19.6904	19.9643	19.6039	19.7137	18.3788
20.2447	20.6184	19.2069	20.3204	18.9069	20.1601	20.3898	20.3823	19.5491	17.9048	19.6651	20.6414	20.1884		20.3698	17.8383	19.3426	20.4026	20.6004	18.9108	20.9098	19.9639	20.6147	20.2446	20.1808	20.2925	20.1705	20.1432	19.9944	17.7455	20.1038	20.7272	20.6974	19.5613	20.3659	21.6058	20.5039	20.4836	19.8637	20.9228	20.7773	18.8384	18.8215	20.4009	19.9618	19.3357	20.1349	20.0122	20.9061	18.0381
19.1169	20.5182	19.3592	20.1126	19.3125	20.6257	20.6792	20.5824	20.2238	18.4802	20.0923	20.706	20.2984	18.57	20.357	18.8645	19.0329	20.6903	20.8989	19.7936	20.8787	19.5937	20.6916	19.8027	20.059	19.9429	20.43	20.1088	19.9499	16.8755	19.9783	20.6005	20.5736	19.5229	20.5367	21.1545	20.494	20.3338	19.7484	20.7804	20.6201	18.9718	19.1623	20.7575	20.2436	19.55	20.0657	20.3447	20.6403	18.6958
20.092	20.623	19.7294	20.8508	19.6988	20.3262	20.2572	20.6604	20.5561	18.8175	20.371	20.4873	20.8501		20.3566	18.3913	19.5599	20.0558	21.0572	20.0923	20.2651	20.0804	20.5001	20.3325	20.5759	21.1047	20.602	20.2654	20.2187	18.4787	19.8956	20.9389	21.2379	20.0122	20.3706	20.7225	20.5923	20.7387	19.7283	21.1581	20.9075	19.754	20.0401	21.0611	20.2849	19.6657	19.978	20.3913	20.5454	19.5369
21.5871	20.2189	21.0138	20.9457	19.9317	19.6673	19.2511	20.3291	20.3294	20.2614	20.0739	19.48	20.3419	20.0779	20.3561	20.0934	18.7236	19.8918	20.4462	18.915	19.6501	20.7803	19.9631	19.527	20.5219	20.168	20.0341	20.0726		19.8689	19.6588	19.7739	19.5596	20.1075	19.9067	20.1345	20.9301	20.5831	21.5218	19.5595	20.0233	19.8621	20.6724	19.0302	19.2733	20.1835	20.7042	20.9705	20.5732	19.8748
19.4831	19.93	18.4929	19.8163	19.1442	20.1203	20.2825	20.1403	19.0978	17.4147	19.4669	20.8949	19.3764		20.3554	17.7676	18.7297	19.7783	19.6153	18.8319	20.6162	19.3162	19.8836	19.39	19.2216	19.7048	19.9384	19.3401	19.4536	16.8411	20.4337	20.9404	20.644	19.527	19.7211	20.9857	19.6934	19.6757	18.4688	20.6102	20.1266	18.4551	18.0023	19.6929	19.1054	18.5722	20.3383	18.9579	19.5638	16.8584
19.0895	19.5452	19.0391	19.695	18.655	20.5597	20.6043	20.4367	19.2347	18.2589	18.8808	20.2815	19.3668	15.2851	20.3536	17.2273	18.0982	19.9188	21.1598	20.9261	20.7341	18.4976	20.2689	19.3674	19.3756	19.6258	21.0044	19.097	19.9187	17.41	19.1904	21.4933	20.6189	19.0978	21.1108	21.2417	19.6264	20.0119	19.0484	21.5393	20.5851	19.7499	20.2399	20.4149	21.0158	19.2998	19.2757	19.4809	19.8009	17.4683
19.5001	20.9714	20.1602	20.5633	19.7447	20.6987	20.8848	20.5947	19.7761	17.9777	20.298	20.8623	20.8804		20.3487	19.0415	18.6953	20.983	20.5803	20.8929	21.0987	20.4955	20.6917	19.6756	20.8444	19.9728	20.4209	20.4698	19.7507	18.0485	20.8398	20.9181	20.6949	20.1061	20.6739	20.3974	20.5635	20.2444	20.1399	20.6427	20.8008	19.316	18.9813	19.5141	20.0724	19.5671	20.1735	20.2496	19.8569	17.4582
19.6077	19.5774	16.4217	18.3486	18.7369	19.8261	19.8836	19.8542	18.8386	17.1739	18.2152	18.7516	19.4497	14.5082	20.3369	17.9196	18.2988	19.796	19.8816	19.7428	20.4883	18.6713	20.5832	19.9575	19.4788	20.2367	19.9703	18.3303	19.258	16.5776	18.6852	20.3212	20.5233	19.2193	20.9868	19.5844	19.7952	19.3948	17.4855	22.0057	19.8867	19.0423	18.5232	20.2683	19.5363	18.6343	18.0372	19.6368	19.6847	18.2186
18.8923	19.3647	17.8084	20.1774	17.2685	20.1793	20.3239	20.3335	19.8335	17.047	19.4356	19.5172	20.6718		20.3286	18.2502	19.1012	20.9889	20.4188	20.4542	20.4128	19.3455	20.6346	19.4768	19.3566	19.1837	19.3315	20.0877	19.2437	18.3572	20.0878	19.159	19.9165	19.4536	21.0274	19.2479	20.1489	20.1833	19.5916	20.5292	19.7485	18.3459	18.4856	19.7003	20.6901	18.2382	19.425	19.9189	19.6692	17.0901
19.7473	18.332	21.2461	18.2868	22.3884	19.0998	19.411	19.8285	19.7828	19.6249	18.3442	17.8648	18.1342	17.1697	20.3245	18.9925	21.3438	17.0124	19.2193	21.1288	17.0445	15.9408	19.407	19.5513	19.504	20.2432	18.8233	19.8787		21.2264	18.6793	19.1056	17.6853	19.8307	19.9504	15.2008	18.9553	18.4483	16.603	18.796	20.8837	21.6905	21.5388	18.9208	20.6953	19.0308	19.8127	20.6595	17.8712	18.2217
18.0322	19.3207	18.9008	19.7036	17.6533	19.7056	20.5873	20.0695	18.6391	16.3506	17.7079	20.0436	18.7467		20.3231		18.3825	20.0415	21.0227	19.1883	20.5855	17.8881	19.4074	17.76	19.0644	18.857	20.3673	18.7802	19.1353	17.0992	19.0326	19.9923	20.0641	17.8127	19.5293	20.5593	18.8281	18.9445	18.3337	20.1778	19.6523	17.43	18.8934	19.9799	20.3447	18.5887	19.0859	18.5276	16.7317	16.0835
19.7425	20.3364	19.7247	20.2967	19.0782	20.33	20.0393	20.031	19.9609	18.1831	20.0308	20.719	20.5125	17.0732	20.3222	17.9674	19.4545	19.8466	19.9574	19.7896	20.5034	20.0103	20.2585	19.5276	20.576	20.0916	20.0631	19.9977	19.7484	18.6554	20.2927	20.2262	20.5718	19.8769	20.3255	20.5113	19.9585	19.9498	19.5759	20.3575	20.5126	19.0238	19.3754	20.0282	20.274	19.5475	20.5475	20.0973	18.9199	18.1698
19.7621	20.3591	19.5465	20.584	19.4941	20.1948	20.2248	19.9935	19.6259	17.6282	18.9936	20.0156	20.1593	15.6713	20.318	18.1063	18.7561	19.9283	19.9231	20.1058	20.3408	19.7958	19.9703	19.4615	19.5508	19.8017	20.2011	19.4607	19.5262	16.5588	19.5859	20.1105	20.1765	19.4994	20.1603	20.445	20.1972	20.0068	18.9271	19.9683	20.538	18.4173	19.0125	20.0232	19.8138	19.4173	19.2193	19.8446	19.7137	17.2591
20.5878	21.1495	19.3448	18.4333	19.3721	21.0874	21.222	20.5325	20.5741	18.8572	19.0618	18.9549	19.8001	17.6172	20.3097	18.835	19.0293	20.984	21.5555	20.86	20.6694	20.4086	20.6652	20.1271	20.2871	20.5487	19.2884	21.1317	19.7967	18.8776	18.9469	19.5673	19.0677	18.972	21.0888	20.5767	19.7696	20.6892	19.018	20.1785	19.8211	19.9696	20.3345	19.2122	21.0148	19.7377	19.7393	20.8766	20.5168	19.3538
18.9684	19.7969	19.5051	20.101	19.2746	20.7335	20.6088	20.5049	20.1921	17.9656	20.4384	20.3167	20.1729	15.6327	20.3073	19.318	18.8179	20.413	20.9526	20.3512	20.8415	18.769	20.1624	19.5105	19.1666	20.0453	21.0033	19.5434	20.2609	17.9671	19.4047	21.0835	20.5666	19.9859	21.2483	20.9819	19.8584	20	18.6217	21.0747	20.4788	19.3817	19.7263	20.5702	20.737	19.0224	19.7052	19.9237	19.6793	19.4972
19.7665	19.8381	19.5787	19.1192	18.8638	20.4778	20.3744	19.4585	20.1405	19.1417	19.092	18.2625	20.0169	18.4965	20.3045	17.8246	19.5107	19.5537	19.8713	20.156	19.4433	19.3822	20.0503	20.633	19.2443	19.907	19.0845	19.7782	19.023	19.8148	18.3003	19.149	18.8063	19.86	20.501	19.8768	20.0269	19.3731	19.7469	20.2833	20.1163	20.2078	20.5198	19.6855	19.3248	19.7787	19.9362	20.248	19.4686	18.6958
19.2688	20.3339	19.1451	20.1508	18.8094	20.0074	20.1586	19.8968	19.8503	17.8058	19.7122	20.2389	20.1856	18.045	20.3032	18.0551	19.1802	20.0744	20.43	19.7579	20.3111	19.843	20.1133	19.6949	20.0016	19.4318	19.8699	19.9685	19.3719	17.3524	20.128	19.9512	20.1109	18.8098	20.0017	20.8623	19.9109	19.911	19.4448	20.1805	20.2019	18.1078	18.4772	20.2821	19.8087	19.775	19.7676	19.7724	20.1621	18.6417
20.0379	19.8055	19.2943	19.2052	19.7449	19.5509	19.9303	19.894	20.1472	19.2731	20.5077	19.5983	19.62	20.5199	20.3023	19.5008	19.1531	19.5628	20.2516	19.9065	20.8945	19.4426	20.1993	20.9039	19.3844	20.1284	19.3037	19.7963	19.4989	19.5225	19.7152	19.8837	19.8313	19.8663	20.0489	19.9681	19.3811	19.9524	20.0512	21.1716	20.2849	20.6893	20.261	22.0008	19.7732	18.3992	20.8324	19.6199	20.1047	20.2949
19.8217	21.8015	20.1847	21.4715	19.9772	20.356	21.3951	21.4577	20.801	17.9597	20.7899	20.9348	21.6311		20.2903	15.5132	20.1002	22.0135	22.3194	20.7568	20.7459	20.0675	21.5442	20.6862	21.2696	21.0184	21.2001	21.0014	20.3897	18.2341	17.9546	19.9022	21.2333	20.7655	22.0369	21.0688	20.9694	21.9062	21.5645	21.3075	21.8181	20.1267	20.3742	20.3043	21.6052	20.2418	20.2173	21.5952	21.2179	19.1932
19.8942	20.5473	18.4439	20.5252	18.984	19.9742	20.3209	19.9204	20.1924	18.8682	19.6548	20.4558	20.0536		20.2892	17.794	19.3088	20.415	20.2994	20.1688	20.5039	19.5461	20.379	20.2067	20.1582	19.6046	20.1619	20.021	19.7697	17.9409	20.3025	20.2094	20.2661	19.4091	20.1652	20.5456	19.9583	20.0479	19.7027	20.3411	20.6323	18.7362	18.5231	20.2118	20.0277	19.7039	19.7049	19.774	19.8453	17.4558
18.5568	19.1686	19.2848	20.0843	16.6553	20.5624	20.797	19.7223	18.5806	17.0404	18.6889	20.429	19.8644		20.2822	17.0546	18.8151	20.3548	20.7415	20.1028	20.0952	18.9954	19.819	17.476	19.2963	18.267	20.2253	18.7759	18.6178		19.9802	19.9157	20.2533	18.6485	20.0274	19.1544	18.5475	19.0472	18.2104	20.2387	19.7075	17.798	19.2231	20.3679	20.5272	18.5346	19.6227	18.7844	18.4329	16.5418
20.9164	21.5566	20.4516	19.8232	20.3472	20.8378	21.244	21.0963	21.3434	19.5384	19.9371	19.8172	20.9343	19.35	20.2792	20.5392	20.7651	21.0653	21.5177	21.6574	21.1663	21.5848	20.8232	20.8334	21.1301	21.4439	21.9459	21.6211	20.2149	19.8368	19.6048	20.1734	19.9678	21.0154	21.5519	21.1808	20.9046	21.1273	20.4229	20.881	20.4513	19.6997	20.8609	20.497	20.981	21.4975	19.9088	21.8155	20.8456	20.6072
19.6746	20.2671	19.6389	20.2722	18.9239	20.1054	20.4998	20.5831	19.9054	18.8044	19.4769	20.4144	20.3671	15.505	20.2773	18.3525	18.4999	20.5522	21.3166	19.9811	21.2013	20.0282	20.3847	20.2642	19.7221	19.9935	20.238	20.0556	20.1064	18.7614	20.3265	20.4317	20.2227	19.5371	20.3076	21.2302	20.1417	20.3259	19.9186	20.3273	20.3576	19.0051	19.0254	20.5508	20.7811	19.1908	20.5663	19.8804	20.5889	18.2918
19.9671	19.6255	18.3472	19.2723	17.1865	19.9833	19.8776	19.8378	19.1557	17.1074	18.7137	19.7537	19.5564	16.3455	20.276	17.1672	17.2683	19.7718	20.947	20.1383	20.4441	18.7036	19.2015	18.4058	18.2412	18.292	18.6014	18.5634	18.9758	16.9629	19.3499	18.4362	18.9317	17.1114	19.2614	20.6048	18.738	19.1368	19.494	19.6199	18.4597	17.7315	17.1248	19.6221	20.1155	18.3259	19.1663	18.8231	19.7657	16.2092
21.2141	20.7262		19.7059	16.925	19.2066	19.7513	21.4782	19.9964	18.5077	18.3202	19.2078	19.7779		20.2736	16.5323	17.9855	21.3505	21.6459	20.468	20.8075	18.96	20.8038	21.4655	19.4886	18.9676	18.2333	19.4976	18.1375	17.4775	18.0988	18.2307	18.8474	17.2198	20.4662	21.4986	21.9328	21.1403	20.1684	19.7892	19.3651	17.176	16.1333	19.8533	20.8208	18.4529	17.829	19.5692	21.3641	17.5479
20.3106	20.5653	17.939	19.9232	17.6918	20.2884	20.2859	20.2013	19.4373	17.3481	18.3027	19.6277	18.8379	20.0756	20.2674	16.6404	18.6652	19.818	21.5158	20.7069	20.9611	20.2958	20.4301	20.0705	19.2833	19.8109	20.4272	19.3272	18.4787	18.4683	20.2152	20.1652	20.0055	17.3057	20.6511	20.9045	19.0821	20.1877	18.891	21.0327	19.5264	17.8121	18.834	20.0864	20.5496	19.064	20.1992	19.6661	20.0953	16.2993
19.4977	19.8438	20.0315	20.0318	19.7111	19.9654	20.3704	20.0464	19.2822	18.2924	19.9505	20.6674	20.3088		20.2672	18.9764	19.702	19.771	19.619	19.026	20.2268	19.6313	20.3551	19.4373	20.0921	19.6065	20.0528	19.502	20.5396	17.6921	20.4469	19.9679	19.8234	19.7975	19.8577	20.6587	19.423	19.644	18.9133	19.1619	20.3541	18.8539	19.229	20.2442	19.9284	19.9485	20.1106	19.3925	18.9452	17.7812
19.4291	19.7659	18.6304	20.0433	18.9597	19.3066	19.5249	19.986	19.4551	17.6099	19.1456	20.1537	19.499		20.266	18.0295	19.2825	19.5285	20.2376	18.9447	20.3299	19.3375	19.9879	19.6742	19.6556	19.7917	19.6853	18.802	19.158	17.9211	19.3344	20.152	20.1508	19.1229	19.8941	21.0433	19.7192	19.9307	19.1133	20.3447	19.6217	18.9911	18.298	19.7103	19.9925	18.8535	19.3147	19.3014	19.7161	17.3398
20.5574	19.8647	20.2932	19.2772	20.5637	19.5105	19.4025	20.4952	21.0128	19.805	20.5906	19.1411	20.822	19.7584	20.2597	21.114	19.837	19.1164	20.2071	19.478	20.0727	20.3682	20.2221	20.0893	18.8319	19.4862	19.5833	20.8494	18.4433	19.8708	19.3863	18.9992	19.4911	20.5719	19.3808	19.9373	20.7548	19.841	20.657	19.2319	19.1765	20.2135	20.2087	19.5684	19.0867	20.3257	20.2995	20.7515	20.1806	20.3313
20.6167	20.1294	21.7347	20.4871	21.7345	19.2478	19.3639	20.5998	21.0589	20.7155	22.4547	19.934	21.6587	20.2243	20.2572	21.1301	21.3765	19.6728	18.9957	20.0406	19.0561	21.084	19.5173	20.6764	20.3501	21.0367	18.8384	20.7779	19.6372	21.3073	20.7052	18.4048	19.4964	21.8553	18.4865	17.3104	21.2137	20.1283	20.8535	17.3242	19.3218	21.1398	21.0278	19.5959	18.1501	21.689	21.2416	20.4124	19.523	21.4248
19.3065	20.2198	19.0317	20.252	18.7094	19.5479	19.8181	20.088	19.6164	17.6774	19.5123	20.1433	19.9529	17.5882	20.2499	17.9663	19.4812	20.0261	20.2005	20.5048	19.9526	19.799	20.1009	19.2201	19.7405	19.3514	20.0191	19.9725	19.574	17.2153	19.881	19.9548	19.6623	18.7674	19.8828	20.1813	19.962	19.9544	19.0755	19.903	20.2579	17.8204	18.625	19.7943	19.2389	19.2229	19.2923	19.7851	19.866	18.1884
18.7741	18.4725	15.7652	18.217	19.8266	18.4149	18.7326	19.0009	18.5964	18.7222	20.5371	17.4473	15.7374	17.5091	20.2469	19.5796	20.234	16.7889	15.5685	19.9368	18.7066	17.6938	18.1322	18.996	19.9383	18.9854	21.5577	18.8683	20.249	20.235		18.3436	17.7067	19.7962	17.5076	15.3655	18.4913	19.5157	18.4252	17.5356	19.7241	22.2524	21.0781	19.4623	17.7539	21.821	19.3814	21.5435	18.0312	19.0469
19.4994	20.562	19.5886	20.7286	19.1906	20.15	20.4512	20.2274	20.0108	17.7257	19.954	20.7973	20.6811		20.2384	18.2808	19.296	20.6694	20.5559	20.0157	20.4474	19.8398	20.4043	19.6949	20.7231	20.0085	20.5984	20.2314	20.0365	17.1645	20.3583	20.453	20.3329	19.8872	20.4078	20.7869	20.0633	20.3	19.6291	20.5057	20.7854	18.5856	18.9518	20.4968	20.2684	19.7719	20.1833	20.104	20.6671	17.9281
20.497	20.6098	19.1148	19.7958	19.2959	19.6738	19.4529	19.9859	20.0708	19.9325	21.2367	20.6042	20.8682	23.3631	20.2356	18.9471	19.2377	19.5878	19.6816	19.1839	19.6981	20.0578	20.7994	19.7855	20.408	19.5708	19.7931	19.4961	19.423	18.3907	22.7954	19.9571	20.4083	19.5078	19.8067	20.4931	20.7928	19.6583	18.6872	20.1262	19.4508	19.1777	18.8905	20.5377	19.1083	19.1881	19.823	19.066	19.7599	21.2467
18.6389	19.9022	19.5748	20.1215	19.1753	21.3862	20.8505	21.1851	19.4413	17.9608	19.1725	20.0135	19.3836		20.2208	18.0151	19.521	20.8674	20.9438	20.6019	21.206	19.1284	20.8324	19.3066	19.86	19.8997	21.612	19.6053	20.7386	17.8205	19.9012	21.7085	21.2641	19.2298	21.6555	21.7124	20.2216	20.4191	18.9998	21.9057	20.7561	19.3432	20.6363	21.0215	20.5151	18.9974	19.6819	19.5301	18.403	18.0209
19.2738	20.0078	18.7753	20.2179	18.661	20.4206	20.8361	20.2759	19.02	17.2137	19.1718	20.091	19.5961		20.2173	17.6123	18.8347	20.3617	20.6937	20.3902	20.894	19.7532	20.1726	19.2001	20.0302	19.6365	19.7666	19.3881	18.6734	18.7187	19.6973	20.2851	20.5013	19.483	21.0058	20.9183	20.0326	20.1784	19.2764	21.4868	20.0523	19.5027	19.4727	20.3563	20.6353	19.1015	19.5562	19.5799	19.7567	17.4254
19.8451	20.4494	18.1225	20.0549	18.2066	19.5819	20.0729	19.3795	19.5426	17.1687	18.8855	20.2653	19.6559	18.6318	20.2145	17.3212	17.913	19.9342	20.6576	20.567	20.7111	19.6198	20.5839	19.9689	20.0876	20.2802	20.2733	19.786	20.2847	17.1007	19.972	20.7676	20.7895	19.7312	20.7916	22.1062	20.2275	20.3687	19.446	21.291	20.6226	18.7016	18.4852	20.6006	20.7547	19.6822	19.9008	20.1826	19.9534	18.8791
19.0725	21.2135	19.3253	20.3336	18.7139	19.2217	19.3731	19.697	19.6285	17.8575	19.8825	20.1711	20.4848	17.6696	20.2125	18.5104	19.262	19.5039	20.1998	20.1613	19.8692	19.7286	20.0659	19.4596	19.9778	19.7514	20.2266	20.1361	19.6243	18.0111	20.5094	20.0063	19.8254	19.385	19.3794	19.8123	20.0141	19.703	20.0848	19.4618	19.7701	18.4538	18.8449	19.7032	19.1524	19.5012	19.7668	20.0783	19.8655	18.26
20.6771	20.6914	19.5581	20.248	18.8761	20.3592	20.7918	21.0472	20.3213	19.3859	19.9366	20.0533	20.3095	18.3911	20.2091	19.1417	19.5911	21.1612	22.0131	21.1118	21.6891	20.4434	20.9723	20.6753	19.8389	20.3097	20.7627	20.8	19.1458	18.9534	20.4452	20.0843	20.3789	19.4014	20.6924	21.3996	20.1408	20.8896	19.6415	21.014	20.1959	18.832	18.697	19.5474	20.9963	19.6565	20.9251	20.4907	21.3405	19.2495
19.1174	20.2833	19.9482	20.9383	19.6084	19.9149	20.4541	19.8972	20.0886	17.851	19.853	20.3529	20.7092		20.2074	18.3024	19.3775	20.371	20.2105	19.6501	20.3021	20.0275	20.1384	19.2729	20.9162	20.0697	20.4572	20.2806	20.0496	17.6421	20.033	20.2083	20.2489	20.0412	19.7868	19.9822	20.1366	20.1165	18.7656	19.9962	20.0255	18.8286	18.5371	20.0969	19.626	20.6554	20.1416	20.3369	19.368	17.4408
19.5809	20.0017	18.262	19.6204		19.5344	19.9769	20.0769	19.3309	17.8478	18.7211	20.0156	19.8237		20.206	17.4297	18.2923	19.7923	20.9827	20.0389	20.3361	19.3642	19.7714	19.6065	19.5112	18.8583	19.1053	19.0984	18.6208	17.0555	19.1967	19.2215	19.3342	17.5947	19.7311	20.8809	18.9956	19.7585	19.4666	20.0213	20.0171	18.2781		19.3939	20.5281	18.7839	19.6165	19.5357	20.0379	17.6724
20.3231	20.1647	18.1418	20.0745	18.1159	20.5596	20.6034	20.0773	20.1122	18.8154	18.7739	19.793	18.3787		20.2046	17.9761	18.5528	20.2556	20.6628	20.5056	21.7751	20.06	20.0803	20.1352	19.2374	20.0645	19.8235	19.8108		18.9857	20.8801	19.4607	20.073	18.011	20.968	20.059	18.1193	19.8202	18.7228	21.1666	19.5964	18.9797	18.1975	19.9629	21.0118	18.5311	19.9997	19.0642	19.5428	17.5492
18.6526	19.3624	18.5037	19.8028	18.6263	20.0752	20.4896	19.508	18.218	17.7421	19.2781	20.2431	18.7857	16.0033	20.2003	17.2178	18.7316	19.9086	20.5576	20.4037	20.7097	18.1372	19.3233	18.6745	18.6933	19.1751	19.9952	19.0456	18.3531	17.4796	19.9084	20.3233	19.908	17.9066	18.8463	21.4357	19.2038	18.9998	16.4435	19.9133	19.3782	17.8448	17.8591	19.5845	19.7829	19.1543	19.4173	17.9787	18.8409	17.3923
19.2296	19.9391	18.758	19.7813	17.3495	20.3275	20.753	20.099	18.8732	16.6509	18.1865	19.6888	19.0668		20.1973		18.0311	20.2245	21.4023	20.8766	20.8504	18.9366	19.704	18.889	19.1044	18.901	19.8524	18.8692	19.7774	17.589	19.2252	20.1802	19.8428	17.1964	20.1671	20.5663	19.0795	19.2989	18.9422	20.7227	19.6471	18.0701	17.8593	19.9278	20.7682	18.5438	19.8233	19.024	19.4138	16.6275
20.3587	18.8851	21.303	19.0359	21.7207	21.7689	18.9612	20.8556	20.3265	21.2106	21.8734	19.4529	21.2208	17.5519	20.1954	22.002	21.254	19.5493	20.4854	20.0216	19.3766	19.5907	21.1039	21.7075	21.5788	22.143	22.1824	20.2038	22.5111	22.2568	20.2939	20.3627	18.0703	22.8708	17.6911	18.6854	19.3016	21.2425	19.4088	19.4177	22.5396	24.0446	22.1686	19.883	20.6707	19.8591	19.8356	23.6849	19.3071	20.0026
19.9433	20.5604	18.6978	20.1155	17.6703	20.195	19.8662	19.395	19.9543	17.7489	19.2561	19.73	20.6883		20.1938	18.9945	19.0361	20.2791	20.0205	20.1657	18.881	20.2666	20.5051	20.0045	20.3101	19.1178	19.3479	20.1795	19.3659	17.5076	19.3543	19.9285	19.5118	18.8633	20.2871	20.2101	19.7405	20.3154	18.8875	20.3669	20.3008	19.1643	17.9934	19.9956	19.6644	20.0613	19.2572	20.0669	20.8964	18.1405
19.8469	19.9286	19.2215	20.1841	18.8587	19.8238	19.9143	19.8745	19.5398		19.4983	19.7944	19.5926		20.1928	17.7752		20.0625	20.1551	20.0131	19.6942	19.2581	19.7502	19.2465	20.0961	19.5288	19.8708	19.5111	19.661		19.2756	19.6013	19.3614	18.5757	19.8988	20.4741	19.6317	19.8167	19.1871	19.654	19.6816	18.2821	17.9148	18.8527	20.345	19.4742	19.1078	19.9449	19.9254	17.3576
19.4284	19.7562	20.0356	19.7147	19.553	19.718	19.6764	20.2467	20.1276	19.4853	20.0926	19.0756	20.4108	18.7793	20.1926	19.0157	19.3395	18.4899	19.7478	18.8714	18.5235	18.6151	19.205	18.7521	17.8495	18.5966	18.2418	19.0153		17.0878	18.7942	18.3132	17.193	17.8715	17.4039	17.2314	17.9551	18.0267	19.2519	17.8347	18.4778	17.8326	17.08	17.6346	18.5465	18.4749	19.298	18.9855	19.1903	18.5734
19.5436	19.3931	19.2036	19.6361	18.2202	20.4473	20.9418	20.7192	19.2469	17.7166	18.6794	20.417	19.7592	13.6507	20.1915	17.2885	18.5367	20.6701	22.0967	21.4189	21.3071	19.2678	20.5463	19.2389	19.73	19.3969	20.601	19.5708	19.7997	18.2374	19.7167	20.5795	20.3759	18.2319	20.5982	21.6365	19.6102	20.4163	19.6389	21.1302	20.4886	19.0945	19.1644	20.3748	21.5559	19.3444	20.4986	19.7734	18.4374	17.0722
19.9221	20.525	18.4938	20.278	18.862	20.4312	20.2958	19.7305	19.7481	17.9474	19.2648	20.4971	19.7249		20.1907	17.675	19.1157	20.2314	19.9905	19.651	20.7912	19.6356	19.6769	19.3206	20.0191	19.761	20.0161	19.8863	19.2297	17.7973	19.4552	20.538	20.222	18.7644	20.3207	19.5266	19.608	19.6287	18.8784	20.4776	20.2094	18.3744	18.835	20.076	19.2909	19.1532	19.2318	19.8057	19.9499	17.0598
19.427	19.9751	19.6795	20.2764	19.4253	20.8079	20.8318	20.2737	19.6622	18.0731	19.9841	20.9668	19.9056		20.1895	18.3617	19.3676	20.3287	20.5808	20.3605	20.7676	18.6351	20.4171	19.5328	19.9724	20.0763	20.4089	19.5881	18.99	17.6014	19.8422	20.9164	20.6518	20.0864	20.4644	21.6689	19.7873	19.8503	19.2637	21.0496	20.752	18.827	18.6231	20.6009	19.9684	19.1188	20.6095	19.3249	19.0819	18.0125
18.8761	20.2595	20.5103	20.688	18.969	20.4929	21.3424	20.1923	18.8133	17.6416	19.3278	20.8191	20.7392		20.1881	17.2709	19.0823	19.8711	20.1212	20.1144	20.8831	19.7353	21.3034	20.0135	20.9645	19.8323	19.462	19.9384	19.445	17.8471	20.7646	20.5819	20.7305	19.4312	20.5276	20.752	18.5945	20.051	18.4502	20.8761	20.6562	18.9352	17.6075	21.0707	17.6899	19.8457	20.6001	20.5093	19.1761	17.771
18.0712	18.2569	19.6074	19.5737	20.0327	19.1904	19.2637	19.6632	18.8176	19.622	20.4385	18.3272	19.7003	18.5612	20.1823	19.5373	20.0279	17.4606	18.0604	16.9556	17.9884	20.4304	19.2991	17.7915	19.9135	20.2945	18.1762	18.8993	18.7436	18.6373	18.5404	18.7365	18.2053	20.3012	18.3405	17.7456	19.5361	17.8623	19.7206	19.0365	18.9809	18.4232	18.0887	18.9737	17.1965	20.5254	20.2704	19.4069	18.52	19.3576
20.1786	19.236	20.9848	19.8129	21.0665	18.5876	18.0993	19.6278	21.1919	20.7044	22.3715	20.3721	20.8593	20.9111	20.1747	20.7808	20.5266	19.0656	18.2648	18.9399	18.4309	20.8733	19.9038	20.4665	20.1401	20.1441	17.8512	20.8587	19.7364	21.3493	21.2472	19.4214	20.105	21.2172	19.0176	18.1679	20.7831	21.1099	20.2129	18.4375	20.0351	20.1811	21.0046	19.3912	18.4242	21.657	21.321	20.945	19.7735	20.48
19.5431	20.3507	19.5318	20.2591	18.8184	20.0223	20.3432	19.6397	19.3924	16.2492	19.3901	20.3061	20.3986		20.1699	17.9117	19.3006	20.2285	20.1475	20.2493	20.4439	20.2338	20.4566	19.6763	20.5932	19.7485	20.2015	20.1278	19.3899		20.2696	20.1439	20.4545	19.2816	20.1443	20.6962	19.9111	20.1038	19.3062	20.0905	20.6169	18.5316	19.0449	20.5601	20.0122	19.4945	20.0818	20.09	20.205	18.023
19.5039	19.9526	19.9899	20.0252	19.7631	20.0325	20.0427	20.3705	19.7487	18.6697	20.2111	20.7834	20.2371		20.1374	18.9976	18.831	19.8367	19.4821	20.1034	20.6767	19.9603	20.4335	19.3062	20.2775	20.7379	20.3648	19.1414	19.9495	18.2535	19.8889	20.4223	20.7237	19.945	20.4652	21.8322	19.504	19.9054	18.7391	20.7124	19.8091	19.0448	19.3504	20.3649	19.8604	20.0088	20.5412	19.5187	19.2299	18.61
20.2766	20.5745	18.764	20.3369	18.7066	20.0837	20.3142	20.4314	19.9372	17.9954	19.5637	20.6753	20.0549		20.1289	18.4658	18.9818	20.7782	20.7493	20.017	21.0815	19.7307	20.5899	20.4033	19.9611	19.9193	19.7523	19.8789	19.0051	17.8106	20.1781	20.1982	20.224	18.818	20.1967	21.0828	20.335	20.3354	19.5496	20.0219	19.8121	18.3986	18.5615	19.8833	20.1482	19.4449	20.0012	19.8009	20.6236	17.5808
19.4501	19.864	18.564	20.3086	18.4785	19.6976	20.0962	20.0357	19.1162	17.2912	19.0377	19.8788	19.8645		20.1189	18.123	18.923	20.2462	20.5275	19.1907	20.1481	19.5768	19.8032	19.3462	19.7806	19.7803	19.2866	19.6227		19.0641	19.3793	19.8743	19.8261	18.8887	19.6632	20.8608	19.9056	19.7431	19.8365	20.131	20.0874	18.9618	19.5374	20.0035	19.9772	18.6243	19.3535	19.397	19.3292	17.5256
20.4932	19.5157	20.2445	19.298	20.984	20.7234	19.5166	19.7205	19.4146	20.8422	21.7457	19.9043	19.9671	18.5902	20.1181	19.342	20.2305	19.9355	18.2925		19.1218	17.6069	19.7019	19.7806	19.8244	20.2696	19.5198	18.5052	19.3454	19.7628	19.3898	19.1041	19.9751	21.3182	19.0236	21.7855	19.8156	19.196	18.7698	18.6865	18.4848	20.9386	19.4864	22.4799	19.3988	19.2235	19.6483	19.0024	19.2065	19.3569
20.8721	20.698	21.4434	20.802	21.2569	19.229	19.7817	20.1233	21.5113	19.5177	21.6486	19.9757	21.542	20.3147	20.0986	21.1621	20.2367	20.0368	20.2268	19.6488	19.929	20.7454	20.2039	20.5265	20.0854	20.5288	19.6703	20.7756	19.3915	21.4111	20.8062	19.148	19.6193	20.2537	19.9997	18.8411	21.1407	20.6752	20.3385	19.0524	20.1177	21.0828	19.1579	20.1228	19.0953	20.0044	20.7033	21.3263	21.0743	21.9269
19.0989	20.1044	18.6924	20.1362	18.8678	19.9627	20.0794	22.0547	19.8279	18.3601	19.872	20.0861	19.7212		20.0936	17.8996	20.2014	20.7517	21.6119	20.4298	20.0645	19.4249	20.6217	19.2674	19.9641	20.4176	21.1423	20.1874	20.0459	17.6101	19.6005	20.97	20.6312	19.7262	20.0215	22.5105	20.7517	21.6008	20.1322	21.1774	20.5768	18.7223	19.4554	19.867	19.6688	19.8525	20.1553	20.0266	19.2461	17.0275
20.3996	19.6206	20.5	20.0986	20.5097	18.7485	18.7955	19.6696	20.1865	20.5891	21.128	19.0697	20.4968	19.8523	20.0632	20.5771	20.7865	18.8737	18.7966	18.8356	18.7245	21.1007	19.406	20.3702	20.1935	20.6526	18.1125	20.1683	19.276	20.2612	19.7727	18.2203	19.3627	20.6391	18.7098	19.1309	20.9245	20.3524	20.4848	18.8713	19.9889	20.7345	20.367	20.1133	18.7578	20.3981	20.2623	20.691	20.29	20.5971
23.2203	22.0142	17.4862	19.8039	18.2194	19.5595	21.2833	20.2064	19.8791	19.6629	20.3076	19.8495	19.0048	17.0574	20.0618	16.4469	18.6323	20.1345	20.9347	20.8197	22.0603		22.5552	23.0072	16.1086	19.9018	18.5935	19.5731	20.642	18.5391	16.8618	19.7241	19.6853	18.6496	21.4809	21.8977	21.7947	21.266	19.8437	20.2621	21.33	18.7425	17.2787	20.9793	19.1303	16.9493	18.4613	19.1104	23.3844	19.3918
20.5604	20.3673	18.4154	19.9493	18.9228	19.9428	20.2804	20.7768	19.8049	18.559	19.5818	19.6141	19.5428	18.6178	20.0575	18.7931	18.4949	20.2788	21.1887	20.5942	21.111	20.6271	19.9218	20.0908	19.3509	19.9852	20.4976	19.0038	21.1467	18.6216	20.336	19.2823	19.1662	18.6451	19.7963	20.4836	19.4231	19.985	20.0378	20.4388	19.1284	18.9266	19.6409	19.6919	20.0168	19.481	19.7197	19.3113	19.4176	17.9298
19.566	19.9338	19.3146	19.919	19.1571	19.9473	20.0936	19.7966	19.6327	17.3806	19.4712	20.1108	20.2665	18.179	20.0556	18.2294	19.3947	20.1417	20.3148	19.0995	19.9578	19.6275	20.0778	19.5108	19.8826	19.3494	19.7679	19.6585	19.0802	17.3828	19.7653	19.728	19.9527	19.1281	19.8129	20.2801	19.551	19.8235	19.336	20.225	19.7858	18.899	17.4392	19.6679	19.6691	18.846	19.684	19.3134	19.795	18.9001
19.5613	19.9235	19.758	20.3929	18.9394	20.3211	20.5411	20.2748	19.673	17.6933	19.8002	20.4486	20.3091	15.473	20.0501	18.2466	19.1649	20.5045	20.4846	20.0638	20.7554	20.065	20.1643	19.7301	20.3953	19.8915	20.1823	20.1279	19.3826	18.0155	20.1816	20.4804	20.4598	19.4778	20.8428	20.2446	19.8118	20.0881	19.3962	20.9096	20.3496	18.9968	19.3189	20.8368	20.0042	19.62	19.6854	19.9639	20.655	18.0243
19.4961	19.8536	19.2528	19.9244	18.5018	19.4333	19.859	19.9869	19.6776	17.8741	19.0279	19.8601	19.7746	15.3563	20.0423	17.615	18.3636	20.0502	20.6143	19.4513	20.6417	19.3527	19.7444	19.4739	19.4305	19.2487	19.7899	19.2387	19.6212	16.7071	19.936	19.7979	19.6494	18.5142	19.5461	20.3199	19.5529	19.4248	18.8269	20.0219	19.6207	18.3541	18.0315	19.9117	19.9797	18.8428	19.7804	19.4755	19.6083	17.2701
18.8666	19.2931	18.7238	19.6737	18.275	20.7188	20.2866	20.0893	19.0957	17.5572	18.8751	20.4282	19.3517		20.0413	16.9512	18.0745	20.2816	20.3933	19.673	20.7959	18.8191	19.8541	18.5537	19.5826	18.83	19.8695	19.2626	19.8289	16.4178	19.5752	21.1092	20.6468	18.8177	20.7138	20.9194	19.1146	18.8845	18.8497	20.7799	19.4881	18.4794	19.0239	20.3606	20.3824	18.7791	19.7119	19.3466	18.2083	17.2866
19.1482	20.0178	18.8837	19.9514	18.7827	20.2373	20.1362	19.9483	19.35	16.9822	19.4552	20.1605	19.8899		20.0302	17.7068	18.9617	19.886	20.3377	19.7812	20.4054	19.0408	19.9791	19.4371	19.4713	19.7101	19.9069	19.3826	19.7131	16.4328	19.5512	20.1021	20.2924	18.9625	20.2878	20.7672	20.0397	19.7087	18.6376	20.4197	20.1915	18.3785	19.0983	19.9373	20.4339	19.4718	19.8292	19.4132	19.4996	17.789
18.3914	19.3593	17.6071	19.648	18.504	21.2215	19.8979	19.8645	18.1569	18.662	18.6531	19.9163	18.9072		20.028	17.5529	17.335	20.3243	20.2363	20.0207	21.7193	18.6627	20.3113	18.4963	19.2377	19.4608	21.052	18.6531	19.7257	17.9925	20.5387	22.2815	20.9358	19.241	20.9908	21.3813	18.7275	18.6868	17.7218	20.5358	19.385	18.2994	19.6835	21.3238	20.3076	19.1614	19.6866	19.3052	17.1191	16.0005
20.2936	19.6734	20.5065	19.6151	20.9103	18.749	19.5752	20.2714	20.681	21.26	21.0804	19.5209	20.3797	20.2225	20.0269	20.8866	18.736	19.3297	19.8552		19.5487	20.0746	19.8225	20.292	19.6438	20.13	19.366	19.6729	19.9287	20.1549	19.2079	19.2537	20.3062	20.9801	19.2015	19.2379	20.8811	20.8038	20.3824	19.4513	19.8315	20.0014	20.0388	20.4079	19.2165	20.384	20.3523	20.4503	19.9799	20.3506
20.7004	20.9763	20.6727	19.7249	19.82	20.4897	20.7462	20.232	20.8857	18.9234	19.2686	19.1071	19.9391	17.4025	20.0195	18.7837	19.5778	20.9855	21.3066	20.6845	20.5812	20.4611	20.6501	20.9352	20.3316	20.9556	19.7537	20.9444	19.6693	19.5417	19.2877	19.8463	19.7129	20.4438	20.4373	20.8965	20.3265	20.5441	19.3205	20.2591	20.3156	19.8172	20.2253	20.7636	20.1092	20.0413	19.8212	21.0677	20.2912	19.0757
19.2482	20.0875	18.2959	20.212	19.0383	19.0694	19.6378	19.6095	19.6493		19.0999	20.187	20.0383		20.016	17.9023	18.6535	19.8463	20.0459	20.3096	20.4061	19.836	20.2529	19.267	20.1512	19.8364	20.0726	19.8779	20.1264	17.3077	20.3284	20.4297	20.3822	19.4706	19.7895	20.7838	20.0283	20.2919	19.4577	20.2308	20.4643	18.2293	18.7078	20.2255	20.0265	19.4171	20.0465	19.7424	19.8969	17.9942
20.1825	19.4691	18.0413	19.148		19.1344	19.8115	20.2878	18.7206		18.1648	19.057	18.3147		20.0152	17.0036	17.7566	19.4326	21.0523	20.2814	20.618	19.256	19.5584	19.788	18.2709	18.2552	19.0764	18.2522		17.5193	19.2664	18.5043	18.8436	18.3519	19.4478	20.0334	18.7123	19.6905	18.4866	19.3857	18.4793	18.017	17.3008	18.6799	20.2097	18.6579	18.7957	17.9907	19.7061
20.3055	19.9721	18.4473	19.5563	17.746	19.6129	19.8671	20.5282	19.5207	18.3587	19.1186	19.5843	18.9547	19.9051	20.0142	17.9882	18.226	19.787	20.9403	20.4378	21.2171	19.8489	19.9199	20.1017	18.9539	19.5374	19.9632	18.8136	20.1936	18.2734	20.1838	19.3111	19.6679	18.1748	20.2869	20.7854	19.4554	19.9544	19.5263	20.7424	19.0101	18.4066	18.4165	19.8538	19.8441	19.0345	19.483	18.732	19.9222	19.5261
19.4829	19.165	18.7439	19.1575	17.8711	18.1314	18.3244	17.4785	20.1822	18.0317	19.1404	19.2665	19.1263	19.1646	20.0136	17.2933		18.254	17.854		18.6442	18.1116	18.2704	19.8327	18.5856	17.4512	17.4437	18.2481		16.2084	19.433	18.0929	18.865	18.3434	18.2953	18.4009	17.8375	17.5743		18.3765	18.1895	17.8281		19.1266		17.668	18.7293	17.4298	19.5666	19.1543
20.5865	19.4882	19.4545	19.4972	19.4884	20.3556	19.1208	19.5673	19.095	20.0741	20.2429	20.7812	19.5765	19.8162	20.0114	18.4408	18.4929	18.1097	19.116	18.5844	20.2763	19.1681	19.5423	20.0185	18.8105	20.2994	19.1557	17.6574	19.4466	18.5425	20.3249	20.0955	20.5342	19.6279	19.6697	20.869	19.3032	18.6071	17.2864	19.9437	18.6725	18.9363	19.3243	20.4459	18.174	18.5744	20.373	18.1892	18.3365	19.393
19.193	19.6697	18.2835	19.5036	17.7777	19.701	20.0623	20.0626	18.9762	16.1262	18.1893	19.6499	19.5604		20.0026	17.195	18.3928	19.8886	21.1076	20.1501	20.4242	19.403	19.4407	19.2716	19.1241	18.4917	19.4171	19.2603	18.0278	17.1987	19.4129	19.4029	19.135	17.6366	19.2912	20.3883	19.125	19.6558	18.9857	19.8295	19.7718	17.4145	17.581	19.0826	20.5332	18.6265	19.4761	19.357	19.3837	16.688
19.4476	19.6054	19.0124	19.9781	19.7243	20.2632	20.075	19.5504	18.9591	18.2172	19.9631	20.6184	19.6314		20.0026	17.6518	18.2753	19.8017	20.3108	19.6373	20.6304	19.3347	19.519	19.4155	19.8157	20.1143	20.1225	19.454	19.9582	18.2119	19.8199	20.5934	20.5572	19.6268	19.9753	22.0714	19.4309	19.3064	19.0753	20.6097	19.7064	19.1489	18.374	20.1432	19.7775	19.9663	20.4515	19.659	18.8126	18.4522
19.2005	19.9386	18.3531	19.6753	18.9345	19.8724	20.2271	20.1014	19.2124		18.3357	19.9812	19.6971		19.9969	17.5885	18.8006	20.3203	21.3765	20.4557	20.7558	19.5493	20.1277	19.7349	19.3327	19.1978	19.391	19.5723	18.5059	17.9119	19.6029	19.6995	19.475	18.8526	19.9714	20.6169	19.3336	19.9677	19.0758	20.1426	20.1348	18.8168		19.655	20.6793	18.518	20.101	19.6478	20.1505	17.1117
19.2859	20.0696	19.7746	20.2125	20.2526	19.9986	20.1416	19.9308	19.464	18.0584	20.4021	20.5429	20.1608	20.5516	19.9949	18.786	18.5375	20.308	20.6192	19.1124	20.6667	20.2214	20.159	19.4827	20.1828	20.4831	20.093	20.0863	19.8005	18.8649	21.0832	21.0904	20.4747	19.9341	19.8397	21.3785	20.1717	20.0538	19.1981	20.3144	19.4782	19.3891	19.4808	20.3153	19.4848	19.2999	20.5377	19.7485	19.5834	19.717
19.529	20.051	19.2249	20.1395	19.1173	19.8007	19.8187	19.7451	19.8673	17.965	19.6841	20.4635	20.2541		19.9924	18.4494	19.0993	19.9418	19.9046	19.6235	20.2189	19.6084	20.0706	19.3918	19.977	19.6703	20.0941	19.573	19.9507	17.9787	20.1407	20.0597	20.1125	19.5124	20.0331	20.7139	20.1774	20.2574	19.5633	20.0684	20.4635	18.6911	18.5631	19.9788	19.82	19.5457	20.1506	19.7501	19.4901	18.1404
18.827	19.5428	19.129	19.7883	18.3443	19.7292	19.6745	19.8368	18.7917	17.3306	18.8162	19.903	18.8188		19.9896	17.3091	19.182	19.7309	20.2656	18.947	20.5005	18.9401	19.8463	19.6948	19.1352	19.1336	19.602	19.7085		18.1485	18.8652	19.8344	19.8705	18.2211	19.6711	20.5974	19.1502	19.5318	18.7728	20.0077	19.442	18.7534	18.2801	19.4898	19.5025	19.2353	19.4405	19.2469	18.6666
19.5266	19.2439	17.8503	19.485	17.0572	19.2703	19.137	19.7739	19.8588	18.162	18.0667	18.3703	19.4242	17.8594	19.9838	17.9307	18.2784	19.6654	20.0302	19.1828	19.8598	19.1661	19.1654	19.4911	18.5505	18.815	19.272	19.3393	18.8201	17.2237	19.1003	18.6244	19.1978	18.069	19.5088	19.1812	18.4139	19.2115	18.4056	19.8876	18.7697	17.7497	17.5012	18.4981	19.211	18.4362	19.0914	19.216	19.3292	17.4587
19.2355	19.5425	18.5751	19.6426	18.4291	20.2277	19.8493	19.8254	19.4239	17.7824	19.2656	20.11	19.9096		19.9747	17.701	18.8975	19.9041	20.2369	19.5832	20.3607	19.6325	19.9272	19.1332	19.6266	19.7518	20.0389	19.4464	19.6072	17.3624	19.656	20.1199	20.1852	19.0011	19.9997	21.332	19.7424	19.8392	19.3597	20.3724	20.1677	18.4624	18.5422	19.9642	20.0419	19.3286	19.7028	19.7084	19.7899	17.8834
19.8156	19.3695	20.2365	19.862	20.0591	18.34	17.8986	21.0417	20.2989	19.6427	20.0513	18.6904	20.3028	18.6313	19.9669	20.43	19.6763	17.0327	18.5684	20.8642	18.559	20.7867	18.8804	19.9523	18.2838	20.4708	21.8193	18.2356	23.0153	19.3793	20.692	18.8298	18.8747	20.4666	19.7188	18.4596	20.7973	20.4705	20.9265	19.0328	19.6883	19.201	21.1972	20.2206	19.1348	20.4029	20.018	19.9184	19.8475	19.4253
19.3632	20.672	18.8724	20.01	18.2803	19.5816	20.325	20.437	19.3485		19.1839	20.22	20.2953		19.9635	17.8631	19.3943	20.1713	20.4057	18.7818	20.2662	19.6204	20.5364	19.6282	20.0625	19.6835	20.6744	20.2255	19.7032	16.7724	19.9249	20.3931	19.8403	19.6563	20.0253	20.7343	20.3731	20.2805	19.9973	20.2661	20.6303	18.9068	18.9152	19.642	19.8497	19.6227	19.4277	19.9889	20.1954	17.5772
19.2078	19.5839	18.977	19.9518	18.525	19.3291	19.541	19.9635	19.5856	17.3025	19.642	19.7333	19.8009	15.6966	19.9605	17.309	19.0317	19.9644	20.0467	19.5425	20.2847	19.4047	20.0078	19.827	19.2213	19.3022	19.7172	18.8868	20.0555	17.4953	19.5803	19.7104	19.889	19.0674	19.909	20.0615	19.9819	19.7821	18.5614	19.8522	19.581	17.911	18.4049	19.7024	19.5773	19.0724	19.4688	19.5708	20.0421	17.7022
20.1183	19.8651	16.5602	18.76	20.6638	18.7918	19.5156	21.8219	19.9356	23.1952	19.098	18.2385	18.2336	18.429	19.9525	20.1448	20.3041	18.1048	16.7531	20.0651		17.6051	18.8204	20.2727	19.5237	20.0565	23.7595	19.8098	20.9907	21.7573	19.6417	18.8096	18.0668	20.3705	17.8303	17.6065	21.2769	20.6826	18.8595	18.9587	20.8499	21.9002	22.0268	20.7661	19.2487	21.6931	20.7495	20.8277	19.6606	21.0051
19.8956	19.1514	20.5456	20.0296	20.3845	18.5546	18.4819	19.9445	20.4613	20.1418	20.8008	18.9724	20.7009	19.9793	19.9523	19.9621	20.9076	18.6572	17.3598	19.6833	17.7612	20.2643	19.2258	19.9168	19.92	19.6929	18.9347	20.7744		20.1939	19.5764	18.5811	19.043	20.6759	19.0621	17.959	20.3817	19.7107	20.5931	18.5161	19.5611	19.7707	20.1048	19.1745	17.9181	20.6969	20.6779	20.7023	19.5237	20.439
20.5086	21.0622	17.963	18.5489	17.4995	20.144	20.5983	20.2112	19.9854	17.5357	16.0498	18.7509	19.2445	16.2298	19.9431	16.8306	18.1989	19.4567	20.3672	20.611	20.1237	20.3197	20.1856	19.8733	20.2573	20.8305	19.2652	20.6491	18.4265	18.2848	16.7103	19.3458	18.4698	18.3302	20.9101	19.866	20.1262	20.463	18.3784	19.4751	19.1888	18.5039	18.9373	18.2445	19.4878	19.5689	17.4808	19.7647	19.5338	17.5142
19.2792	20.0595	19.1689	20.0692	18.9112	20.0204	20.0883	19.9642	19.3699	17.8592	19.5425	20.3608	19.9077	17.4103	19.9405	18.0074	18.8577	20.0431	20.1456	19.5079	20.5131	19.4161	20.1138	19.2193	19.7598	19.4772	20.0073	19.4639	19.7255	17.3421	19.9738	20.3473	20.3899	19.3557	20.1973	20.8322	19.8712	20.044	19.2063	20.5281	20.3166	18.4632	19.1806	20.246	19.6154	19.606	19.7573	19.3991	19.3075	18.216
19.6425	19.1389		18.443		19.7182	19.5753	19.8289	17.9226	17.0894	16.8773	19.445	17.6079		19.9361		16.4777	19.1302	21.1287	20.5943	21.0228	18.5462	19.2973	19.2983	17.9297	19.0502	19.5825	16.9293		17.7603	19.1434	19.615	18.5183		20.0458	19.8353	17.808	19.7504	17.3162	21.5313	18.5087	18.65	17.6294	19.6815	19.7375	17.4654	19.1161	18.4059	19.0906
21.562	19.1297	19.7889	20.1115	18.7918	19.9993	19.8663	19.4966	19.8653	19.2175	19.953	19.8228	19.6444		19.9348	19.1479	20.0086	18.9468	19.4434	20.0667	19.7873		20.2461	19.6649	20.1015	20.2053	18.8149	19.9194	20.2345	19.1367	19.2389	18.6271	18.8582	19.8639	19.3048	18.8032	18.9134	19.8115	18.4398	18.759	20.6951	20.6153	18.4254	19.4917	18.5112	19.6164	19.3329	21.0233	19.7346	18.6244
19.6885	20.3226	17.5665	19.7265	17.7244	19.6049	19.7767	19.9983	19.2027	17.2362	19.0658	20.0756	19.3105		19.9294	17.6842	16.6816	19.698	20.2802	20.2938	20.4486	19.4098	19.3489	19.9439	19.8765	19.5399	19.8954	19.9317	19.1819	16.9415	20.2706	19.8216	19.712	18.1807	19.9517	21.1016	19.4807	19.9785	20.3174	20.3638	19.6982	18.3597	17.471	19.6777	19.6444	20.4552	18.206	19.6855	19.4529	16.5077
18.9886	19.6823	18.9531	19.5384	18.9292	20.1942	20.3997	20.2435	19.1213	17.2866	19.1016	20.1313	19.9367		19.9146		18.4002	19.9533	21.4025	20.5243	20.8672	19.2781	19.9633	19.3447	18.713	19.0575	19.4082	18.7966	18.9843	17.5122	19.6894	19.9249	19.7204	18.2127	20.0157	20.644	19.1348	19.6154	18.8852	19.9981	19.5149	17.9643	18.0387	20.2325	20.7765	18.9408	19.9017	18.9893	19.2069	20.4538
18.8989	20.1385	18.6882	20.0904	18.6191	20.0864	20.2119	19.8815	19.536	16.8407	19.0556	20.2086	19.9965	16.7488	19.9045	17.5298	19.0973	20.0933	20.2542	19.4088	20.4057	19.2872	20.1611	19.0069	20.0029	19.2916	20.1895	19.6469	19.0694	16.7115	19.3537	20.171	20.0569	18.8685	19.922	20.3368	19.6639	19.809	18.5019	20.5094	20.3743	18.0995	18.4933	20.108	19.9962	18.9806	19.3625	19.3187	19.4703	17.2995
19.2851	19.9635	18.8267	20.0259	18.88	19.7232	19.7698	19.7956	19.3617	17.0981	19.2277	20.0923	19.5675		19.9033	17.0824	18.3514	19.7544	19.8493	19.073	20.0894	18.8022	19.7289	18.8704	19.4338	19.2797	19.8992	19.2725	19.8398	17.7109	19.7806	19.7151	19.9527	19.0692	19.5607	20.3145	19.7948	19.5744	18.4117	20.215	19.8569	19.0278	18.5642	19.7972	18.9761	18.1777	19.6547	18.9237	18.5034	17.3818
19.4055	19.4396	17.8901	19.1541	16.5616	19.2607	19.8096	19.6536	18.798		17.9227	19.2492	19.0712		19.8979	16.6303	18.0346	19.5484	20.9132	18.6723	20.3692	18.9259	19.6233	19.1512	18.4728	17.9848	18.7694	18.2292	18.7199	17.4605	18.8558	19.031	18.8095	16.8917	19.6076	20.4242	18.7294	19.1983	18.6537	19.7028	19.3996	18.0387		19.3048	20.1004	16.0204	19.6309	18.7094	19.6605	15.2705
19.1713	20.299	18.8832	20.252	18.5366	20.1831	20.3751	19.9659	19.3469	16.4452	19.6515	20.7652	19.4189		19.8899	19.2005	19.2959	20.0878	20.6387	19.7672	21.3256	19.4329	20.3487	19.8193	19.4989	20.355	19.8547	19.9338		17.3519	20.5768	20.5675	20.1105	19.6364	20.4801	20.9832	19.513	19.7821	19.5881	20.8366	19.5271	18.0459		19.9719	20.0114	19.11	20.5574	19.065	19.7382	17.2674
18.6749	19.5736	18.6717	19.7424	19.0372	20.0225	19.8	20.1767	19.3599	16.9375	19.8959	20.1245	19.7367		19.8891	18.5979	19.3999	20.0717	20.0693	19.43	20.4527	19.7542	19.6461	19.1178	19.3087	20.1112	19.9469	19.379	20.2803	18.2119	19.9573	20.1455	20.45	19.3122	20.1591	21.5036	19.9418	20.1468	18.3767	20.8679	20.0871	18.9145	18.5169	20.5518	19.8451	19.146	19.9894	19.3649	19.4716	17.5137
19.5893	20.0182	18.1195	18.9329	19.311	19.9261	20.6718	20.0157	18.7989	17.1652	18.6788	19.9779	19.3503		19.8873	16.6081	16.37	20.4305	21.4332	21.4286	20.8577	19.1634	20.6232	19.2166	18.306	19.1972	18.5104	19.3089	19.398	16.5229	19.7843	20.5643	20.1843	18.6552	20.6495	20.8491	19.1949	19.4027	19.2353	19.871	19.5311		18.1888	19.086	20.4669	17.2934	20.0881	19.0831	20.1677	17.76
19.2347	19.9537	18.0184	19.9673	18.3783	20.1134	20.2501	21.15	19.9093	17.8603	19.198	19.9658	19.2814		19.8868	16.8889	19.3133	20.2601	21.5867	20.7248	20.1673	19.2237	20.3144		19.7663	19.7403	20.3977	20.1068		16.36	19.2727	20.6201	20.0854	19.1476	19.4982	22.2242	20.2311	20.9071	20.1969	20.5238	20.2862	19.2421	19.2696	19.1092	20.4105	19.4616	19.7037	20.0042	18.5278	17.6833
19.2837	19.6121	19.1827	19.8691	19.1581	20.669	20.4236	19.54	19.1257	17.9417	19.6197	20.5749	20.0708		19.8837	18.3047	18.817	19.5155	20.2962	19.6774	20.4825	19.9132	20.0291	19.4646	19.7182	19.6943	20.0983	19.5411	19.8509	17.6704	20.4643	20.2056	20.414	19.1628	19.9589	21.0135	19.4858	19.4255	19.7941	20.7697	20.0013	18.2401	19.0748	20.2158	19.7138	19.4025	20.1946	19.877	19.3652	18.0043
19.5464	20.4053	20.1992	20.7095	19.6058	20.2974	20.0189	19.8827	20.1024	18.8197	20.5365	20.0268	20.8608	15.8482	19.8773	18.8129	19.4439	20.5215	20.5724	20.2981	20.3678	20.7191	20.5865	20.6168	20.3395	19.5447	20.5896	20.5122	20.8076	18.9946	20.3165	20.0519	20.2144	20.519	20.7387	20.7844	19.7596	19.9952	19.718	20.3724	20.4921	19.1261	19.5461	20.3952	20.3999	19.939	20.2662	20.2604	20.7477	18.9126
18.8877	19.7409	18.3206	19.6934	18.9997	20.8092	20.3624	19.8581	19.1179	17.795	19.2406	20.0955	19.6578		19.8756	17.4893	19.1012	20.0666	20.2173	19.9952	20.6589	19.4827	19.806	19.0862	19.9073	19.3746	19.7959	19.375	19.3836	17.9626	19.7455	20.4068	20.4991	19.3059	20.4808	20.3645	19.5522	19.7781	18.4558	20.7569	20.0016	18.3866	18.3591	19.8463	19.6614	19.6686	19.5168	19.3268	19.0747	17.4307
19.8264	19.4406	18.5529	19.6694	17.6815	19.2474	20.0077	20.7764	19.8405	18.1663	20.4416	19.3004	20.1366	17.0322	19.8734	19.2246	18.0539	21.0292	21.5064	20.5081	20.7442	19.0373	20.5372	20.8827	19.259	19.4847	19.343	19.1221	18.6291	17.866	18.806	18.6133	19.1494	19.5923	20.2333	21.469	21.2334	20.5704	19.5482	19.9872	19.752	17.3729	19.2506	20.011	20.822	19.9281	18.8071	19.7371	21.2807	18.8523
19.5523	19.4941	18.8548	19.8031	18.4702	20.4371	20.4663	19.0858	18.6037	17.9669	18.8385	20.9085	18.7234		19.8682	20.1837	19.4811	19.4975	20.4694	19.5527	21.1377	19.5816	20.055	19.6582	19.0382	19.3344	19.368	18.7237		17.8679	19.8854	20.945	20.3097	18.6955	19.614	21.534	19.1945	19.0419	18.7407	20.3338	19.5358	18.3173	17.5853	20.2907	19.3181	18.7917	20.6218	18.4874	18.4251	18.3024
18.8052	19.8802	18.9074	19.6755	18.6469	20.0299	20.0761	19.9365	19.1512	17.0971	19.4016	20.2027	19.982		19.8668	17.8276	18.7779	20.0812	20.3811	19.7363	20.3475	19.5513	19.9993	18.7687	19.8765	19.4129	19.7427	19.4282	19.7338	16.6361	19.7092	20.1563	20.2615	18.887	19.7993	20.6576	19.8799	19.5131	19.0521	20.2081	19.964	17.4628	18.3108	20.0618	20.3683	19.2026	19.8957	19.3588	18.4871	17.6424
18.5006	19.5583	18.8851	19.8267	18.1662	19.8238	20.1433	19.1709	19.1828		18.8035	19.6989	19.5057		19.8561	18.5543	18.9594	20.2137	19.97	19.4888	19.6999	19.2929	20.2958	19.0091	19.3477	18.6773	19.9786	19.8015	19.9351	18.8139	20.337	20.3559	19.9811	19.0721	20.2611	20.8042	19.1352	19.8712	18.6319	20.9548	20.4298	18.7073	18.6807	20.1682	20.0556	19.1601	19.4705	19.3364	19.8933	17.8458
18.8598	19.0431	18.2388	19.3376		18.8801	19.226	19.6519	18.8429		18.0889	19.2585	19.1871		19.8528		17.2762	19.4106	20.6305	19.6187	19.9679	19.401	19.4829	19.3741	18.8557	18.5153	19.5264	18.6553	18.0169	17.0191	19.4256	18.7788	19.3183		18.8464	20.0735	18.8313	19.4709	18.9065	19.3188	19.2592	17.5209	17.0784	19.4748	20.2277	18.5413	19.8482	18.9464	18.6268
18.6761	19.1036	18.4928	19.2632	18.1763	20.5347	20.5603	20.2076	19.152		18.2482	20.2541	19.5409		19.8467		17.3165	20.3438	20.6882	20.6293	20.3447	18.9864	19.858	18.3127	19.5929	19.3233	20.5103	19.384	20.0659		19.065	20.8512	20.7011	18.4544	20.6524	21.1853	19.6731	19.6914	18.6835	21.5898	20.5095	18.6763	19.3533	20.4656	20.5161	19.2442	19.6426	19.3093	18.3672
18.2159	18.5982	16.4087	19.962		18.8917	18.3241	20.346	19.7919	17.3587	18.8457	19.0604	19.4979		19.8392	17.3007	18.2422	18.2334	20.2296	19.9679	18.6365	18.4367	19.5387	18.7161	19.7428	20.1773	19.6816	16.3285	19.0414	17.6176	17.4655	19.6837	18.0956	18.7983	19.6406	20.2938	18.3098	17.8706	18.4756	20.4019	17.8818	18.1219	17.9338	18.7274	20.2403	18.5496	18.0483	18.7885		17.6198
18.0488	18.9498	18.9388	19.7674	18.0992	19.8183	20.0418	19.2279	18.5384	18.1164	18.7712	20.1289	18.9465	15.604	19.8326	16.3564	18.0761	19.6309	20.1648	19.2098	20.0485	18.4046	18.845	17.4784	19.1908	19.5532	20.3554	18.5341	18.8693	17.8966	18.7042	20.0837	20.1499	18.4611	18.8033	20.7019	18.6245	18.4129	16.7238	19.7492	19.5401	17.8915	19.6438	19.8229	18.9347	18.4095	19.35	17.6629		16.7071
	19.4214	18.3771	20.4565		20.4292	20.7548	19.7554	19.9111	17.4065	18.9349	19.6823	19.8048		19.8305		18.9498	20.5074	20.4997	19.5819	19.7716	19.3251	19.5866	19.1693	19.327	19.2574	20.5566	19.188	19.6644	18.7986	19.3128	19.7625	19.9671	19.0448	20.821	19.4993	19.5141	19.6641	18.3328	20.8149	20.1181		19.3509	20.976	20.5877	19.3036	18.932	19.9524	19.2193	16.3767
18.3988	19.1377	18.353	18.8114	17.3672	17.0857	18.0233	18.9529	18.768	18.3572	17.8059	17.9375	18.832		19.8191	17.8879		18.215	18.642	21.1266	17.9642	19.5473	18.7404	17.8991	18.447	18.289	18.8978	18.4572		16.028	17.6668	18.0791	17.8752	17.1395	17.6512	18.8474	18.4526	18.6243	18.6171	17.9689	18.6655	17.799		18.1357	18.4635	19.7313	17.5252	18.2412	17.7426
18.4269	20.0684	19.0163	20.0083	19.3742	19.6222	20.2534	20.1648	19.1284	18.4225	19.4582	19.7151	20.1495		19.8067	18.4979	17.8278	19.7332	20.2405	19.5398	20.6073	19.1828	19.8529	19.104	19.9958	19.6059	20.249	19.5681	19.7403	18.1253	20.0825	20.1544	19.8996	19.2689	19.896	19.9051	19.6477	19.8648	18.6484	20.0345	18.9292	17.9321	18.3931	19.8384	19.1444	19.1269	19.7342	19.4839	19.4583	16.9216
17.9277	19.8478	18.3405	19.7235	18.9462	19.6636	19.821	19.3166	19.1055		18.9535	19.6256	19.2903		19.8031		18.8198	19.9861	20.0933	19.7516	20.2492	18.018	19.8723	18.3812	19.522	18.9816	18.6743	19.3409	21.2173	16.0422	19.3271	19.9307	19.9563	18.6162	20.2314	19.9549	19.2344	19.3968	18.7092	20.0998	19.6727	17.7292	17.9463	19.7023	19.5659	18.7493	19.5804	19.2136	19.0365	17.7789
18.148	18.7748	18.5413	19.1308	18.4843	20.5517	20.1596	19.6249	18.8517	17.8961	19.215	19.636	19.2269		19.7798		18.559	20.0334	20.3099	20.3789	20.2369	18.605	19.7033	18.2028	19.0278	19.1414	20.3704	18.8682	19.5871		18.5055	20.5558	19.8848	18.8883	20.5608	19.8985	19.0783	19.3333	17.7409	20.9581	20.1441	18.7922	19.6282	20.3097	19.9069	18.145	18.9833	18.8967	18.9088
20.3025	20.242	19.2819	20.0283	19.4859	20.3238	20.3619	20.0985	19.6207	18.1926	19.8228	20.3964	20.0568	17.5692	19.7718	18.3873	18.9448	20.5757	20.6147	20.3079	20.9244	19.5015	20.3997	20.0372	19.9109	19.8752	19.6874	20.1211	19.7623	17.5745	20.5919	20.6466	20.567	19.415	20.4348	21.1896	20.3377	19.9885	19.1704	20.7959	19.4046	17.8346	18.7297	20.0113	19.9012	19.1521	20.2395	19.3048	20.1897	18.6128
20.1374	19.1732	19.8624	18.2804	20.4252	19.6163	19.2283	19.8114	19.4781	20.1396	19.8979	18.415	15.8746	17.6735	19.7704	20.4106	20.6571	18.4566	18.5999	19.9155	18.8948		18.5913	20.2566	19.9121	19.3589	19.7625	19.4371		20.9387	16.9103	19.3113	18.1617	20.4505	19.0104	16.2953	18.2663	20.8659	16.4121	19.4603	19.5026	21.7051	21.567	20.4011	17.0721	19.1314	20.5924	20.9506	18.111	21.2129
18.8596	18.9769	17.7182	19.6792	17.6131	19.9845	20.5963	20.7856	18.7514	17.716	18.6079	20.1699	19.3686		19.7687	16.6783	18.2826	20.5523	21.8355	21.4328	21.3893	18.5438	19.9205	19.7169	17.9991	18.0513	18.3201	18.2879	18.6762	17.5495	20.0644	19.3055	19.5051	17.4321	19.7527	20.6025	19.078	19.2646	18.7486	19.6016	18.0342	18.5249	17.17	19.2432	21.0865	18.0309	19.7493	18.4626	20.1671
18.8569	19.8162	18.7421	19.8699	18.8526	19.6	19.6901	19.3412	19.1863	16.7057	18.8884	19.7588	19.6139		19.7619	16.3981	17.6858	19.6972	19.7067	19.1883	19.7959	18.6637	19.8782	19.2643	19.3972	19.0617	19.5069	19.4822	18.5004	17.8326	19.174	19.5367	19.8246	18.7755	19.7275	19.5183	19.2097	19.3648	16.8498	19.7113	19.4796	18.1205	18.4827	19.5777	19.3564	19.0208	19.3505	19.1689	19.4825	17.2889
19.1802	19.2979	18.9204	19.9189	19.2478	17.7953	18.3361	19.5184	19.3993	18.3477	19.5635	19.4994	20.288	15.7575	19.7373	17.8462	19.0625	18.8939	18.909	18.8946	18.9009	19.6427	19.523	19.8115	19.2029	19.6576	18.2632	19.368	19.2352	18.217	20.6288	19.287	18.9855	19.0322	17.7563	18.9404	19.7348	19.6128	19.431	17.1995	19.0517	18.8471		18.7541	18.3726	20.0171	20.1105	19.2629	19.5261	18.2002
18.9942	19.0549	18.6604	19.3337	18.1458	20.1739	20.2279	20.4351	18.3235	17.869	18.476	20.1328	18.6093	15.0773	19.7345	17.175	18.159	20.4421	21.6389	19.5311	21.6737	19.5443	19.8302	19.2614	18.585	19.1813	19.6708	18.5273	19.2076	18.4163	19.6175	20.4236	20.1906	18.1841	20.3382	20.9931	19.0399	19.5007	18.8632	20.6291	18.8388	18.5165	18.6832	20.2877	20.7985	17.6529	20.2166	18.8902	18.7923	16.7246
18.8365	19.0607	18.3126	19.2135	18.3162	20.1388	19.915	20.279	18.8701	17.5807	18.8267	19.755	19.0833		19.7343	17.2439	18.3118	19.8713	20.4065	18.4853	20.7842	19.3537	19.5834	19.1185	18.4587	19.161	20.2589	18.775	19.039	16.9124	19.0703	20.283	20.3546	18.6171	20.6764	20.7139	19.6101	19.1937	19.2755	21.1356	19.1807	17.7443	18.7851	20.2116	19.659	17.2331	18.7597	18.4968	19.1054	16.7671
19.9799	18.6323	20.5615	19.7361	20.0468	18.1808	18.5941	18.7477	19.7046	19.4744	20.6967	18.9334	20.0394	18.5818	19.7307	19.9353	20.643	19.0946	19.3159	19.1901	18.8336	20.5297	18.8256	19.8324	18.7989	18.7548		19.957		19.6671	19.7641	16.0298	17.7269	19.9782	16.8568	15.6622	19.2223	18.2283	19.0544	17.8148	18.2324	18.1769	17.5579	17.9158	17.9279	19.8452	19.4137	19.1249	18.3916	19.9544
20.1299	19.5733	19.4454	18.8154	19.3164	19.457	19.2975	19.6582	19.8043	18.8652	18.9575	18.6545	17.9989	17.3233	19.7281	19.0645	20.144	18.7382	19.3168	19.1078	19.6844	19.2343	19.6492	19.8961	19.7878	19.4517	18.7616	19.7515		20.5972	19.5885	18.8669	18.6454	19.9478	18.85	19.2622	17.9775	19.7817	18.7066	18.8574	19.7559	21.1696	20.3894	19.484	18.6338	19.7405	19.9648	20.6033	19.6408	19.5342
19.4571	19.5803	18.006	19.2999		19.8802	19.6914	19.7086	19.2823	16.3653	18.5829	19.3194	19.2561		19.7266		18.3702	19.7317	20.3022	19.5354	20.3928	19.0826	19.5248	19.0672	19.1089	18.8747	18.8303	18.897	18.6813	17.3863	18.8505	19.004	19.127	18.0654	19.6645	20.7225	18.2922	19.5974	18.4186	19.8481	19.132	17.6493	16.7894	19.2927	19.315	18.4228	18.678	19.1566	19.2418	17.6865
18.377	19.3071	18.2568	19.4053	18.2938	19.6445	19.4931	19.6668	18.8996	17.5595	18.8237	19.8157	19.4921		19.7262	17.7331	18.7716	19.4789	19.7633	19.105	19.7483	19.0178	19.5349	18.1327	19.6628	19.4008	19.7749	19.4157	19.1193	17.7586	18.9355	19.8217	19.7923	18.9868	20.0053	20.4917	19.8096	19.8124	19.6026	20.4741	20.2029	18.2024	19.0202	20.2715	19.8296	19.3372	19.1779	19.5381	19.3403	16.8849
18.8703	19.0371	19.458	19.9809	18.9575	19.9897	20.4319	19.3449	18.8309	17.6318	19.392	20.0578	19.5245		19.7212	17.811	19.1786	19.9847	20.4725	19.6712	20.4677	19.6105	19.1998	18.6273	19.3458	19.3283	20.3404	19.6475	19.0764	17.9721	19.3092	20.0857	20.0464	18.873	19.2742	21.3883	19.3887	19.4367	18.3389	20.3213	20.075	18.8333	18.6007	20.1904	19.5586	19.6324	19.5132	18.686	18.3826	17.4122
18.4177	19.9226		19.5044	18.1089	18.2564	18.9607	19.5177	19.1803	17.0451	19.2569	19.2669	18.0784		19.7205		17.7748	19.7049	20.1927	19.9951	19.6393	18.0533	18.886	18.8241	18.36	19.842	20.0349	19.1629		19.1771	18.676	20.2299	19.6992	19.1023	19.3175	21.0281	19.7013	19.7252	18.2635	20.918	18.9457	17.0839	18.0022	19.1404	18.5727	19.3336	18.3972	18.4538	18.2748	16.7035
19.3275	19.1654	20.8184	19.8236	20.2057	18.7227	18.8159	20.164	21.6101	19.6855	20.9415	19.1241	20.6421	19.64	19.7176	20.0324	20.6247	19.2631	18.4308	17.1627	18.7122	20.2523	19.2077	19.8588	20.4888	20.3897	19.0313	20.4777	19.9384	20.7704	20.0013	19.0444	19.4211	21.0083	18.9143	18.1245	20.6247	19.8802	19.417	18.7941	19.4337	20.02	20.7455	19.7048	18.7292	19.6825	20.653	20.3214	19.5718	20.7237
19.2605	19.9214	19.0714	19.5768	19.2776	20.5372	20.4611	20.142	19.3004	16.6954	18.8884	19.7879	19.0747	17.2403	19.7153	17.2805	18.8224	19.9302	20.3324	18.9289	20.4435	19.0586	19.9838	18.5928	19.7608	19.9061	20.5051	19.2191	19.5289		18.7295	19.8485	19.7084	19.264	20.4474	19.8774	19.4458	19.4628	18.0092	20.4464	20.3474	17.5932	18.7464	20.3808	20.2017	19.8182	19.1859	19.4826	19.8768	18.2032
18.7475	19.9092	19.0532	19.52	18.1871	19.7297	19.9086	19.8302	19.0756	17.2328	19.2689	19.9698	19.7822		19.7061	17.5458	19.5383	20.014	20.1581	19.5798	20.1914	19.2815	19.9233	19.0754	19.7127	19.2491	19.7051	19.6274	19.4346	16.8451	19.7084	20.0897	19.885	18.7478	19.8554	20.3362	19.9828	19.768	19.2718	20.0936	20.1248	18.1196	18.763	19.8096	19.59	19.2168	19.7395	19.4769	19.6507	17.7988
	19.6468	19.384	20.8248	18.8917	20.029	20.2619	20.2218	19.6695		19.2079	20.3445	18.4666	18.2124	19.7047	17.9657	17.1992	20.7071	20.7852	19.7464	20.6843	19.1605	20.2768	19.6206	19.6301	19.8158	19.6812	19.7261	19.0144	18.053	19.3192	19.9471	19.0631	18.8817	20.1184	19.3523	18.6713	20.5937		20.3901	18.4254	17.3541	19.5487		19.2209	18.4498	18.9272	19.2002	19.274	17.4536
19.2893	19.6728	19.1068	19.9341	18.8856	19.942	20.0053	19.7165	19.7156	17.929	19.4749	20.0704	19.7745		19.6997	18.7725	18.0826	20.4601	20.2878	19.9889	20.0799	18.7482	19.9269	18.6684	19.3164	19.1726	19.5095	19.1511	19.6814		19.056	19.8966	20.0811	18.819	20.3094	20.42	19.223	19.5297	18.5288	20.823	19.8729	17.8632	18.0714	19.9121	19.3105	19.0533	19.3973	19.0497	19.1863	16.0879
19.7017	19.8559	18.0119	19.6916	19.1953	18.9524	19.4342	19.5244	19.3188	17.9943	19.2716	20.0636	19.2461		19.6979	18.3029	18.9655	19.6947	20.0422	19.1367	19.6706	18.9619	19.846	19.6605	19.6231	19.631	19.0971	18.9322	18.5397	18.5258	19.7822	19.2575	19.7331	19.0218	19.2567	19.9041	19.7437	19.3383	19.0054	19.931	19.1927	17.6947	18.7382	19.533	18.9625	18.7594	19.964	19.1606	19.2776	18.5254
20.8289	19.6531	19.2411	19.5638	20.1253	19.239	17.8801	20.1479	18.9732	21.0846	19.3194	18.0927	18.4241		19.6936	20.8344	22.8423	18.5171	20.3271	19.7197	18.4765	19.3072	19.502	21.7032	21.2133	21.7369	20.679	18.6927		23.4176	15.723	18.0049	19.6029	21.1639	18.6417	17.559	17.9045	20.7076	18.7711	20.1377	22.5144	21.8643	22.4091	19.5932	20.1174	21.4655	21.0057	22.3157	21.3103	21.4276
20.1174	19.109	20.9321	19.8011	21.5714	19.4465	19.5101	20.6633	21.0846	21.0389	21.7813	19.5476	20.8606	20.5876	19.6876	20.7249	20.7521	19.2556	17.701	19.4153	18.2094	20.763	20.0716	19.3811	19.587	19.9629	18.5823	21.2194	19.5695	20.7057	19.8615	18.8654	19.6635	21.3819	18.9021	18.4644	21.7533	20.8768	21.1688	19.1862	20.3158	21.4018	21.0293	19.7414	18.3539	21.0155	21.3027	21.4804	20.4856	21.0478
19.2238	18.4154				19.158	19.2017	17.5642	18.1115	16.9212	18.5188	19.4195	18.7392		19.6869	17.7562	17.6726	19.8247	19.8124	19.5536	19.8609	19.3312	19.7109	18.8243	20.0285	19.7797	20.0981	19.4582	19.8351	18.1234	18.8342	20.123	19.8417	18.647	19.992	20.9558	19.2727	19.6554		20.6603	19.392		19.4881	18.5135	19.2276	19.2408	18.8008	19.3252	20.024	17.0292
18.598	19.8852	17.9322	19.7841	17.8713	19.8011	19.6797	19.6792	19.3116		19.0976	20.017	19.5487		19.6769	17.4029	18.2713	19.8429	19.8628	19.2728	19.7468	18.8968	19.6171	18.973	19.6067	18.8265	19.7871	19.4878	18.0692		18.9032	20.1844	19.9141	18.922	19.5344	20.1892	19.4718	19.5728	18.3859	19.9779	19.9208	17.3268	19.0038	19.6948	19.5566	19.0791	19.3804	18.9595	18.7048	17.3511
19.9602	18.8349	20.7096	19.6437	20.4232	18.7626	17.5818	19.5799	20.2013	19.3082	21.2654	17.7627	20.2618	18.4098	19.6728	20.6352	19.8247	17.8831	17.5413	19.515	16.7844	17.8591	18.7304	20.3444	20.5764	20.4669	17.1986	19.7438	19.6547	20.8812	19.1162	17.6596	17.8214	20.8429	17.773	17.6204	19.6345	19.6137	19.6167	16.6248	19.8689	21.3754	21.9925	19.3801	19.1707	19.9063	19.1515	21.152	19.5948	20.7188
19.4537	20.179	18.59	20.0449	18.6563	19.1101	19.2297	19.2882	18.8343	17.4517	18.5999	19.6556	19.5001		19.6715	18.0103	18.1623	19.7879	19.7628	18.7775	19.5888	19.602	20.1461	19.1289	19.823	19.741	19.3034	19.5665	19.4004	18.2419	18.8409	19.6476	19.686	18.6718	18.8907	20.4038	19.2934	19.2536	19.248	19.5871	19.3222	16.9292	18.9182	21.8304	19.3423	19.2819	18.1946	19.2728	18.2784	16.6769
19.6741	18.8892	19.052	18.7622	18.4118	19.7829	19.6291	19.1922	18.5826	19.1711	19.3511	18.8462	18.2643	19.3801	19.6695	17.8733	18.2112	19.3364	19.7215	18.5203	20.5349	18.4448	19.0779	19.5855	18.8079	19.8719	19.2557	18.194	19.0373	17.8957	19.5663	20.1078	19.6469	19.6702	19.9146	20.7694	19.5624	18.978	17.5098	19.6702	18.6958	18.8249	18.8985	20.9936	19.7494	18.3873	20.0255	18.9413	18.7458	18.9397
18.7345	18.8234	17.2541	18.7697	16.4112	18.2992	19.0769	19.479	18.1573	16.1978	16.8964	19.0481	18.7549		19.6652	16.4876	17.439	18.9316	20.7065	19.7742	19.9204	18.2507	19.0382	18.3961	17.8377	18.2034	18.3886	18.5453		15.7751	19.023	18.9388	18.4502	16.8009	18.9311	19.7866	18.5221	19.1329	18.546	19.4491	18.7365	16.7541		18.1831	20.0239	18.4449	19.3908	18.7479	19.0156	16.0679
20.2814	20.0624	18.7775	17.9389	19.1439	19.2375	18.0608	19.6521	19.1988	20.1597	21.7478	20.7573	20.3494	24.0346	19.6603	18.8824	18.0712	17.7807	19.6413		18.6433	19.5976	20.8718	18.7936	19.7907	18.5957	18.4826	18.8069	18.908	18.3369	22.6527	18.0037	19.9137	19.0066	19.034	19.5324	20.6182	18.1651	17.7495	19.0722	18.2563	18.3481	18.0964	20.7895	16.1204	16.4123	17.7845	17.1104	18.7722	21.9541
21.9529	19.7863	20.4738	18.4175	21.2949	19.9404	20.6276	19.6588	20.2628	20.689	20.6328	20.2345	18.685	17.824	19.6565	20.127	21.4487	19.5976	19.5348	19.9705	17.9687	17.1821	19.956	20.7921	19.3918	20.9978	20.5239	20.1334	19.9406	21.3609	18.5951	19.8864	20.0498	21.5775	19.7018	16.5489	19.2644	20.8012	18.7571	18.2013	20.9592	22.6596	22.2107	20.9667	19.6192	20.8738	21.5658	21.8498	20.5999	20.946
20.3407	19.5682	20.1286	18.7101	20.1049	20.524	20.5434	20.6157	19.761	20.3672	20.4787	18.9555	18.2059	17.33	19.6525	19.9856	21.6799	18.5343	19.2449	20.319	19.1451	18.4014	19.0592	20.8446	20.2853	20.7845	21.9265	19.7007	21.7362	21.1498	19.5697	20.3442	20.0445	20.7503	20.0198	19.4188	19.3931	21.305	19.4343	20.1821	21.071	22.7399	23.9759	20.6986	20.4978	21.7193	21.349	21.6932	20.1487	20.3093
18.6227	19.7958	19.3223	20.3451	18.9387	20.2873	20.048	19.5941	19.2671	16.6992	19.1668	20.3033	20.5336		19.6519	17.8025	18.5987	20.3822	20.0437	19.7518	20.728	20.6986	20.2541	19.8973	19.933	19.3989	19.3912	20.2441	20.0664	17.8526	20.4767	20.5432	20.1183	19.5443	19.8097	19.8726	18.7564	19.7171	18.9129	19.758	20.5608	17.859	19.3517	20.3187	19.6764	19.2246	20.1215	19.6749	19.9464	17.4732
20.4517	19.7906	20.4221	19.8562	19.7514	19.401	19.0768	19.4123	20.2947	19.3523	21.3722	19.4774	20.2722	17.8236	19.6383	20.0575	19.1092	19.332	19.3164	18.841	20.2385	19.0942	19.5538	20.559	20.0117	20.7249	18.9839	19.7932	20.036	20.7396	20.0702	19.2551	19.6122	20.8591	19.5085	19.9354	19.378	20.0807	19.083	18.9866	19.7693	20.1956	21.0026	19.6006	19.6785	19.5044	20.6329	20.8083	20.1706	20.2336
18.7899	19.8705	18.0131	19.5296	17.6157	20.4328	20.418	20.0814	18.3562	16.5776	18.8741	19.7919	17.3981		19.6345	15.9301	18.2932	20.3088	20.8563	19.7004	20.768	18.5525	19.8554	18.5669	18.8858	19.8828	20.7242	18.9833	20.2566		18.4723	20.8962	20.5168	19.0395	20.5976	21.0467	19.9159	19.2717	17.5355	21.5013	19.2184	18.3787	19.065	20.3561	19.048	18.1411	18.5015	19.6852	18.4347	17.1629
19.7016	19.4316	20.3597	20.6642	20.4763	18.5689	18.0687	19.364	20.9093	20.4338	20.5862	19.3422	20.6864	20.4775	19.6331	20.6645	20.4891	19.3056	17.9975	16.3053	18.1684	20.834	19.6016	20.1505	19.7077	19.3051	17.6461	20.6733	18.8012	20.6156	19.6605	18.2643	19.0516	20.8535	18.9546	18.057	20.0711	19.8975	20.5157	17.0252	19.348	20.0933	19.461	19.6415	17.1063	20.6447	20.2996	20.2693	19.6136	19.368
17.9885	19.2827	17.872	19.2998	17.6322	20.0861	19.7704	19.2409	18.4766	16.4648	18.5381	19.7612	18.9398		19.6246	16.0816	17.8973	19.3464	20.0539	19.5593	19.8384	18.2879	19.4804	18.2187	18.977	18.6615	19.3102	18.8197	18.8741	15.6245	18.8851	19.6054	19.8235	18.0116	19.6496	20.2351	18.6703	18.8794	17.6701	19.9225	19.5332	17.4498	18.1137	19.3072	19.5276	17.6067	18.6845	18.1628	18.2895	16.3419
20.4123	20.596	19.1979	19.9607	18.9909	19.5623	20.5204	20.5028	19.7899	18.2011	20.4741	19.6841	20.4318	15.0461	19.6197	17.6783	19.6071	20.1385	20.7233	20.3492	20.227	20.293	20.9032	20.8822	20.6204	20.3226	19.691	20.3174	19.8372	18.1039	20.1203	19.952	20.4993	20.1269	20.2393	20.5425	21.4652	20.9032	19.8102	20.1753	20.5167	19.5752	19.6908	20.4863	19.7663	20.0408	19.4917	19.659	20.8953	19.3674
19.234	19.403	17.7015	19.7274	17.5861	19.8283	19.7491	19.697	19.2748	16.0517	19.3818	19.586	19.412		19.6165	16.9272	18.2011	20.1422	20.5245	19.812	20.1084	19.26	19.5666	19.3012	19.1891	18.9997	18.7577	18.9497	18.2897	17.3246	19.312	19.6969	19.496	18.3003	19.3642	20.5312	19.3257	19.1686	18.488	20.0063	19.2443	17.6466	18.5228	19.4506	19.4899	18.539	19.2323	18.9081	18.388	17.9245
18.9443	19.722	18.8565	19.6279	18.328	19.7154	19.72	19.8491	19.1307	16.5004	19.2774	20.0928	19.7408		19.6106	17.6835	18.7793	19.9845	19.9883	19.2146	20.2141	19.3285	19.7221	18.3265	19.4807	19.2091	19.799	19.4309	19.6037	17.5477	19.7735	20.1022	20.1241	18.8017	20.0073	20.1838	19.6054	19.713	18.8579	20.5906	19.5585	17.7394	18.3207	19.9852	19.7285	18.9227	19.6708	19.2309	18.9676	17.8966
19.3524	19.5979	18.6109	19.7838	18.1999	19.3008	19.1648	19.4086	18.4937	17.742	18.845	20.1601	18.7322		19.6043	17.0285	17.6715	19.4318	19.6026	18.9352	20.2863	18.7066	19.5914	19.2169	19.3509	19.3247	19.9219	18.6558	18.7871		18.8435	20.221	20.0822	18.8335	19.4273	20.49	19.0157	19.0521	19.0014	19.4644	19.2804	18.233	18.3532	19.6079	18.7529	19.1404	19.3859	18.5267	19.3339	17.3165
19.2574	19.0189	18.7073	19.3719	17.2362	18.9708	18.8415	19.3157	19.1836	18.5411	18.925	19.1427	19.0971	17.1573	19.6041	18.1496	18.8655	19.0385	19.7532	18.6101	19.4183	19.455	19.0637	19.0841	18.3702	18.65	19.3516	18.4584	22.433	18.9224	19.0833	18.2843	18.859	19.1389	19.4637	19.2978	19.6533	19.7837	18.6031	19.7046	19.3215	18.4191	18.4913	18.649	19.1979	18.4405	18.9214	18.6967	18.6337	20.3306
18.9945	19.524	18.8674	19.5744	18.4543	19.6507	19.6152	19.9135	19.2247	17.2	19.1045	19.8081	19.4708		19.6023	17.6731	18.8235	19.816	19.8408	19.384	19.9298	19.1744	19.6033	18.6941	19.6534	19.186	19.6101	19.1915	19.1437	17.2042	19.3966	19.834	19.8795	18.9373	19.6112	20.0239	19.4964	19.4546	19.0528	20.0087	19.4953	17.6569	18.4662	19.8236	19.7853	19.1949	19.5286	19.1474	18.9709	17.774
20.1734	19.471	19.8544	17.4566	20.6955	21.0131	20.3273	21.4014	20.3932	20.7551	21.8422	20.6852	21.1035	21.8646	19.6021	18.0437	19.997	18.7462	19.6692	20.213	19.9311	19.6711	21.7151	19.6335	19.3843	18.5855	20.2734	19.4033	21.375	18.9073	21.8265	20.7632	20.9994	20.1372	20.1502	21.6803	21.386	20.1948	18.1308	19.9491	19.6898	20.6989	20.8653	20.6187	19.7058	19.3793	19.508	17.9016	19.2273	20.3284
18.9505	19.8596	19.0489	19.962	18.7301	19.8389	19.8918	19.7072	19.0425	16.5914	19.4753	20.1073	20.0661		19.6002	17.6386	18.6088	20.0558	19.992	19.5794	20.2479	19.2815	19.8147	18.9072	19.7864	19.4429	19.8839	19.4525	19.5381	17.293	19.9698	19.8298	19.7761	19.162	19.69	20.3624	19.5508	19.6906	19.094	19.6662	19.8704	18.4225	18.7701	19.9473	19.6814	19.1298	19.978	19.5784	19.9137	17.9609
20.714	19.1882	20.7289	20.9143	21.3554	17.7333	17.7103	19.1447	21.0435	20.2115	23.4038	19.5485	21.6714	19.0177	19.5859	20.7035	19.9226	18.7485	17.5799	19.0756	16.0528	19.2685	18.5102	21.0602	20.7887	20.5767		19.9146	19.6832	20.5058	19.9683	18.5302	19.5173	22.0873	17.5268	19.188	21.0194	20.4517	20.5486	17.0112	20.7469	20.7977	21.7574	19.5671	18.9123	20.2436	19.5841	21.0705	20.3449	22.0876
18.0142	18.7264	18.4327	19.0268	16.9753	20.7016	20.7055	20.3616	18.6786	15.1598	17.7851	19.6541	18.3953		19.5832		18.1555	20.1885	20.8908	20.5137	20.7732	16.8042	19.8944	18.1127	17.8499	18.0776	20.455	17.7196	19.3792	15.9963	18.974	20.7293	20.0539	17.6451	21.1573	20.9317	18.1518	19.0271		20.9849	19.7394	17.9746	19.3672	20.1901	20.3536	16.9535	19.3307	17.825	17.9679
18.0585	18.0411	18.1364	18.3438	18.4908	18.8501	18.3159	18.1269		19.687	17.1173	18.5963	18.6247		19.5792		19.2779	18.6789	18.1115	18.164	18.4406	18.9705	17.9534	20.8588	19.439	18.8326	18.7206	19.2912		19.5978	18.8564	18.7261	18.6492	20.4821	18.7053	18.8258	18.3671	19.7426		18.0213	20.2522	20.0705	21.853	19.1417	18.5963	19.0446	17.4295	20.0466	19.6695	19.2245
19.8758	18.7422	20.0516	19.1788	20.4389	18.8201	18.4415	19.5901	20.4823	20.1613	21.1498	18.8451	20.9139	20.4458	19.5789	20.5001	19.86	18.5276	18.0563	17.5467	18.279	20.4358	19.1977	19.9671	19.1265	19.6689	17.5241	20.0782	19.2463	19.6869	19.3379	18.194	19.1035	20.4046	18.7414	18.5093	20.6556	19.6451	19.9577	18.7689	19.3348	20.2068	19.7718	20.0445	17.8133	20.6518	20.042	19.8114	19.4724	20.2982
19.1134	19.7855	18.5347	19.7611	18.3765	19.3039	19.3223	19.2067	19.0364		18.8919	19.6631	19.4882		19.5776	16.9795	18.5547	19.6991	19.5323	19.1575	19.7056	19.0701	19.6029	18.7549	19.5068	19.0034	19.1669	19.0011		15.4828	19.0735	19.5322	19.6122	18.7162	19.182	19.8004	19.3941	19.2026	18.5858	19.4067	19.7034	17.6277	18.2312	19.4288	19.1084	19.1254	19.458	19.236	19.1474	16.6913
17.9954	19.3425	17.1986	19.3889	17.9603	19.8926	20.1057	19.5013	19.242	17.1708	18.9618	19.6061	19.0786		19.5772	16.6207	18.2092	19.8493	20.0448	20.0021	19.8597	18.7238	19.5621	18.0677	19.1808	19.2998	19.1354	19.5338	19.1397	17.6108	18.7264	19.8278	20.0998	18.9411	20.6263	20.1367	19.3776	19.9782	18.5432	21.279	19.6267	18.7846	19.1518	19.684	19.789	18.4458	18.2403	19.5001	18.466	17.4773
18.695	19.0205	19.0455	19.4159	17.5992	20.4262	20.0743	19.6724	18.4205	17.1026	18.403	20.4008	19.4932		19.5771		18.0608	19.5118	19.5708	19.2116	20.8541	18.2141	19.7391	18.4236	18.8936	18.6324	20.2378	18.7825	19.1276		19.641	21.0868	20.529	18.1854	19.5744	21.0491	18.8651	18.8906	17.1778	20.2347	19.9579	17.2063	18.914	20.0787	20.0629	18.3923	19.8458	18.1451	18.5626	16.5201
20.2027	19.7801		18.6345	15.7967	18.8053	20.1024	19.8875	18.7403	17.4909	17.6043	18.894	18.3741		19.5657	14.9696		19.4186	21.3093	18.1492	21.4473	19.882	21.2178	20.517	18.4587	18.7618	18.238	18.3711	18.645	18.2181	20.0397	18.5105	18.6172	17.3178	20.2772	20.5347	19.1455	20.0899	19.3373	19.8985	18.9035	18.147	17.4766	19.6033	21.4568	18.1736	19.8107	18.849	21.5106	16.8524
18.7091	19.7169	18.3691	19.6929	18.2825	19.5349	19.2368	19.0497	19.211	16.4508	18.7525	19.7421	19.3321		19.5594	17.061	18.2222	19.5457	19.6178	19.0457	19.7255	18.6671	19.3952	18.9056	19.0647	18.9615	19.247	19.0302	18.7865	17.1663	19.2854	19.7255	19.8451	18.1969	19.2923	20.3215	19.317	19.3007	18.1323	19.762	19.8051	18.0716	18.1005	19.1622	19.1532	18.6293	19.3224	19.2103	19.2912	17.0405
18.3271	19.8554	18.1449	19.8186	18.3783	19.9909	19.9534	19.8605	19.4097		18.7093	19.6676	19.5378		19.5543	17.4133	18.4442	20.0891	20.3244	18.8802	20.0413	19.0628	20.0021	18.3458	19.889	18.9586	19.7681	19.8602	18.5861	17.564	19.7676	19.6518	19.8063	18.1416	19.4601	20.3463	19.6893	19.5746	19.3516	20.2762	19.7679	17.5877	18.5616	19.6363	18.9315	18.8507	18.9525	19.1609	18.7584	17.9738
17.9213	19.4	18.2379	19.6994	18.2207	19.7009	19.4879	19.2788	19.0483	16.9225	18.5085	19.1411	19.4431		19.5541	16.9216	18.3021	19.5724	19.6247	19.3285	19.567	19.0033	19.7151	18.3213	19.0036	18.38	19.5296	19.173	19.1754	16.9028	19.2863	19.4716	19.5857	18.5496	20.0519	19.4075	18.9264	19.0977	19.2547	19.7628	19.6126	17.4193	17.7082	19.7723	19.5314	19.1812	18.4938	19.3976	18.7491	16.9142
18.6917	19.5953	18.1323	19.6779	18.0013	20.4761	20.5954	19.8191	18.8979	16.9095	19.0832	19.6319	19.676		19.553	18.0762	18.6864	20.343	20.838	20.6237	20.4189	18.9879	19.9517	18.7751	19.0769	19.0567	19.9586	19.4555	19.6313		18.9289	19.7953	19.8908	18.8845	20.4815	20.6025	18.9852	19.7133	19.1296	20.8009	20.1147	17.6393	18.7186	19.7837	20.4576	18.7871	19.525	19.2641	19.8945	17.5361
18.681	17.8465	20.2961	19.2132	20.0687	18.7458	18.7398	18.3189	19.7543	20.3841	19.6087	17.9838	18.9757	18.9107	19.5409	19.427	19.7041	17.5839	16.7393	19.0549	17.3237	19.3063	18.3407	18.6056	18.6534	18.7044	18.3326	18.7501	19.2708	19.1679	17.2018	18.6276	19.292	20.5688	18.6818	16.339	19.7719	19.0013	19.0901	18.5236	19.9399	20.1339	19.8487	19.2493	15.9445	19.6394	19.5949	18.4908	17.3711	20.1438
19.4334	19.5346	18.6778	19.3794	18.4459	19.6034	19.5807	19.5406	19.1	18.4164	19.1711	19.6332	19.335	16.3076	19.5356	17.0857	17.7867	19.4954	20.1803	19.78	20.2856	19.1199	19.8008	19.6415	18.6272	18.8929	19.3275	19.0354	19.6128	17.6806	19.2955	19.4651	19.4608	18.7374	19.558	20.6535	19.6562	19.3813	19.5139	19.708	19.3035	18.6557	17.5705	19.5169	19.7286	18.9867	19.4833	19.2652	20.1899	17.5561
19.2423	19.8103	18.5455	19.5198	18.4375	19.3804	20.0105	19.4036	19.3269	17.1197	18.8582	19.553	19.953		19.5282	18.8239	19.2709	19.9146	20.04	19.7437	20.2756	19.7838	19.9723	18.9547	19.9341	19.5557	19.2509	19.3726	19.0635	17.4077	18.8569	18.9127	19.546	19.0512	19.7049	20.7322	19.3415	19.4776	18.8131	19.9498	19.5617	18.5512	17.635	19.4757	19.426	18.7741	18.8474	19.4061	19.3723	18.0483
17.2562	19.3436	18.3042	19.5781	19.2449	20.1644	19.6732	20.4788	18.6288	16.0067	19.309	19.2548	19.058		19.5259	16.1162	18.7532	19.4914	20.671	20.403	20.0037	18.6324	19.6842	18.4439	18.7586	18.985	20.1447	19.4705	18.9623	17.3671	18.8283	19.7766	20.1376	19.6112	20.9467	20.1135	19.1804	18.8952	17.8278	20.7055	20.2411	17.7673	20.2101	20.4634	19.5724	18.1861	19.236	19.2049	18.337	16.1419
19.4503	19.581	18.5308	19.6447	17.0567	19.0222	19.6187	19.7697	18.9769	17.0174	18.3195	19.3679	19.1336		19.5199	17.2303	18.2849	19.7417	20.4701	19.3992	20.1561	19.2421	19.3321	18.9533	19.1237	18.4642	18.9601	19.1818		17.7267	19.2927	19.2093	19.2462	17.2468	19.4689	19.7406	18.5845	19.146	18.7264	19.6321	18.4673	18.2322		18.6463	20.0982	18.5319	19.0782	19.069	18.7133	14.4157
18.6748	19.5727	17.7769	19.2341	18.0317	19.1751	19.4338	19.5982	18.7078	17.3218	18.6704	19.4307	19.0709		19.5191		17.7645	19.3974	19.588	19.177	19.7159	18.0349	19.3185	18.9499	19.0263	18.6439	20.2475	18.8343			19.0827	19.5054	19.4885	18.3656	19.4068	19.7539	19.2273	19.0298	18.2323	19.8298	19.3782	17.9549	18.0676	19.5658	19.2944	18.6218	18.6514	18.472	18.2771	16.3957
19.4236	18.5827	20.0623	19.1859	19.7318	18.5124	18.5371	19.4881	20.0316	19.6664	20.3418	18.8993	20.4963	19.578	19.5172	20.2685	18.9912	18.322	18.4582	18.5121	18.2977	20.9879	18.9816	19.5396	19.5812	19.4762	17.2888	20.7905		19.1444	19.8231	17.0777	18.4279	19.9105	17.8397	17.8254	20.3908	18.8568	20.2631	18.248	18.8655	19.7247	19.259	19.4814	19.0795	21.1666	19.1479	20.0253	18.996	19.7467
17.1648	19.1571	18.814	19.3814	17.7012	20.5729	20.0268	19.5459	18.6282	17.0209	18.3957	19.7729	19.7447		19.5153	18.6092	17.9044	20.0832	20.0131	19.6223	20.4417	18.8364	19.442	17.2021	18.8166	18.4255	20.0424	18.7867	19.3934		19.5201	21.0758	20.7884	18.7955	20.7286	20.3866	19.1767	19.2664	18.2422	20.9486	19.8823	18.6565	20.1133	20.3689	19.2556	18.4239	19.2182	18.7437	18.1614	17.1284
19.2046	18.6742	20.1288	18.8831	20.2385	20.7998	20.2549	21.5213	19.7893	19.9538	20.1073	19.2438	18.2094	18.2589	19.5138	20.3886	19.7097	19.3788	20.1867	19.91	18.6387	18.2963	17.8425	18.6065	20.701	20.8694	22.0112	20.5142	21.5251	22.5148	18.7318	19.6799	19.3105	20.4538	18.9005	18.9415	18.5409	21.4733	19.9782	19.8177	21.1244	22.131	22.8208	18.5218	19.0788	22.0476	20.3857	21.783	21.0683	20.9908
18.1309	19.3594	19.449	19.6475	19.422	20.0866	20.0021	20.2981	19.1771	17.4969	19.6246	20.199	18.3705		19.5115	15.4186		20.4609	20.4456	15.6392	20.086	17.8884	19.4378	18.9518	18.517	19.7253	19.69	19.556	19.39	17.2959	18.6674	20.2308	20.207	19.6472	19.614	20.0867	19.6953	19.9717	18.2347	20.0415	19.0735	18.9853	19.216	19.7641	19.4484	16.8158	20.0857	18.5642	18.827	17.1032
18.2621	19.6336	18.5644	19.3534	17.6299	19.5154	19.5449	19.497	18.797	16.1536	18.6528	19.85	19.4541		19.5062	17.5075	18.5712	19.6076	19.8554	19.1041	19.8509	18.869	19.5577	18.486	19.4094	19.2195	19.557	19.1199	19.2696	17.0757	18.9543	19.699	19.9311	18.6371	19.591	20.2123	19.5401	19.3769	18.5523	20.0087	19.6519	17.3264	18.6689	19.8723	19.4874	18.9398	19.4387	19.1852	18.8512	17.0994
19.4241	19.474	18.3734	19.4137	18.6313	19.1481	19.1287	19.2039	18.6653	17.735	19.0325	19.3869	19.0693	18.4297	19.5053	17.1858	19.1295	19.235	19.2558	18.8575	19.3187	18.6051	19.5337	18.5395	19.3856	19.5054	19.4885	18.4976	19.3062	16.4568	18.7371	19.6521	19.4291	18.2147	19.3095	20.2968	19.3022	19.0888	17.8911	19.8319	19.3628	18.2964	17.6131	19.4043	18.5854	18.2056	18.8167	18.7993	19.2761	18.0145
19.126	19.9624	20.4387	21.3194	20.28	18.4648	18.6728	18.7768	20.3855	18.3353	22.3023	18.9845	20.5824	17.9362	19.5047	20.5927	19.9685	19.0966	17.9152	19.7814	18.752	18.9725	18.9642	19.9438	20.571	20.1638	18.6956	19.5541	20.5309	19.8852	18.6061	18.5774	19.6161	20.5698	18.5864	19.5046	19.8091	20.2142	19.8008	18.7771	19.1158	19.9192	21.2174	20.3396	18.8937	20.7531	19.6132	21.2506	18.6279	20.2051
19.0228	19.1246	18.103	19.7591	18.1632	19.4418	19.2674	19.1761	18.5942	17.5767	19.1969	19.8543	19.4112		19.5011	17.4035	18.3243	19.833	19.7863	18.8118	20.1521	19.0572	19.4373	18.674	19.5795	19.2748	19.4407	19.5723	18.5782	17.4075	19.3905	18.8521	19.5453	18.3845	19.0672	19.9359	19.8381	19.2491	18.3387	19.734	19.3627	17.5539	17.782	19.3783	19.1349	19.4456	19.0684	18.7776	18.2687	16.8233
20.0691	20.6996	17.6542	18.716		19.3785	19.9253	19.7264	20.4404	17.7288	18.0896	17.9472	19.6459	17.513	19.5002			20.5618	20.4522	19.8953	20.2125	20.0824	19.433	19.6305	19.1851	20.2297	19.2141	20.4675	19.7019		18.3204	19.3765	17.6676	17.9165	20.6007	20.4515	19.3844	19.8008	18.8834	19.068	18.2654		17.8517	18.6463	19.1059	19.202	18.6983	19.495	19.8214	17.3676
19.6401	18.8582	19.4324	19.4034	20.0085	18.3859	18.8237	19.8402	19.8244	19.6568	20.1477	18.4013	19.2146	19.2961	19.495	19.7146	18.7285	18.5382	19.8207	19.2603	19.0558	18.941	18.6665	19.5392	19.4047	18.8257	18.3623	19.3229	20.3451	17.9601	19.176	18.7877	19.4283	19.6006	19.2302	18.2108	19.8247	19.3522	19.4596	19.7022	19.3815	20.2392	19.7789	18.828	19.0819	18.9208	20.1286	19.773	19.3771	19.7453
19.8651	18.8893	19.9412	19.8136	19.6208	17.9531	18.752	19.4011	20.4089	19.8011	20.3194	18.7927	20.5355	19.2818	19.4919	19.8802	20.3044	18.4792	19.0615		17.7936	20.0287	18.8877	19.6779	19.3167	19.1362	18.8511	19.9219	19.2517	19.5346	19.4676	18.201	18.1609	20.2916	17.9783	18.618	19.9598	18.7768	19.6864	17.8093	18.7569	19.1634	18.344	18.2619		20.2023	19.6006	19.9325	19.016	19.3435
19.0564	19.692	17.9942	19.4387	18.3293	20.1222	20.082	19.5629	18.5582		18.5006	19.7348	18.6813		19.4876		18.9159	20.1158	20.3891	19.8376	20.114	17.7309	19.7783	18.644	19.5458	19.0883	19.9895	19.31	18.0858	16.2899	19.3875	20.0148	19.784	17.825	20.2429	19.994	18.7196	19.7288	18.2927	20.5662	19.7887	17.6972	17.8331	19.1172	19.6253	19.4036	18.8798	19.2615	19.1075
19.6516	19.1981	20.8828	18.8551	20.2405	19.8216	18.7393	20.2467	20.118	21.967	20.2022	18.1063	17.7717	17.218	19.4873	21.6185	20.3886	17.3857	19.4134	19.5297	18.2523	19.0526	18.5679	19.8966	20.8126	20.4231	21.792	19.592	20.4746	21.4514	19.0937	19.3384	19.2275	19.5994	19.5175	17.7546	17.5436	19.798	20.2469	19.8195	21.03	22.2659	22.1145	19.2386	19.5447	20.9552	19.162	21.7555	19.3485	21.3148
19.131	19.3801	18.7544	19.5166	18.7992	19.5615	19.6685	18.9932	19.4659	17.3045	19.3853	19.5609	19.589		19.4816	17.1659	18.4804	19.4947	19.7752	19.0437	19.1246	20.11	18.8487	19.345	19.2971	18.4557	19.31	19.3656	18.8985	16.2488	19.1847	19.3627	19.2481	19.0324	19.2488	19.2329	19.2904	19.3775	18.4577	19.1406	20.0033	17.951	18.398	19.721	19.3605	19.1516	19.4732	19.5344	19.7842	16.5382
19.4855	19.74	18.7085	19.6893	18.2743	19.4814	19.3096	19.527	19.3959	17.2836	18.9812	20.0871	19.7742		19.4761	17.2498	18.8113	19.85	19.8599	19.2379	19.8241	19.0006	19.9025	19.7395	19.393	18.9248	19.5114	19.3317	19.389	15.9234	19.4971	19.6238	19.7352	18.6245	19.8023	19.697	19.643	19.345	18.6271	19.5545	20.0553	18.1819	18.1336	19.969	19.3737	18.7345	19.2922	19.0786	19.5486	17.5157
19.1068	19.1522	19.1533	19.2007	17.7379	19.5421	19.6792	19.5366	18.9339	17.5018	18.8841	19.6794	19.5131	15.2296	19.464	18.1753	18.1951	19.8315	20.3378	19.7765	20.2491	18.807	19.5676	19.2297	18.8598	18.5576	19.0106	18.865	19.6413	16.3202	18.9351	19.3237	19.4797	18.5794	19.3041	20.4722	19.044	19.3924	18.6277	19.732	19.2081	17.8255	18.0631	19.6062	20.0659	19.0109	19.5524	19.0852	18.8678	18.3592
19.2172	18.582	19.2698	19.0298	19.744	19.0754	18.6321	19.8092	19.6657	20.0587	20.1518	18.8176	19.3033	19.4018	19.4613	19.034	19.5728	19.0654	19.5553	18.7118	19.1537	19.5809	18.6722	19.2904	18.9448	18.611	19.1614	19.3934	18.8225	18.9711	19.0114	18.5416	19.3938	19.987	18.9924	18.9	19.545	19.7985	19.4603	19.2145	19.4542	19.5937	20.4498	19.3558	19.3242	19.7726	19.6916	19.1581	18.7741	19.9816
18.5257	19.7064	19.0634	19.8549	18.84	19.085	19.4477	19.4589	19.1236		19.484	19.9587	20.1337		19.4487		19.6514	19.7725	19.5836	19.6441	20.0857	20.6678	19.5028	18.7326	20.2901	19.993	19.4223	19.639	19.8165	19.5576	20.1372	19.9299	19.4035	20.0363	19.9824	19.3414	19.6739	19.5824	17.8587	19.6141	19.9753	18.5382	19.347	19.6802	19.1139	19.6019	19.8159	19.2391	19.4046
20.348	20.254	19.9661	17.3633	18.179	18.7539	18.758	19.8002	20.201	18.4535	18.3372	17.7495	19.0118	17.2799	19.4464	18.895	17.204	19.5488	20.0288	20.0073	20.0963	19.8921	18.1907	19.4777	19.5964	20.0931	19.3682	20.2546	20.5242	17.5951	18.8594	18.8954	17.2243	18.1533	18.7375	20.2349	20.1539	19.7674	18.779	19.3736	17.2652	20.2287	19.5608	19.6234	19.0197	19.7419	17.864	19.1687	19.6042	16.9478
19.5182	18.2036	19.3159	18.8005	19.9818	18.4426	18.4234	19.4412	19.3733	19.8022	19.6673	19.0239	16.1021	15.6962	19.4456	19.655	19.8526	18.1216	17.875	18.9154	18.1999		18.6558	19.709	19.8957	19.2264	20.8891	18.0852	19.6181	20.4716	18.1483	19.0331	19.0881	19.2085	17.2742	16.4856	17.1233	18.9531	17.4327	18.079	19.238	21.1434	19.9299	17.9345	16.2702	19.33	18.7514	20.9108	19.1996	19.2541
19.1542	19.3701	18.456	19.6318	18.0645	19.7557	19.8942	19.4146	19.4712	16.9822	18.9137	19.9217	19.1827		19.4398	17.6477	18.5731	19.4979	20.14	19.3879	20.0858	18.6953	19.81	18.9825	19.3236	19.1858	18.9519	19.185		17.7905	19.0758	19.836	19.8631	18.6392	19.5083	20.9919	19.3126	19.433	18.3299	20.0584	19.7938	17.8982	17.1773	19.37	19.6892	18.8521	19.4383	19.0454	19.3276	17.664
19.3556	19.4656	19.0097	19.6955	17.3958	19.3836	19.2372	19.6646	19.0982	16.9907	19.0279	19.4574	19.5659		19.4349	17.2705	18.6936	19.3079	19.6203	19.2031	19.4741	18.9335	19.6515	18.9026	19.8637	19.4404	19.3114	19.4996	19.1279	18.2627	18.7344	19.4673	19.4603	18.6748	19.4572	20.34	19.4952	19.6413	18.7966	19.5571	19.6226	18.3478	18.9846	18.6772	19.2895	18.6723	19.1016	19.655	19.3126	17.8431
19.901	19.5075	18.8373	19.788	18.8085	21.2567	20.6581	19.3285	19.9838	18.5549	19.6837	21.7454	19.8282		19.4348	18.4011	18.6494	20.5635	20.3243	19.3802	20.653	20.0619	19.9505	19.8295	20.8444	20.6908	19.2108	20.4929	19.3811	18.5743	19.8797	19.921	20.8017	20.0445	20.0776	20.1098	20.8778	19.4831	17.293	19.7727	20.8328	19.0709	19.3227	21.2141	20.4733	18.839	20.9194	19.274	20.6591	18.5261
18.0733	19.34	17.6692	19.5004		19.6691	19.8151	19.2973	18.5747		18.1817	19.6295	19.2972		19.4268		18.3195	19.6759	20.1016	19.4411	20.0902	19.1755	19.6016	17.999	19.4762	18.6388	18.8551	19.0621			19.4675	19.8649	19.7016	18.3207	20.0224	19.8415	19.0894	18.816	18.6484	20.2164	19.8862	17.1825	17.7673	20.2227	19.6299	18.3526	19.3581	18.9959	17.3631	15.9856
19.5393	20.1247	17.7431	19.8038	16.7861	20.5035	20.731	19.8185	18.9019	16.9269	18.0708	19.9861	18.9615		19.4262	17.1411	18.4032	19.9131	20.76	20.1998	21.7514	20.4069	20.2208	19.5127	19.0631	19.999	19.5299	19.5479		18.5253	20.6103	20.4274	20.2165	17.7295	20.4899	20.7278	19.0431	19.8589	18.5652	20.2858	19.2388	18.0891	18.6127	20.0628	20.1949	19.0687	20.5381	19.3211	20.0187	16.5934
19.5219	18.9042	20.9857	20.0865	20.1707	17.9928	17.7242	20.3859	20.2119	20.4154	20.579	18.4874	19.6143	20.1239	19.4192	19.7481	20.1729	18.7359	17.0242		17.2493	20.4501	18.8801	19.3099	19.5124	18.3394		20.3543	19.5435	20.3711	19.4857	18.3569	19.3051	20.3488	18.3621	16.3858	20.2735	19.4176	20.4898	17.7699	19.1709	19.3131	19.9302	18.7745	17.876	20.1779	20.2563	20.3889	18.9654	19.7949
19.9624	19.8936	20.9275	19.5903	20.7837	19.5587	18.5516	19.6505	20.3927	19.9088	21.0498	18.5935	20.1538	19.6684	19.4102	20.4231	21.1684	18.6727	17.9533	18.5435	18.1389	19.6258	19.1008	20.2045	20.6543	20.4433	18.5603	20.533	20.4073	20.7608	20.1441	18.7235	19.3039	20.4108	19.3353	18.3156	20.4179	19.9389	20.6827	18.5959	19.8805	20.9578	20.6328	20.0541	18.491	21.2615	19.9152	21.3036	20.2898	21.1706
18.7832	19.9115	18.6775	19.8893	18.794	19.9335	20.0603	19.9731	19.4494	16.6463	19.8812	19.7846	20.2967	15.7655	19.4051	17.7299	19.0887	20.4479	20.3784	19.7358	19.9963	19.2527	20.3121	19.5163	19.8571	19.1698	19.8732	19.7954	19.3269	16.7031	19.8319	19.797	19.8467	19.3931	20.1765	20.2741	20.2042	20.1874	19.4772	20.1151	20.2191	18.7335	18.8082	20.1508	20.0525	19.1693	19.5165	19.6586	20.1338	17.5023
19.7141	18.6898	20.4587	19.8789	19.7902	17.9715	18.2216	18.7269	20.8257	20.1129	20.4287	18.3077	20.2142	19.1676	19.4049	19.5723	19.8771	18.2958	17.2266		17.597	19.9195	19.3499	19.6153	19.0245	19.5207		19.4761		19.4356	18.8072	17.8123	18.5687	19.6576	19.0932	16.6188	19.291	18.7994	20.0069	17.3232	19.741	19.9059		19.3144	17.5601	18.8314	19.8088	19.7883	19.1416	19.0632
19.2621	19.2635	17.9802	19.5774	18.2481	19.6771	19.7599	19.3663	19.1914		18.9438	19.6216	19.2597		19.3897		17.886	19.6222	20.2163	19.6108	20.024	18.4818	19.5357		19.3381	19.0366	19.0985	19.2193	19.2078	17.6128	19.4936	20.0069	19.5761	18.4565	19.5619	20.6527	19.6573	19.1414	18.6965	19.8974	19.7067	18.1744	17.931	19.4698	19.9212	18.464	19.5647	19.0541	18.6987	17.5464
19.9612	20.1606	16.5479	17.9464	16.6089	19.4168	20.0794	19.6864	19.9948	17.0769	16.2964	17.9427	18.9654	15.7957	19.3815	17.375	17.241	20.126	20.3525	20.7802	20.2291	19.8578	19.564	19.5197	19.4813	19.9314	18.9679	20.4184	19.6544	17.5488	17.3837	18.6885	18.0069	16.6113	20.4253	19.2581	19.4819	19.779	18.0967	19.7884	18.6157	17.2216	18.1942	18.478	18.9103	19.4672	17.4086	19.5605	19.19	16.5629
18.3139	19.4907	18.7791	20.0299	18.9095	19.546	19.9483	19.3811	18.2922	16.7116	19.5164	19.9735	19.445		19.3805	16.3369	18.0305	19.9898	19.9491	19.4303	20.7464	19.6258	19.3509	18.1548	19.9096	19.3213	19.253	20.0413	18.4611	17.9866	20.0531	19.4746	19.5758	17.9219	18.8901	20.8456	19.2222	19.2273	18.2502	19.7102	19.0015	17.8336	18.1483	19.1378	19.1252	19.3644	18.9338	18.259	17.8818	17.2962
18.6062	19.5459	18.6891	19.3515	18.7973	19.9147	19.6562	19.2424	18.6213		18.6782	19.604	19.1192		19.3748	17.2841	18.521	19.5883	19.5615	19.2662	19.647	18.4135	19.3271	18.951	19.493	19.3865	19.6236	19.1329	19.4153		18.6886	19.5592	19.5542	19.1701	19.6639	20.3429	19.2754	19.3122	18.6641	20.0632	20.1137		18.0903	19.4465	19.3549	18.9357	19.1627	19.2038	19.3145	17.3446
18.5057	19.8132	18.5885	19.6604	18.454	19.5448	19.9127	19.7531	19.1173	17.5842	19.4786	19.9429	19.7883	15.9281	19.3685	17.2453	18.116	20.1389	20.3685	19.1515	20.3783	19.3985	19.8582	18.3976	19.5974	18.9739	19.5952	19.7778	19.669	16.5913	19.9933	19.9815	20.0983	18.7365	19.684	20.5429	19.6819	19.606	19.4887	20.2056	19.735	17.8307	18.3234	19.7862	19.3105	18.7027	19.5881	19.1332	19.8176	17.2396
19.4577	20.1648	16.4597	18.0826		19.3969	19.9459	19.7606	19.9894	16.9554	17.5584	18.4127	19.0262		19.3669		16.9328	20.2895	20.4933	20.3761	20.0895	19.4659	19.2978	19.3325	19.0527	20.055	18.9773	20.108	18.9533	17.5592	18.3096	19.3941	17.9721	18.0781	20.0745	20.0883	19.3909	19.5792	18.3881	18.9113	18.3892	18.0851	18.6129	18.8153	18.7189	18.9916	16.8753	19.1566	19.3313	17.635
19.6014	19.1722	20.4816	20.0239	19.9405	17.5674	17.6002	19.5093	20.7909	20.0616	20.4988	18.9524	19.817	20.2306	19.3505	19.8546	19.4201	18.6747	16.1131		17.1501	19.7766	18.9072	19.1731	19.5258	18.946	19.4983	20.2048	18.4815	20.3538	18.7111	18.3999	19.2754	20.5294	18.4638	16.4218	20.4907	19.5972	20.0261	17.8288	19.1286	19.7675	19.5556	18.4218	17.7328	19.8205	20.2354	19.8452	19.6874	19.9508
18.6267	19.2829	18.5396	19.5418	17.971	19.97	19.8671	19.2791	18.8101	16.5364	19.9579	19.5401	19.4501		19.3498	17.0937	17.7145	20.3006	20.8528	19.9732	20.2479	18.1672	19.6574	19.2537	18.5057	18.8451	18.9403	18.9829	19.9359	17.2392	18.9263	19.5521	19.4727	18.2799	19.9912	20.389	18.9887	19.0653	18.2885	19.7624	19.2147	17.4718	18.0808	19.5838	19.7432	19.0182	19.684	18.741	19.3011	18.3504
19.2256	18.9609	20.7995	20.3169	20.0987	20.0886	20.0991	19.5099	19.7833	22.064	21.0101	19.3637	19.4159	19.6361	19.3482	21.0363	20.5224	19.7692	20.0681	18.7113	18.9039	18.5709	19.9419	18.6819	20.3018	22.5378	20.9677	20.7302	23.0158	20.726	19.7798	20.0393	17.8822	21.0659	18.1389	17.3478	20.0195	20.2102	18.0477	18.5406	21.6958	21.045	21.46	20.25	19.6037	21.5265	19.9141	20.5249	19.8929	20.771
18.8985	17.8688	19.939	18.8733	19.2787	18.2649	18.1164	18.816	19.7107	20.5027	18.8084	17.6722	19.1601	18.8602	19.3298	18.967	19.699	17.1229	17.2968	17.7312	16.3295	18.8196	18.5637	18.7177	18.0588	18.0191	16.9709	19.0135		18.8483	18.5429	17.7216	18.1645	19.7376	17.9801	16.8417	19.424	18.509	18.7555	18.3864	19.3703	18.7291	18.633	18.0595	17.5262	19.992	19.732	18.2582	17.4088	18.6899
19.7478	18.9721	19.5988	19.0223		19.5104	18.9773	19.673	18.9681		19.8591	19.3109	19.6257	16.7441	19.3244	17.956	18.9113	19.4928	19.8944	18.9986	19.6861	18.2217	19.1188	20.3267	19.0286	19.1983	19.2179	18.9082	18.9062	19.4559	18.9269	19.2768	19.2478	18.704	19.2247	20.5546	19.1957	19.0487	18.5314	19.3212	19.221	18.8675	18.3368	19.3683	18.9369	19.2655	18.7405	19.238	18.9838	18.5256
19.3429	19.3153	18.222	19.4763	18.6848	19.2557	19.6244	20.8706	19.5753	16.6923	18.837	19.6844	19.387		19.3225	17.7206	18.8389	20.1099	21.1835	19.8707	19.8423	18.6955	20.2913	18.6514	19.2769	19.7738	20.4451	20.1557	19.1064	17.2703	19.3187	20.1349	19.7667	19.5401	19.2557	21.4775	19.8507	20.5126	20.0127	20.3026	19.9962	17.916	18.2923	18.5771	20.2	19.9875	19.7241	20.2352	18.726	18.3006
18.9737	19.3577	18.3449	19.3114	18.0463	19.0409	19.1161	19.3941	18.9004	17.1235	18.7095	19.4917	19.2623	19.6048	19.3213	17.8582	18.272	19.3422	19.9148	19.0631	19.8827	19.108	19.6254	19.3134	18.9122	18.4965	18.6289	19.1632	18.4995	16.94	19.7758	19.44	19.4253	18.461	19.1981	20.5311	19.3502	19.4333	18.45	19.6561	19.3937	17.9148		19.221	19.0893	18.0599	19.3798	19.106	19.3227	18.473
18.6197	19.931	18.5827	19.8687	18.5167	19.7985	19.5881	19.472	19.0782	16.5544	18.9172	19.7208	19.7309		19.3168	17.088	18.3957	19.9262	19.6845	19.5838	20.0214	19.476	19.7567	18.5885	20.0343	19.2229	19.2748	19.6432	18.7373	16.7197	19.3814	20.0691	19.7849	18.8275	19.4	19.5587	19.1494	19.5866	19.0406	19.9354	20.0876	17.7313	17.9956	19.804	19.4988	19.7355	19.2459	19.6197	19.7287	16.986
18.2063	18.8039	18.0862	18.9719	17.4252	19.4469	19.349	18.7753	18.3506		18.3219	19.3103	18.8693		19.3055		18.0159	19.2016	19.7253	19.3861	19.4494	18.1779	19.0765	18.4533	18.4611	18.1494	18.5376	18.6176		16.1503	18.8943	19.3218	19.1454	18.0206	19.3082	20.028	18.6869	18.7888	18.0039	19.3034	19.2316	16.3921	17.5585	18.9745	18.9958	18.3366	18.8592	18.3165	18.9307	16.9704
19.0501	19.8408	18.812	19.6852	18.8678	19.4828	19.4803	19.2092	19.2271	17.482	19.6007	19.9647	19.6844		19.3015	17.7512	18.7111	19.6923	19.3287	19.1547	19.9341	19.6514	19.7115	18.7518	19.4341	19.541	19.0827	19.6332	18.0167	17.6852	19.5991	19.9408	20.0518	19.0656	19.5317	20.0128	19.2739	19.4814	19.113	19.6993	19.52	18.6062	18.2424	19.5117	19.5271	19.1702	19.9347	19.5339	19.519	17.7486
18.6019	19.1121	17.852	18.8143	18.4702	19.97	19.9787	19.1062	18.2213	17.2876	18.9038	19.5688	19.0996	20.4331	19.2962	17.1765	18.3148	19.5061	20.0653	19.2372	20.0364	18.5297	19.1587	17.6344	19.2075	19.1662	19.0434	18.9725	18.7332	16.5551	18.4231	19.6011	19.7912	18.2915	19.4122	20.9853	18.9394	19.3999	18.3341	20.0972	19.6291	17.7971	17.5685	19.192	19.3973	18.6817	18.9361	18.6689	19.0916	17.6292
18.574	18.6521	18.06	18.9197	17.6964	20.0625	19.9957	19.335	18.4922	17.7017	18.9507	19.6998	18.9223		19.2956	17.6759	18.0471	19.5938	19.9732	19.6248	19.9107	17.9316	19.4405	18.5633	18.545	18.5556	19.3707	18.2237	18.6611	16.2874	18.4622	19.8978	19.7501	18.4037	19.1897	20.4618	18.714	18.9747	17.6424	19.8581	19.1138	17.1403	18.6131	19.5542	19.5847	18.4848	19.0724	18.7466	18.0416
19.6593	19.2684	18.3737	19.1995	17.9867	18.9728	19.2722	19.3256	18.5747	16.5913	18.4333	19.1986	19.1871		19.2821	16.9378	18.1938	19.2273	19.8679	19.1608	20.5295	19.5948	19.4763	19.1639	18.9152	18.8133	18.2069	18.9689		17.5125	19.5987	19.1457	19.3652	17.6925	18.795	19.7891	19.124	19.0504	18.3969	19.3996	18.905	18.4594		19.7757	19.1971	18.7793	20.0714	19.0203	19.3551	17.2399
18.4806	19.3368	19.4754	19.908	19.3113	19.6321	19.8417	19.8885	19.3425	17.3002	20.2659	20.27	20.5426		19.2789	17.8503	18.9816	20.288	20.1694	19.7692	20.7773	19.7157	20.0275	19.6506	19.9089	20.3196	20.0578	20.1867	19.7399	17.8398	20.7871	19.8129	20.0079	19.3921	19.2856	19.7382	19.933	19.2869	18.9114	19.1575	19.7699	19.1469	18.7359	19.7175	19.2607	19.0855	20.2668	19.5597	19.3962	18.355
19.3531	19.1915	17.9113	19.4613	17.9135	18.7585	19.1313	19.2595	18.8643	16.6899	18.5021	19.5718	18.9048		19.267	17.5451	18.6339	19.1991	19.4674	18.9044	19.8938	18.7461	19.3751	19.4399	19.1776	18.9481	18.882	19.0348	20.7937	16.9128	18.9263	19.5263	19.4838	18.7616	19.1257	20.7569	19.1747	19.4212	18.9874	19.476	19.2283	17.9225		18.6802	19.3137	19.0957	19.4209	18.6757	19.5859	17.1871
17.9088	18.7229	18.5914	19.1707	18.1375	19.5358	19.7495	19.6363	18.6617		18.263	19.8763	19.2251		19.2662		18.5614	19.6852	20.0718	19.684	20.142	17.9587	18.9902	17.6815	18.8136	18.5253	19.051	19.2313		17.5175	19.2006	19.9308	19.2902	18.1806	19.0453	19.7848	19.0317	18.9775	17.3787	19.7847	19.0666	17.2644	17.5045	20.0161	18.5771	18.3118	17.8573	17.3135	16.7267
18.6148	19.6707	18.5009	18.9501	18.7576	18.7956	19.2414	18.8219	18.474	16.5583	18.4419	19.1244	19.4021		19.2654	15.8649	18.8217	18.5998	19.3189	18.3802	19.1399	18.7228	18.976	18.7471	17.9793	17.3061	19.1593	18.5434	18.5712	15.3844	18.6075	18.7995	19.1249	17.9459	18.7372	19.2279	19.2263	18.8987	17.7046	19.1075	19.8235	17.6951	17.2164	19.0636	18.2557	18.1971	18.0069	17.7247	19.0457	16.4879
18.4942	19.078	19.1998	19.6526	19.6575	19.9953	19.2703	19.0407	18.178	17.329	19.7264	20.6297	19.2676	18.3928	19.2651	18.2792		19.4898	17.6698	18.3012	19.9427	19.687	19.155	19.7965	20.3501	20.6294	19.7459	17.7866	19.7781	17.1538	20.2353	20.3932	20.5802	19.6383	19.0558	21.1246	18.6653	19.3718	18.3747	20.0225	19.1936	18.698	18.6714	20.4953	16.6259	20.5283	20.1539	18.0916	18.3819	18.9585
19.9542	18.6745	20.9862	19.2862	20.0502	19.2181	19.2854	20.2178	19.7857	20.0047	20.1338	19.1187	20.6086	19.7795	19.2639	20.138	19.8403	19.3345	19.3282	17.7663	19.7055	19.8738	19.9401	19.5396	20.0288	19.875	18.6525	20.5142	19.8027	20.037	19.7791	18.9405	19.5075	20.3631	19.7721	19.1384	20.462	20.001	19.7806	19.7288	19.913	20.4683	21.3409	19.6862	19.2018	18.7281	20.1595	20.4518	20.8394	21.1536
18.7308	18.6219	19.2996	17.5545	19.5067	19.5389	19.303	18.7471	18.4914	19.8857	20.5197	18.8315	20.0762	21.5607	19.2577	17.7695	18.8916	17.7392	20.1249	17.0462	18.7984	17.4512	20.4518	17.8727	18.8187	18.0178	18.952	17.3159	20.3218	17.892	21.1391	19.0267	20.8853	19.6253	19.1057	19.3728	20.3165	19.3488	15.2584	19.4087	18.7499	19.1912	19.6915	21.8164	17.6306	16.9906	18.3354	16.2388	17.6324	21.0933
18.2603	18.9258	17.1662	18.8459	17.158	18.8768	18.9766	18.9903	18.3965		18.2449	19.1419	18.6615		19.2537	15.7932	17.6366	19.0211	19.8431	18.3007	19.7448	18.2637	18.9611	18.7537	18.6332	18.1644	18.1996	18.795		16.4979	18.4854	19.4359	19.2059	17.6628	18.8745	20.3844	18.7107	18.7701	18.067	19.4433	18.878	17.618	15.9797	18.9523	19.3485	18.1913	18.6383	18.6393	18.9954	16.6955
18.9733	19.0549	17.7991	19.2919	18.2433	19.4801	19.6754	18.8196	18.437	17.015	18.778	19.6892	19.0453		19.2465	16.6093	17.8242	19.3378	19.7697	19.2315	19.9038	18.7509	19.1488	18.4563	18.7109	18.959	19.0084	18.7222	18.0517	16.3212	19.4277	19.8777	19.8492	18.4047	19.3071	20.5784	19.1578	18.9809	19.1359	19.8892	19.461	16.9162	17.6456	19.1747	18.8453	18.7777	19.4292	18.4149	19.0193	17.1911
18.4482	19.5684	18.5177	19.5374	18.2526	19.5877	19.7036	19.389	18.9283	16.9149	18.6465	19.6703	19.4642	18.779	19.2462	17.5026	18.4841	19.9099	19.9226	19.6896	19.875	18.8455	19.6249	18.2103	19.5449	18.9578	19.6077	19.2318	18.9664	16.7418	18.7428	19.5354	19.6226	18.516	19.4934	20.1413	19.3554	19.3597	18.7157	19.9555	19.8074	18.0657	18.578	19.5347	19.6906	18.8443	19.1801	19.1443	17.7512	17.0267
18.6451	19.376	17.2567	19.4621	17.1225	18.7478	18.8487	19.1748	18.7075		18.6065	19.4611	19.1926		19.2388	15.8282	17.8041	19.2007	19.3532	16.8219	19.339	18.7281	18.9545	18.7595	19.1253	18.5086	18.5633	19.0756	18.9133	16.0183	19.0717	19.3693	19.5201	18.3299	18.8557	19.5514	19.1044	19.1039	18.5723	19.2661	19.6423	17.988	17.0467	19.3434	19.0388	17.2735	19.3888	18.8003	19.0752	16.7063
18.5754	18.3398	17.7036	18.5657	17.3351	18.6349	19.4522	19.2982	17.9792	17.5383	18.2111	18.6031	17.819		19.2323	17.7625	18.2958	19.513	20.8113	19.8007	20.4308	19.1829	17.9621	18.5083	18.9367	18.9967	20.1906	18.7732	18.5228	18.6448	19.528	19.8446	19.0639	18.0435	18.6175	20.0049	18.0098	18.5991	19.679	19.7177	18.549	19.4632	18.6219	20.2322	19.7696	19.1217	18.4556	18.5933	17.746	16.4965
18.77	18.1947	20.0488	19.2261	19.5095	18.5215	17.723	19.2793	20.0185	20.0578	19.9319	17.4992	19.6652	19.6838	19.2182	19.4541	19.8652	18.1931	17.0019		16.8825	19.4436	18.2069	18.6792	18.7009	18.4921	17.8603	19.4891	17.1972	19.4155	18.6216	18.3006	18.5996	19.9427	18.5201	16.5605	19.4836	18.1528	19.3567	17.359	18.5825	19.5943	19.6718	18.9714	15.4224	17.7979	19.6194	18.7991	17.0741	19.1043
19.3203	18.9218	17.5912	18.5888	17.9731	19.5984	19.4309	19.486	18.9505	17.9261	18.4526	18.3633	18.3828	17.5101	19.2172	17.8938	18.3677	19.637	20.7149	19.3794	20.1769	18.8803	19.0035	18.8493	18.2539	18.4622	19.2895	18.8036		17.6122	17.8895	18.4749	18.6843	17.3401	19.458	20.0582	18.3755	19.0182	18.0085	20.1856	18.693	17.4357	17.8534	17.9292	19.3384	17.8779	18.786	18.4645	19.1768	17.9927
18.84	19.9572	18.6348	19.4775	19.5533	18.899	19.1351	19.253	19.1705	16.7853	19.1368	19.6833	19.4837		19.2172	18.0409	18.86	19.6514	19.3256	19.3984	19.333	19.3223	19.68	18.942	19.5988	18.7116	19.0691	19.2665		16.5694	19.4411	18.6619	18.5401	18.6456	18.5475	18.5691	18.8497	19.017	18.573	18.6293	18.5077	20.2731		18.3072	18.6558	19.007	18.5649	18.1656	18.8785	16.6016
18.0497	18.6231	17.6822	18.7016	17.795	19.2265	19.4416	18.0628	18.6248	17.1849	17.772	19.2544	18.1258		19.2166	15.5156	16.8423	18.989	19.395	19.0714	19.8167	18.5742	18.7381	17.6087	18.3239	18.5253	18.689	17.4683		16.4163	18.0671	19.5165	19.4198	17.8416	18.5708	20.4741	18.0762	18.1565		19.851	19.179	17.106	17.6431	19.2812	18.6891	18.102	19.0601	17.7035	17.9001	15.9041
19.4961	18.3468	19.8669	19.2548	19.9977	17.2869	17.8491	18.7744	19.6291	19.5639	20.4972	18.0933	20.1299	19.5	19.2149	20.5211	20.378	17.5136	16.998	17.2489	17.3161	20.2955	18.6564	19.5328	19.3061	18.6782	16.5661	19.3437	17.8238	19.4861	19.7175	18.2125	18.6147	20.1666	18.3906	17.259	20.3926	19.3683	19.9999	18.0133	19.1343	19.835	19.245	18.2421	16.6816	20.1414	19.8424	19.4369	19.6207	19.9815
19.5806	18.7083	19.8227	19.2157	19.9615	17.5428	17.217	18.4483	19.6659	19.447	20.4084	18.0274	19.7409	18.0948	19.2126	19.8295	20.0312	17.6927	16.6378	16.6458	16.3559	20.3495	18.2849	19.4424	19.3774	18.1222		19.8004		19.098	18.9914	16.6873	17.5742	19.4961	16.1329	15.1931	19.0955	18.3245	19.6082		18.2083	19.3334	18.7657	15.8827	16.5653	20.0804	18.472	19.4156	17.7249	19.3941
19.4294	18.6628	19.5035	19.2417	19.6319	17.9358	17.5746	18.9611	20.074	19.0452	19.9519	18.4419	20.1039	19.2522	19.2009	19.722	19.2394	18.2146	18.229		17.8814	19.4771	18.2803	19.3286	18.6758	18.9732		18.9382		18.4356	18.7334	18.1815	18.0655	19.7157	18.2231	16.8224	19.6105	19.1467	19.1202	17.2035	18.5159	18.8807	18.6681	18.7411	17.5095	19.367	19.3347	19.678	18.8533	19.3486
18.5148	19.1509	19.4909	20.2587	18.7947	19.4881	19.9896	19.6107	19.7229	17.6594	19.9793	19.0918	20.7758		19.1929	17.763	19.017	19.9874	20.388	19.2444	20.0951	19.188	20.4933	19.3836	19.8341	19.0449	19.5676	20.3534	20.1751	18.0573	18.9733	18.3236	19.0104	19.5068	20.5458	20.2501	18.8682	19.6111	19.4755	20.5935	19.7231	17.5954	19.686	19.8888	20.6595	18.8705	18.535	20.4167	18.48	18.6288
18.7418	19.2976	17.5974	19.234	17.1261	18.9196	18.9343	18.4532	18.7861		18.5453	18.7846	19.0893		19.1898	17.3077	18.3227	19.0744	19.1453	18.908	19.0105	18.392	18.7442	18.5013	18.9226	18.2317	18.3454	18.7591			18.4861	18.4802	18.8519	18.061	19.0261	19.6377	19.3564	18.996	18.2444	19.4635	19.2863	16.1906		19.1278	18.5821	18.4878	18.6747	18.6988	18.7362	17.4556
20.058	19.3581	16.0085	18.765		17.5807	18.2059	20.2395	18.9236	17.86	19.0622	17.8045	19.4825		19.1892	16.6327	17.6271	20.0999	20.6442	19.4287	18.7195	18.9396	19.0687	20.1267	18.3403	17.8987	18.2414	18.089		16.8914	17.7298	17.2548	17.9251	18.0285	19.0294	18.9031	19.8818	20.0257	19.7758	18.9494	18.8542	16.819		18.8636	20.0423	18.235	16.8658	18.8313	20.4269	17.8471
18.775	19.1283	18.7084	19.6747	18.5051	19.4199	19.3833	18.9737	19.2798		20.2996	19.5425	19.6762		19.1871	18.5052	18.087	19.6557	20.307	19.0332	19.6088	18.631	19.1773	18.7984	19.5485	19.0215	18.5043	19.4493	18.1046	17.2231	19.1659	19.0539	19.1663	18.9062	18.7091	19.2478	19.2254	18.9354	18.8246	19.4645	19.3195	18.2782	18.5357	19.5748	17.9931	18.4051	18.5225	18.6995	17.8877	18.7705
20.237	22.2363	20.4366	19.4113	19.0995	20.3112	19.8395	20.8992	19.2767	20.1091	20.352	18.8804	16.7298	16.4565	19.186	21.0695	20.915	18.8137	20.2529	18.5344	19.6588	16.5362		21.1014	20.6661	19.9802	20.9217	20.196	20.6856	21.4054	19.5707	19.4643	19.1944	20.9645	19.4356	18.5765	17.3697	21.0371		16.451	19.799	21.743	22.1777	20.6657	19.5454	20.4641	20.9328	21.5411	20.3818	19.9658
18.1335	19.2768	18.1491	19.2213	17.6938	19.3712	19.1724	18.936	18.7061		18.4788	18.9437	18.9051		19.1784	16.2865	17.9294	19.2475	19.1367	18.8795	19.3477	18.2782	19.1932	18.0319	19.0156	18.7759	19.0618	18.7549	19.1463	16.1574	18.5832	18.913	19.2989	17.914	19.2541	19.7265	18.8014	18.7374	18.1846	19.7082	19.2951	17.6605	17.5538	19.1625	19.1673	17.9658	18.5823	18.7672	18.6779
17.9486	18.4356	18.1221	19.0629	17.8653	18.6386	19.0277	19.0095	18.5335	17.3276	18.2828	19.565	19.3295		19.1755	17.8465	17.6907	19.2307	19.6943	19.1009	19.8953	18.6174	19.1473	18.955	18.9355	18.3721	19.2247	19.044	19.2705	16.7317	18.943	19.3529	19.3339	19.1092	19.0795	20.0853	18.9019	19.1558	19.1603	19.0787	19.7354	17.5513	18.4405	19.7833	19.8231	18.38	19.1091	18.7322	18.2104	17.1594
18.4111	19.1859	18.0229	18.697	18.0612	19.0721	19.368	19.1902	18.5746		17.7009	18.7926	19.0467		19.1741	17.5635	16.2257	18.8282	20.0183	19.3677	19.4704	18.1101	18.7071	18.5383	18.5829	18.0371	18.8437	18.2785		16.7749	18.4788	18.8639	19.0382	17.1969	19.3043	20.2455	18.9502	19.0411	18.6787	19.5187	19.6545	17.8626	18.2308	19.728	19.1193	17.7719	18.8027	18.418	18.9088
18.7581	18.3988	18.5161	18.7163	18.8465	18.3276	17.3024	19.4712	18.9198	18.1192	18.5596	18.4661	18.9604	16.2524	19.1699	19.0706	18.6383	17.7768	18.0983	19.6463	18.287	18.9634	18.1721	18.859	18.3654	19.5383	20.0642	17.7345	21.5334	17.6554	19.6178	18.9913	18.4159	18.7616	18.5139	18.5301	19.2387	18.6864	18.6818	18.2138	18.3325		19.3016	19.0223	18.3875	18.5865	18.8585	18.6832	17.9831	17.8074
18.5824	18.7664	18.052	19.3565	18.5069	19.8355	19.6911	18.5824	18.6929	16.5054	19.1586	19.582	18.9042		19.1686	16.574	18.2179	19.0425	19.5708	19.264	20.0479	18.6912	19.3661	19.0466	18.397	18.7325	18.1071	18.4019		16.4517	18.8865	19.1482	19.2554	18.4497	18.64	20.8057	18.3967	18.0609	17.7874	19.16	18.9155	17.2727	17.6299	19.0359	18.2706	18.6396	19.2116	18.3123	18.8377	17.5974
19.0391	19.1781	17.9905	19.3995	18.2589	19.9615	20.0767	19.4616	17.562	16.8509	18.6922	19.9128	18.6756		19.1633		17.8499	19.5116	20.544	19.9658	20.5654	18.0469	19.4787	18.2322	18.3062	17.8336	19.4447	18.5105	17.5527	14.9067	18.804	19.8099	19.3051	17.9365	19.3901	20.5502	17.7946	18.5173	16.7083	19.6893	18.8824	18.0807	17.0049	19.1466	19.5388	18.1655	19.2603	19.2577	18.997
19.783	20.3237		17.6154		19.1848	19.7819	19.5069	19.9102	17.09	17.0688	17.5523	18.6552	15.0063	19.163			20.1383	20.4722	19.9927	20.1113	19.4549	18.975	19.3754	19.2664	20.1831	19.088	20.0048	19.2783	17.2699	17.81	19.0747	17.4739	16.7399	20.5223	20.4053	19.349	19.7037	18.2083	18.4892	18.3118	16.7474	18.5691	18.4073	18.4222	18.614	16.8239	19.4471	19.3861	17.6482
18.8826	18.565	18.944	19.0547	18.6033	19.6031	19.5431	18.4562	17.5719	18.5075	18.6428	20.1874	18.1035		19.1584	16.2092	17.9946	18.525	19.4909	17.4728	20.1748	18.8927	18.7476	18.4626	18.2022	19.0526	18.9277	17.5901		18.0298	19.3142	19.9808	19.7701	18.4365	18.6006	20.9747	18.4054	17.908	16.7092	18.976	18.6419	18.1454	17.5479	19.6716	18.0972	18.2443	19.9859	17.3547	16.2908	17.2029
18.4088	19.2624	18.2453	19.3108	17.1244	19.0981	19.7835	19.7641	18.9939	16.965	19.083	19.0665	19.6697		19.1501	17.4458	18.3639	20.3072	20.3438	19.7666	19.841	18.6495	19.4952	18.7058	19.4067	19.3132	19.6293	19.3078	19.6688	17.5012	19.1537	19.3338	19.8563	19.3522	20.1743	20.1145	19.1915	19.6943	19.2504	20.6826	19.2517	18.3135	18.6516	19.6244	19.7913	19.1448	18.7897	19.3917	18.8142	16.5961
19.6595	18.2293	20.4061	17.4338	20.1653	18.7058	18.68	20.6175	19.3173	20.1647	19.6115	17.8619	18.6453	17.6826	19.1452	20.0817	21.1395	17.8156	17.3376	19.8242	16.3041		19.168	19.803	20.1408	19.7661	18.8645	19.7736	18.1998	21.742	18.4611	18.5179	17.576	19.7721	18.0812	16.6041	17.9557	19.7839	18.8582	17.5492	19.5353	21.4476	22.1513	18.2853	18.807	20.4085	19.4342	22.3184	18.7646	19.7918
18.0389	18.9273	18.3705	19.1876	18.505	19.4214	19.7656	19.4098	18.775	17.6093	19.0939	19.7273	19.44		19.1443	17.8343	17.5926	19.4457	19.8488	18.7499	19.9262	18.9567	19.473	18.5601	19.066	18.6494	18.161	19.4061			19.5837	19.8437	19.5977	18.6356	19.1737	20.085	19.3534	19.3352	18.1909	19.7447	19.318	17.9827	18.256	19.0437	18.6996	18.5846	19.2544	19.1195	19.0998	17.531
18.1406	18.7771	17.5488	18.747	17.5551	18.8131	18.7218	18.8096	18.5307	17.5145	18.1327	19.0298	18.5273	13.2524	19.1352	17.0293	17.8495	19.0008	18.729	18.3734	18.9362	17.2703	18.7954	18.2189	18.4803	17.9903	18.0123	18.6686	18.1016	16.3092	17.9365	18.9916	18.9102	17.9461	18.6195	19.7759	18.7992	18.5244	17.5883	19.0284	18.919	17.8267	17.2222	18.4991	18.5871	18.0077	18.0591	18.0169	17.787	16.5243
19.1551	19.5058	18.6163	19.3535	18.8931	19.886	20.1008	20.0286	18.4656	16.4404	19.0207	19.9923	18.4743	14.1175	19.1324	17.3598	18.8339	20.2505	20.3857	18.8189	20.9505	19.0686	19.8724	19.1967	19.1246	18.2943	19.0814	19.3764	19.5636		19.1251	19.8292	19.7106	19.3729	20.0236	19.2554	19.1502	18.7733	18.3162	19.8242	18.901	17.9656	18.1641	19.5036	18.4109	17.6784	19.1792	18.6215	18.991	17.2406
18.526	18.981	17.364	18.9245		18.9095	18.8406	18.4895	17.9437	16.4587	17.7536	19.3659	18.3314		19.13		16.0565	18.7752	19.4403	18.1243	19.5616	17.6435	19.0862	18.6038	18.3599	18.6797	17.9441	18.8628			18.7457	19.4837	18.95	17.8208	18.7504	20.2828	18.8959	18.7493	17.7387	19.0855	18.6933	17.2533	17.2682	18.3998	18.4375	16.8309	19.0365	18.4231	19.0226	16.3421
19.3602	19.312	19.9417	18.7612	19.9514	19.1561	19.5009	19.1095	18.86	17.8943	18.1628	18.9429	18.4575	19.1501	19.1256	17.9564		18.9372	20.0849	19.335	20.6434	19.1495	19.3218	19.0816	18.3388	18.877	18.8919	18.0808		17.2364	19.7868	19.1907	18.963	17.1987	19.3035	19.8659	18.3035	18.8553	18.653	19.8694	18.4426	17.0355		19.3979	19.5146	18.0048	19.5107	18.5808	19.1574	16.299
17.8827	18.7234	18.5453	18.9867	17.0886	19.8995	19.78	19.1605	18.6919	16.3981	18.7604	18.8193	18.7388		19.1172	17.2491	18.0141	19.7451	19.8358	19.1121	19.8652	18.2119	19.1286	18.1002	19.4504	18.3752	19.1991	19.528	18.6619	17.6164	18.6401	19.8345	19.5531	18.3194	19.846	20.0437	18.4944	18.8842	16.8807	19.6641	18.8824	17.3821	17.2123	19.9762	19.0948	18.1371	18.7543	18.6238	18.4007	16.6992
18.6548	19.3165	18.2517	19.2741	18.1812	19.0333	19.4137	18.9138	18.6197	17.2826	18.9132	19.5865	19.5799		19.1152	17.5318	18.3581	19.176	19.2398	18.9728	19.0705	18.9613	19.4674	18.7216	19.4206	18.5561	19.0238	18.927			19.0953	19.4904	19.4949	18.3872	19.1872	19.7683	18.7492	19.4845	18.0981	19.3137	19.392	17.4723	18.1474	19.3713	18.8993	19.1551	19.0129	19.0017	18.8818	16.3936
18.5827	19.7475	18.4172	19.4112	17.6445	19.2661	19.733	18.9781	18.9742		19.1028	18.6641	19.0091	17.8719	19.1031		18.3989	19.5612	19.6835	19.2976	20.2288	18.414	19.1651	17.6161	19.5584	19.283	19.1662	19.058	18.3731	17.7529	18.7768	20.1108	19.663	18.3799	19.4249	20.1323	18.5797	19.0148	18.6729	19.8744	17.2667	17.6982	19.0698	19.7835	18.7426	19.1271	19.3578	18.254	17.744	17.9934
18.0354	18.9542	18.1853	18.9961		19.1043	19.1461	18.7285	18.6902		18.0952	19.0954	19.0131		19.1017	16.6251	17.7264	19.0733	19.5465	19.1482	19.1966	18.5579	18.8589	18.7855	18.7194	18.3375	18.6428	18.5507			18.8484	18.9817	19.1109	17.8908	18.6959	20.0118	18.7106	18.5176	18.0539	19.6029	18.9606	17.3584	17.2559	19.0927	19.2204	18.3379	19.1033	18.2914	18.4884	16.2493
19.7794	19.3796	17.8479	18.4847	17.7838	18.1108	18.5879	18.8955	19.5355	18.499	19.1193	18.943	18.831	20.5802	19.0988	17.6606	18.2326	18.6906	19.1752	18.3834	19.5635	18.9794	19.1904	19.7616	18.826	18.0259	17.8771	19.0474		17.7675	19.5311	18.4694	18.4286	17.7957	18.5068	19.1753	18.851	18.9512	18.0296	19.138	18.2089	18.0111	17.6041	19.3876	18.7898	19.0596	18.6798	17.9973	19.2281	19.5495
17.5839	18.6269	17.8056	19.5897		18.7261	19.3034	19.3195	18.0872		18.2032	19.1183	18.8807		19.0958		15.9917	18.5345	20.0743	19.5007	20.1938	18.4646	19.2344	17.8643	18.5613	18.5496	19.7234	18.2579	18.9592		19.0606	19.7682	19.797	18.3259	20.3125	19.9012	19.2593	19.3051	17.891	20.4077	19.9688	18.4508	18.8251	20.342	19.5562	18.1011	18.2172	18.2939	18.5664
18.6076	18.5096	17.9625	19.0657	17.6146	18.6662	19.1513	19.2865	18.0351	16.8403	18.9359	19.3951	19.026	17.9789	19.0937	16.59		18.681	19.3064	18.7943	19.7502	18.7321	18.6205	17.7366	18.6334	18.5217	18.2389	18.7438			19.6027	19.14	18.8123	17.8186	18.5658	19.1388	18.7676	18.883	18.394	18.6663	18.9128	17.9905	17.5634	19.0336	17.8579	19.0595	19.224	18.5725	18.4541	17.8069
18.2762	19.037	17.21	19.197	17.2539	19.4807	19.1729	19.386	18.8495		18.735	19.3372	19.2726		19.0931	17.5155	18.5505	19.5847	19.8051	18.5618	19.6424	18.9642	19.3107	17.8698	19.0814	18.2414	19.0429	18.925	18.5052		18.9846	19.2147	19.3996	18.3881	19.2579	19.745	19.2306	18.9188	18.2753	19.7346	19.2522	16.9705	18.0341	19.2726	18.9953	18.8578	18.7289	18.7393	18.9428	17.0887
19.2166	19.2059	17.4591	18.8951	18.0247	18.6161	18.9791	18.8616	18.331	17.2382	18.9063	19.4251	18.8224	17.3636	19.0869		17.274	18.6565	19.0283	17.5234	19.4805	18.7668	18.9972	19.1221	18.5507	18.831	18.2203	18.8065	17.8324	16.9957	19.0501	19.4721	19.3954	18.1257	18.7008	20.2852	19.0495	18.7924	18.7683	19.2494	18.69	17.8456	16.7294	19.3664	18.6756	18.8565	19.2104	18.1381	18.8001	17.7258
18.9998	20.1083	19.1195	19.8214	18.1898	19.1853	20.1325	20.1145	19.7306		20.0132	19.072	20.6436	17.3218	19.0799	17.7909	17.4776	20.9147	20.8227	19.4237	19.8978	19.9306	19.7832	19.1569	20.0661	19.4107	20.341	20.4709	19.4258	16.4655	20.1275	19.4082	19.6894	19.0727	20.4311	19.336	18.0096	19.4293	20.5573	19.9109	19.6564	17.9448	18.5114	20.2609	20.9868	20.0586	18.4903	18.4355	18.9066	17.4729
18.2834	18.9929	17.2359	18.7406	17.1837	18.8784	18.9179	18.8829	18.2096		18.3794	18.969	18.7954		19.0755	17.4443	17.2286	19.2616	19.6681	19.6108	19.1215	18.3783	19.0691	18.1157	18.8181	17.7966	18.3035	18.4604	18.8003		18.6543	18.8644	18.8839	17.945	18.6211	19.9409	18.316	18.5818	18.7582	19.2839	19.0224	16.7455	17.8017	18.8037	19.1762	18.3352	18.6875	18.228	18.1805	17.3034
18.5523	18.7452		18.3764		17.5849	18.7919	18.4121	17.465		16.5838	18.0542	18.6486		19.0673			18.6828	20.1994	18.6654	20.2685	19.1544	19.3939	19.1881	18.8417	17.8937	18.8539	18.7499		16.4861	19.187	18.7616	18.5042	17.5589	19.4259	20.1167	18.7998	19.4971	18.8329	19.394	19.2755	16.5606	16.6122	18.853	20.2388	19.2854	18.9906	19.0851	19.5001	17.0576
18.7129	18.5339	18.703	19.3727	19.4382	20.4229	20.7781	19.2609	18.5931	18.023	20.2973	20.647	20.0748		19.0664	19.0014	19.2308	20.7591	20.7291	21.0841	21.5595	19.8327	19.6342	17.2027	19.6013	19.3121	19.6562	19.701	18.6996	17.4699	19.2717	19.8113	19.9384	18.9539	19.8866	19.8643	19.644	19.0095	16.865	20.3877	19.1015	18.5157	18.174	19.8289	18.012	19.2246	18.4009	19.0011	18.1971	17.6704
19.1232	18.4106	19.1926	18.4329	19.2764	17.5523	17.6286	18.6566	19.4594	18.7911	20.1504	18.1796	19.246	18.645	19.0622	19.5227	19.6969	18.1037	17.9098	18.0504	17.8517	19.273	18.2545	18.9414	18.6358	18.3034	17.7329	19.4809		18.4784	18.3779	17.6114	17.752	19.909	19.0119	16.1782	18.9064	18.6225	18.7832	16.5608	18.2671	18.7002	18.6749	18.4174		19.9873	18.8235	19.1724	17.7721	19.2348
20.7634	19.3927		18.7228	17.922	18.5187	18.8687	19.9629	18.9701	18.245	18.3047	17.7473	18.2978	17.9563	19.0578	17.3116	16.7512	19.231	19.9336	20.0499	19.3301	18.2528	19.9225	20.3804	18.119	16.9297	18.9185	17.5925	19.0627		18.2962	17.4096	17.5292	18.0455	18.7394	20.0702	20.0233	18.9792	18.7537	18.3725	18.1959			18.3698	18.0547	16.7822	17.0358	17.8532	19.8507	17.7202
18.6932	19.1808	18.3351	19.0172	17.5306	18.5538	18.7339	18.9693	18.1685		17.903	19.0626	18.5614		19.0453		18.2975	18.8798	19.5896	18.1839	19.6601	18.3496	18.9353	18.4226	18.7821	18.0572	17.8505	18.2615		17.1111	18.8088	18.8943	19.1043	18.0016	18.6808	20.1046	18.3182	18.9412	17.8071	19.3226	19.1774	18.5754		18.8931	18.7429	18.1037	18.9006	19.0264	19.0558	17.2908
17.3672	18.2479	17.9001	18.7652	15.8844	18.8774	19.2025	18.6508	17.873	15.2978	16.7195	18.8499	17.7865		19.0302		17.8697	19.163	19.5767	18.1781	19.4255	17.6388	19.0705	17.3126	18.0178	17.6335	18.5534	18.9689		16.3514	18.1891	18.8882	19.3845	17.8724	18.6753	19.8013	19.1606	19.1698		19.6478	19.3603	18.544		19.7357	18.459	17.5783	18.3493	17.7593	17.5058	16.8194
18.5067	18.8693	18.0335	18.6278	17.7275	17.9446	18.3337	18.6834	18.3959	17.9462	18.7079	19.1774	19.2314		19.0252	17.7977	16.4948	18.546	18.8277	18.5897	19.1455	18.9059	18.5009	18.9049	18.8626	19.1595	19.5762	18.4056	19.4553	17.48	19.088	18.6566	19.2008	18.7344	18.7737	20.8907	19.2998	18.8824		18.713			18.6419		19.1521	18.8037	19.2734	18.5124	18.5927	17.1054
18.5474	19.1732	18.3377	19.1697	17.6075	19.9686	19.7568	18.6568	18.6855	17.0265	18.363	19.5397	18.7809		19.0238	16.8545	18.3672	19.2197	19.8392	19.4891	20.1211	17.9549	19.316	18.2876	18.6252	18.1921	18.6796	18.4801			18.9988	19.3683	19.2571	17.7126	19.4801	19.9995	18.167	18.5731	18.023	19.4968	19.0945	16.0135	17.7556	19.0044	18.7553	17.9598	18.7881	17.9895	18.6336	15.637
19.2611	18.4693	19.8824	19.0523	19.3387	18.5609	18.4	19.2398	19.8794	19.6034	19.504	18.1376	19.086	19.2938	19.0227	18.9466	19.2375	17.8701	17.675	18.0346	17.6545	18.8387	18.9739	19.2149	18.7271	18.7907	18.6666	19.3955	18.3406	19.5768	18.9419	18.5388	18.7928	19.9009	18.8076	17.3157	19.6075	19.1835	18.9611	18.2239	19.1114	19.2207	19.3507	18.6048	18.3756	19.8868	19.9841	18.7082	18.6064	19.3657
18.5809	18.9968	17.5632	18.7138	16.8699	19.3354	19.4082	19.0146	18.2709		17.8396	19.3534	18.0704		19.0145	15.4678	17.7908	19.1542	19.9652	18.1964	19.922	17.5356	19.2585	18.6559	18.3311	18.8545	19.1794	18.1252	17.7599	15.754	18.3	19.679	19.2986	17.5482	19.6995	20.0182	18.4401	18.4222		19.5096	18.9591	16.6766	17.1347	19.0831	18.669	17.4405	18.9772	17.9885	18.3602	16.7114
16.429	18.7249	18.2151	18.9937	18.4855	19.1998	19.4299	18.925	18.4744		18.8362	19.488	19.2018		18.9999	17.5327	18.2338	19.6123	19.1582	18.2222	19.3885	18.5279	19.3163	18.5805	19.4547	18.757	18.9733	19.0586	18.5452	16.2386	19.1046	19.5053	19.4579	18.805	19.0607	19.7672	18.7836	19.3336	18.4019	19.4115	19.35	17.9112	17.4964	19.1753	18.466	18.129	19.1068	18.9596	19.148
18.7136	18.9417	17.2051	19.3119		19.2957	19.498	18.9727	18.2658		18.0206	19.5961	18.5848		18.9942		20.676	19.4049	19.7188	18.9657	20.0545	17.7238	19.2028	18.6875	18.4293	18.9563	19.417	18.965		16.5752	19.3505	19.8407	19.6179	18.4636	19.7547	20.8306	18.7691	18.713	18.3402	20.0266	18.8287	16.9202	21.6668	19.6227	18.7076	18.0665	19.1733	18.2881	18.8531	16.505
19.5136	19.1652	16.8521	18.7097	17.5051	18.8765	19.209	19.2108	18.8937	16.9914	18.0361	18.6637	17.4988		18.9919		18.1771	18.772	19.9181	19.1209	20.053	18.7671	18.8511	19.3943	18.2549	19.0023	18.4529	17.8154	18.1122	18.0432	18.9111	17.9565	18.6225	18.3608	19.569	20.2393	17.878	19.1714	19.2873	19.5068	18.3767	16.7107		19.3929	19.3158	19.4733	18.6498	18.2006	19.2538
19.247	19.7325	18.8663	18.3226	19.3289	19.7219	19.5571	19.7184	19.8431	16.7975	18.736	17.9704	18.5305	16.2041	18.9883	18.4844	18.8335	19.6655	20.3926	20.2347	20.3704	20.3517	19.3701	19.0999	20.1204	20.3201	18.8328	20.0047	19.0252	18.9021	18.1175	19.2914	18.2216	19.1695	19.8448	20.3194	19.1084	19.4752	17.7036	19.9468	19.1318	20.1031	20.29	18.9025	20.0162	19.5293	18.3857	19.9338	18.7409	19.5453
19.2887	17.5481	20.0771	19.4243	20.5456	18.4105	18.3005	20.4863	19.5372	19.7957	20.5571	18.6903	19.5423	19.5517	18.9876	19.7757	19.5592	17.9791	16.155	17.4009	17.2848	19.8073	18.6023	18.6027	18.9378	19.2361		19.9243	18.6214	19.4105	19.4749	17.4184	17.9899	20.1243	17.8086		19.3989	19.3225	20.3967	18.4768	18.7918	20.0603	19.3822	18.9188		19.6614	19.0598	18.574	18.6473	19.5758
19.9251	20.0878	17.6649	18.683	18.0042	20.0084	20.5041	19.168	19.7357	17.6086		18.0022	18.3213	15.384	18.9853	17.2956	16.9545	20.0971	20.2626	20.1076	19.6789	19.4088	19.5445	19.2636	19.0536	19.5506	19.0678	19.9027		16.9976	17.9443	18.7104	17.6093	17.2258	20.1976	19.2232	18.6266	18.9758	17.2944	19.0355	18.0534	18.0162	18.668	17.7689	18.9819	18.5873	17.8885	19.5505	19.0939	17.5339
17.7656	19.1429	17.3244	19.3945	16.5162	18.5945	18.8699	18.5876	18.3366	15.6019	17.4933	18.7768	18.3577		18.9846		17.8118	19.3242	19.52	17.7572	19.7931	18.9453	18.7244	17.8745	18.6578	17.9409	18.3502	18.5592		16.1069	19.5117	19.0191	18.9534	17.4914	18.7563	19.6608	18.5706	18.4553	18.0083	18.7178	18.6531	16.8909	16.5588	18.9996	18.6358	18.0696	18.5935	18.0803	17.643	15.5853
18.8203	18.5804	18.5389	19.0174	17.7665	18.2158	18.3039	18.1619	18.2125	16.8824	18.5852	18.8356	18.6858		18.9795	17.2878	16.8393	18.1097	18.5381	17.7358	18.9014	18.6424	18.2611	18.2752	18.6006	18.3926	18.4197	18.1906	18.8357	17.2943	17.8395	18.3397	18.7584	18.3116	18.0349	20.3922	18.6386	18.5585	18.4768	18.4249	18.7909	17.9772	19.1656	18.7782	18.0639	18.6143	18.5008	18.3198	18.6613	17.2873
18.8463	18.5457	17.9535	18.6237		19.4636	19.4329	18.73	18.3328	16.5869	16.9892	18.928	18.8694		18.9775	16.4013		19.1355	19.401	18.5403	20.0767	18.6482	19.7454	18.8504	19.0672	19.2491	17.9413	18.3301		16.846	18.4483	18.3161	18.9115	17.6601	18.7583	18.5256	17.3314	18.5873		19.3296	18.2846	17.3384	17.6739	18.5375	18.3168	16.7262	19.2533	18.8512	19.1953	17.5322
19.07	18.6481	19.3971	18.3888	19.9889	17.2514	17.3698	18.1493	19.0263	19.021	20.4237	18.0878	19.9402	18.61	18.9758	19.042	18.667	17.8319	17.9212	17.9605	17.2335	19.6891	18.2873	19.2007	18.1104	17.5126		19.2525	17.6624	18.4982	18.4742	17.4862	18.2219	19.7485	17.6657	16.9679	19.2521	18.7068	19.144	16.4753	18.3514	19.3954	18.9602	17.568	18.0745	20.1327	19.251	19.3846	18.933	20.0997
19.3681	19.0546	20.0075	19.7281	19.7742	17.5994	17.9454	19.3666	19.9154	19.8524	19.7722	18.0715	19.9322	19.2615	18.9697	20.2028	20.0134	18.3777	17.5988	18.0393	18.0815	20.3604	18.6429	19.5544	19.3288	19.3131		19.8198		19.5462	18.6898	17.677	18.3042	20.2016	18.6243	17.5586	19.6627	19.2832	19.6574	17.3397	19.1679	19.1135	19.5531	18.7132	17.4647	20.541	19.6654	19.6011	19.0953	19.5663
19.0257	19.5891	17.6292	19.6585	17.6739	19.3949	19.6677	19.0018	18.7311	18.3718	18.7182	19.4259	19.3655	16.4858	18.9677	19.2239		19.4594	19.6948	19.1839	20.1513	18.342	19.7602	19.0759	18.9489	18.8119	18.9632	18.9737		16.0021	19.0892	19.5181	19.4063	17.8662	19.6291	20.1508	19.2959	19.4925	17.982	19.742	19.6009	17.7201	17.8239	19.5362	19.185	18.8534	18.6987	18.843	20.0172	17.5429
19.647	20.2382	18.7463	19.1706	17.6156	19.6429	20.4056	19.3261	18.5283	18.6868	17.5324	18.3997	18.7037	15.7324	18.9519	17.9236	17.3013	20.0805	19.821	21.1573	20.2558	19.1472	20.7382	20.2764	19.0346	19.1884	16.8808	19.9061	18.9983	18.3712	18.2268	18.1995	18.0123	18.1909	20.0098	18.4265	18.6406	18.4172	17.4175	18.1604	18.6606	19.1343	18.079	16.5647	18.5838	19.0192	16.7704	18.2341	18.4537	16.9961
18.9941	18.4145	18.9982	18.8818	18.8466	16.515	16.6517	18.8797	19.4647	19.3404	19.4928	17.2826	19.4527	18.7897	18.9494	19.0758	17.9224	17.8216	16.4928		16.0111	19.3986	17.9681	18.7703	19.3723	19.0199		18.9579		19.2432	19.2018	17.1449	18.2893	20.0044	17.5515	18.319	19.0999	18.8506	20.1569		18.761	18.7874	19.11	18.5995	17.7892	19.7645	19.4765	19.4824	18.7218	19.258
17.9702	18.9698	17.9266	19.1992	18.3313	19.1783	19.1765	18.9651	19.0015	17.8362	18.5177	19.3419	19.1664	19.4861	18.9492	17.1398	17.5317	19.2791	19.6662	18.5675	19.755	18.26	19.2839	18.3985	18.8083	18.49	18.7089	18.7636	18.7976		18.9695	19.52	19.1335	17.9505	19.0279	20.1125	18.7414	18.7158	17.7688	19.609	18.7491	17.5964	18.0572	19.0642	18.9689	17.9538	19.372	18.4685	18.5293	17.7891
18.9958	19.3217	18.5799	18.9032	17.8354	18.9998	19.5889	18.6726	18.832	16.6987	19.7134	19.8637	20.283		18.9452	18.2569	18.1944	19.3227	19.5298	18.5979	19.5413	20.0974	19.6164	19.3085	19.899	18.6732	19.0013	19.5946		16.8907	19.7588	18.5871	17.6226	18.1874	18.7156	19.6197	18.9365	19.3919	19.3826	18.9227	19.6472	18.1502		18.8479	19.5049	19.969	19.2887	19.4808	19.6281	17.5473
18.5583	19.0652	18.7336	19.5084	18.0418	19.3093	19.6032	19.2352	19.4494	17.1406	18.1059	19.287	18.9985		18.9441	17.3674	17.3184	19.5218	19.9774	19.8291	19.6504	18.05	18.9134	18.1286	18.9014	18.7283	18.8741	18.7566	20.9494	15.6668	19.3067	19.2354	19.3777	18.3879	19.2264	20.105	18.8585	18.8465	19.3468	19.5205	19.2102	17.5041	17.3855	19.2433	18.91	17.4757	18.5306	18.9601	19.0213	16.7429
18.4042	19.097	17.8406	19.0263	18.0875	19.252	19.2632	19.1631	18.4712	16.3331	18.6108	19.1354	18.7756		18.9425	18.1904	17.7526	19.3705	19.907	19.3937	19.7754	18.9901	19.1714	18.2035	18.3846	18.2809	18.0613	18.0176	18.0974	17.9709	18.9984	18.8815	19.1639	17.5571	19.1032	20.1459	18.7033	18.7264	17.5971	19.434	18.5955	16.9439	18.2339	18.9333	19.2467	18.0422	18.8087	18.2118	18.0632	17.0159
18.8266	18.8463	17.1327	18.6954	18.0591	17.6942	18.3552	18.4637	18.7297	17.0235	19.0662	18.9372	18.9627		18.9363	17.477	18.3061	18.4665	18.5822	18.8871	18.6361	19.0691	18.3153	18.2696	19.4912	18.5033	17.9616	18.9841	17.8744	16.7137	18.8455	17.5704	18.1341	17.8777	17.2586	18.7308	18.5981	19.0358	19.3085	17.7862	18.6683	17.3104		17.7944	18.3991	20.408	18.0409	18.4228	18.2671
18.769	19.0083	18.3174	19.0703	17.4333	17.8067	18.4199	18.9876	18.4584	16.9566	18.4537	18.9714	19.1017	17.3314	18.9333	17.0304	17.1682	18.9992	19.5091	18.2954	19.1164	18.7675	18.9102	18.7403	19.0462	18.6232	18.1509	19.0712	18.125	16.7785	18.8039	18.547	18.9086	17.8809	17.7941	19.6326	19.0127	19.2179	18.9471	18.5577	19.2285	17.9561	17.089	18.6987	19.4615	18.2617	19.3857	19.1181	17.3472	16.9748
18.9554	18.7079	19.3426	18.4044	18.8658	18.2287	17.7724	18.5446	19.1349	18.7655	19.7392	18.8708	19.9016	22.1281	18.9313	18.4981		17.1628	17.5764		18.8308	18.8203	19.3532	18.963	18.1952	18.2514		18.2907		18.672	20.7191	18.0011	18.1596	18.8252	17.462	18.8484	19.0554	17.9912	19.5667	18.194		18.6573	18.9063	19.6904		19.0852	19.3133	18.5891	18.624	19.6
18.7839	19.1351	17.6458	18.9203	17.8978	18.8695	19.264	19.2787	18.025	16.0476	18.5609	19.7467	18.6428		18.9259		17.792	19.098	18.7495	18.6844	19.4995	17.9777	19.5647	18.544	19.2231	19.1085	18.9409	18.416	17.6253	17.8398	18.9658	19.6262	19.6629	18.4858	19.062	20.7734	19.1269	19.0535	18.714	19.4143	19.5603	17.2174	16.7078	18.9944	18.4552	18.6445	19.4003	19.013	19.1153	16.7559
17.0399	18.1158	17.3012	18.7035	17.6754	18.4216	19.1681	18.2103	17.2013	15.6784	18.4506	19.4435	18.1546		18.9232		17.7718	18.324	17.2198	17.9156	18.8909	17.1988	18.3282	17.1021	18.8703	18.6691	16.7395	17.8515	18.3627	17.0689	18.8213	18.8156	18.9334	17.7038	18.2519	19.4269	18.3717	18.1761	17.2917	18.6767	17.269	17.1144	17.7273	18.8865	15.6602	17.1532	18.5438	17.135	16.5039	17.1113
19.4956	19.1048	17.6164	18.6159		19.3874	19.3991	19.6383	18.1698	17.0015	18.1671	18.6609	17.8968	16.1848	18.9222	17.3765		19.3115	20.5025	19.6165	20.8984	18.9276	19.3386	18.9895	18.602	18.7979	18.957	17.9982	19.6749	17.938	19.5585	18.9217	19.2754	17.4547	19.7528	20.506	18.3748	19.0917	19.2033	20.1554	18.671	17.1594	18.0846	19.1586	19.541	18.003	19.4434	18.2628	19.3606	17.1633
18.7371	18.4792	19.1149	18.6945	19.1748	17.5265	17.8217	18.2554	19.6708	19.0081	19.4949	18.0981	19.3087	19.0097	18.9158	19.5134	19.1734	17.3367	17.8927		18.7491	19.6501	18.2862	19.1064	18.3966	18.1902		19.203		18.6716	19.2815	17.797	18.2489	19.1638	18.0241	18.321	19.4569	18.9168	18.9765	17.3098	18.7599	19.1245	18.7576	18.4401	17.1766	19.4429	19.3941	18.9497	19.1863	19.4459
20.2627	18.7052	20.9545	19.7052	20.5085	17.0141	16.7128	20.4417	20.3991	20.5796	21.8258	17.8477	20.0673	19.1013	18.9104	20.9381	22.188	18.7083	16.4627	18.019	17.1422	19.8972	18.2001	20.4479	20.0906	19.1486	17.988	20.2236	19.5367	20.719	20.0361	18.5285	18.7132	19.699	18.116	18.8943	20.072	19.7122	20.9719	18.0106	18.3794	20.0391	21.6253	19.5218	19.6658	19.936	20.3925	20.0708	20.1485	20.6807
17.3293	18.8162	17.8938	19.2687	18.1794	18.9988	19.4151	18.8829	18.4533	15.9852	18.5482	19.475	19.0574		18.9071		17.5152	19.2271	19.1118	18.0644	19.5136	18.6348	19.1731	17.5812	19.1506	18.3683	18.7315	18.7099	19.3908	15.0454	19.1074	19.2921	19.1378	18.4589	19.1082	19.1948	18.8019	18.6539	18.0238	19.3836	19.1261	17.378	18.1	19.203	19.0184	18.33	18.9451	18.6595	18.2824	16.6188
19.2065	19.5617	18.754	17.8982	18.3678	19.1946	19.7258	18.7562	19.4763	18.1617	17.6829	17.9842	18.5044	17.2814	18.9028	17.3327	17.9005	19.3779	19.5704	19.6837	18.9855	18.8346	19.3351	19.1679	17.9684	19.0841	18.0078	19.1482	18.3363	17.902	16.4281	17.9769	17.818	18.2632	19.4191	19.2964	18.6272	19.1282	17.237	18.7699	18.6807	18.7393	18.5048	18.4	18.5521	18.6745	18.1479	19.0103	18.6299	17.622
17.0777	18.9939	17.5172	18.8901	17.1419	19.4289	19.3251	19.1956	18.3755		17.8626	19.1794	19.0349		18.899		17.3486	19.0747	19.5663	18.8833	19.7529	18.4022	18.7731	18.2107	18.8612	17.7981	18.5466	18.9442	17.8395	16.4068	18.7445	19.2742	19.7152	18.3014	19.6261	18.4078	18.1935	18.6835	18.096	19.8447	19.1419	17.1878	18.5439	20.0287	18.5939	17.9321	18.9226	18.0511	18.2731
19.4012	19.6462	17.9059	19.2444	17.8175	19.6061	19.5429	19.3539	18.8679		18.3987	19.5599	19.2516		18.8956			19.6739	19.782	18.5244	19.9672	18.9335	19.5187	18.7795	19.4324	18.5611	18.2974	19.4791	19.0644	17.3609	19.166	19.3729	19.3281	18.4905	19.1789	20.1293	19.3149	19.0408	18.4009	19.1969	18.9267	17.1246	17.6639	18.7939	19.2159	18.5137	19.226	18.8365	19.5195	17.7649
18.3299	18.4823	17.2943	18.715	16.8294	19.6153	19.3238	18.6822	17.7778		18.022	19.6801	18.3415		18.889	16.3714	17.3691	18.836	19.9165	19.0539	20.4229	18.8301	18.7737	18.1018	18.6447	19.0162	18.299	18.5156		16.6792	18.9234	19.4125	19.238	17.3031	18.5566	19.6411	18.3842	18.7229	17.5655	19.5471	18.8475	17.5612		19.3746	19.1412	18.4953	19.7103	17.9947	17.5546	17.0717
18.19	19.1393	18.082	18.7156	17.8333	18.1256	18.5974	18.858	17.9529		18.3927	18.7621	18.8494		18.889	17.3699	17.5791	18.9406	18.8472	18.0614	18.8575	18.1589	19.0531	18.3902	18.6001	18.1564	18.2576	18.4118	16.8107		18.5931	18.6446	18.481	18.0753	18.5936	19.3066	18.6836	18.907	18.807	18.9376	18.9574	17.7017	16.7461	18.8246	18.7463	18.9343	18.6686	18.0465	17.4717
18.2222	18.2603	17.2541	18.5648	20.1182	18.0095	18.4122	18.7191	18.5446	16.9772	16.6743	17.7446	18.5835		18.8721	16.6449	17.8222	18.771	19.4144	17.1187	18.9428	18.2192	18.4862	18.5103	18.3571	17.5454	17.812	18.7606		17.8749	17.0519	17.3797	17.7025	17.9678	18.3137	18.4515	17.9628	18.8805	16.1932	18.6509	18.5051	17.7591	18.4709	16.9707	18.3273	18.272	17.9762	19.0488	18.6168	17.9735
18.7135	18.2538	17.7161	18.669	17.7784	19.3611	19.1408	18.4376	18.3104	17.3659	18.2158	19.9019	19.0265		18.8709	15.7784	18.3816	18.8934	19.0839	18.3913	19.1621	18.3669	19.1153	17.4676	18.5042	18.5492	18.9789	18.3513	18.8033		19.4761	19.2321	19.4806	18.2473	18.3489	19.0297	18.7135	18.3719		19.6119	19.5828	16.4337	18.3412	19.5363	18.3105	17.3886	18.7576	18.4659	16.7914	17.1805
19.131	18.9268	17.5645	19.092	18.1039	18.8872	19.0746	18.7101	18.5937	16.8493	18.6233	19.0946	18.7656		18.8646	17.0285	19.1206	19.1332	19.3046	18.6085	19.2885	18.2219	18.779	18.7085	18.9777	18.8117	18.3715	18.9706	18.2109		18.6964	19.052	19.2657	18.3544	18.7226	19.7452	18.7824	18.6982	17.5065	18.8194	19.3891	17.7673	16.9882	18.8058	18.2394	18.0154	18.8961	19.0611	19.2194	16.5804
18.4106	18.6911	17.6798	18.8363	17.7157	18.1378	18.4185	18.7482	18.4295		17.7502	18.7709	18.4936		18.8638		16.8176	18.7227	19.08	18.2994	18.6868	18.1482	18.4353	18.4515	18.4025	17.8591	18.1215	18.3853			18.0003	18.6814	18.5569	17.1248	18.1584	19.216	18.5126	18.352	18.1005	19.0934	18.5788	17.0929		18.284	18.4671	17.5273	18.5549	18.1146	18.1526	16.025
18.1706	18.7912	18.7446	19.4138	17.5184	19.3459	19.134	18.9641	18.037	16.5187	18.4338	19.736	18.9033		18.8566	16.2953	18.0727	19.2747	19.0248	17.2414	19.8498	18.7857	19.2524	19.0129	19.342	17.9989	18.4162	18.0135			18.9896	19.6413	19.5987	18.6425	19.2388	20.0217	18.6738	18.792	17.7619	19.236	18.7135	17.8742		19.9036	18.667	17.0407	17.8115	18.6043	18.4215	16.5955
18.221	18.5684	18.2551	18.6178	18.4822	19.4843	19.259	19.4518	18.4085	16.2909	19.7066	19.9232	19.8048		18.8542	17.1511	18.3754	19.6621	19.7284	19.8606	20.451	19.632	19.2686	18.7459	19.3663	17.5835	18.886	18.8141	19.0327		20.231	19.5241	20.1637	18.9098	19.6134	20.2057	18.9138	19.363	18.9466	19.3892	19.6427	17.7575	18.3094	20.0168	19.2166	19.2876	19.7009	19.1342	18.5437	17.3681
18.3135	18.1753	18.8062	19.1661	18.2328	19.3751	19.5733	19.19	19.2761		19.9846	19.1901	19.8342		18.8498			19.7115	19.9071	19.6843	19.8456	17.8982	19.3383	19.121	18.8745	19.1033		18.5145	18.7116	18.2584	18.0059	18.9759	19.0624	19.0917	19.5044	20.2187	19.1403	18.9957	17.93	19.7459	19.3747	18.1597	18.0002	19.532	19.5011	17.8629	18.9747	18.6017	19.1436	19.2326
18.498	18.4866		18.9214	17.7107	18.9553	18.9034	18.7117	17.5299	18.0293	17.9773	18.8138	18.1062		18.8374	17.4017	16.4022	18.6654	19.2472	18.3086	19.2512	17.2871	18.2512	17.8431	17.8414	18.1369	18.3104	17.75	17.4908		18.0784	19.6664	19.0525	17.5019	19.1734	20.0616	18.4923	18.3085	15.6553	19.7522	18.2569	17.3084	17.3706	18.9968	18.392	18.5616	17.4601	17.8153	17.6644
19.3428	18.7118	20.1246	18.6188	19.7603	18.2569	18.6504	18.8536	18.9576	18.7212	19.7433	18.2136	19.0169	18.6531	18.8356	18.8366	18.9776	18.7811	19.0282	19.4537	18.5471	18.944	18.3892	18.6421	18.5707	18.3157	18.1816	19.2084	18.1383	18.5375	17.8489	18.158	18.7713	19.6045	18.8972	18.1988	19.5056	19.0625	18.4591	18.7755	18.9534	19.316	19.5561	18.4036	19.0813	18.5521	19.4668	19.2132	19.1797	20.1146
19.3639	19.3719		18.6788		18.7254	19.3206	19.2517	18.9974	16.3607	18.0432	18.3852	18.4155		18.8243	16.5874	16.9425	19.5452	20.5333	19.616	20.0345	18.7588	19.639	19.3461	18.2799	18.4341	19.3111	18.762		17.3001	18.7016	18.2638	18.3715		19.3735	19.465	18.4484	18.9584	17.9939	19.2833	18.6466	17.4577	18.2717	19.1173	19.6512	18.0646	18.8135	18.7152	19.7725	16.7745
19.098	18.5563	19.0838	18.1772	18.5605	18.2408	18.1123	18.0108	17.7535	19.302	19.8071	18.673	19.4544	20.2435	18.8239	18.1657	17.9821	17.6278	18.3568	17.2335	18.5349	18.5131	18.9255	18.9369	18.9309	19.2514	17.5926	18.4416		17.9384	18.9599	17.9293	18.6577	18.5735	18.4917	19.2684	18.7436	18.2408	17.1141	18.3971	18.1425	18.3586	18.2767	20.1254	18.4494	18.4013	18.9547	18.6401	19.2236	20.1362
19.1615	19.3892	18.4721	18.3244	17.696	17.6968	18.5016	18.1126	18.0278	15.3735	17.4063	18.1107	18.4785	18.3165	18.8198			18.2078	19.0715	18.4819	19.3098	17.3472	19.2537	19.7879	17.9896	19.2057	18.2147	18.8271	18.6936		19.4806	19.3576	19.6425	18.5276	18.9647	20.3886	18.6469	18.9593	16.7479	18.6649	19.4326	18.2004		19.5162	19.1374	17.9123	19.4147	19.8116	19.995	17.9671
17.6432	18.5492	18.0236	17.8951	16.0232	18.4988	19.0277	18.6338	17.5046	17.3091	17.3036	18.6957	18.5043		18.8114		16.415	18.8493	19.7728	19.2682	19.4735	18.2726	18.6295	18.2712	17.2821	18.1297	19.2166	17.6126	18.5679	17.1692	18.5218	18.4773	18.8756	16.8616	19.2938	19.7037	18.6081	19.0158	18.0038	19.193	18.333	18.505	17.7619	19.3939	19.2222	18.4791	18.497	18.4593	18.6078
	19.373	18.9845	19.5107	18.1743	19.7431	19.4802	19.1988	18.0269	19.1164	18.2454	19.4037	19.2733		18.8102	17.3643	17.8311	19.3869	19.4128	19.2334	19.6381	18.7677	19.2873	18.6559	19.1051	18.7067	19.1161	19.3159	19.0544	17.836	19.0139	19.2614	19.1403	18.8575	19.2472	19.7625	19.2514	19.0449	18.4225	19.2436	19.3661	17.7484	18.2182	19.3812	18.9579	18.4779	18.8234	19.0102	19.9264	17.8984
19.0821	20.1313	17.642	17.5167	18.1433	19.4089	19.2365	18.7071	19.5663	18.0141	17.073	18.1553	18.7749		18.8006		16.9622	19.2164	19.2259	18.9943	19.2321	18.4858	19.3091	19.0303	18.8787	19.2206	18.1524	19.0802	18.9589	17.986	17.6756	17.826	17.97	18.2575	20.1024	19.6512	18.8673	19.129	15.888	19.0414	18.495	17.9979	18.3455	17.8526	18.8547	17.8349	17.7047	19.063	18.8244	17.2411
18.8957	18.1569	18.6439	17.4792	19.3092	17.0606	17.4806		19.4166	19.0299	19.5651	17.3972	18.3812	18.5129	18.8005	19.1788	19.4142	17.5342	17.2675	22.5972	18.7097	18.5797	18.1823	19.5589	17.8909	18.0897		18.839		18.8714	18.1058	17.1235	18.0044	18.3897	17.3281	17.8342	18.2003	18.4438	18.4655	18.5002	18.9566	19.6531	19.3527	19.6437	18.1459	19.1814	19.7653	19.065	18.324	19.1796
16.8799	18.3358	17.1885	18.6419	16.9187	19.3327	19.3121	18.4693	17.9643	15.5689	17.4376	18.8553	18.4236		18.7953		17.55	18.7407	19.6027	18.6103	19.5992	17.6573	18.6766	17.4368	17.8397	17.2504	18.4501	18.148	17.7301	16.4815	18.1705	19.0494	19.1073	17.5956	19.2501	20.2682	18.0861	18.2915	17.419	19.8125	18.739	17.2666	17.1297	18.9495	19.2547	17.6712	18.409	18.0266	17.0648	16.8103
18.2382	18.7976	18.1153	18.8638	17.4139	19.1994	19.3172	18.9006	18.1992	16.1535	18.5892	19.296	18.693		18.7906	15.8654	17.9289	19.0687	19.7647	19.4606	19.655	17.9977	19.121	17.8057	18.3631	18.6843	19.0167	18.5336		16.1506	18.959	19.7042	19.2171	17.8535	19.1444	20.2325	18.5104	18.5865	18.4579	19.4311	19.1053	17.5176		19.2941	18.7918	18.876	19.0978	18.3091	18.9687	16.3959
18.987	18.4502	18.7207	18.6343	18.4271	19.0761	19.0324	18.857	17.862	18.781	19.1907	18.8792	18.4557	17.9879	18.7893	17.6872	18.1816	18.9327	19.3001	18.361	19.9866	18.764	18.6823	17.9214	18.8305	19.251	18.7471	18.538		17.8271	18.9852	19.3152	19.0509	18.9336	19.1851	20.2894	18.8018	18.6823	17.4453	19.0679	18.2204	18.7559	17.7646	20.0763	18.6421	17.109	19.5245	18.4788	18.3065	18.6236
18.2251	18.5077	18.8461	18.7585	19.3603	19.9238	19.8645	19.2183	18.319		18.4321	19.1382	18.6325		18.788		19.6108	19.4604	20.2487	19.8036	20.1141	17.9051	19.1496	18.1965	18.5457	17.9418	18.7673	18.4043			17.4402	19.7502	19.4942	17.4657	19.9593	20.5039	18.2089	18.7442	17.4195	20.2671	18.9743	17.3997	18.5939	19.1074	19.568	17.9427	18.4347	18.6353	18.7052	16.9188
17.9838	18.9661	17.7358	19.0878	19.1469	18.8161	19.0524	19.0262	18.1479		17.7222	19.3249	19.0036		18.7874	17.7939	18.0792	19.1305	19.6389	19.1518	19.4603	18.5984	18.9968	18.3965	19.2254	18.9508	18.863	19.0478			18.9651	19.4168	19.367	18.0905	18.6148	20.1766	19.0314	19.0617	18.3319	19.35	19.2884	17.5155	18.8377	19.135	19.1396	18.2074	19.0728	18.8804	18.9649	19.3265
17.5672	18.529	18.437	18.8976	18.3757	19.7245	19.7361	18.955	18.1046		18.839	19.2416	19.3678		18.7749	17.6023	18.4424	19.7406	19.7343	18.9348	19.6632	18.718	18.9902	17.4538	19.3318	18.3495	19.0841	18.7982	18.48	17.6789	18.802	19.4001	19.3841	18.8904	19.4486	20.0715	19.0249	19.3505	18.0107	19.878	19.3098	18.1178	17.8864	19.3748	19.4516	18.9131	19.195	19.278	19.2146	17.2461
20.3475	18.7654	20.9331	20.954	20.5848	20.2498	19.3477	21.5912	22.2462	21.599	21.1437	20.7939	20.9542	19.889	18.7732	19.535	19.1319	16.7812	18.9678	19.5085	19.5522	21.201	19.4687		19.646	21.4391	19.0328	21.229	22.7742	19.5921	20.2196	20.9091	19.3363	20.8732	18.3707	21.1926	19.8831	23.3149	22.6739	20.8413	21.0903	20.6021	23.9277	20.9343		20.5896	23.0419	22.501	17.6998	20.0541
19.4387	18.8481	19.4216	18.9542	19.6456	17.4299	18.0277	18.426	19.3683	18.2818	19.9704	17.6111	19.5197	18.1065	18.77	18.8345	19.205	18.04	17.3912	17.1992	17.5377	19.3432	17.6721	19.3142	19.5395	19.2712		19.8447		19.3141	18.9527	18.0845	17.7383	19.6111	17.4425	17.0788	19.3556	18.9089	19.1684	16.764	18.3544	19.6096	18.7077	17.6151	15.9259	19.5754	19.2553	19.8001	19.2782	19.2415
18.0259	18.5045	17.4926	18.8565	17.7693	19.5081	19.5322	18.8436	18.1007	15.6936	17.6946	19.0587	18.4301		18.7671	17.2736	17.4031	19.2946	19.9655	19.4059	19.4398	18.2321	18.793	18.0539	18.3565	17.9639	18.2092	17.9563		14.4491	18.0221	19.0662	18.9439	17.376	18.9618	19.8379	17.6442	18.4239	17.4697	19.2528	18.6708	17.1692	17.801	18.6091	19.2759	17.6854	18.0963	18.2862	18.3636	16.7013
18.1499	18.6926	17.496	18.6969	16.2833	19.099	19.1732	18.7683	17.7958	19.4378	17.8489	19.0039	18.6621		18.7661	17.3045	17.7495	19.036	19.734	18.8843	19.4968	17.958	18.961	17.7198	18.4569	17.6945	18.603	18.6669			18.3542	18.8562	18.9651	17.0794	18.5794	19.7478	18.6008	18.4135	17.6306	18.9324	18.9645	16.9589	16.625	18.6406	18.6913	17.5309	18.6551	18.1747	17.8878	16.3318
17.5695	18.6329	17.8149	18.7921	17.9119	18.9056	18.9034	18.6038	17.6749	15.3901	18.1612	19.0531	18.8004		18.765	15.512	18.0184	18.8396	19.0942	16.8942	19.218	18.4444	19.0126	17.9756	18.8316	17.5649	18.0865	18.2058		16.0645	18.5074	18.8491	19.0453	17.8696	18.9792	19.2674	18.2934	18.6241	17.9989	18.9174	18.7796	17.1977	16.5797	19.2236	18.4758	17.9944	18.0681	18.1129	18.5459	15.9846
18.4761	18.0429	19.0363	18.9901	19.4989	17.624	17.1239	19.1434	18.5227	18.9467	19.5599	17.291	19.7897	18.5256	18.7581	18.8913	19.1601	17.5671	16.6723	18.3385	16.9776	18.6784	18.2379	19.3539	17.9597	18.0097	19.038	18.5582	19.9758	18.4763	18.5648	17.9819	17.7935	19.7108	18.1695	16.9194	19.3385	18.4026	19.0704	17.9696	18.3809	18.5063	18.9283	18.5716	17.312	18.3022	19.0366	18.7685	18.3317	18.658
18.4706	17.6501	19.1816	18.8239	19.5464	16.8562	15.8547	18.8601	19.3278	19.4226	19.9435	17.6161	18.5955	18.4827	18.7465	19.0861	18.9884	17.2107			15.3615	19.4713	17.6162	18.4208	18.8802	17.7258		18.7911	18.8998	18.5851	17.9517	17.1777	18.0283	19.7529	17.3047	15.232	19.6622	19.3489	18.6937	15.6983	17.8806	18.7469	19.443	17.211	17.4474	19.0366	19.0817	19.2552	18.9296	19.8999
18.4854	17.5389	19.5517		18.409	19.5123	16.456	19.6546	19.5707	18.3253	16.7907	17.6701	18.1747	18.7959	18.7184	19.3931	19.4603	16.9421	16.8218	16.9775	16.7592	17.7821	17.6968	16.0676	17.8636	18.7946	22.1626	18.8045		17.2267	17.4449	18.2914	18.1279	18.8687	18.2171	17.3272	17.1305	18.5387	19.7318	17.7961	18.2017	17.0374	21.4502	18.5993	17.7676	17.8917	19.0857	20.5925	19.2354	19.2237
18.1579	19.5139	15.8442	18.7871	15.8717	18.3236	18.4103	18.4772	18.9147	15.8796	18.4427	18.4271	19.2388		18.7037	16.3298	16.4698	19.476	19.8082	18.6411	19.0818	17.8538	19.3322	17.9918	18.9036	18.2687	18.3099	19.2014	17.1566	14.6728	18.3018	17.8347	18.9309	17.5409	18.7949	19.1793	18.5728	19.0587	18.8242	19.3221	19.1963	16.5821	17.2175	18.6369	19.5766	18.0783	18.0367	19.7692	18.7142	16.9529
19.2737	18.3847	18.5357	17.8581	19.1132	17.9271	17.8976	18.3199	18.8888	18.7586	20.4298	18.3765	19.5635	21.0036	18.7035	19.0357	19.1092	17.5873	17.5118	16.8237	17.5964	19.0509	18.2763	18.9961	18.5585	18.4718	17.4808	18.6782		18.7557	19.5234	17.2946	18.3015	18.9093	18.3909	18.4746	19.8017	18.7446	18.9858	17.5494	17.5699	18.738	18.8604	18.5736	16.5245	19.1113		18.3236	18.6959	20.1671
19.9197	17.9688	19.3329	18.5996	19.6849	17.0615	16.8875	18.4038	19.7594	19.6183	20.1627	17.8938	19.7267	18.2096	18.6986	19.981	19.4999	17.4096	16.0685	17.2512	16.3912	19.819	17.9384	18.8724	18.7363	19.0103		19.7995		18.9598	18.421	16.9622	17.1039	19.6892	16.9432	15.1269	19.5586	18.7909	19.1337	17.117	18.4285	19.7241	18.9431	17.7758	16.5568	19.3881	18.9864	19.487	18.6628	20.0663
17.8869	18.9547	17.6105	18.8152	18.0433	18.9623	19.0897	18.6646	18.2806	15.2105	18.5776	18.8028	19.009		18.6887	17.1592	17.651	19.3974	19.4708	18.6715	19.2253	18.3223	19.1172	18.6484	18.8222	18.3997	19.0391	18.8915	19.1684	17.175	18.4185	19.0099	19.0027	18.3505	19.0521	19.498	18.6998	18.6961	18.3383	19.3507	19.0583	18.2225	18.1879	18.083	18.8841	18.3247	18.642	18.7612	18.7827	17.0931
18.6066	18.5618	17.968	18.6714	18.3679	19.2678	19.2245	18.3643	17.8642	15.3555	17.354	19.505	18.3533		18.6844	17.2188	18.2934	18.7148	19.4427	18.7249	19.4437	18.323	18.624	17.8349	18.1726	18.0547	18.5229	18.3158	18.2121	17.2015	18.2599	19.1181	19.044	17.1546	18.2268	20.2767	18.5043	18.1746	17.3138	18.7941	19.1343	18.71	17.7269	18.4682	18.139	18.2414	18.9745	18.0722	17.7546	16.9228
18.9504	18.7608	17.4511	18.9963	17.6966	18.5078	19.1504	18.8126	17.2487	16.5528	18.0879	19.3334	17.8972	15.3709	18.6834		18.1637	18.9425	19.3665	17.9599	20.2664	17.8617	19.0432	17.9681	18.0774	18.2172	18.3573	18.6688		17.5819	19.2662	19.2823	19.2206	18.0327	19.0971	20.2698	18.547	18.6673	18.1844	19.2381	18.6106	18.0883	16.6581	19.2612	18.6438	18.4197	19.0946	18.0143	18.8044	18.3078
17.7801	18.6805	18.243	19.123	17.9221	19.6922	19.5113	19.1196	17.6816	16.3478	18.8053	18.9446	19.6133	15.8159	18.6688	16.3559	18.5387	19.766	19.2839	19.6492	19.6463	18.8044	19.5669	18.4841	19.74	18.4854	19.2032	19.2797		16.7906	19.1846	19.368	19.5988	18.4835	19.9857	19.7448	18.4453	19.348	18.5768	19.7729	19.5115	16.9454	18.4238	19.6453	19.5026	18.9829	19.1911	19.2242	19.0207	17.291
18.3345	18.8896	17.4246	18.7585	18.1315	19.2135	19.5768	18.4085	18.438	15.0274	18.2441	19.4819	18.9438		18.6543	17.146	17.6129	19.4549	19.7262	19.0388	19.6816	18.3819	19.1605	18.3135	18.9355	18.4788	19.1181	18.9132	18.4071	17.2692	18.752	19.2528	19.0663	18.1026	19.1152	20.1269	18.5537	18.8254	17.822	19.461	19.3469	17.5895	17.1906	18.6987	19.1189	17.9332	18.8571	18.223	19.0347	16.7558
20.5172	19.1858	18.3293	19.4667	19.094	18.4411	19.6931	20.6614	19.6811	19.0406	20.004	19.1889	17.374	15.693	18.6522	19.8076	19.956	17.218	17.7836	20.6187	19.1016	17.3531	18.7052	18.3483	19.8357	19.1043	21.2338	16.8369	19.7401	20.4336	17.1904	17.7614	19.3775	19.9577	17.5624	18.3935		20.689		17.673		21.2138	21.9007		18.7245	20.6608	20.012	20.3066	18.603	19.3868
18.7243	18.6208	16.914	18.2708		19.6896	19.7329	19.9957	18.9469	16.134	17.471	18.834	18.2795		18.6452		16.489	19.8459	20.8799	18.3366	20.2048	19.0216	19.5608	18.683	18.2252	19.0684	20.0211	19.4343		17.0752	18.364	19.196	18.709	16.1508	20.0673	20.3556	17.9762	19.5212	17.0802	20.6012	19.2354	16.9747	18.3847	19.3887	19.911	17.5463	19.5924	19.3715	19.5608
18.9555	17.3257	18.6884	17.8657	18.9435	17.4797	17.3186	18.2598	19.0756	19.1299	18.9273	16.7433	18.7939	18.6894	18.6437	19.339	19.3569	17.1104	17.1608	15.8966	16.2168	18.9418	17.7415	17.9056	17.6123	17.5748		18.8479		18.5908	17.6321	17.0303	17.7803	19.0935	17.3922	16.0111	19.6182	17.823	18.3588	17.5744	17.522	18.5786	19.3036	18.1771		18.6288	17.9757	17.8699	17.5731	18.2385
19.6869	18.9226	18.3507	18.9965	18.4895	18.512	18.7583	18.595	19.4039	17.9934	19.0447	18.9767	18.9226		18.6411	19.0931	19.5889	18.8967	19.0283	17.1993	19.0539	18.559	19.4238	19.8393	18.7529	18.7195	18.587	18.6711	18.5892		18.7563	19.0495	19.0127	18.5626	18.6936	19.2674	19.1671	19.1028	18.1725	19.221	19.1257	17.9525	18.6003	18.5246	17.8266	18.1489	18.1201	19.4784	17.5339	17.3657
17.589	18.9059	17.4012	18.2592	17.1923	18.9656	18.9331	18.8215	18.0681		18.0181	18.8708	18.1945		18.6303		17.3179	19.0128	19.1905	18.5218	19.1606	17.7755	18.5523	17.0351	18.087	17.9403	18.0472	18.0814		16.2155	17.891	19.0892	19.1187	17.6355	19.0179	20.2571	18.4135	18.4583	17.2959	19.6625	18.5892	17.2408	16.3443	18.611	18.8303	18.0609	18.3626	17.4995	17.7289	15.2619
19.7107	18.2312	19.915	18.4018	20.3599	17.8555	18.0547	18.2571	19.2477	19.4931	21.041	18.476	19.773	19.2242	18.6161	20.5215	20.1796	18.1612	16.9938	17.8938	18.2403	19.9172	18.7914	19.3018	19.909	19.4942	16.8373	20.7992	17.9522	19.6553	19.0464	17.5207	18.0655	20.1137	17.7398	17.6593	20.0345	19.3913	19.4523	17.936	18.3808	20.2671	20.1039	18.7467	16.7237	21.0958	19.4904	20.2527	18.5331	20.0759
18.245	18.2193	17.9133	18.9862	17.0825	19.2144	19.3996	18.7178	18.1117	16.7365	18.5171	19.3184	18.6493		18.6011	17.1849	17.0577	19.0466	20.0891	19.0336	19.6413	17.8693	18.6444	18.4899	18.7135	18.9331	19.3444	18.4708			18.4266	19.3034	19.129	18.1517	19.2579	20.5233	18.6448	18.8937	17.784	19.925	19.6072	16.7595	18.5886	18.9863	19.7961	18.0084	19.0159	19.089	19.3419	17.8783
18.5299	19.2143	16.3024	18.8901	16.6868	18.0915	18.6435	18.8636	18.1497		18.3421	18.3877	18.3709		18.588	16.7419	17.5663	19.2402	19.3275	18.9941	18.8386	19.0911	18.5406	18.4716	18.6242	17.4841	17.4402	19.2948		15.6193	19.0298	18.3989	17.5897	16.5259	18.1651	17.9738	18.0207	18.5165	18.6843	18.1884	18.2693	16.3519	16.0742	17.3925	18.5177	18.6761	18.2108	18.5997	19.2008	15.1056
17.9891	18.6804	17.6787	18.5144	17.4987	18.6941	18.5671	18.5307	18.1066	17.3276	18.2545	18.7901	18.413		18.5711	16.7653	18.48	18.9496	19.2399	19.0902	19.1089	18.3447	18.919	18.598	18.6386	18.6919	18.6101	18.4304	18.0714	18.1202	18.1947	18.5161	19.0479	17.9639	18.9454	18.2743	18.3947	18.2596	17.6637	18.9819	19.274	17.3333	17.6033	18.3277	18.5175	16.9149	17.8433	18.5685	19.2249	17.6229
18.4881	18.3474	17.0534	19.2195	17.8067	18.3028	18.3294	18.2076	18.7291	18.7422	18.7569	18.048	18.337		18.5647	17.0933		18.2869	19.1321	17.487	18.5112	20.4746	17.4112	18.5158	18.5553	17.6944	18.8093	18.4182		17.4003	18.3664	15.9553	18.1548	18.0341	17.9705	18.6076	18.4152	18.4496	18.1797	19.0958	19.1849	17.151	17.3386	18.9105	18.5268	18.7261	18.0684	18.4717	18.3968	17.9136
18.0592	18.4501	18.091	18.7876	17.9421	18.8596	18.7296	18.5455	18.6683	16.7548	19.5996	18.997	19.2679		18.545	17.4227	17.3967	18.7687	18.6336	19.0397	19.1616	18.0308	18.4793	18.3952	18.2691	18.4662	18.4569	18.3117	18.0541	16.5563	18.4638	18.9324	19.1329	18.7105	19.0973	19.5643	18.6733	18.6368	17.9666	19.5205	19.1117	17.4715	18.2167	19.4478	18.6873	17.6989	18.5765	18.3116	18.2679	18.3121
20.4536	19.5228	17.603	18.0722	17.1879	18.2878	18.7374	18.4353	18.3149	18.0735	19.0569	18.3376	18.5049	20.542	18.5213		17.1929	17.8231	19.3422	18.9811	19.1914	16.642	19.9801	20.2774	17.5274	17.4626	15.9356	17.5017		16.3397	19.0197	17.3335	17.1782	16.8979	18.8693	19.5878	20.5131	18.5572	17.4621	18.505	18.367	16.7975	16.427	18.7889	17.9465	15.4735	17.792	17.4366	20.382	19.0013
18.3711	19.8695	18.4162	19.562	17.7755	18.7978	19.3868	19.3323	18.3597	15.2909	18.7181	19.6895	19.8162		18.5194	16.1778	18.9	20.0626	19.8233	18.542	20.0928	19.1907	19.1329	18.2413	19.4638	18.5321	19.328	18.9695	18.5956	17.6798	19.2135	19.318	19.3316	19.1198	19.2122	20.1869	19.4171	19.6585	18.6901	19.4416	19.87	18.06	17.4659	19.8234	19.4103	18.1308	18.5203	18.6114	19.9137	17.2198
19.2922	17.8988	19.385	17.6418	19.7423			18.7931	19.4969	19.3318	20.025	17.7345	19.269	18.4967	18.5172	19.7712	18.6506	17.6608	16.4397		16.6197	19.3715	17.4479	18.383	19.312	18.0376	17.0833	19.2813	19.832	19.1107	18.2154	18.4535	18.0392	19.6473	17.7029		19.6798	19.3425	19.3999	18.432	18.694	20.0234	19.672	19.468	17.0544	19.6775	18.923	19.5034	18.8572	19.9731
18.7218	18.5679	17.0802	18.4634	16.6694	18.6513	18.7051	18.8427	17.9588	17.2229	17.5089	18.2954	18.0668	15.5069	18.5027	17.3169		18.7549	19.8427	19.3952	19.8449	18.4984	18.4231	18.3108	17.4159	18.0572	18.9102	16.9371	19.6223	17.242	18.8855	17.8272	18.2372	17.1115	18.5503	18.4738	18.3301	18.2056	17.9522	19.2056	17.6412	17.4198	17.0981	18.1883	18.7151	17.7687	18.556	17.8175	18.12	16.2869
17.5228	17.3546	20.1038	18.6856	19.7688	15.6437	16.7613	18.4938	19.6823	19.3595	19.9514	17.9468	19.6373	17.0946	18.5004	18.553	19.6446	17.0092	15.7262	17.335	14.7206	19.6926	17.2695	18.0878	18.7644	17.9659		19.3246	20.748	18.2979	17.5171	17.0576	18.4273	19.5523	16.0443		19.7715	18.7998	19.2239	16.2904	18.7249	18.7107	19.217	17.8727	18.2227	20.2023	19.0761	18.727	16.1043	19.5529
18.2117	19.0821	17.5936	17.1097	16.4883	18.3832	19.0913	18.7625	17.7418	15.3169	17.0453	17.9754	17.8485	14.2602	18.4989	16.6505	17.0452	18.7955	20.074	19.2256	19.7475	18.6656	19.5591	19.2929	17.8914	18.1418	16.9168	17.9358	18.8189	16.9402	18.3818	19.0079	19.0244	17.4145	19.7114	19.6437	18.5783	18.8365	17.9285	18.984	18.8092	17.1866	17.0938	18.6707	19.3843	17.221	18.5066	18.7217	19.3743	17.2756
17.3191	17.8894	18.0001	18.6745	18.142	19.739	19.3434	19.5813	18.0333	16.6258	18.7286	19.0214	18.9042		18.4954	17.269	18.2783	19.5344	19.6324	18.4428	19.8241	18.9335	19.3092	18.3001	19.1336	18.7913	18.8814	18.745	17.9828	16.8086	18.7398	19.5741	19.6589	18.3511	19.7103	20.1769	17.7572	19.3975	18.0362	19.7448	19.2913	18.0209	17.8591	19.3067	19.3795	18.244	18.8379	19.1503	18.3076	16.8416
19.2972	18.9932	19.6727	19.7476	19.4083	16.7814	17.1236	18.5269	19.5572	18.9592	20.0043	17.8237	20.6699	19.4863	18.4918	20.0351	20.1073	17.9499	16.0355		15.6773	19.5474	18.013	19.8543	20.0143	19.1564		19.7435	18.0284	19.8881	19.2674	17.3981	17.8181	20.6174	16.5717	17.0915	19.8547	19.0832	19.6251		18.4391	19.501	18.581	18.7468	16.4603	19.7578	18.987	19.0806	18.8074	19.6581
18.3317	18.7175	16.1562	18.4802		17.63	17.9022	18.4923	18.0576		17.489	18.144	18.4603		18.4894	16.2193	17.377	18.8856	19.3528	18.7585	19.0601	18.2025	18.3368	18.0783	18.6119	17.4823	18.2853	18.6537	18.1453		18.1725	18.5546	18.8292	17.842	18.5922	19.2212	19.1513	18.819	17.987	19.1836	18.3531	16.4299	15.9953	18.6454	18.924	18.2625	17.9264	18.3063	18.4557
19.1877	19.3259	18.3624	19.5198	18.4669	19.5845	19.6986	18.8914	18.4385		18.6274	19.5683	19.1979	17.1095	18.4884	19.4112	17.7754	19.5774	19.3088	18.8795	20.0014	19.4034	19.6644	18.6515	19.34	18.628	19.3769	19.1381	19.1673		18.8314	19.7761	19.2655	18.971	19.4395	19.3104	18.8959	19.1474	19.0731	19.332	19.4436		17.4359	19.8626	19.1343	18.9979	19.5563	19.0355	19.1711	18.5412
18.8929	18.2271	19.8166	19.4438	19.3647	17.5897	18.0928	18.4423	19.3202	19.2688	19.4732	18.2253	19.8549	19.0411	18.4663	18.9984	19.3991	17.8716	17.1696	17.389	17.2729	19.6435	18.8391	19.1478	18.7682	18.7736	15.8276	19.9109	17.4078	19.3855	18.6309	17.4156	18.3608	19.7998	18.1623	17.4337	19.5482	18.0057	19.5196	17.0021	18.696	18.946	19.1009	18.5405	16.9602	19.4943	19.7578	19.1566	18.6907	18.9888
18.4758	18.1425	18.6081	18.3498	18.7121	17.3117	17.4363	19.612	18.7511	18.1878	18.4293	17.4962	18.866	17.1993	18.4648	19.0601	18.3373	16.7148	18.0853	19.6461	17.3938	19.1308	17.8993	18.7419	16.5611	18.9964	20.2784	16.4914	21.4629	18.3133	19.1075	17.0234	16.6245	18.0861	17.9964	16.8028	18.9813	18.6723	19.0231	17.1248	18.092	17.4733	19.6483	18.6725	16.6279	18.5086	18.436	18.2725	18.2828	17.7124
19.6544	19.0605	18.2176	18.8637	18.4136	19.2524	19.0657	18.5178	17.1208		18.4915	18.7558	18.5882		18.4627	19.1031	17.1514	18.845	19.2828	18.0059	19.4498	18.8234	19.0271	17.8082	18.5074	18.5844	18.9438	18.2942	18.0199	16.6703	18.5142	18.8908	18.9362	17.8996	18.9632	19.9522	18.5683	18.3855		19.6534	18.5066	20.2035	18.6059	19.0594	19.0033	17.2513	18.6082	18.6459	18.6443	17.6891
18.3192	18.4847	18.2608	18.8207	16.4152	19.0892	18.9575	18.9629	17.2105		18.0001	18.9603	18.5385		18.4574	17.3862	17.8058	18.6589	19.2047	19.1004	19.2971	18.5441	18.7937	16.8887	18.2647	18.2676	18.4072	18.3053	18.0124		18.5714	18.9863	19.1122	17.887	18.8664	19.717	18.4675	18.7494	19.0815	19.2389	18.7344	17.6396	17.35	18.7322	18.6093	18.5638	18.435	18.3512	18.2247
19.3378	19.075	18.1109	19.4819	18.0324	19.5021	20.1367	19.2986	18.1151	17.2517	18.2881	18.9401	18.4402	16.0086	18.4494	15.4661	17.4302	19.5461	20.3137	19.047	20.4481	18.8106	19.3713	18.4492	18.2503	18.7168	19.5397	18.4746		16.8218	19.0545	19.3923	19.0672	17.2661	19.5948	20.9938	18.2105	18.9254		20.7097	18.8199	16.3989	18.3469	19.1243	19.3223	17.1931	19.2177	18.6789	18.9607	18.2398
17.9956	17.8269	17.8694	18.1534	17.61	17.8624	18.1581	18.9565	17.9436	16.8858	17.3102	17.5896	17.7986	16.6685	18.4438	17.105	18.0751	18.0366	18.2632		18.3744	18.3825	18.278	18.2015	17.7313	17.741	18.1602	17.5365	19.0434	18.6718	18.3971	16.9968	17.7519	17.4015	18.0662	17.695	17.4468	17.5781	17.9694	18.1493	17.5147	17.3936	21.2234	16.7761	17.0206	17.6902	16.7055	17.7498	18.2827	17.8545
18.5037	18.4173	19.803	19.2232	18.9987	17.9028	17.9084	18.453	19.6537	18.8221	19.8426	17.945	19.6152	18.8211	18.4352	19.3578	20.2615	17.8447	17.7556	17.213	18.4726	19.233	18.7746	19.2877	18.9603	18.8851	19.7996	19.6916	24.9345	18.5899	19.4609	18.6102	18.1409	20.1562	18.2635	17.6262	19.4673	18.5827	19.82	17.781	18.2896	19.0738	18.6278	18.3957		19.0916	19.1326	19.2964	18.4642	19.207
17.2914	17.6706	18.0177			18.8262	18.3893	18.3094	18.5634	17.6425	18.7569	17.4672	17.5077	16.9707	18.4315	15.2553	18.2989	17.2938	17.4878		17.0637		18.4001	17.9435	16.9214			18.3624		17.4966	16.3096	17.393	17.2219	18.4088	18.147	17.7218	17.516	17.7021	17.512	18.2342	18.438	17.5522	19.5703	18.1083	17.1188	14.4293	17.4258	18.6264	16.841	16.4403
17.2356	18.1741	18.1821	18.3091	17.9558	18.8695	18.8701	18.3862	17.9009	17.7069	18.3872	18.6721	18.0758		18.4296		17.7434	18.8613	19.5081	18.8334	18.8893	17.9886	18.8789	16.7636	17.8767	17.2497	18.6786	18.1764		16.2623	18.3738	18.7329	18.4889	18.6015	18.7695	19.2508	17.753	18.1034	17.2345	18.8578	18.7402		17.3028	18.2458	18.8974	18.6151	18.2447	17.9991		16.8739
19.3309	18.0934	18.5363	17.6666	19.5494	18.5191	18.2453	17.5654	19.1625	20.0241	17.9156	18.2765			18.4223	19.8528	19.723	17.3902	17.0153		17.3659	17.6097	18.3165	19.789	19.9457	19.2189	18.8216	17.738	18.782	19.7952	18.0958	17.0796	17.2951	19.8708	17.3673	16.4021	18.4213	19.4582	18.9137	17.7036	18.9607	20.7756	20.3058	18.4121	18.9532	18.2062	19.4485	19.6895	18.261	18.6255
18.9158	19.0013	18.8397	19.3465	18.4071	18.6815	18.7287	19.4325	19.1519	17.8242	19.9568	18.5263	19.6913	16.5953	18.4131	18.579	18.0662	18.6349	19.3693	18.5194	19.6439	18.9697	18.9294	19.4344	19.1692	18.9064	19.3292	18.8045	18.3068	17.6219	19.0886	18.1216	18.398	19.5515	18.8364	19.0812	18.9387	19.0939	19.401	18.6728	18.5612	17.4049	18.898	18.8397	19.3595	18.3642	18.5286	19.1185	19.1734	18.7926
17.8257	17.4237	19.3071	18.5472	19.4255	17.1459	17.0798	18.1959	18.8737	18.9164	19.3328	17.196	18.6877	18.1152	18.4064	18.9106	19.3521	16.9971	14.7918		16.3239	18.6673	17.7126	18.013	18.1377	18.0625		18.9637	21.8244	18.0409	18.0619	17.2554	17.1152	18.8889	17.6828	17.0543	18.3886	17.5151	18.4545	17.3303	17.6682	18.7361	17.9466	18.0068		18.6972	18.7254	18.3757	16.775	18.1499
18.9702	18.6088	19.5614	18.3828	18.996	17.5137	18.2071	18.0803	18.4291	19.0934	18.6746	17.39	18.0399	17.529	18.3995	18.887	19.6866	17.5588	17.2485		16.1281	18.6244	18.1776	19.3092	18.576	18.6295	17.964	19.0277		20.0964	18.3753	16.9822	17.3441	18.9516	16.673	16.5917	16.527	17.3813			18.3091	19.8985	19.1864	17.6822	15.8405	19.0641	18.5481	19.697	18.1742	19.241
16.6676	18.0252	16.4549	18.0745	17.3428	18.4703	19.1382	14.6008	17.7574		18.0238	18.5589	17.8651	16.082	18.3969	15.6762	16.9437	19.2787	18.9767	18.2408	18.9788	16.8888	17.8175	16.4348	18.0492	17.6219	18.0777	17.9005		14.3167	17.8054	18.1537	18.5201	16.7658	18.053	18.8955	18.0231	17.4842	15.6972	18.2463	18.6943	17.0794	17.1561	18.6942	17.3943	16.6251	16.5923	18.162	18.182	17.4295
16.9943	17.8173	17.541	18.4575	16.4603	19.0632	18.9547	18.005	17.288	15.3607	17.1281	18.3399	17.7277		18.393		16.7377	18.8115	19.2967	18.6579	19.0389	17.0936	18.0991		18.1025	17.6962	18.6655	18.3383	16.7339	15.9876	17.7008	18.0519	18.6881	15.829	17.8164	18.9973	18.1112	17.1001		18.9365	18.4639	16.2398	17.4267	18.2361	18.1911	16.4482	17.9331	17.9786	15.0338	15.8232
18.0276	18.2055	16.209	18.2953	16.532	17.747	18.0421	18.4088	17.7362	15.1154	17.9234	18.2149	18.1054		18.3905		16.5251	18.6266	19.35	18.4137	18.7873	17.6039	18.1115	17.4682	17.7349	17.2218	17.5571	18.0516		16.5193	18.1301	18.1739	18.2421	17.2034	17.8341	19.2971	17.8145	18.2344	17.6352	18.3698	18.2619		16.715	18.5439	18.5941	17.2164	18.0338	17.8036	18.0938
18.658	18.4356		17.8374		17.7864	18.2835	18.6427	17.4167	16.1838	16.8378	18.1184	16.9182		18.3684	15.9552		18.31	19.4452	18.1561	19.7194	17.7364	18.2125	17.8671	17.7465	18.0001	18.029	17.9529	18.7961	17.7719	18.3737	18.202	18.2353	16.1347	18.3285	19.6411	17.7325	18.658	18.0245	18.7937	17.7611	16.5223	17.6591	18.0835	18.8347	16.82	18.3665	18.0811	18.3289	16.0096
16.4041	17.9885	18.3552	18.8735	17.7926	18.8806	19.1312	19.0315	17.7587		18.559	18.8523	19.2292		18.351		18.662	19.4856	19.2273	18.8077	19.2773	18.5182	19.2233		19.3275	17.6656	18.2857	19.5439		17.0996	18.8252	19.1376	19.2154	18.0413	17.9744	19.2293	18.3604	18.3127	16.8901	18.7214	18.3929	16.8113	16.2864	18.5662	17.8654	17.6633	18.4178	18.269	17.7138	16.4926
17.5605	18.1285	16.7605	18.453		18.7129	18.4341	18.4882	18.1954		17.695	18.6947	18.0992		18.3363	16.4596	16.6278	19.067	18.7592	18.0013	18.9149	17.9719	18.7168	18.2721	18.2867	17.3911	18.2942	18.0718	17.9457	15.7976	18.2465	18.5785	18.8587	17.6444	18.8742	18.7033	18.2419	18.0716	16.9375	19.0718	18.892	16.7971	17.4868	18.9522	18.1313	17.6269	17.869	18.2107	17.8578	15.744
20.3358	18.1844	18.146	19.4895	19.8301	18.8418		19.0977	19.7859	19.444	19.9698	18.0236	18.9648	19.1677	18.3345	19.4627	20.1287	18.3005	17.7418	17.3499	18.4303	17.5616	17.8698	18.4245	18.0327	19.4538	17.4959	19.4886		18.78	19.128	19.249	17.8884	20.5357	18.7252	18.6233	18.769		18.4605	19.2575	18.4158	18.112	19.873	20.0642	17.5553	22.317	19.3346	19.3401	18.4655	18.8845
18.4455	18.1341		17.5364		17.8226	18.6993	18.8278	17.8774		17.0251	17.837	17.522		18.32	15.7663	15.6723	18.2851	19.7555	18.5196	19.4449	17.8652	18.2896	18.3792	16.9338	17.5427	17.8539	16.8065	17.5682	16.753	18.4123	17.2015	17.5903	16.8724	18.5669	19.3881	17.1963	18.0113	17.5783	18.4499	16.9764	16.1808	14.4869	17.9126	18.7776	16.9338	18.0189	16.312	18.5526	16.1682
18.7414	17.6713	19.5343	18.1947	19.3911	17.5401	17.2466	18.6119	17.8627	19.094	19.9177	17.6868	19.464	18.786	18.3078	19.232	18.3728	17.2797	15.8819	16.6291	16.9997	19.3878	17.8838	18.3755	18.1058	18.0483		18.8854		18.1793	18.0532	16.7385	18.0476	19.4995	17.3174	15.4761	19.3132	17.9112	18.7932	17.1049	18.2111	19.2503	19.085	18.4209	16.9365	19.5837	18.8257	18.8929	18.3014	19.3807
18.3948	17.1367	19.9819	18.0442	18.7282	18.3468	18.5682	18.892	19.3343	19.7815	18.7968	18.002	18.5266	18.4668	18.3049	18.7705	16.0661	16.7895	17.4895	17.963	17.3065	18.8954	18.4913	18.2557	15.7254	19.0346		17.496	17.8122	18.8533	16.4564	18.4008	17.5327	19.5538	17.5987	14.5872	18.8018	18.4182	18.5099	17.8892	17.192	18.0595	19.2356	17.1958	17.5697	17.7944	20.3593	17.5264	17.252	18.7115
17.9032	17.2423	15.6342	17.1543		18.2293	17.944	19.1105	17.565	16.4232	17.0888	17.4478	17.2542	14.6207	18.2817		16.5357	18.7218	19.509	18.6079	19.3977	18.1239	16.9671	16.9723	16.7673	18.1865	18.1423	16.8647	19.0978	16.1351	17.9729	17.5247	17.5127	16.4053	18.2878	18.88	18.255	17.9928	17.4946	19.1346	16.3508	15.6541	16.1347	18.4267	18.4711	16.9985	17.6483	16.5881	16.3644	16.4247
17.6376	17.8108		17.4538		18.7692	18.9321	19.0978	17.5446	16.9571	16.6014	17.8718	16.6305	15.3736	18.2812			18.5259	20.2291	19.519	19.5904	17.38	18.0375	17.6111	16.7449	17.4741	18.5804	16.9208	17.7166	16.3136	17.3797	17.7436	17.6379		18.82	19.4545	16.6847	18.1694	17.3011	19.1965	17.005	15.3364	16.4347	17.7026	19.3163	16.9089	17.5655	16.4683	16.9498	15.5517
18.0123	18.1062	17.0102	18.1513	15.4815	17.9091	18.6684	18.0377	17.3789		17.4735	19.0247	19.0242		18.2805	16.3702	17.3361	19.0944	18.1702	18.3097	18.5134	17.6884	18.3004	17.5716	18.7809	18.3868	17.0797	18.0245			17.5043	18.6096	18.656	17.835	18.3341	18.8847	17.8633	18.7334	16.7177	18.5292	18.8945	16.9209		18.1587	17.9176	17.7005	18.3243	18.1525	18.1764	15.8142
18.2063	18.8494	16.466	19.0585	16.2559	18.4843	18.9572	19.1198	17.4919		17.5104	18.6983	18.4589		18.2708		17.8555	19.0751	19.1652	18.9313	18.769	18.1652	18.3804	17.8815	18.759	17.6435	18.8848	18.6052		16.1659	18.9267	18.6875	18.4623	17.8185	18.4782	18.0509	18.4883	18.2895	17.7283	18.1909	18.3058	17.6092	18.2639	18.2146	18.7176	17.6017	18.0931	17.5352	18.1322	14.5708
18.9639	18.5299	19.0624	18.5375	18.5189	17.7844	17.9909	18.2997	19.059	18.59	18.4727	16.6003	18.2512	18.0829	18.2436	18.892	18.7542	17.5186	18.8239	17.3267	17.6511	18.2484	18.1842	18.4698	18.0231	17.799		18.9159		18.2325	17.7789	16.5215	16.7579	18.3081	17.4606	17.8417	18.0952	18.0676	18.0953	17.898	18.2777		17.7929	17.3961	17.2704	19.1096	18.3923	18.7077	18.1402	17.8385
18.0269	16.776	19.1555	18.2512	18.7836	17.2792	16.7522	18.5195	19.0258	19.254	18.4188	16.6978	18.4336	18.0636	18.2244	19.1048	18.9999	17.2929			16.7682	19.4076	17.4999	18.34	18.6843	18.3832	17.71	18.9818		19.1042	17.8213	16.61	18.0677	19.5604	16.5318	16.3146	19.2844	18.436	18.733	16.6758	18.6702	19.733	19.3844	16.6204	17.4149	19.3886	19.7396	19.3239	18.0325	19.1391
18.0484	17.6064	18.7673	18.8982	19.182	16.5629	17.2646	18.9572	18.6835	18.5782	19.6589	18.2952	19.9499	18.8909	18.2194	18.6152	19.3478	17.3858	16.7723	16.64	17.006	20.1334	18.6037	18.3978	19.0827	18.7531		19.5969		18.5037	18.3252	16.8111	17.7776	19.9941	17.664	17.1777	19.1814	19.1013	19.8888	17.4179	18.2035	18.4688		18.421	17.768	20.3445	19.4641	18.8904	18.3115	19.3337
21.9992	20.3501		18.8938	18.3687	17.5162	20.0214	20.0032	19.4482	17.7043	19.2411	19.2459	18.2528	15.3583	18.2025	17.417	17.0077	18.9157	18.9003	19.9943	21.4956		22.1629	21.69	15.248	19.2757		19.071		17.4705		18.1832	18.5015	17.0378	20.4628	20.534	22.1196	20.6501	19.8502	20.4232	20.9006	18.633		19.807	17.0097	17.2577	17.6974	18.1313	22.2312	17.8694
17.3015	18.0611	16.7148	17.7972	16.0238	18.3595	18.3997	18.2965	18.6696		17.414	18.5623	18.2891		18.1784	16.8537	17.6492	18.3665	18.864	18.1111	18.5552	17.9501	18.2731	18.2026	18.1411	16.8096	18.4616	18.2622			18.1996	18.3602	18.4283	16.9089	17.9049	19.3309	17.7879	17.9045	16.5411	18.834	18.5909	17.2663	17.1004	18.102	18.4747	18.4399	17.904	17.6188	17.5868	16.1079
17.3844	18.4671	16.455	18.3418	17.2313	17.4623	17.4774	17.9679	16.7826		17.2032	17.9855	17.7094		18.1666	15.9512	16.6476	18.0043	18.1036	17.2541	18.0711	17.2119	18.0575	17.1474	18.104	17.6746	17.768	17.5505		16.4159	17.8454	17.7707	17.5303	17.1625	17.9282	18.3384	17.8478	17.9561	17.3888	17.854	18.0228	17.4028	15.6957	17.9305	17.8569	17.6923	17.4465	18.3678	18.0686
17.8007	18.1949	17.8819	18.8847	17.6896	17.5842	18.2969	19.2345	17.9944	16.313	18.3935	18.9934	18.1783		18.1263	15.7601		18.7267	19.1429	16.4713	19.175		19.3475	19.0264	16.7992	18.3875	17.8376	17.6335	19.1223	16.6673	18.6009	19.4712	19.078	18.5783	17.8578	17.8625	19.39	17.8932	16.7052	17.6225	17.1677	16.6641	17.2817	18.6385	17.2272	16.3731	19.2068	17.6884	18.5338	16.668
17.7861	18.0059	18.6031	18.8156	17.8136	18.7532	19.4995	18.4757	17.8664		18.8321	19.0902	19.1606	17.0465	18.1238	18.0354	18.0035	18.8657	18.9574	18.5824	19.3683	18.9038	19.3388	16.9428	19.1578	18.8758	19.3521	19.0989	19.3454	16.1705	19.6492	18.975	19.0304	18.6579	19.1063	19.3442	19.3047	18.7008	19.2317	18.8442	19.5051	17.2618	17.9165	19.3078	18.1968	19.3129	18.5947	18.4293	19.6249	17.3764
16.9943	17.8963	17.6055	18.0349	16.9769	18.9611	18.766	18.0909	18.4097		18.5553	18.4585	18.1497	15.4568	18.1194	16.5955		18.3488	19.1474	18.9071	18.8572	16.1989	18.062	17.6042	17.8805	18.1513	18.5003	16.8956	17.3935	16.3647	17.7571	18.6564	18.3896	17.8293	19.2793	19.2095	17.7081	18.2374	16.7888	19.0667	18.4092	17.7671	18.275	18.2035	18.8262	17.4746	17.5611	17.2981	17.5959	17.2218
19.5186	17.8515	17.4015	18.6948	17.3681	18.3287	18.327	17.9333	17.5632		17.3625	18.361	17.5823		18.096	16.4992	16.8503	18.5763	18.3685	19.3914	18.3926		18.4205	18.9225	18.0888	18.8471	18.1112	17.9249	18.0562	17.0062	18.1211	18.9936	19.1169	17.6448	19.1246	19.3012	18.7405	18.4203		19.0003	18.9204	17.6545	17.6027	18.6267	18.2462	17.415	18.328	17.7416	18.0272	16.9044
19.2931	17.3867	18.1476	17.9939	18.978	16.3946	16.897	16.7105	18.4333	18.9654	19.1814	16.3491	18.2796	18.703	18.0861	18.9033	17.9277	16.707	17.016		16.2437	18.623	17.5548	17.0616	17.6742	18.5568	16.8708	17.6742		18.3602		16.7648	16.3949	18.6277	16.4783	15.6841	18.3863	17.5985	18.7955	17.4605	17.6896	18.1285		16.4379	15.7703	18.787	16.7935	18.5975	17.3377	18.9958
18.3189	18.0367	18.9246	18.7764	17.1282	17.7509	18.0065	18.0278	18.5149	18.1292	18.2846	17.8929	18.9343	18.0343	18.0718	16.591	18.7821	18.3711	19.1136	17.7668	18.6239	18.9708	17.9252	17.9862	17.4631	17.2993		18.4349		18.0306	17.251	16.7243	18.4396	17.8859	18.4278	19.3385	18.371	18.6022	18.0307	18.8167	18.1356	17.7208	16.9366	17.3133	17.8995	17.435	17.69	18.4841	18.4874	19.4748
17.5204	17.945	17.7018	17.2997	16.8157	19.2078	18.9573	18.5104	17.6992	16.3617	17.4087	18.4474	17.915		18.0311	17.0292	16.9873	19.1606	19.4756	18.1703	19.3769	17.9596	18.2758		18.4103	17.5282	18.7257	18.1347	18.1591		17.9315	19.2182	19.0538	16.0495	18.6261	19.6225	17.6897	18.0347	16.837	19.8146	18.3163	16.3298	17.4206	19.0878	18.493	18.3278	17.7779	17.4106	16.7839	13.7429
17.8343	17.1925	18.6059	18.0799	18.7593	17.4904	17.8111	18.676	18.4516	18.2851	18.1217	17.3099	17.0646	17.6884	18.0067	17.21	17.548	17.4354	17.5839	18.8735	17.734	17.5608	17.9878	16.2395	16.5668	17.5724		17.7879	18.7233	17.8708		18.0902	18.1778	18.5572	17.0237	16.846	18.7285	17.928	17.1638	17.7674	18.5868	18.5876	19.8231	17.3966	17.736	18.2845	19.0797	17.6149	17.4271	18.8104
17.4032	16.8366		18.4552	16.7266	19.0407	17.4545	18.8804		15.6728	18.1557	17.9377	16.6544		17.9998		16.1911	18.9335	19.7839	18.7719	19.2971	17.4168	17.1969	17.2673	18.0843	17.5036	18.6545	18.1928		15.9382	17.7312	18.9161	19.0087	17.4889	18.7831	18.8624	18.4725	18.5165	17.6345	19.8936	17.6327	17.9546	14.737	18.4111	17.5491	17.9059	16.857	17.6502	17.3218
17.9303	17.6191	16.2178	18.2836	16.9003	18.7634	18.6278	18.0088	17.0202	15.5288	17.8206	18.6453	17.6967		17.9955	16.0484	17.5039	18.5687	18.78	18.235	19.215	17.7185	18.2562	17.8335	17.5613	18.2525	17.8749	17.3928		16.1839	18.6859	18.9254	18.8719	17.6993	18.4236	19.8593	17.4405	17.7923	17.3454	18.7085	18.315	16.7286	16.3171	18.1422	17.5353	17.2825	18.6299	17.4323	18.0195	16.0812
15.818	17.6481	18.4053	17.8093	17.2474	18.2949	17.5895	17.7948	17.8642	17.5346	18.1088	17.9957	18.5264		17.9473	17.064	16.6913	17.5588	17.8234	17.4119	17.9312	17.8357	18.3357	18.1366	18.3947	17.6954		18.0505		16.6763	17.9909	17.7144	18.323	17.998	17.62	18.4895	17.7749	18.8059	17.6472	17.7809	18.6958	17.6601	18.0474	18.9666	17.896	17.2299	18.6803	18.1566	17.852	17.09
17.3508		18.7411	17.7566	19.0265	17.4342	16.8214	18.111	18.2814	19.0829	19.4234	17.1382	19.1626	18.1398	17.9275	18.6231	19.0619	17.0542	16.9203		17.1604	19.1642	17.6657	18.2762	18.4426	18.4263		19.1507		18.564	18.1533	16.8682	17.9586	19.1691	18.2131	17.0025	18.701	18.3588	18.8281	17.7333	18.3103	18.0826	18.7204	18.1995	17.5143	19.6239	18.8	18.8079	17.8144	19.2268
17.6169	17.4954	18.1057		18.3071	18.6281	17.9635	17.4168	17.2284	18.6792	20.0905	18.0665	17.8623	21.8414	17.9006		19.2592	17.5216	18.1712	17.3683	18.0494		18.3803	18.1812	17.1962	17.2135	17.6031	16.8022		17.6003	18.9497	17.9609	17.848	18.1537	16.7754	18.9276	18.3449	17.0014	17.2796	17.1884	15.7473	17.6691	18.0169	19.1145		16.4714	18.6558	17.0845	16.2439	19.8943
17.7963	17.3263	17.1507	16.789	15.9471	17.845	18.2276	18.2458	16.8512	15.5227	17.0517	17.5893	17.652		17.8732		15.9392	18.4275	19.7918	19.4463	19.8856	18.1124	18.8042	18.688	17.8924	18.0539	18.2326	17.0433	17.62	15.8091	18.6589	19.0571	19.0878	17.4665	19.4531	19.2466	18.3332	18.5009	17.6017	19.2033	18.7667	17.9022	17.0447	18.3252	19.4776	17.5105	18.3351	17.5887	18.6071	15.9499
18.5006	17.7433	17.8779	20.1797	17.9252	16.7608	17.1017	17.9984	17.7344	18.5848	20.0952	16.6477	18.806	14.7633	17.8268	17.4718	18.0631	18.49	18.8491	17.2376	15.4937	18.1528	17.9814	18.982	17.8736	17.7752	17.7536	18.3709	17.7788	17.1359	18.1999	17.3735	17.2735	19.1122	15.225	19.1934	18.084	19.3722	18.438	19.0986	18.6065	16.7583	18.1353	18.8414	16.5764	17.4396	17.3045	19.5722	18.7336	18.7175
		19.2079	18.4166	19.007	17.6571	17.2142	18.6287	18.4387	18.864	19.4754	17.7965	18.4138	18.5519	17.7915	18.2271	15.9993	17.4066	17.4356	17.5609	17.2173	17.9265	17.9472	17.9505	18.0775	17.0815		18.708		18.8782	18.0584	17.2529	18.107	19.2638	16.9425	16.7438	18.6221	18.5328	18.0788	17.0562	18.219	18.4416	18.622	17.5808		17.3554	19.3066	18.4868	17.6554	18.6741
19.8511	18.0137	19.1227	17.6438	18.3064	18.0182	17.3019	18.6311	18.2073	18.3315	18.789	17.5654	16.4372	14.9204	17.7909	18.5423	14.9502	16.7173	17.3018	16.6819	16.4464	16.7963	17.9517	18.4712	18.9695	17.6495	18.1311	17.8203		19.636	16.6403	17.4144	16.0556	18.8811	17.0444	17.1787	17.4243	18.7999	17.7237	15.4372	19.3988	20.8919	19.6862	15.9793	17.5283	17.0919	19.4163	20.8418	19.0871	17.7435
16.084	18.3739	16.4397	17.6075	16.9054	19.5275	18.9875	18.0047	17.1247		16.7464	18.7277	17.9676		17.7817		16.5595	18.6488	18.8925	18.6079	18.7302	17.3781	19.1364	16.6052	18.256	17.8275	17.8895	17.8321	18.2115		17.112	17.6697	18.5115	17.273	18.8348	17.8011	17.3699	18.2429	15.9083	18.3911	19.0104	16.8641	17.0952	17.6867	17.9238	15.8592	17.773	18.1214	18.7466	16.2917
17.9093	17.0444	18.2637	18.221	17.7403	16.3585	15.7795	18.8219	18.7508	18.2279	16.8639	16.322	17.8997	18.3274	17.7735	18.4015	18.1494	16.6861	16.9374	19.084	15.6697	18.4111	16.666	18.1717	15.8086	18.8056	20.0686	17.645	21.094	19.01	19.3303	18.4298	18.3785	19.2905	18.4446	17.7614	19.8619	20.4772	19.9266	19.1326	19.6743		18.7401	21.5771	15.7577	19.2483	18.7301	19.7009	18.071	17.0804
18.0915	18.2121		18.3419	17.1051	18.82	18.6861	18.3293	18.0298		18.3617	19.1244	18.6383	15.9631	17.7553	17.1383		19.0962	17.0626	17.5464	19.543	18.1735	18.6393	17.8842	18.6542	17.4106	18.3429	19.5861	17.4203	16.622	18.9463	19.3615	18.9605	17.5877	18.8299	19.3984	17.7119	17.8021	18.3087	19.7175	18.5446	17.0812		18.6439	18.5554	18.5274	18.7572	18.6131	18.5821	16.975
18.119	17.8589	17.3	18.0306	17.6185	16.5593	18.0348	17.9933	18.5882	17.6865	17.4268	17.6917	17.8932		17.7403	17.4851	17.5503	17.6935	18.6233	17.8217	18.2801	17.8817	18.0708	17.7117	17.4678			17.9563			18.5316	17.2007	17.4072	16.0189	17.8133	18.0092	17.474	17.6601	16.2729	18.4365	17.3709			17.1793	18.3083	16.5598	17.5422	18.3653	18.3257	18.9556
17.7343	17.189	17.9261	17.7002	18.0631	17.3536	17.464	17.5726	18.1263	17.5624	18.1194	16.7909	17.8421	17.4355	17.6681	18.3511	18.0859	17.275	17.0898		16.558	18.0044	17.5223	17.7511	17.3205	17.7436		18.1867		17.512	15.8167	17.4719	17.4537	18.2127	17.6067	16.9339	17.9918	17.7705	17.4079	17.2221	17.5183	17.4069	18.198	16.006	16.4423	17.9757	17.8923	18.0549	16.2934	18.0057
19.9733	18.6185	18.6501	19.0844	19.1363		16.9307	19.1561	19.4666	17.5313	19.3876	17.4272	18.7115	17.598	17.5622	18.6604	18.9267	17.6328	18.5449		18.0307	18.707	18.5638	18.8654	18.4551	17.5516	16.6941	18.4174		18.3172	18.0677	17.2155	18.0644	18.7155	16.8268	16.43	18.321	18.4272	17.8402	18.8951	16.7013	18.135	18.5218	16.8205	17.6488	19.4212	18.0518	18.5448	18.3604	18.6705
17.9867	17.025	18.7545	17.7428	18.8144	17.5742	16.9291	17.2948	19.2138	18.241	19.2684	17.9679	18.0533	18.9618	17.503	18.5658	18.1655	17.7067	16.8198		17.0428	19.5432	16.2081	18.112	17.9675	17.5654		17.3535		19.0513	18.5437	17.5145	18.4027	19.965	17.1848	16.4871	18.3335	19.0729	18.4152	17.2362	18.4434	18.2198	19.3364	18.1878	17.7091	19.5129	18.7871	18.179	18.3501	18.0631
18.579	17.7281	18.7599	18.3702	18.2522	16.6224	16.9168	17.1743	18.5377	17.1709	18.8698	17.1889	17.9588	18.218	17.4993	18.0136	18.8835	17.4148		17.9984	15.5046	18.0214	16.8922	18.3747	18.174	18.4938		18.1538		17.9486	17.0054	16.7563	17.4134	19.1818	15.4234	16.8491	18.6996	17.8286	17.3139	16.1097	17.7636	18.5946	18.7877	18.3429		18.5292	18.2812	17.9195	17.3121	18.5516
18.3006	16.9187	17.7567	17.809	17.9997	17.3656	16.874	19.2963	18.6207	18.2016	18.6549	18.057	16.6332		17.4187	18.9391	18.3371	16.9942	17.8145	19.1187	16.6646	17.3638	17.8851	16.2058	19.3106	19.3477	18.7654	16.2411	17.9321	19.8792	17.4176	17.9846	18.1758	18.2542	16.9274	17.6899	17.6133	19.9856	17.7049	17.1897	19.6373	21.4728	18.995	18.7385	18.2981	21.0321	18.3205	20.514	19.1484	19.1176
19.76	18.8121		18.373	18.5411	18.3647	18.1173	18.375	18.3868	17.5976	18.4821	18.3475	18.6224		17.4166		17.5898	18.599	18.4414	18.1592	19.3889	17.7429	19.215	19.6799	17.9488			18.427		17.6638	18.7567	18.3008	18.1895	16.3739	18.8441	19.1311	19.3095	17.4227	17.6131	18.0444	18.3193	18.607	16.6742	18.1728	17.4805	18.0883	18.1554	17.1701	19.0108	15.8184
18.0893	16.759	19.4802	18.5944	18.3543	17.8853	18.0869	17.3015	18.6457	18.5338	18.3113	17.0177	18.2249	17.7175	17.3674	17.8099	19.5557	18.4604	18.8388	17.4176	18.0737	18.9774	17.8392	16.6394	18.1026	17.3831	17.2484	19.4375		19.1997	17.5678	17.5555	18.1111	18.4083	18.3409	17.8271	17.5762	17.7257	18.7535	18.6662	17.9918	17.3204			17.7333	17.7538	17.7031	19.0686	18.5658	18.7138
17.0924	17.6597	16.9868	16.5016	17.2351	17.572	17.5493	17.6381	17.559	17.8651	19.8579	18.8207	18.3998	22.0966	17.1365	16.8456	16.9457	17.5739	17.3148		17.8109	16.9817	19.1405	17.0377	18.1736	17.8862	18.2882	17.5262	18.6547	16.2119	19.5086	17.3971	18.6414	17.6368	17.5476	18.6169	19.0847	17.8542	16.5133	17.3937	17.4416	16.634	18.4385	19.4193	17.5053	16.2265	17.9756	17.1525	18.0155	21.0701
19.6557	18.5768	15.9728	18.4258	18.4232	17.1885	18.1427	17.4395	18.0917	17.7054	17.3514	17.145	19.0796	17.1587	17.1217	17.3258	17.4225	16.5898	16.412	17.4449	17.8955	13.9453	17.9425	19.6101	16.356	18.5179		18.4148		16.1362	14.9913	18.0905	16.0654	19.136	19.6714	19.0197	19.2614	19.1726	16.8895	16.6196	17.6577	16.6581	16.9835	17.9924		19.0278	17.4991	19.1342	19.7532	19.6994
19.738	18.4664		18.0547		17.6952	17.4082	18.466	17.8586	17.46	18.9093	17.4025	19.1067	18.2297	17.1139		17.1136	18.5646	18.6381	18.3535	18.7408		19.0986	19.5822	17.4416	18.3029		17.9553		19.171	18.3804	18.729	18.3039	19.1641	18.8739	20.451	20.5122	19.2805	18.929	18.9682	18.4981			17.9613	18.5178	17.9436	16.8607	17.8627	19.9506	16.7957
18.2376	17.509	19.2413	18.0624	19.4062	16.4105	17.0864	17.9135	18.9827	18.8794	19.8436	17.5453	19.7351	18.4677	16.8912	19.2314	19.4392	17.076	15.4439		16.6505	19.9079	18.1284	17.4521	17.5056	17.9947	20.5412	19.1012		18.5238	18.2354	16.3856	16.5402	19.1601	16.0453	14.8159	19.2911	18.6167	19.2403	15.5566	17.8622	17.8454	18.8325	17.622		18.4836	18.9226	18.7298	17.386	19.5173
	17.793	19.2581	17.8188	18.4648	18.3412	18.4335	16.4394	18.4474	17.0622	17.368	17.286	17.4015		16.2469		17.977	17.6905	17.6887	17.3164	17.4685	18.5982	17.7174	18.7442	18.2423	17.6913		17.4513		17.2268	17.8091	16.9901	17.6156	17.9463	16.3478	16.624	17.5518	16.7271	17.1145	16.5994	17.5713	18.2076	17.0048	18.6044	16.8125	16.8916	18.427	19.0609	17.4518
18.846		20.4781	19.9597	19.3719	18.5848	18.276	18.4878	19.9858	18.5558	19.3291	17.633	18.9332	18.5108	16.0125	18.6864	19.3564	18.6322		20.3377	17.7128	17.2685	18.1787	18.9282	18.9898	18.754	17.7895	18.9963	19.2017	19.5628	17.6281	16.7999	17.9219	19.1911	17.104	17.9363	18.8556	18.6571	19.0993	18.1043	19.4313	20.1428	20.5134	18.5291	18.0045	19.0416	17.995	19.503	18.5891	19.5745
22.7907	19.8494	18.6492	21.8238	24.5735	19.6163	19.5433	19.6904	21.9559	20.699	21.5199	21.5351	19.8487			22.0148	23.4208	18.4744	20.9341	22.7798	19.7271		21.5016	22.4602	21.0695	22.9659	21.8778	21.4866	19.7304	22.4022	21.8677	18.6756	17.9141	22.1973	21.5656	20.5103	20.0737	22.9634		20.4904	22.3337	23.0723	24.7127	22.4831	21.8156	20.6719	20.6015	23.1966	20.8568	23.5164
[truncated: 76 more columns]
