# Supplementary material for: Tear Proteomics in Children and Adolescents with Type 1 Diabetes: A Promising Approach to Biomarker Identification of Diabetes Pathogenesis and Complications
Source: Int J Mol Sci. 2024 Sep 17;25(18):9994. doi: 10.3390/ijms25189994 (PMC11432293; doi:10.3390/ijms25189994)
Supplement: Supplementary file 1 [file ijms-25-09994-s001.zip › ST4a - Diabetic_vs_Healthy_freq.xlsx]

## Sheet: Legend
Column titles of the Proteins tab				Description
ProteinNumber:				Row index of the protein in the molecular data
Genes:				HUGO Gene Symbols
Protein.Group:				Candidate protein IDs for a given peptide, after protein inference (Uniprot Accession Numbers)
Protein.Ids:				All protein IDs for a given peptide (Uniprot Accession Numbers)
Protein.Names:				Protein names
First.Protein.Description:				Description for the first Protein Accession ID depicted in the column Protein.Groups
MW_p_DiabvsHealthy:				Unpaired Mann-Whitney p-value
FDR_p_DiabvsHealthy:				Benjamini-Hochberg correction for multiple hypothesis of the Mann-Whitney p values
SGoF_p_DiabvsHealthy:				Correction for multiple hypothesis of the Mann-Whitney p values, using the sequential goodness of fit metatest (was not considered for this study)
mean_Diabetic				Average log2 normalized protein intensity in condition
mean_Healthy				Average log2 normalized protein intensity in control
Log2FC[Diabetes - Healthy]				Difference of the mean values [condition - control]
var_Diabetic				Protein variance in condition
var_Healthy				Protein variance in control
Number of protein quantifications in Diabetic				Number of condition samples were a given protein was succesfully quantified
Number of protein quantifications in Healthy				Number of control samples were a given protein was succesfully quantified
Protein frequency: High vs Low				A within-group frequency threshold of protein quantification set to 20% (arbitrar) would distingush the data to "High" and "Low" frequency proteins

## Sheet: Proteins
ProteinNumber	Genes	Protein.Group	Protein.Ids	Protein.Names	First.Protein.Description	MW_p_DiabvsHealthy	FDR_p_DiabvsHealthy	SGoF_p_DiabvsHealthy:	mean_Diabetic	mean_Healthy	Log2FC[Diabetes - Healthy]	var_Diabetic	var_Healthy	Number of protein quantifications in Diabetic	Number of protein quantifications in Healthy	Protein frequency: High vs Low
2998	TFF1	P04155	P04155	TFF1_HUMAN	Trefoil factor 1	3.42601e-08	0.000113127	0.000249728	15.2219	6.60698	8.6149	46.806	74.3208	46	21	High
1466	IGLV4-60	A0A075B6I1	A0A075B6I1	LV460_HUMAN	Immunoglobulin lambda variable 4-60	4.246e-05	0.0233672	0.000882886	14.0952	6.3828	7.71238	91.7599	88.1888	38	18	High
90	AGRN	O00468	O00468	AGRIN_HUMAN	Agrin	2.75449e-05	0.0181906	0.000656656	16.068	10.1474	5.92064	45.221	84.8766	47	31	High
12	ABCA1	O95477	O95477	ABCA1_HUMAN	Phospholipid-transporting ATPase ABCA1	0.00230179	0.205419	0.00662006	14.8701	9.15874	5.71137	58.6196	85.944	44	28	High
1680	LRG1	P02750	P02750	A2GL_HUMAN	Leucine-rich alpha-2-glycoprotein	0.000241097	0.0581596	0.00230179	14.6491	9.02975	5.61939	38.237	72.4135	47	30	High
1663	LIPH	Q8WWY8	Q8WWY8	LIPH_HUMAN	Lipase member H	5.51545e-05	0.0260172	0.00107376	8.60561	3.07593	5.52969	67.9405	39.5152	29	11	High
2680	SEMA3E	O15041	O15041	SEM3E_HUMAN	Semaphorin-3E	1.30914e-05	0.010807	0.000468777	12.2338	7.08615	5.14764	68.6984	68.4963	38	24	High
1674	LORICRIN	P23490	P23490	LORI_HUMAN	Loricrin	0.0378167	0.599988	0.167753	12.8843	7.7977	5.08656	64.3393	83.6355	40	24	High
1060	FOLH1	Q04609	Q04609;Q9Y3Q0;Q9HBA9	FOLH1_HUMAN	Glutamate carboxypeptidase 2	0.0050155	0.260884	0.0329958	13.7288	8.72639	5.0024	54.2686	77.8945	43	28	High
1719	MAN2B1	O00754	O00754	MA2B1_HUMAN	Lysosomal alpha-mannosidase	0.000656656	0.100444	0.00372907	7.62616	2.67332	4.95284	71.4791	38.0511	25	9	High
3242	VMO1	Q7Z5L0	Q7Z5L0	VMO1_HUMAN	Vitelline membrane outer layer protein 1 homolog	0.000382094	0.070093	0.00328075	8.23537	3.32785	4.90752	67.2148	41.5689	28	12	High
1467	IGLV4-69	A0A075B6H9	A0A075B6H9	LV469_HUMAN	Immunoglobulin lambda variable 4-69	0.00352557	0.236796	0.0180187	19.3409	14.7111	4.62979	48.0697	97.0455	49	39	High
808	DOCK3	Q8IZD9	Q8IZD9	DOCK3_HUMAN	Dedicator of cytokinesis protein 3	0.000249728	0.0581596	0.00286545	15.5197	10.9625	4.55724	55.5123	80.4826	45	34	High
558	CLSTN1	O94985	O94985	CSTN1_HUMAN	Calsyntenin-1	0.000239246	0.0581596	0.00225328	5.59919	1.1049	4.49429	56.2775	16.1959	20	4	High
2358	PTN	P21246	P21246	PTN_HUMAN	Pleiotrophin	0.0304522	0.54701	0.155408	12.7545	8.26963	4.48485	63.8464	80.858	25	28	High
3282	WFDC2	Q14508	Q14508	WFDC2_HUMAN	WAP four-disulfide core domain protein 2	1.05085e-07	0.000173495	0.000346682	17.2922	12.8482	4.444	12.7022	51.9939	53	43	High
1796	MMP7	P09237	P09237	MMP7_HUMAN	Matrilysin	0.00415729	0.242807	0.0280182	14.8215	10.4418	4.37975	50.5371	77.983	45	33	High
1384	IGFBP7	Q16270	Q16270	IBP7_HUMAN	Insulin-like growth factor-binding protein 7	0.00279618	0.228534	0.00684604	7.87827	3.61628	4.26199	66.1675	44.27	27	13	High
3030	TLR2	O60603	O60603	TLR2_HUMAN	Toll-like receptor 2	0.00537254	0.260884	0.0463228	12.6414	8.39311	4.24826	67.5942	77.6206	39	27	High
1458	IGLV3-12	A0A075B6K0;A0A075B6K2;A0A075B6K4;A0A075B6K5;P01715;P01717;P01718;P80748;A0A075B6K2;A0A075B6K2;A0A075B6K5;P80748	P01718;A0A075B6K5;P01715;P01717;A0A075B6K2;P80748;A0A075B6K0;A0A075B6K4;A0A075B6K2;A0A075B6K5;A0A075B6K2;P80748	LV301_HUMAN;LV310_HUMAN;LV312_HUMAN;LV316_HUMAN;LV321_HUMAN;LV325_HUMAN;LV327_HUMAN;LV39_HUMAN;LV312_HUMAN;LV312_HUMAN;LV321_HUMAN;LV39_HUMAN	Immunoglobulin lambda variable 3-16;Immunoglobulin lambda variable 3-12;Immunoglobulin lambda variable 3-12	0.00206415	0.205419	0.00625022	5.77922	1.55009	4.22914	71.281	25.331	18	5	High
205	AQP1	P29972	P29972	AQP1_HUMAN	Aquaporin-1	0.00518448	0.260884	0.0416869	7.51414	3.3416	4.17255	87.7746	46.9241	22	11	High
1440	IGKV3D-15	A0A087WSY6	A0A087WSY6	KVD15_HUMAN	Immunoglobulin kappa variable 3D-15	0.0117683	0.373847	0.080332	7.06388	2.89216	4.17172	96.5096	51.2021	19	8	High
2869	SRGAP2	O75044	O75044;Q7Z6B7	SRGP2_HUMAN	SLIT-ROBO Rho GTPase-activating protein 2	0.00531615	0.260884	0.0461509	6.61689	2.49624	4.12066	78.776	38.3091	20	8	High
91	AGT	P01019	P01019	ANGT_HUMAN	Angiotensinogen	0.00510348	0.260884	0.0344777	10.4256	6.30762	4.11795	74.3651	68.0096	33	21	High
865	EGF	P01133	P01133	EGF_HUMAN	Pro-epidermal growth factor	0.0156351	0.436332	0.0904117	10.0862	6.0156	4.07059	69.609	66.6229	33	20	High
2644	SCPEP1	Q9HB40	Q9HB40	RISC_HUMAN	Retinoid-inducible serine carboxypeptidase	0.000669224	0.100444	0.0039269	5.16873	1.10331	4.06542	56.1605	16.158	18	4	High
2135	PI3	P19957	P19957	ELAF_HUMAN	Elafin	0.00673016	0.274358	0.0534087	6.22835	2.21009	4.01826	64.4745	35.0001	15	25	High
1379	IGF2R	P11717	P11717	MPRI_HUMAN	Cation-independent mannose-6-phosphate receptor	0.00441186	0.242807	0.0305935	11.1921	7.20622	3.98586	62.8886	65.7885	37	25	High
3044	TMEM132A	Q24JP5	Q24JP5	T132A_HUMAN	Transmembrane protein 132A	0.000882886	0.124889	0.0041892	4.85984	0.880725	3.97912	58.9756	13.9954	16	3	High
1399	IGHV2-26	A0A0B4J1V2	A0A0B4J2B6;A0A0B4J1V2	HV226_HUMAN	Immunoglobulin heavy variable 2-26	0.0113872	0.373847	0.0715698	7.28268	3.34366	3.93902	95.3631	52.8506	20	10	High
1438	IGKV2D-30	A0A075B6S6;A0A075B6S6;P06310	A0A075B6S6;A0A075B6S6;P01614;P06310;A0A087WW87;A0A075B6P5;P01615;A0A0A0MRZ7;A2NJV5;A0A075B6S2	KVD30_HUMAN;KV230_HUMAN;KVD30_HUMAN	Immunoglobulin kappa variable 2D-30;Immunoglobulin kappa variable 2D-30	0.0300033	0.54701	0.154339	10.7189	6.91577	3.8031	79.7521	76.0148	33	22	High
255	ARSA	P15289	P15289	ARSA_HUMAN	Arylsulfatase A	0.00182863	0.198466	0.00531615	5.39499	1.59793	3.79706	56.5677	21.7531	19	6	High
1121	GDF10	P55107	P55107	GDF10_HUMAN	Growth/differentiation factor 10	0.0014239	0.167919	0.00518448	4.1358	0.366733	3.76907	62.5024	7.5316	12	1	High
2195	PNRC1	Q12796	Q12796	PNRC1_HUMAN	Proline-rich nuclear receptor coactivator 1	0.000468777	0.0814686	0.00353902	3.74562	0	3.74562	57.3118	0	52	46	High
1070	FUCA2	Q9BTY2	Q9BTY2	FUCO2_HUMAN	Plasma alpha-L-fucosidase	0.0119691	0.373847	0.0804171	11.6916	7.96472	3.72691	68.1509	74.8891	37	26	High
1190	GPRC5B	Q9NZH0	Q9NZH0	GPC5B_HUMAN	G-protein coupled receptor family C group 5 member B	0.000123369	0.0432111	0.00155463	3.68041	0	3.68041	44.7788	0	13	0	High
2375	PYCARD	Q9ULZ3	Q9ULZ3	ASC_HUMAN	Apoptosis-associated speck-like protein containing a CARD	0.0120012	0.373847	0.0813572	11.2218	7.54401	3.67776	67.8824	72.099	19	22	High
1420	IGHV3OR16-13	A0A075B7E8	A0A075B7E8	A0A075B7E8_HUMAN	Immunoglobulin heavy variable 3/OR16-13 (non-functional) (Fragment)	0.004412	0.242807	0.0305935	17.5282	13.8861	3.64207	19.8028	60.2816	52	43	High
62	ADAMTS10	Q9H324	Q9H324	ATS10_HUMAN	A disintegrin and metalloproteinase with thrombospondin motifs 10	0.000123369	0.0432111	0.00155463	3.63618	0	3.63618	43.776	0	13	0	High
2369	PTPRS	Q13332	Q13332	PTPRS_HUMAN	Receptor-type tyrosine-protein phosphatase S	0.00221924	0.205419	0.00636869	5.27256	1.65543	3.61713	58.4314	23.2601	33	22	High
1556	KLK13	Q9UKR3	Q9UKR3	KLK13_HUMAN	Kallikrein-13	0.027791	0.5398	0.139554	8.56571	5.01381	3.5519	67.5462	59.5796	29	17	High
1696	LTBP1	Q14766	Q14766	LTBP1_HUMAN	Latent-transforming growth factor beta-binding protein 1	0.0197877	0.458097	0.115925	7.44302	3.95005	3.49297	63.2663	47.7996	26	14	High
559	CLTA	P09496	P09496	CLCA_HUMAN	Clathrin light chain A	0.0485433	0.6165	0.32167	8.30509	4.87479	3.4303	73.2252	60.7462	27	16	High
1983	NUDT14	O95848	O95848	NUD14_HUMAN	Uridine diphosphate glucose pyrophosphatase NUDT14	0.0274113	0.538763	0.130001	5.95951	2.54559	3.41392	68.9583	39.6828	15	15	High
312	B3GAT3	O94766	O94766	B3GA3_HUMAN	Galactosylgalactosylxylosylprotein 3-beta-glucuronosyltransferase 3	0.00372907	0.236796	0.0190929	4.52652	1.1539	3.37262	51.632	17.7442	16	4	High
202	APP	P05067	P05067	A4_HUMAN	Amyloid-beta precursor protein	0.00625022	0.268219	0.0484492	9.92912	6.56524	3.36388	67.5081	63.3014	33	23	High
642	CRTAC1	Q9NQ79	Q9NQ79	CRAC1_HUMAN	Cartilage acidic protein 1	0.0190929	0.456233	0.11463	6.04986	2.70662	3.34324	65.8755	39.1495	20	9	High
2763	SLC14A1	Q13336	Q13336	UT1_HUMAN	Urea transporter 1	0.0440075	0.6165	0.210333	11.7458	8.41374	3.33201	81.0979	83.7095	35	26	High
1517	ITGBL1	O95965	O95965	ITGBL_HUMAN	Integrin beta-like protein 1	0.0344762	0.566395	0.162057	8.85468	5.5514	3.30328	77.4262	66.8433	28	18	High
1061	FOLR1	P15328	P15328	FOLR1_HUMAN	Folate receptor alpha	0.00119475	0.146113	0.00512411	16.4695	13.1696	3.2999	35.0134	65.191	49	41	High
1782	MGAT5	Q09328	Q09328	MGT5A_HUMAN	Alpha-1,6-mannosylglycoprotein 6-beta-N-acetylglucosaminyltransferase A	0.0052885	0.260884	0.0453063	4.88437	1.59881	3.28556	50.3861	21.7198	18	6	High
581	COL18A1	P39060	P39060	COIA1_HUMAN	Collagen alpha-1(XVIII) chain	0.0490879	0.619874	0.32167	7.406	4.12577	3.28023	67.2599	52.0813	25	14	High
2221	PPM1L	Q5SGD2	Q5SGD2	PPM1L_HUMAN	Protein phosphatase 1L	0.0224139	0.493404	0.121566	12.2548	9.13274	3.12211	63.0586	73.8711	21	25	High
493	CDC5L	Q99459	Q99459	CDC5L_HUMAN	Cell division cycle 5-like protein	0.000603314	0.0996071	0.00360644	22.2781	19.187	3.09105	11.0632	49.6421	54	50	High
3080	TOR1B	O14657	O14657	TOR1B_HUMAN	Torsin-1B	0.000354886	0.0689314	0.00321614	15.7065	12.6194	3.08708	31.0672	59.642	49	41	High
537	CHST14	Q8NCH0	Q8NCH0	CHSTE_HUMAN	Carbohydrate sulfotransferase 14	0.0158579	0.436358	0.0950131	6.61847	3.53199	3.08647	72.5024	46.6573	21	12	High
1008	FBLN1	P23142	P23142	FBLN1_HUMAN	Fibulin-1	0.0175319	0.451921	0.102929	11.751	8.67456	3.07647	63.1787	71.6767	38	29	High
726	DCTN2	Q13561	Q13561	DCTN2_HUMAN	Dynactin subunit 2	0.0327494	0.558729	0.15832	6.30777	3.2361	3.07167	65.7615	43.7508	21	11	High
2068	PCDHGC3	Q9UN70	Q9UN70	PCDGK_HUMAN	Protocadherin gamma-C3	0.00738614	0.290346	0.0633192	4.19966	1.1328	3.06686	52.6983	17.0537	42	33	High
3002	TGFBI	Q15582	Q15582	BGH3_HUMAN	Transforming growth factor-beta-induced protein ig-h3	0.00284402	0.228534	0.007728	13.0494	9.98712	3.06225	59.696	71.1105	41	33	High
1707	LYPLA2	O95372	O95372	LYPA2_HUMAN	Acyl-protein thioesterase 2	0.024212	0.515794	0.125582	5.68818	2.6273	3.06089	62.602	36.7623	19	9	High
403	CADM4	Q8NFZ8	Q8NFZ8	CADM4_HUMAN	Cell adhesion molecule 4	0.00662006	0.273243	0.0534087	4.41021	1.37166	3.03855	52.991	19.5543	15	5	High
266	ATF2	P15336	P15336	ATF2_HUMAN	Cyclic AMP-dependent transcription factor ATF-2	0.0174159	0.451921	0.102002	4.84031	1.80831	3.032	64.0711	27.8784	15	6	High
2683	SEMG2	P04279;Q02383;Q02383	Q02383;P04279;Q02383	SEMG1_HUMAN;SEMG2_HUMAN;SEMG2_HUMAN	Semenogelin-1;Semenogelin-2	0.0107458	0.365799	0.0715698	4.0184	0.996897	3.0215	59.4145	18.1934	12	3	High
996	FAM83E	Q2M2I3	Q2M2I3	FA83E_HUMAN	Protein FAM83E	0.0228228	0.495795	0.122993	13.9724	10.971	3.00139	84.0665	87.0729	39	33	High
926	ENPP3	O14638	O14638	ENPP3_HUMAN	Ectonucleotide pyrophosphatase/phosphodiesterase family member 3	0.00214579	0.205419	0.00634009	3.25924	0.285324	2.97392	43.5659	4.55896	11	1	High
2799	SMPD1	P17405	P17405	ASM_HUMAN	Sphingomyelin phosphodiesterase	0.0305935	0.54701	0.155408	11.3095	8.34458	2.96494	75.1703	76.5902	35	27	High
422	CAPN7	Q9Y6W3	Q9Y6W3	CAN7_HUMAN	Calpain-7	0.0474222	0.6165	0.318154	8.65225	5.75713	2.89512	79.9405	65.9419	27	19	High
1369	IDUA	P35475	P35475	IDUA_HUMAN	Alpha-L-iduronidase	0.0100615	0.361122	0.0691764	11.7176	8.83042	2.88715	63.0135	69.2244	38	30	High
2196	PODXL	O00592	O00592	PODXL_HUMAN	Podocalyxin	0.00110918	0.140866	0.004412	17.2608	14.4631	2.79774	19.3382	47.4415	30	30	High
2249	PRCP	P42785	P42785	PCP_HUMAN	Lysosomal Pro-X carboxypeptidase	0.0381183	0.599988	0.168454	9.89241	7.16067	2.73174	71.9345	69.6968	55	56	High
3279	WDR61	Q9GZS3	Q9GZS3	WDR61_HUMAN	WD repeat-containing protein 61	0.0268411	0.531263	0.129866	4.47235	1.75047	2.72189	54.4681	26.0485	15	6	High
1418	IGHV3OR15-7	A0A075B7D8	A0A075B7D8	A0A075B7D8_HUMAN	Immunoglobulin heavy variable 3/OR15-7 (pseudogene) (Fragment)	0.0180269	0.451921	0.104183	17.9054	15.1937	2.7117	27.1818	58.4426	51	45	High
2258	PRH2	P02810	P02810	PRPC_HUMAN	Salivary acidic proline-rich phosphoprotein 1/2	0.00328075	0.23049	0.0174159	2.66197	0	2.66197	42.8732	0	38	34	High
1690	LSAMP	Q13449	Q13449	LSAMP_HUMAN	Limbic system-associated membrane protein	0.00641711	0.268219	0.0533834	13.1126	10.4508	2.66176	66.7044	72.654	40	34	High
3253	VPS28	Q9UK41	Q9UK41	VPS28_HUMAN	Vacuolar protein sorting-associated protein 28 homolog	0.0286748	0.54701	0.15264	4.35569	1.7027	2.65299	51.6428	24.6727	15	6	High
2947	SURF4	O15260	O15260	SURF4_HUMAN	Surfeit locus protein 4	0.00556177	0.266159	0.0465141	3.18904	0.539512	2.64953	41.488	8.00413	11	2	High
1471	IGLV5-52	A0A0A0MRZ9	A0A0A0MRZ9	LV552_HUMAN	Immunoglobulin lambda variable 5-52	0.047445	0.6165	0.318154	5.29818	2.65829	2.63989	59.3277	38.2374	18	9	High
1864	MYOC	Q99972	Q99972	MYOC_HUMAN	Myocilin	0.0398562	0.60522	0.17246	4.42975	1.82698	2.60277	58.614	28.383	14	6	High
2839	SORT1	Q99523	Q99523	SORT_HUMAN	Sortilin	0.044681	0.6165	0.213361	6.70988	4.1297	2.58019	74.6911	52.3065	21	14	High
1395	IGHV1-2	A0A0C4DH31;P23083;P23083	P0DP01;A0A0C4DH29;P01743;A0A075B7D0;A0A0J9YW62;A0A0J9YVY3;P23083;A0A0C4DH33;A0A087WYE8;A0A0C4DH31;P23083	HV102_HUMAN;HV118_HUMAN;HV102_HUMAN	Immunoglobulin heavy variable 1-18;Immunoglobulin heavy variable 1-2	0.038004	0.599988	0.167753	17.6134	15.0608	2.55264	19.6855	51.843	52	46	High
2368	PTPRF	P10586;P10586;P23468	P10586;P10586;P23468	PTPRF_HUMAN;PTPRD_HUMAN;PTPRF_HUMAN	Receptor-type tyrosine-protein phosphatase F;Receptor-type tyrosine-protein phosphatase F	0.0389535	0.604408	0.170521	12.9504	10.4265	2.5239	53.4177	66.8099	18	6	High
2094	PDZK1IP1	Q13113	Q13113	PDZ1I_HUMAN	PDZK1-interacting protein 1	0.0417898	0.60522	0.185667	4.01638	1.5026	2.51378	53.1559	23.6096	11	15	High
1010	FBLN5	Q9UBX5	Q9UBX5	FBLN5_HUMAN	Fibulin-5	0.0239657	0.513862	0.124907	4.15602	1.64559	2.51043	51.8745	22.9944	14	6	High
316	B4GALT4	O60513	O60513	B4GT4_HUMAN	Beta-1,4-galactosyltransferase 4	0.0275876	0.53902	0.130001	10.6725	8.23253	2.43992	61.6739	64.4522	36	29	High
1474	IGLV7-46	A0A075B6I9;A0A075B6I9;P04211	A0A075B6I9;A0A075B6I9;P04211	LV746_HUMAN;LV743_HUMAN;LV746_HUMAN	Immunoglobulin lambda variable 7-46;Immunoglobulin lambda variable 7-46	0.0299409	0.54701	0.154339	19.4651	17.0387	2.42631	9.40659	43.4024	54	49	High
1092	GALNT4	Q10471;Q8N4A0;Q8N4A0	Q10471;Q8N4A0;Q8N4A0	GALT2_HUMAN;GALT4_HUMAN;GALT4_HUMAN	Polypeptide N-acetylgalactosaminyltransferase 2;Polypeptide N-acetylgalactosaminyltransferase 4	0.007728	0.296719	0.0654027	15.3882	12.9726	2.41558	30.0808	52.2959	49	43	High
628	CPQ	Q9Y646	Q9Y646	CBPQ_HUMAN	Carboxypeptidase Q	0.013166	0.395218	0.0851335	12.511	10.1525	2.35853	60.4999	68.5646	40	34	High
2445	RAP2B	P61225	P61225;Q9Y3L5;P10114	RAP2B_HUMAN	Ras-related protein Rap-2b	0.0260377	0.531263	0.126953	3.41716	1.11802	2.29914	42.7255	16.6212	55	56	High
2484	RHOC	P08134;P08134;P61586	P08134;P62745;P08134;P61586	RHOC_HUMAN;RHOA_HUMAN;RHOC_HUMAN	Rho-related GTP-binding protein RhoC;Rho-related GTP-binding protein RhoC	0.0062054	0.268219	0.0482214	2.22584	0	2.22584	34.6659	0	45	47	High
192	APOA4	P06727	P06727	APOA4_HUMAN	Apolipoprotein A-IV	0.00432991	0.242807	0.0304573	17.7871	15.5845	2.20259	20.2273	42.5521	52	48	High
2382	QPCT	Q16769	Q16769	QPCT_HUMAN	Glutaminyl-peptide cyclotransferase	0.0323132	0.558729	0.155408	14.7728	12.5919	2.18094	56.9236	71.0767	55	56	High
2679	SELENOT	P62341	P62341	SELT_HUMAN	Thioredoxin reductase-like selenoprotein T	0.0400833	0.60522	0.175865	17.8401	15.7224	2.11763	7.09269	36.9733	54	49	High
461	CCIN	Q13939	Q13939	CALI_HUMAN	Calicin	0.0039269	0.240122	0.0199178	15.6897	13.6544	2.03534	57.2427	64.4424	45	42	High
1535	KBTBD11	O94819	O94819	KBTBB_HUMAN	Kelch repeat and BTB domain-containing protein 11	0.0481795	0.6165	0.319501	16.3154	14.3142	2.00123	54.2812	70.8212	46	42	High
3048	TMEM200C	A6NKL6	A6NKL6	T200C_HUMAN	Transmembrane protein 200C	0.00611871	0.268219	0.0478401	18.1732	16.2418	1.93142	27.9637	46.2519	51	48	High
2298	PSAPL1	Q6NUJ1	Q6NUJ1	SAPL1_HUMAN	Proactivator polypeptide-like 1	0.0177906	0.451921	0.102932	17.1486	15.2423	1.90628	24.7013	45.9993	39	32	High
42	ACP3	P15309	P15309	PPAP_HUMAN	Prostatic acid phosphatase	0.0140189	0.409939	0.0853211	15.1592	13.3141	1.84509	34.5409	49.6902	48	44	High
1842	MUCL1	Q96DR8	Q96DR8	MUCL1_HUMAN	Mucin-like protein 1	0.0122861	0.375635	0.0851335	19.9489	18.1941	1.7548	10.4132	28.4913	54	52	High
2328	PSMD13	Q9UNM6	Q9UNM6	PSD13_HUMAN	26S proteasome non-ATPase regulatory subunit 13	0.0180659	0.451921	0.104183	15.3489	13.617	1.73192	41.0333	57.3552	33	28	High
1411	IGHV3-49	A0A0A0MS15;A0A0A0MS15;A0A0B4J1V0;A0A0B4J1V6;A0A0B4J1X5;A0A0B4J1X8;A0A0B4J1Y9;A0A0C4DH32;A0A0C4DH36;P01766;P01780;P0DTE1;A0A0A0MS15;A0A0B4J1V0;A0A0B4J1V6;A0A0B4J1Y9;A0A0A0MS15;A0A0B4J1V6	A0A0A0MS15;P01766;A0A0B4J1X8;P01780;A0A0B4J1X5;P0DTE1;P0DP02;P01782;P01768;P01763;A0A075B7F0;A0A0B4J1V0;A0A0J9YY99;A0A0B4J1V1;S4R3C0;A0A075B7F1;P01764;P01762;P0DP04;P01772;A0A0C4DH36;A0A0B4J2B5;A0A0B4J1V6;A0A0J9YX35;A0A075B6Q5;A0A0B4J1Y9;A0A0A0MS15;A0A0C4DH42;A0A0C4DH32;P0DP03;P01767;A0A0B4J1V0;A0A0B4J1V6;A0A0B4J1Y9;A0A0A0MS15;A0A0B4J1V6;A0A0A0MS15	HV349_HUMAN;HV307_HUMAN;HV313_HUMAN;HV315_HUMAN;HV320_HUMAN;HV338_HUMAN;HV343_HUMAN;HV349_HUMAN;HV372_HUMAN;HV373_HUMAN;HV374_HUMAN;HV383_HUMAN;HV315_HUMAN;HV349_HUMAN;HV372_HUMAN;HV373_HUMAN;HV349_HUMAN;HV373_HUMAN	Immunoglobulin heavy variable 3-49;Immunoglobulin heavy variable 3-49;Immunoglobulin heavy variable 3-49;Immunoglobulin heavy variable 3-49	0.000907731	0.124889	0.00430002	19.7546	18.0885	1.66614	1.5161	19.6317	55	53	High
1079	GAA	P10253	P10253	LYAG_HUMAN	Lysosomal alpha-glucosidase	0.00290686	0.228534	0.0117683	16.8125	15.1618	1.65065	23.284	39.3979	51	48	High
1452	IGLV2-18	A0A075B6J9;A0A075B6J9;P01700;P01703;P01706;P01709;A0A075B6J9;P01704	A0A075B6J9;P01699;P01709;A0A075B6J9;P01703;P01700;P01706;A0A075B6J9;P01704	LV218_HUMAN;LV140_HUMAN;LV147_HUMAN;LV208_HUMAN;LV211_HUMAN;LV218_HUMAN;LV214_HUMAN;LV218_HUMAN	Immunoglobulin lambda variable 2-18;Immunoglobulin lambda variable 2-18;Immunoglobulin lambda variable 2-18	0.0259792	0.531263	0.126685	20.6679	19.0246	1.64327	2.11591	22.8025	55	53	High
1408	IGHV3-38	A0A075B6Q5;A0A0B4J1X8;A0A0C4DH36;A0A0J9YX35;P0DTE1;A0A0A0MS15;A0A0B4J1V0;A0A0B4J1V6;A0A0B4J1X5;A0A0B4J1X8;A0A0B4J1Y9;A0A0C4DH32;A0A0C4DH36;P01766;P01780;P0DTE1;A0A0C4DH36	A0A0B4J1X8;P0DTE1;P0DP02;P01768;A0A0J9YY99;P01764;P0DP04;P01772;A0A0C4DH36;A0A0J9YX35;A0A075B6Q5;A0A0C4DH42;P0DP03;P01767;P01766;A0A0B4J1X8;P01780;A0A0B4J1X5;P0DTE1;P0DP02;P01782;P01768;P01763;A0A075B7F0;A0A0B4J1V0;A0A0J9YY99;A0A0B4J1V1;S4R3C0;A0A075B7F1;P01764;P01762;P0DP04;P01772;A0A0C4DH36;A0A0B4J2B5;A0A0B4J1V6;A0A0J9YX35;A0A075B6Q5;A0A0B4J1Y9;A0A0A0MS15;A0A0C4DH42;A0A0C4DH32;P0DP03;P01767;A0A…	HV338_HUMAN;HV343_HUMAN;HV364_HUMAN;HV383_HUMAN;HV64D_HUMAN;HV307_HUMAN;HV313_HUMAN;HV315_HUMAN;HV320_HUMAN;HV338_HUMAN;HV343_HUMAN;HV349_HUMAN;HV372_HUMAN;HV373_HUMAN;HV374_HUMAN;HV383_HUMAN;HV338_HUMAN	Immunoglobulin heavy variable 3-64;Immunoglobulin heavy variable 3-49;Probable non-functional immunoglobulin heavy variable 3-38	0.0359814	0.582405	0.164838	18.617	16.9851	1.63189	15.008	36.3749	53	50	High
295	ATP6AP2	O75787	O75787	RENR_HUMAN	Renin receptor	0.0304573	0.54701	0.155408	14.3713	12.7794	1.59185	72.5297	79.2406	41	38	High
1772	MELTF	P08582	P08582	TRFM_HUMAN	Melanotransferrin	0.0114906	0.373847	0.0758094	18.883	17.3934	1.48959	8.36974	24.7066	54	52	High
1409	IGHV3-38-3	A0A075B6Q5;A0A0B4J1X8;A0A0C4DH36;A0A0J9YX35;P0DTE1;A0A0A0MS15;A0A0B4J1V0;A0A0B4J1V6;A0A0B4J1X5;A0A0B4J1X8;A0A0B4J1Y9;A0A0C4DH32;A0A0C4DH36;P01766;P01780;P0DTE1;P0DTE1	A0A0B4J1X8;P0DTE1;P0DP02;P01768;A0A0J9YY99;P01764;P0DP04;P01772;A0A0C4DH36;A0A0J9YX35;A0A075B6Q5;A0A0C4DH42;P0DP03;P01767;P01766;A0A0B4J1X8;P01780;A0A0B4J1X5;P0DTE1;P0DP02;P01782;P01768;P01763;A0A075B7F0;A0A0B4J1V0;A0A0J9YY99;A0A0B4J1V1;S4R3C0;A0A075B7F1;P01764;P01762;P0DP04;P01772;A0A0C4DH36;A0A0B4J2B5;A0A0B4J1V6;A0A0J9YX35;A0A075B6Q5;A0A0B4J1Y9;A0A0A0MS15;A0A0C4DH42;A0A0C4DH32;P0DP03;P01767;P0D…	HV338_HUMAN;HV343_HUMAN;HV364_HUMAN;HV383_HUMAN;HV64D_HUMAN;HV307_HUMAN;HV313_HUMAN;HV315_HUMAN;HV320_HUMAN;HV338_HUMAN;HV343_HUMAN;HV349_HUMAN;HV372_HUMAN;HV373_HUMAN;HV374_HUMAN;HV383_HUMAN;HV383_HUMAN	Immunoglobulin heavy variable 3-64;Immunoglobulin heavy variable 3-49;Probable non-functional immunoglobulin heavy variable 3-38-3	0.0157203	0.436332	0.0922623	17.5461	16.0791	1.46699	7.38292	21.4088	54	52	High
257	AS3MT	Q9HBK9	Q9HBK9	AS3MT_HUMAN	Arsenite methyltransferase	0.0311442	0.549937	0.155408	15.5052	14.0636	1.44165	42.9255	50.9302	47	45	High
1997	OAF	Q86UD1	Q86UD1	OAF_HUMAN	Out at first protein homolog	0.0195634	0.458097	0.114781	13.5978	12.1799	1.41783	65.1031	66.6028	33	39	High
2989	TCN2	P20062	P20062	TCO2_HUMAN	Transcobalamin-2	0.000346682	0.0689314	0.00315765	15.7612	14.3761	1.38512	37.1847	46.0256	48	46	High
1159	GNAS	P04899;P08754;P19087;P63096;Q5JWF2;Q5JWF2	P08754;P11488;P09471;P38405;P19087;P04899;P63096;Q5JWF2;A8MTJ3;Q5JWF2	GNAI1_HUMAN;GNAI2_HUMAN;GNAI3_HUMAN;GNAS1_HUMAN;GNAT2_HUMAN;GNAS1_HUMAN	Guanine nucleotide-binding protein G(i) subunit alpha-2;Guanine nucleotide-binding protein G(s) subunit alpha isoforms XLas	0.0186607	0.456233	0.106721	16.8774	15.5951	1.28228	29.6494	41.8973	50	48	High
1403	IGHV3-13	A0A0A0MS15;A0A0B4J1V0;A0A0B4J1V6;A0A0B4J1X5;A0A0B4J1X8;A0A0B4J1Y9;A0A0C4DH32;A0A0C4DH36;P01766;P01780;P0DTE1;A0A0B4J1X8;A0A0C4DH32;P01766;P01780;P01766	P01766;A0A0B4J1X8;P01780;A0A0B4J1X5;P0DTE1;P0DP02;P01782;P01768;P01763;A0A075B7F0;A0A0B4J1V0;A0A0J9YY99;A0A0B4J1V1;S4R3C0;A0A075B7F1;P01764;P01762;P0DP04;P01772;A0A0C4DH36;A0A0B4J2B5;A0A0B4J1V6;A0A0J9YX35;A0A075B6Q5;A0A0B4J1Y9;A0A0A0MS15;A0A0C4DH42;A0A0C4DH32;P0DP03;P01767;P01766;A0A0B4J1X8;P01780;P01782;P01763;A0A075B7F0;A0A0B4J1V1;P01762;P0DP04;A0A0B4J2B5;A0A0C4DH32;P01766	HV307_HUMAN;HV313_HUMAN;HV315_HUMAN;HV320_HUMAN;HV338_HUMAN;HV343_HUMAN;HV349_HUMAN;HV372_HUMAN;HV373_HUMAN;HV374_HUMAN;HV383_HUMAN;HV307_HUMAN;HV313_HUMAN;HV320_HUMAN;HV343_HUMAN;HV313_HUMAN	Immunoglobulin heavy variable 3-49;Immunoglobulin heavy variable 3-43;Immunoglobulin heavy variable 3-13	0.00321614	0.23049	0.0122861	19.1569	17.9482	1.20868	15.8714	26.941	53	52	High
1475	IGLV8-61	A0A075B6I0	A0A075B6I0	LV861_HUMAN	Immunoglobulin lambda variable 8-61	0.00286765	0.228534	0.0117011	21.207	20.0954	1.11165	18.8875	25.0203	53	53	High
430	CARD9	Q9H257	Q9H257	CARD9_HUMAN	Caspase recruitment domain-containing protein 9	0.00721894	0.287192	0.0631568	18.7985	17.7055	1.09299	8.97625	13.8328	54	54	High
1649	LFNG	Q8NES3	Q8NES3	LFNG_HUMAN	Beta-1,3-N-acetylglucosaminyltransferase lunatic fringe	0.00593353	0.268219	0.0476741	18.8824	17.8039	1.07848	1.06258	12.766	55	54	High
155	ANPEP	P15144	P15144	AMPN_HUMAN	Aminopeptidase N	0.0452436	0.6165	0.287858	19.6654	18.6618	1.00365	0.83519	13.683	55	54	High
1447	IGLV1-47	A0A075B6J9;P01700;P01703;P01706;P01709;P01700	P01699;P01709;A0A075B6J9;P01703;P01700;P01706;P01700	LV140_HUMAN;LV147_HUMAN;LV208_HUMAN;LV211_HUMAN;LV218_HUMAN;LV147_HUMAN	Immunoglobulin lambda variable 2-18;Immunoglobulin lambda variable 1-47	0.00155463	0.177013	0.00531615	23.1108	22.3125	0.798286	1.9072	1.69835	55	56	High
2800	SMPDL3B	Q92485	Q92485	ASM3B_HUMAN	Acid sphingomyelinase-like phosphodiesterase 3b	0.0465141	0.6165	0.301051	12.8989	12.1156	0.783333	58.8862	55.4226	41	41	High
1069	FUCA1	P04066	P04066	FUCO_HUMAN	Tissue alpha-L-fucosidase	0.00636869	0.268219	0.0512601	17.6298	16.8705	0.759292	19.133	22.5548	52	52	High
2401	RAB2A	P61019;P61019;Q8WUD1	P61019;P61019;Q8WUD1	RAB2A_HUMAN;RAB2A_HUMAN;RAB2B_HUMAN	Ras-related protein Rab-2A;Ras-related protein Rab-2A	0.0354753	0.577042	0.164838	15.3151	14.557	0.758087	41.2533	59.1136	16	18	High
2640	SCGB2A1	O75556	O75556	SG2A1_HUMAN	Mammaglobin-B	0.00107376	0.140866	0.00441186	27.8105	27.081	0.72952	1.33792	1.85399	55	56	High
2515	RPL13	P26373	P26373	RL13_HUMAN	60S ribosomal protein L13	0.02635	0.531263	0.12732	17.3238	16.606	0.717865	12.5777	34.5802	30	31	High
2452	RBBP9	O75884	O75884	RBBP9_HUMAN	Serine hydrolase RBBP9	0.0199178	0.458097	0.116516	17.1233	16.412	0.711232	30.652	33.4179	20	18	High
1528	JCHAIN	P01591	P01591	IGJ_HUMAN	Immunoglobulin J chain	0.00205811	0.205419	0.0062054	25.8348	25.142	0.692744	2.32466	1.60023	55	56	High
1446	IGLV1-40	A0A075B6J9;P01700;P01703;P01706;P01709;P01703	P01699;P01709;A0A075B6J9;P01703;P01700;P01706;P01703	LV140_HUMAN;LV147_HUMAN;LV208_HUMAN;LV211_HUMAN;LV218_HUMAN;LV140_HUMAN	Immunoglobulin lambda variable 2-18;Immunoglobulin lambda variable 1-40	0.00367517	0.236796	0.0190545	21.3259	20.6462	0.679705	1.32445	1.3119	55	56	High
1174	GOLM1	Q8NBJ4	Q8NBJ4	GOLM1_HUMAN	Golgi membrane protein 1	0.0325126	0.558729	0.155408	20.1153	19.4699	0.645485	8.39618	14.8226	54	54	High
976	F11R	Q9Y624	Q9Y624	JAM1_HUMAN	Junctional adhesion molecule A	0.0458798	0.6165	0.29243	18.987	18.3636	0.623372	7.27138	13.3059	54	54	High
2293	PRSS8	Q16651	Q16651	PRSS8_HUMAN	Prostasin	0.00859977	0.322687	0.0662973	20.9474	20.3385	0.608955	1.36251	1.30113	48	52	High
1448	IGLV1-51	P01701	P01701	LV151_HUMAN	Immunoglobulin lambda variable 1-51	0.0267802	0.531263	0.128885	23.5025	22.9113	0.591157	2.00175	1.71073	55	56	High
1469	IGLV5-45	A0A075B6I7;A0A087WSX0;A0A0G2JS06;A0A087WSX0;A0A087WSX0;A0A0G2JS06	A0A0G2JS06;A0A087WSX0;A0A075B6I7;A0A087WSX0;A0A0G2JS06;A0A087WSX0	LV539_HUMAN;LV545_HUMAN;LV548_HUMAN;LV545_HUMAN;LV539_HUMAN;LV545_HUMAN	Probable non-functional immunoglobulin lambda variable 5-48;Immunoglobulin lambda variable 5-45;Immunoglobulin lambda variable 5-45	0.00684604	0.275678	0.053609	20.8105	20.2203	0.590201	1.67865	1.3982	55	56	High
310	B2M	P61769	P61769	B2MG_HUMAN	Beta-2-microglobulin	0.0140288	0.409939	0.0855647	22.9745	22.412	0.562446	1.09258	1.37256	55	56	High
1407	IGHV3-35	A0A0C4DH35	A0A0C4DH35	HV335_HUMAN	Probable non-functional immunoglobulin heavy variable 3-35	0.0381579	0.599988	0.170285	21.9184	21.3605	0.557946	1.40546	1.93368	55	56	High
1625	LACRT	Q9GZZ8	Q9GZZ8	LACRT_HUMAN	Extracellular glycoprotein lacritin	0.000150964	0.0453167	0.00214579	28.035	27.4788	0.556131	0.714951	0.591587	55	56	High
1464	IGLV3-9	A0A075B6K0;A0A075B6K2;A0A075B6K4;A0A075B6K5;P01715;P01717;P01718;P80748;A0A075B6K2;A0A075B6K5;P80748;A0A075B6K5;A0A075B6K5;P80748	P01718;A0A075B6K5;P01715;P01717;A0A075B6K2;P80748;A0A075B6K0;A0A075B6K4;A0A075B6K5;A0A075B6K2;P80748;A0A075B6K5;A0A075B6K5;P80748	LV301_HUMAN;LV310_HUMAN;LV312_HUMAN;LV316_HUMAN;LV321_HUMAN;LV325_HUMAN;LV327_HUMAN;LV39_HUMAN;LV312_HUMAN;LV321_HUMAN;LV39_HUMAN;LV39_HUMAN;LV321_HUMAN;LV39_HUMAN	Immunoglobulin lambda variable 3-16;Immunoglobulin lambda variable 3-12;Immunoglobulin lambda variable 3-9;Immunoglobulin lambda variable 3-9	0.0315688	0.554469	0.155408	20.0544	19.5044	0.549954	1.56856	1.91667	55	56	High
1410	IGHV3-43	A0A075B6Q5;A0A0B4J1X8;A0A0C4DH36;A0A0J9YX35;P0DTE1;A0A0A0MS15;A0A0B4J1V0;A0A0B4J1V6;A0A0B4J1X5;A0A0B4J1X8;A0A0B4J1Y9;A0A0C4DH32;A0A0C4DH36;P01766;P01780;P0DTE1;A0A0B4J1X8;A0A0B4J1X8;A0A0C4DH32;P01766;P01780	A0A0B4J1X8;P0DTE1;P0DP02;P01768;A0A0J9YY99;P01764;P0DP04;P01772;A0A0C4DH36;A0A0J9YX35;A0A075B6Q5;A0A0C4DH42;P0DP03;P01767;P01766;A0A0B4J1X8;P01780;A0A0B4J1X5;P0DTE1;P0DP02;P01782;P01768;P01763;A0A075B7F0;A0A0B4J1V0;A0A0J9YY99;A0A0B4J1V1;S4R3C0;A0A075B7F1;P01764;P01762;P0DP04;P01772;A0A0C4DH36;A0A0B4J2B5;A0A0B4J1V6;A0A0J9YX35;A0A075B6Q5;A0A0B4J1Y9;A0A0A0MS15;A0A0C4DH42;A0A0C4DH32;P0DP03;P01767;A0A…	HV338_HUMAN;HV343_HUMAN;HV364_HUMAN;HV383_HUMAN;HV64D_HUMAN;HV307_HUMAN;HV313_HUMAN;HV315_HUMAN;HV320_HUMAN;HV338_HUMAN;HV343_HUMAN;HV349_HUMAN;HV372_HUMAN;HV373_HUMAN;HV374_HUMAN;HV383_HUMAN;HV343_HUMAN;HV307_HUMAN;HV313_HUMAN;HV320_HUMAN;HV343_HUMAN	Immunoglobulin heavy variable 3-64;Immunoglobulin heavy variable 3-49;Immunoglobulin heavy variable 3-43;Immunoglobulin heavy variable 3-43	0.0406957	0.60522	0.181466	19.6391	19.0934	0.54574	8.56143	8.11575	54	55	High
1419	IGHV3OR16-12	A0A075B7B8	A0A075B7B8	A0A075B7B8_HUMAN	Immunoglobulin heavy variable 3/OR16-12 (non-functional) (Fragment)	0.0329958	0.558729	0.158865	23.0629	22.5205	0.542393	1.78921	1.92181	55	56	High
2297	PSAP	P07602	P07602	SAP_HUMAN	Prosaposin	0.042167	0.608015	0.185667	20.8654	20.3381	0.527341	1.65578	1.5953	51	47	High
2157	PLA2G2A	P14555	P14555	PA2GA_HUMAN	Phospholipase A2, membrane associated	0.00315765	0.23049	0.0120012	27.7457	27.2455	0.50022	0.871403	1.00363	11	20	High
662	CST4	P01036;P01036;P01037;P01036;P01037;P09228;P01036;P09228	P01036;P01036;P01037;P01036;P01037;P09228;P01036;P09228	CYTS_HUMAN;CYTN_HUMAN;CYTS_HUMAN;CYTN_HUMAN;CYTS_HUMAN;CYTT_HUMAN;CYTS_HUMAN;CYTT_HUMAN	Cystatin-S;Cystatin-S;Cystatin-S;Cystatin-S	0.000264202	0.0581596	0.00286545	23.1445	22.6801	0.464414	32.5019	21.1075	52	54	High
1778	MFGE8	Q08431	Q08431	MFGM_HUMAN	Lactadherin	0.030195	0.54701	0.155408	19.6039	19.159	0.444832	1.64882	1.13698	55	56	High
1427	IGHV5-51	A0A0C4DH38;A0A0C4DH38;A0A0J9YXX1	A0A0C4DH38;A0A0C4DH38;A0A0J9YXX1	HV551_HUMAN;HV551_HUMAN;HV5X1_HUMAN	Immunoglobulin heavy variable 5-51;Immunoglobulin heavy variable 5-51	0.0107447	0.365799	0.0715635	23.8186	23.3787	0.439901	0.963397	0.84063	55	56	High
481	CD59	P13987	P13987	CD59_HUMAN	CD59 glycoprotein	0.0190545	0.456233	0.109371	20.1946	19.7644	0.43013	0.629779	0.807149	55	56	High
1460	IGLV3-19	P01714	P01714	LV319_HUMAN	Immunoglobulin lambda variable 3-19	0.029308	0.54701	0.15349	22.8242	22.4032	0.420972	1.259	1.02236	55	56	High
1441	IGKV3D-20	A0A0C4DH25;A0A0C4DH25;P01619	A0A0C4DH25;P01619;A0A0C4DH25	KVD20_HUMAN;KV320_HUMAN;KVD20_HUMAN	Immunoglobulin kappa variable 3D-20;Immunoglobulin kappa variable 3D-20	0.0344777	0.566395	0.16299	22.0634	21.6473	0.416091	1.05669	0.939367	55	56	High
3094	TPP1	O14773	O14773	TPP1_HUMAN	Tripeptidyl-peptidase 1	0.0192054	0.456233	0.11463	18.9514	18.5768	0.374626	7.6004	7.04559	54	55	High
619	CP	P00450	P00450	CERU_HUMAN	Ceruloplasmin	0.0297487	0.54701	0.15349	23.0966	22.7754	0.321207	0.446298	0.533864	55	56	High
3025	TJP2	Q07157;Q9UDY2;Q9UDY2	Q9UDY2;Q07157;Q9UDY2	ZO1_HUMAN;ZO2_HUMAN;ZO2_HUMAN	Tight junction protein ZO-1;Tight junction protein ZO-2	0.0400492	0.60522	0.175809	15.6356	15.323	0.312626	37.2888	52.8592	48	46	High
1385	IGHA1	P01876;P01876;P01877	P01876;P01876;P01877	IGHA1_HUMAN;IGHA1_HUMAN;IGHA2_HUMAN	Immunoglobulin heavy constant alpha 1;Immunoglobulin heavy constant alpha 1	0.0105642	0.365799	0.0709297	30.3663	30.0573	0.308975	3.66777	0.977472	55	56	High
1095	GALNT7	Q86SF2	Q86SF2	GALT7_HUMAN	N-acetylgalactosaminyltransferase 7	0.0199776	0.458097	0.116634	18.9465	18.6846	0.261982	0.423021	0.318712	55	56	High
2075	PCYOX1	Q9UHG3	Q9UHG3	PCYOX_HUMAN	Prenylcysteine oxidase 1	0.0463228	0.6165	0.293589	15.0871	14.833	0.25415	51.922	61.2999	25	30	High
1137	GLG1	Q92896	Q92896	GSLG1_HUMAN	Golgi apparatus protein 1	0.0157249	0.436332	0.0950131	20.8549	20.6037	0.251234	0.331084	0.250607	55	56	High
333	BCAS1	O75363	O75363	BCAS1_HUMAN	Breast carcinoma-amplified sequence 1	0.0105547	0.365799	0.0700777	18.7835	18.5601	0.223358	15.3015	35.9392	53	51	High
2254	PRDX5	P30044	P30044	PRDX5_HUMAN	Peroxiredoxin-5, mitochondrial	0.0392689	0.60522	0.170524	21.6999	21.5495	0.150383	0.598766	9.05256	55	56	High
1976	NUCB1	P80303;Q02818;Q02818	Q02818;P80303;Q02818	NUCB1_HUMAN;NUCB2_HUMAN;NUCB1_HUMAN	Nucleobindin-2;Nucleobindin-1	0.00476913	0.258159	0.0306471	17.9649	17.8495	0.115416	13.0552	6.40298	55	56	High
2756	SIL1	Q9H173	Q9H173	SIL1_HUMAN	Nucleotide exchange factor SIL1	0.0484492	0.6165	0.32167	18.1838	18.201	-0.0172283	34.5999	26.6177	50	52	High
3233	VCL	P18206	P18206	VINC_HUMAN	Vinculin	0.0306471	0.54701	0.155408	19.7873	19.8588	-0.0714509	1.04689	8.13656	55	55	High
1853	MYH14	A7E2Y1;P35579;P35580;P35749;Q7Z406;P35579;P35580;P35749;Q7Z406;P35579;P35580;Q7Z406;P35579;P35749;Q7Z406;P35580;P35749;Q7Z406;P35580;Q7Z406;P35749;Q7Z406;Q7Z406	P35580;Q9Y623;P12883;Q7Z406;Q9UKX2;P13535;A7E2Y1;P35749;P35579;P13533;Q9UKX3;P11055;P12882;P35580;Q7Z406;P35749;P35579;P35580;Q7Z406;P35579;Q7Z406;P35749;P35579;P35580;Q7Z406;P35749;P35580;Q7Z406;Q7Z406;P35749;Q7Z406	MYH10_HUMAN;MYH11_HUMAN;MYH14_HUMAN;MYH7B_HUMAN;MYH9_HUMAN;MYH10_HUMAN;MYH11_HUMAN;MYH14_HUMAN;MYH9_HUMAN;MYH10_HUMAN;MYH14_HUMAN;MYH9_HUMAN;MYH11_HUMAN;MYH14_HUMAN;MYH9_HUMAN;MYH10_HUMAN;MYH11_HUMAN;MYH14_HUMAN;MYH10_HUMAN;MYH14_HUMAN;MYH11_HUMAN;MYH14_HUMAN;MYH14_HUMAN	Myosin-7B;Myosin-9;Myosin-9;Myosin-9;Myosin-10;Myosin-10;Myosin-11;Myosin-14	0.0389882	0.604408	0.170524	20.6243	20.8115	-0.187193	8.77767	9.25612	54	55	High
3304	YWHAQ	P27348;P27348;P31946;P27348;P31946;P31947;P61981;P62258;P63104;Q04917;P27348;P31946;P61981;Q04917;P27348;P31946;P63104	P27348;P31946;P27348;P63104;P31947;P31946;Q04917;P27348;P61981;P62258;P31946;Q04917;P27348;P61981;P63104;P31946;P27348	1433T_HUMAN;1433B_HUMAN;1433T_HUMAN;1433B_HUMAN;1433E_HUMAN;1433F_HUMAN;1433G_HUMAN;1433S_HUMAN;1433T_HUMAN;1433Z_HUMAN;1433B_HUMAN;1433F_HUMAN;1433G_HUMAN;1433T_HUMAN;1433B_HUMAN;1433T_HUMAN;1433Z_HUMAN	14-3-3 protein theta;14-3-3 protein theta;14-3-3 protein theta;14-3-3 protein theta;14-3-3 protein theta	0.0401196	0.60522	0.175865	19.2024	19.39	-0.187612	7.44753	7.8213	54	55	High
975	EZR	P15311;P15311;P26038;P35241;P15311;P35241	P15311;P15311;P35241;P26038;P15311;P35241	EZRI_HUMAN;EZRI_HUMAN;MOES_HUMAN;RADI_HUMAN;EZRI_HUMAN;RADI_HUMAN	Ezrin;Ezrin;Ezrin	0.0219414	0.490551	0.119453	22.064	22.2999	-0.235835	1.00668	1.61114	55	56	High
2438	RAN	P62826	P62826	RAN_HUMAN	GTP-binding nuclear protein Ran	0.016773	0.450279	0.0994846	20.9863	21.2282	-0.241934	0.881102	1.06423	38	40	High
2700	SERPINB1	P30740;P30740;P50452;P50453	P30740;P30740;O75830;P50452;P50453	ILEU_HUMAN;ILEU_HUMAN;SPB8_HUMAN;SPB9_HUMAN	Leukocyte elastase inhibitor;Leukocyte elastase inhibitor	0.0491844	0.619874	0.32167	23.6901	23.9355	-0.245339	1.30167	1.62515	55	56	High
1825	MSN	P15311;P26038;P35241;P26038;P26038;P35241	P15311;P35241;P26038;P26038;P35241;P26038	EZRI_HUMAN;MOES_HUMAN;RADI_HUMAN;MOES_HUMAN;MOES_HUMAN;RADI_HUMAN	Ezrin;Moesin;Moesin	0.0478401	0.6165	0.319501	19.597	19.843	-0.245968	1.13884	1.08205	55	56	High
634	CRIP2	P52943	P52943	CRIP2_HUMAN	Cysteine-rich protein 2	0.0280182	0.541029	0.139554	19.0402	19.3099	-0.269714	8.47166	16.2789	54	54	High
1502	IQGAP1	P46940;P46940;Q13576	P46940;P46940;Q13576	IQGA1_HUMAN;IQGA1_HUMAN;IQGA2_HUMAN	Ras GTPase-activating-like protein IQGAP1;Ras GTPase-activating-like protein IQGAP1	0.0449276	0.6165	0.216594	20.4198	20.7071	-0.287317	8.68256	8.83029	54	55	High
417	CAPG	P40121	P40121	CAPG_HUMAN	Macrophage-capping protein	0.0471797	0.6165	0.317463	20.9687	21.2743	-0.305647	1.23685	1.85432	55	56	High
3028	TKT	P29401	P29401	TKT_HUMAN	Transketolase	0.00353902	0.236796	0.0180659	20.9518	21.3002	-0.348365	0.80319	0.856392	55	56	High
2918	STK39	O95747;Q9UEW8;Q9UEW8	O95747;Q9UEW8;Q9UEW8	OXSR1_HUMAN;STK39_HUMAN;STK39_HUMAN	Serine/threonine-protein kinase OSR1;STE20/SPS1-related proline-alanine-rich protein kinase	0.0433713	0.614644	0.209165	18.6993	19.0486	-0.349365	14.1669	14.622	53	54	High
2769	SLC25A3	Q00325	Q00325	MPCP_HUMAN	Phosphate carrier protein, mitochondrial	0.0478401	0.6165	0.319501	19.8222	20.184	-0.361754	0.889651	0.689455	55	56	High
531	CHMP4B	Q96CF2;Q9H444;Q9H444	Q9H444;Q96CF2;Q9H444	CHM4B_HUMAN;CHM4C_HUMAN;CHM4B_HUMAN	Charged multivesicular body protein 4c;Charged multivesicular body protein 4b	0.0468518	0.6165	0.301133	20.4134	20.8413	-0.427927	9.57202	10.2985	54	55	High
964	EVPL	Q92817	Q92817	EVPL_HUMAN	Envoplakin	0.0170419	0.451921	0.0994954	18.6787	19.1207	-0.441987	14.2336	14.5698	53	54	High
706	CYCS	P99999	P99999	CYC_HUMAN	Cytochrome c	0.0329958	0.558729	0.158865	20.0258	20.5071	-0.481271	1.61472	1.67968	55	56	High
2586	RPS8	P62241	P62241	RS8_HUMAN	40S ribosomal protein S8	0.0439866	0.6165	0.210255	18.6237	19.1057	-0.48193	14.6549	14.5121	48	51	High
1865	MYOF	Q9NZM1	Q9NZM1	MYOF_HUMAN	Myoferlin	0.0429438	0.612027	0.209096	13.4993	13.9836	-0.484288	57.9301	60.5444	42	43	High
838	DYNC1H1	Q14204	Q14204	DYHC1_HUMAN	Cytoplasmic dynein 1 heavy chain 1	0.00512411	0.260884	0.0416869	17.2914	17.8164	-0.525005	24.6307	25.5199	51	52	High
722	DCD	P81605	P81605	DCD_HUMAN	Dermcidin	0.0252016	0.52887	0.125884	21.0822	21.6203	-0.538136	1.27417	1.36563	55	56	High
802	DNASE2	O00115	O00115	DNS2A_HUMAN	Deoxyribonuclease-2-alpha	0.0267789	0.531263	0.128828	17.1157	17.6601	-0.544385	17.9536	0.630757	52	56	High
862	EFHD2	Q96C19	Q96C19	EFHD2_HUMAN	EF-hand domain-containing protein D2	0.0202911	0.462076	0.118737	18.5279	19.1078	-0.57995	14.5887	14.9833	53	54	High
1229	H1-5	P10412;P16401;P16402;P16403;P10412;P16401;P16403;P16401	P16402;Q02539;P10412;P16401;P16403;P10412;P16401;P16403;P16401	H12_HUMAN;H13_HUMAN;H14_HUMAN;H15_HUMAN;H12_HUMAN;H14_HUMAN;H15_HUMAN;H15_HUMAN	Histone H1.4;Histone H1.4;Histone H1.5	0.0478401	0.6165	0.319501	20.1863	20.7844	-0.598115	2.86153	2.1469	55	56	High
2613	S100A8	P05109	P05109	S10A8_HUMAN	Protein S100-A8	0.0222845	0.493404	0.120297	26.4634	27.1723	-0.708924	2.06087	1.75337	55	56	High
2605	S100A11	P31949	P31949	S10AB_HUMAN	Protein S100-A11	0.0325141	0.558729	0.155431	24.2369	24.9492	-0.712259	3.08567	4.38858	55	56	High
2614	S100A9	P06702	P06702	S10A9_HUMAN	Protein S100-A9	0.0147348	0.423082	0.0897441	25.7459	26.4778	-0.731834	2.49718	2.23891	55	56	High
1305	HNRNPA3	P51991	P51991	ROA3_HUMAN	Heterogeneous nuclear ribonucleoprotein A3	0.0410257	0.60522	0.181562	14.1108	14.8647	-0.753904	77.6077	82.7284	40	41	High
1389	IGHG1	P01857;P01857;P01859;P01857;P01859;P01860;P01857;P01859;P01860;P01861;P01857;P01860;P01857;P01860;P01861	P01857;P01859;P01857;P01859;P01860;P01857;P01859;P01861;P01860;P01857;P01860;P01857;P01861;P01860;P01857	IGHG1_HUMAN;IGHG1_HUMAN;IGHG2_HUMAN;IGHG1_HUMAN;IGHG2_HUMAN;IGHG3_HUMAN;IGHG1_HUMAN;IGHG2_HUMAN;IGHG3_HUMAN;IGHG4_HUMAN;IGHG1_HUMAN;IGHG3_HUMAN;IGHG1_HUMAN;IGHG3_HUMAN;IGHG4_HUMAN	Immunoglobulin heavy constant gamma 1;Immunoglobulin heavy constant gamma 1;Immunoglobulin heavy constant gamma 1;Immunoglobulin heavy constant gamma 1;Immunoglobulin heavy constant gamma 1;Immunoglobulin heavy constant gamma 1	0.00186325	0.198466	0.0062054	23.2566	24.0473	-0.790635	1.90393	1.16114	55	56	High
1292	HMGB1	P09429;P09429;P26583	P09429;B2RPK0;P09429;P26583	HMGB1_HUMAN;HMGB1_HUMAN;HMGB2_HUMAN	High mobility group protein B1;High mobility group protein B1	0.0387015	0.604408	0.170285	18.0672	18.8878	-0.820579	20.6617	15.3112	52	54	High
1228	H1-4	P10412;P10412;P16401;P16402;P16403;P10412;P16401;P16403;P10412;P16402;P16403;P10412;P16403	P10412;P16402;Q02539;P10412;P16401;P16403;P10412;P16401;P16403;P16402;P10412;P16403;P16402;P10412;P16403	H14_HUMAN;H12_HUMAN;H13_HUMAN;H14_HUMAN;H15_HUMAN;H12_HUMAN;H14_HUMAN;H15_HUMAN;H12_HUMAN;H13_HUMAN;H14_HUMAN;H12_HUMAN;H14_HUMAN	Histone H1.4;Histone H1.4;Histone H1.4;Histone H1.4;Histone H1.4	0.0173187	0.451921	0.100751	19.0922	20.0613	-0.969115	15.9952	8.84863	53	55	High
2296	PRXL2B	Q8TBF2	Q8TBF2	PXL2B_HUMAN	Prostamide/prostaglandin F synthase	0.0338206	0.564019	0.159522	13.1874	14.2019	-1.01452	60.853	56.3653	55	56	High
2544	RPL4	P36578	P36578	RL4_HUMAN	60S ribosomal protein L4	0.046258	0.6165	0.292434	15.0297	16.3394	-1.30976	45.5605	33.1939	45	51	High
1638	LASP1	Q14847	Q14847	LASP1_HUMAN	LIM and SH3 domain protein 1	0.0375891	0.599988	0.167549	17.0123	18.4041	-1.39182	30.2246	13.8458	50	54	High
1841	MUC7	Q8TAX7	Q8TAX7	MUC7_HUMAN	Mucin-7	0.00360644	0.236796	0.0182689	19.8352	21.2619	-1.42663	17.276	2.39949	53	56	High
2567	RPS2	P15880	P15880	RS2_HUMAN	40S ribosomal protein S2	0.0188612	0.456233	0.106721	16.2339	17.9177	-1.6838	39.9571	19.5092	53	55	High
3081	TOR3A	Q9H497	Q9H497	TOR3A_HUMAN	Torsin-3A	0.0146957	0.423082	0.0867156	12.3712	14.0956	-1.7244	59.0731	50.0891	40	45	High
3121	TRPC5	Q9UL62	Q9UL62	TRPC5_HUMAN	Short transient receptor potential channel 5	0.0333311	0.561527	0.159261	7.4831	9.47597	-1.99287	73.8954	79.7007	24	30	High
2530	RPL27A	P46776	P46776	RL27A_HUMAN	60S ribosomal protein L27a	0.0430013	0.612027	0.209165	15.2391	17.3303	-2.09122	59.854	37.8342	47	51	High
2412	RAB5A	P20339;P20339;P51148;P61020	P20339;P20339;P61020;P51148	RAB5A_HUMAN;RAB5A_HUMAN;RAB5B_HUMAN;RAB5C_HUMAN	Ras-related protein Rab-5A;Ras-related protein Rab-5A	0.0115393	0.373847	0.075854	15.1016	17.1985	-2.09686	58.6005	36.9124	34	38	High
2667	SEC24A	O95486	O95486	SC24A_HUMAN	Protein transport protein Sec24A	0.0493849	0.620033	0.32167	1.19615	3.36582	-2.16967	18.6059	47.4702	4	11	High
2110	PFN3	P60673	P60673	PROF3_HUMAN	Profilin-3	0.029146	0.54701	0.152905	13.1337	15.4257	-2.29197	66.5437	46.7009	54	56	High
154	ANP32B	Q92688	Q92688	AN32B_HUMAN	Acidic leucine-rich nuclear phosphoprotein 32 family member B	0.0244074	0.516623	0.125883	11.7025	14.0137	-2.31117	74.1124	60.8955	36	43	High
869	EHD3	Q9H223;Q9NZN3;Q9H4M9;Q9NZN3;Q9NZN3	Q9NZN3;Q9H223;Q9H4M9;Q9NZN3;Q9NZN3	EHD3_HUMAN;EHD4_HUMAN;EHD1_HUMAN;EHD3_HUMAN;EHD3_HUMAN	EH domain-containing protein 4;EH domain-containing protein 1;EH domain-containing protein 3	0.0446802	0.6165	0.212348	10.3677	12.7124	-2.34472	74.0572	66.7283	33	40	High
541	CIAPIN1	Q6FI81	Q6FI81	CPIN1_HUMAN	Anamorsin	0.0219871	0.490551	0.120297	10.5516	12.9023	-2.35066	75.9954	68.1381	33	40	High
2072	PCNP	Q8WW12	Q8WW12	PCNP_HUMAN	PEST proteolytic signal-containing nuclear protein	0.018372	0.452719	0.104464	0.630481	3.03789	-2.40741	10.7327	43.3013	34	32	High
1357	HUWE1	Q7Z6Z7	Q7Z6Z7	HUWE1_HUMAN	E3 ubiquitin-protein ligase HUWE1	0.0094188	0.341768	0.0691392	13.3252	15.7425	-2.4173	68.0658	49.2666	40	47	High
2522	RPL19	P84098	P84098	RL19_HUMAN	60S ribosomal protein L19	0.00917229	0.340302	0.06833	10.9266	13.3495	-2.42287	88.2824	86.6536	34	42	High
2529	RPL27	P61353	P61353	RL27_HUMAN	60S ribosomal protein L27	0.0161339	0.440282	0.0993368	11.7974	14.25	-2.45258	75.4686	63.2974	44	50	High
2523	RPL21	P46778	P46778	RL21_HUMAN	60S ribosomal protein L21	0.0298308	0.54701	0.154338	10.3577	12.8126	-2.45488	67.919	56.1055	55	53	High
3136	TTC9C	Q8N5M4	Q8N5M4	TTC9C_HUMAN	Tetratricopeptide repeat protein 9C	0.0482214	0.6165	0.31956	3.05158	5.5716	-2.52003	42.7538	66.9172	10	18	High
544	CKAP4	Q07065	Q07065	CKAP4_HUMAN	Cytoskeleton-associated protein 4	0.00314391	0.23049	0.0118499	14.4859	17.0142	-2.52831	74.1254	57.8153	41	47	High
1819	MRPL9	Q9BYD2	Q9BYD2	RM09_HUMAN	39S ribosomal protein L9, mitochondrial	0.0401994	0.60522	0.179689	7.13674	9.76582	-2.62908	62.6319	63.0136	25	34	High
804	DNM1L	O00429	O00429	DNM1L_HUMAN	Dynamin-1-like protein	0.0337877	0.564019	0.159354	9.01514	11.773	-2.75781	74.5872	67.2561	29	38	High
2158	PLA2G4A	P47712	P47712	PA24A_HUMAN	Cytosolic phospholipase A2	0.0351632	0.574796	0.16299	3.33533	6.15495	-2.81962	45.5193	69.597	43	41	High
1529	JPT2	Q9H910	Q9H910	JUPI2_HUMAN	Jupiter microtubule associated homolog 2	0.0287424	0.54701	0.152792	8.06628	10.8993	-2.83303	69.1902	68.051	27	36	High
456	CCDC47	Q96A33	Q96A33	CCD47_HUMAN	PAT complex subunit CCDC47	0.0476741	0.6165	0.319501	3.2698	6.11803	-2.84823	43.7852	63.8793	11	21	High
2844	SPAG7	O75391	O75391	SPAG7_HUMAN	Sperm-associated antigen 7	0.013667	0.406563	0.0851335	1.1608	4.03618	-2.87538	17.5146	55.332	4	13	High
1975	NUBP2	Q9Y5Y2	Q9Y5Y2	NUBP2_HUMAN	Cytosolic Fe-S cluster assembly factor NUBP2	0.0461099	0.6165	0.292434	3.55495	6.43409	-2.87915	46.1474	65.3333	53	55	High
64	ADD3	Q9UEY8	Q9UEY8	ADDG_HUMAN	Gamma-adducin	0.0461509	0.6165	0.292434	4.50237	7.40456	-2.90219	55.1941	69.6243	15	25	High
1744	MAPRE2	Q15555;Q15555;Q15691	Q15555;Q15555;Q15691	MARE2_HUMAN;MARE1_HUMAN;MARE2_HUMAN	Microtubule-associated protein RP/EB family member 2;Microtubule-associated protein RP/EB family member 2	0.0416505	0.60522	0.181581	4.71692	7.65246	-2.93554	60.7062	79.9064	15	24	High
459	CCDC9	Q9Y3X0	Q9Y3X0	CCDC9_HUMAN	Coiled-coil domain-containing protein 9	0.0301181	0.54701	0.154339	3.0644	6.0561	-2.99171	43.1011	67.622	10	20	High
2136	PICALM	Q13492	Q13492	PICAL_HUMAN	Phosphatidylinositol-binding clathrin assembly protein	0.0254665	0.52887	0.126407	4.44201	7.47401	-3.03201	53.7794	70.7387	55	56	High
2981	TBCA	O75347	O75347	TBCA_HUMAN	Tubulin-specific chaperone A	0.0268688	0.531263	0.129912	5.67395	8.81668	-3.14273	67.5935	79.561	18	28	High
1368	IDO1	P14902	P14902	I23O1_HUMAN	Indoleamine 2,3-dioxygenase 1	0.0344762	0.566395	0.162057	5.62017	8.85404	-3.23386	66.464	80.7593	18	28	High
2555	RPRD1B	Q9NQG5	Q9NQG5	RPR1B_HUMAN	Regulation of nuclear pre-mRNA domain-containing protein 1B	0.0166861	0.450279	0.0993368	3.18262	6.64572	-3.4631	46.4854	75.1267	27	30	High
744	DDX3X	O00571	Q9NQI0;O15523;O00571	DDX3X_HUMAN	ATP-dependent RNA helicase DDX3X	0.0152465	0.433999	0.0904117	8.60966	12.0989	-3.48927	78.5762	70.9211	27	38	High
1383	IGFBP6	P24592	P24592	IBP6_HUMAN	Insulin-like growth factor-binding protein 6	0.0182689	0.452719	0.104183	3.97114	7.50915	-3.538	52.0684	71.5969	13	25	High
2127	PHF5A	Q7RTV0	Q7RTV0	PHF5A_HUMAN	PHD finger-like domain-containing protein 5A	0.0121707	0.375586	0.0813572	3.5666	7.15985	-3.59325	46.6864	69.8839	54	53	High
251	ARPP19	O43768;P56211;P56211	O43768;P56211;P56211	ARP19_HUMAN;ENSA_HUMAN;ARP19_HUMAN	Alpha-endosulfine;cAMP-regulated phosphoprotein 19	0.0173168	0.451921	0.100223	4.18528	7.80791	-3.62263	57.8402	83.326	13	24	High
2005	ODAD3	A5D8V7	A5D8V7	ODAD3_HUMAN	Outer dynein arm-docking complex subunit 3	0.0319174	0.557625	0.155408	4.57568	8.23466	-3.65897	69.6217	101.091	42	56	High
1857	MYLK3	Q32MK0	Q32MK0;Q9H1R3;Q86YV6	MYLK3_HUMAN	Myosin light chain kinase 3	0.0180187	0.451921	0.102932	6.49248	10.1723	-3.67981	75.5493	85.6438	20	31	High
1387	IGHD	P01880	P01880	IGHD_HUMAN	Immunoglobulin heavy constant delta	0.00627023	0.268219	0.0485433	3.4603	7.35453	-3.89423	49.0549	85.6146	11	22	High
927	ENSA	O43768;O43768;P56211	O43768;O43768;P56211	ENSA_HUMAN;ARP19_HUMAN;ENSA_HUMAN	Alpha-endosulfine;Alpha-endosulfine	0.00641711	0.268219	0.0533834	10.2088	14.1735	-3.96465	82.6136	62.8129	31	43	High
794	DNAJC10	Q8IXB1	Q8IXB1	DJC10_HUMAN	DnaJ homolog subfamily C member 10	0.0309797	0.549937	0.155408	12.3326	16.3478	-4.01522	88.9704	52.7824	35	47	High
3120	TRIR	Q9BQ61	Q9BQ61	TRIR_HUMAN	Telomerase RNA component interacting RNase	0.00634009	0.268219	0.0508665	4.23021	8.27323	-4.04302	59.0826	86.6884	13	25	High
863	EFL1	Q7Z2Z2	Q7Z2Z2	EFL1_HUMAN	Elongation factor-like GTPase 1	0.0126813	0.384162	0.0851335	4.22515	8.40971	-4.18455	59.6271	89.8199	13	25	High
1747	MARK2	Q7KZI7	Q7KZI7	MARK2_HUMAN	Serine/threonine-protein kinase MARK2	0.000130863	0.0432111	0.00205811	7.63417	11.9307	-4.29652	66.5696	63.6949	26	39	High
2766	SLC25A1	P53007	P53007	TXTP_HUMAN	Tricarboxylate transport protein, mitochondrial	0.0041892	0.242807	0.0300033	3.63561	8.03444	-4.39883	48.352	70.936	12	27	High
50	ACTN2	O43707;P12814;P35609;P35609	O43707;P12814;Q08043;P35609;P35609	ACTN1_HUMAN;ACTN2_HUMAN;ACTN4_HUMAN;ACTN2_HUMAN	Alpha-actinin-4;Alpha-actinin-2	0.00931324	0.341692	0.0688292	7.89208	12.4369	-4.54483	82.3142	74.9744	24	38	High
1779	MFN1	Q8IWA4	Q8IWA4	MFN1_HUMAN	Mitofusin-1	0.00388206	0.240122	0.0195634	8.8755	13.6063	-4.73082	77.7639	57.5432	28	43	High
2006	ODAD4	Q96NG3	Q96NG3	ODAD4_HUMAN	Outer dynein arm-docking complex subunit 4	0.00839957	0.318798	0.0662041	15.9549	20.9856	-5.03065	81.0004	0.518709	26	26	High
1945	NOL12	Q9UGY1	Q9UGY1	NOL12_HUMAN	Nucleolar protein 12	7.86811e-07	0.000866017	0.000382094	13.3925	18.6896	-5.29711	83.0232	28.173	23	29	High
3033	TM9SF3	Q9HD45	Q9HD45	TM9S3_HUMAN	Transmembrane 9 superfamily member 3	0.00757532	0.294279	0.0642538	5.89943	11.2207	-5.32123	79.5874	89.8408	17	33	High
988	FAM110A	Q9BQ89	Q9BQ89	F110A_HUMAN	Protein FAM110A	0.0227073	0.495795	0.121567	13.9782	20.0735	-6.09528	124.534	50.9892	34	50	High
2216	PPL	O60437	O60437	PEPL_HUMAN	Periplakin	0.0502128	0.621675	0.32167	20.4892	20.8969	-0.407657	9.31461	9.19023	41	43	High
554	CLINT1	Q14677	Q14677	EPN4_HUMAN	Clathrin interactor 1	0.0504489	0.621675	0.32167	17.6842	16.6124	1.07186	19.5662	47.7033	52	48	High
2203	POR	P16435	P16435	NCPR_HUMAN	NADPH--cytochrome P450 reductase	0.0507054	0.621675	0.32167	3.62928	6.72683	-3.09755	48.1959	66.2727	54	52	High
1416	IGHV3-73	A0A0A0MS15;A0A0B4J1V0;A0A0B4J1V6;A0A0B4J1X5;A0A0B4J1X8;A0A0B4J1Y9;A0A0C4DH32;A0A0C4DH36;P01766;P01780;P0DTE1;A0A0A0MS15;A0A0B4J1V0;A0A0B4J1V6;A0A0B4J1Y9;A0A0A0MS15;A0A0B4J1V6;A0A0B4J1V0;A0A0B4J1V6;A0A0B4J1Y9;A0A0B4J1V6	P01766;A0A0B4J1X8;P01780;A0A0B4J1X5;P0DTE1;P0DP02;P01782;P01768;P01763;A0A075B7F0;A0A0B4J1V0;A0A0J9YY99;A0A0B4J1V1;S4R3C0;A0A075B7F1;P01764;P01762;P0DP04;P01772;A0A0C4DH36;A0A0B4J2B5;A0A0B4J1V6;A0A0J9YX35;A0A075B6Q5;A0A0B4J1Y9;A0A0A0MS15;A0A0C4DH42;A0A0C4DH32;P0DP03;P01767;A0A0B4J1V0;A0A0B4J1V6;A0A0B4J1Y9;A0A0A0MS15;A0A0B4J1V6;A0A0A0MS15;A0A0B4J1V0;A0A0B4J1V6;A0A0B4J1Y9;A0A0B4J1V6	HV307_HUMAN;HV313_HUMAN;HV315_HUMAN;HV320_HUMAN;HV338_HUMAN;HV343_HUMAN;HV349_HUMAN;HV372_HUMAN;HV373_HUMAN;HV374_HUMAN;HV383_HUMAN;HV315_HUMAN;HV349_HUMAN;HV372_HUMAN;HV373_HUMAN;HV349_HUMAN;HV373_HUMAN;HV315_HUMAN;HV372_HUMAN;HV373_HUMAN;HV373_HUMAN	Immunoglobulin heavy variable 3-49;Immunoglobulin heavy variable 3-49;Immunoglobulin heavy variable 3-49;Immunoglobulin heavy variable 3-15;Immunoglobulin heavy variable 3-73	0.0508665	0.621675	0.32167	17.9059	15.7077	2.19822	7.34416	36.7475	54	49	High
1048	FLNA	O75369;P21333;P21333	Q14315;O75369;P21333;P21333	FLNA_HUMAN;FLNB_HUMAN;FLNA_HUMAN	Filamin-B;Filamin-A	0.0512499	0.621675	0.32167	16.8662	18.7336	-1.86734	30.1225	0.757244	50	56	High
1439	IGKV3-20	A0A0C4DH25;P01619;P01619	P01619;A0A0C4DH25;P01619	KV320_HUMAN;KVD20_HUMAN;KV320_HUMAN	Immunoglobulin kappa variable 3D-20;Immunoglobulin kappa variable 3-20	0.0512601	0.621675	0.322597	24.7634	24.4966	0.266744	0.81881	0.783143	55	56	High
1431	IGKV1-17	A0A0C4DH72;P01599;P01599	P01599;A0A0C4DH72;P01599	KV106_HUMAN;KV117_HUMAN;KV117_HUMAN	Immunoglobulin kappa variable 1-6;Immunoglobulin kappa variable 1-17	0.0512601	0.621675	0.322597	20.4235	20.2509	0.172547	9.07219	1.47525	54	56	High
2017	OR51L1	Q8NGJ5	Q8NGJ5	O51L1_HUMAN	Olfactory receptor 51L1	0.0513983	0.621675	0.323143	9.43025	6.62568	2.80457	76.7147	70.0942	55	53	High
510	CFD	P00746	P00746	CFAD_HUMAN	Complement factor D	0.0518076	0.62242	0.323188	10.1641	12.7453	-2.58115	76.2806	66.8117	32	40	High
2619	SAMD12	Q8N8I0	Q8N8I0	SAM12_HUMAN	Sterile alpha motif domain-containing protein 12	0.0518369	0.62242	0.323193	2.96433	5.33067	-2.36633	40.2947	61.272	10	18	High
2876	SRP9	P49458	P49458	SRP09_HUMAN	Signal recognition particle 9 kDa protein	0.0523262	0.623164	0.323193	3.53047	1.27024	2.26023	51.1234	21.3848	11	4	High
928	ENTPD3	O75355	O75355	ENTP3_HUMAN	Ectonucleoside triphosphate diphosphohydrolase 3	0.0524895	0.623164	0.323982	7.22804	4.51286	2.71518	69.7488	52.5489	24	16	High
2778	SLC6A1	P30531	P30531	SC6A1_HUMAN	Sodium- and chloride-dependent GABA transporter 1	0.053106	0.623164	0.324644	12.3846	9.17264	3.21191	90.6243	92.7615	35	27	High
1309	HNRNPDL	O14979;O14979;Q99729	O14979;O14979;Q99729	HNRDL_HUMAN;HNRDL_HUMAN;ROAA_HUMAN	Heterogeneous nuclear ribonucleoprotein D-like;Heterogeneous nuclear ribonucleoprotein D-like	0.0533211	0.623164	0.325222	10.221	14.5542	-4.33322	89.3204	60.1199	30	44	High
2201	PON2	Q15165	Q15165	PON2_HUMAN	Serum paraoxonase/arylesterase 2	0.0533834	0.623164	0.326053	1.95621	0.338252	1.61795	31.8767	6.40719	23	27	High
1234	H4C16	P62805	P62805	H4_HUMAN	Histone H4	0.0534087	0.623164	0.329522	22.9325	23.4148	-0.482332	1.85548	1.172	55	56	High
1445	IGLL5	A0M8Q6;B9A064;B9A064	P0CF74;P0DOY2;B9A064;P0CG04;A0M8Q6;B9A064	IGLC7_HUMAN;IGLL5_HUMAN;IGLL5_HUMAN	Immunoglobulin lambda constant 7;Immunoglobulin lambda-like polypeptide 5	0.0534087	0.623164	0.329522	25.3002	24.9453	0.354913	1.31076	1.09316	55	56	High
2370	PTTG1IP	P53801	P53801	PTTG_HUMAN	Pituitary tumor-transforming gene 1 protein-interacting protein	0.053609	0.623298	0.330457	9.78553	6.41533	3.3702	65.2807	64.9678	13	9	High
3038	TMED3	Q9Y3Q3	Q9Y3Q3	TMED3_HUMAN	Transmembrane emp24 domain-containing protein 3	0.0548564	0.632142	0.330457	3.42278	1.378	2.04477	42.8513	19.762	12	5	High
812	DPP4	P27487	P27487	DPP4_HUMAN	Dipeptidyl peptidase 4	0.0548825	0.632142	0.330547	19.5932	19.5116	0.0816187	9.08806	1.46947	54	56	High
2069	PCMT1	P22061	P22061	PIMT_HUMAN	Protein-L-isoaspartate(D-aspartate) O-methyltransferase	0.0555712	0.6337	0.330547	13.1682	10.1155	3.05274	55.2457	73.1168	15	23	High
2173	PLEKHF1	Q96S99	Q96S99	PKHF1_HUMAN	Pleckstrin homology domain-containing family F member 1	0.0562663	0.6337	0.330547	6.29445	8.55472	-2.26027	70.7597	80.1986	32	32	High
3140	TUBA4B	P68366;Q9H853;Q9H853	P68366;Q9NY65;P0DPH7;Q6PEY2;P68363;Q9BQE3;Q9H853;Q71U36;P0DPH8;Q9H853	TBA4A_HUMAN;TBA4B_HUMAN;TBA4B_HUMAN	Tubulin alpha-4A chain;Putative tubulin-like protein alpha-4B	0.0563292	0.6337	0.330547	8.77911	11.897	-3.11787	94.696	94.4195	25	34	High
2546	RPL6	Q02878	Q02878	RL6_HUMAN	60S ribosomal protein L6	0.0563894	0.6337	0.330547	18.197	18.0312	0.165802	1.2623	13.2784	44	46	High
1415	IGHV3-72	A0A0A0MS15;A0A0B4J1V0;A0A0B4J1V6;A0A0B4J1X5;A0A0B4J1X8;A0A0B4J1Y9;A0A0C4DH32;A0A0C4DH36;P01766;P01780;P0DTE1;A0A0A0MS15;A0A0B4J1V0;A0A0B4J1V6;A0A0B4J1Y9;A0A0B4J1V0;A0A0B4J1V6;A0A0B4J1Y9;A0A0B4J1Y9	P01766;A0A0B4J1X8;P01780;A0A0B4J1X5;P0DTE1;P0DP02;P01782;P01768;P01763;A0A075B7F0;A0A0B4J1V0;A0A0J9YY99;A0A0B4J1V1;S4R3C0;A0A075B7F1;P01764;P01762;P0DP04;P01772;A0A0C4DH36;A0A0B4J2B5;A0A0B4J1V6;A0A0J9YX35;A0A075B6Q5;A0A0B4J1Y9;A0A0A0MS15;A0A0C4DH42;A0A0C4DH32;P0DP03;P01767;A0A0B4J1V0;A0A0B4J1V6;A0A0B4J1Y9;A0A0A0MS15;A0A0B4J1V0;A0A0B4J1V6;A0A0B4J1Y9;A0A0B4J1Y9	HV307_HUMAN;HV313_HUMAN;HV315_HUMAN;HV320_HUMAN;HV338_HUMAN;HV343_HUMAN;HV349_HUMAN;HV372_HUMAN;HV373_HUMAN;HV374_HUMAN;HV383_HUMAN;HV315_HUMAN;HV349_HUMAN;HV372_HUMAN;HV373_HUMAN;HV315_HUMAN;HV372_HUMAN;HV373_HUMAN;HV372_HUMAN	Immunoglobulin heavy variable 3-49;Immunoglobulin heavy variable 3-49;Immunoglobulin heavy variable 3-15;Immunoglobulin heavy variable 3-72	0.05639	0.6337	0.330547	21.833	21.4484	0.384544	0.978506	1.10572	55	56	High
1268	HGS	O14964	O14964	HGS_HUMAN	Hepatocyte growth factor-regulated tyrosine kinase substrate	0.0564227	0.6337	0.330547	8.94817	11.3422	-2.39402	73.2746	67.7137	29	37	High
3135	TTC9	Q92623	Q92623	TTC9A_HUMAN	Tetratricopeptide repeat protein 9A	0.0572771	0.641115	0.330547	14.5504	14.3255	0.224894	55.0501	70.446	44	42	High
657	CSRP1	P21291	P21291	CSRP1_HUMAN	Cysteine and glycine-rich protein 1	0.0579296	0.646228	0.330547	18.3434	18.3692	-0.0257975	7.14083	13.7142	54	54	High
206	AQP3	Q92482	Q92482	AQP3_HUMAN	Aquaporin-3	0.0583132	0.646384	0.330547	12.7283	13.5948	-0.866577	68.4018	69.4267	39	41	High
1793	MLPH	Q9BV36	Q9BV36	MELPH_HUMAN	Melanophilin	0.0586178	0.646384	0.330547	4.52225	7.39023	-2.86797	55.884	69.3023	15	25	High
2151	PKD1	P98161	P98161	PKD1_HUMAN	Polycystin-1	0.0587047	0.646384	0.330547	21.159	19.6248	1.53422	11.1911	33.1599	55	56	High
1791	MISP	Q8IVT2	Q8IVT2	MISP_HUMAN	Mitotic interactor and substrate of PLK1	0.0587266	0.646384	0.332425	3.45477	6.21996	-2.7652	48.6693	71.1666	11	20	High
2471	RECQL5	O94762	O94762	RECQ5_HUMAN	ATP-dependent DNA helicase Q5	0.0593154	0.650696	0.333853	2.00843	4.17743	-2.169	28.2532	53.5054	42	40	High
1356	HTRA4	P83105	P83105	HTRA4_HUMAN	Serine protease HTRA4	0.0596052	0.651113	0.335144	8.7748	12.1486	-3.37383	94.8398	91.4466	25	35	High
1886	NAXE	Q8NCW5	Q8NCW5	NNRE_HUMAN	NAD(P)H-hydrate epimerase	0.0597478	0.651113	0.339325	17.2486	15.1547	2.09387	17.9006	45.2744	20	22	High
2322	PSMC5	P43686;P62191;P62195;P62195	P62195;P62191;P43686;P62195	PRS4_HUMAN;PRS6B_HUMAN;PRS8_HUMAN;PRS8_HUMAN	26S proteasome regulatory subunit 6B;26S proteasome regulatory subunit 8	0.0602426	0.652701	0.339862	17.7629	17.7259	0.0369591	25.6311	31.6867	50	54	High
150	ANKRD13A	Q8IZ07	Q8IZ07	AN13A_HUMAN	Ankyrin repeat domain-containing protein 13A	0.0604883	0.652701	0.340828	4.32829	1.84633	2.48196	51.1088	28.9378	15	6	High
1459	IGLV3-16	A0A075B6K0;A0A075B6K0;A0A075B6K2;A0A075B6K4;A0A075B6K5;P01715;P01717;P01718;P80748;A0A075B6K0;A0A075B6K4;A0A075B6K0;P01717;P01718	A0A075B6K0;P01718;A0A075B6K5;P01715;P01717;A0A075B6K2;P80748;A0A075B6K0;A0A075B6K4;A0A075B6K0;A0A075B6K4;P01718;P01717;A0A075B6K0	LV316_HUMAN;LV301_HUMAN;LV310_HUMAN;LV312_HUMAN;LV316_HUMAN;LV321_HUMAN;LV325_HUMAN;LV327_HUMAN;LV39_HUMAN;LV310_HUMAN;LV316_HUMAN;LV316_HUMAN;LV325_HUMAN;LV327_HUMAN	Immunoglobulin lambda variable 3-16;Immunoglobulin lambda variable 3-16;Immunoglobulin lambda variable 3-16;Immunoglobulin lambda variable 3-16	0.0605824	0.652701	0.340828	5.86947	3.25478	2.61469	79.1477	49.7597	17	10	High
376	C1RL	P00736;Q9NZP8;Q9NZP8	Q9NZP8;P00736;Q9NZP8	C1RL_HUMAN;C1R_HUMAN;C1RL_HUMAN	Complement C1r subcomponent;Complement C1r subcomponent-like protein	0.0608029	0.652701	0.341034	16.4566	14.1879	2.26869	22.6736	50.707	51	45	High
151	ANO1	Q5XXA6	Q5XXA6	ANO1_HUMAN	Anoctamin-1	0.0608818	0.652701	0.344139	10.1185	6.82448	3.29397	75.6681	73.7354	32	22	High
55	ACTR2	P61160	P61160	ARP2_HUMAN	Actin-related protein 2	0.0611207	0.653141	0.348361	20.1696	20.7502	-0.580631	8.29226	0.760201	54	56	High
302	ATP6V1G1	O75348	O75348	VATG1_HUMAN	V-type proton ATPase subunit G 1	0.0622586	0.656454	0.348361	17.2881	17.8289	-0.540748	32.3706	34.347	50	51	High
1731	MAP4	P27816	P27816	MAP4_HUMAN	Microtubule-associated protein 4	0.0627123	0.656454	1	14.0726	14.2347	-0.162075	45.6246	50.8716	45	45	High
562	CLU	P10909	P10909	CLUS_HUMAN	Clusterin	0.0627688	0.656454	1	23.6671	23.4305	0.236604	0.500472	0.545656	55	56	High
21	ABLIM1	O14639	O14639	ABLM1_HUMAN	Actin-binding LIM protein 1	0.0629401	0.656454	1	7.92193	9.95213	-2.0302	77.0364	81.7023	25	31	High
1785	MGST1	P10620	P10620	MGST1_HUMAN	Microsomal glutathione S-transferase 1	0.0629528	0.656454	1	6.73778	10.3789	-3.64115	87.7789	95.4657	19	30	High
1330	HS1BP3	Q53T59	Q53T59	H1BP3_HUMAN	HCLS1-binding protein 3	0.063036	0.656454	1	5.3015	2.77393	2.52757	54.5183	36.0809	19	10	High
3289	XPO1	O14980	O14980	XPO1_HUMAN	Exportin-1	0.0631568	0.656454	1	12.8057	13.2178	-0.41212	57.4389	59.6565	41	42	High
1089	GALNT16	Q8N428	Q8N428	GLT16_HUMAN	Polypeptide N-acetylgalactosaminyltransferase 16	0.0633192	0.656454	1	5.06398	2.5072	2.55678	53.8129	33.522	18	9	High
2639	SCGB1D1	O95968	O95968	SG1D1_HUMAN	Secretoglobin family 1D member 1	0.0636066	0.656454	1	29.9005	29.6196	0.280875	0.716755	1.50636	55	56	High
274	ATP10A	O60312	O43520;O60312	AT10A_HUMAN	Phospholipid-transporting ATPase VA	0.0637651	0.656454	1	14.4386	12.4983	1.94029	60.6867	71.0744	43	39	High
3059	TMPRSS9	Q7Z410	Q7Z410	TMPS9_HUMAN	Transmembrane protease serine 9	0.0640889	0.656454	1	11.7262	15.0233	-3.29708	109.486	93.1156	31	40	High
1978	NUCKS1	Q9H1E3	Q9H1E3	NUCKS_HUMAN	Nuclear ubiquitous casein and cyclin-dependent kinase substrate 1	0.0642391	0.656454	1	9.56902	12.2581	-2.68907	78.9824	73.5421	52	53	High
1259	HEATR1	Q9H583	Q9H583	HEAT1_HUMAN	HEAT repeat-containing protein 1	0.0642538	0.656454	1	9.94242	6.84899	3.09343	79.1463	74.5914	31	22	High
428	CAPZA2	P47755;P47755;P52907	P47755;P52907;P47755	CAZA2_HUMAN;CAZA1_HUMAN;CAZA2_HUMAN	F-actin-capping protein subunit alpha-2;F-actin-capping protein subunit alpha-2	0.0648312	0.656454	1	17.2726	18.2133	-0.940662	30.8036	19.3733	50	53	High
79	ADSS2	P30520	P30520	PURA2_HUMAN	Adenylosuccinate synthetase isozyme 2	0.0653098	0.656454	1	19.5405	19.4954	0.0451032	0.908876	7.59068	55	55	High
690	CUL4B	Q13619;Q13620;Q13620	Q13620;Q13619;Q13620	CUL4A_HUMAN;CUL4B_HUMAN;CUL4B_HUMAN	Cullin-4A;Cullin-4B	0.0653253	0.656454	1	3.6463	6.13537	-2.48907	43.8701	59.4762	13	22	High
552	CLIC4	Q9Y696	Q9Y696	CLIC4_HUMAN	Chloride intracellular channel protein 4	0.0654027	0.656454	1	10.9755	8.46877	2.50676	70.7975	73.6242	35	28	High
2681	SEMA3G	Q9NS98	Q9NS98	SEM3G_HUMAN	Semaphorin-3G	0.0654874	0.656454	1	12.8131	12.1097	0.703404	58.0732	55.1886	41	41	High
499	CDV3	Q9UKY7	Q9UKY7	CDV3_HUMAN	Protein CDV3 homolog	0.0659123	0.656454	1	4.12971	6.68176	-2.55204	56.2188	76.2028	13	21	High
2109	PFN2	P35080	P35080	PROF2_HUMAN	Profilin-2	0.0661749	0.656454	1	20.0485	19.6375	0.411031	0.61118	14.7272	40	47	High
1870	NACC1	Q96RE7	Q96RE7	NACC1_HUMAN	Nucleus accumbens-associated protein 1	0.0662041	0.656454	1	7.71767	5.42151	2.29616	78.8558	63.5816	24	18	High
156	ANTXR2	P58335	P58335	ANTR2_HUMAN	Anthrax toxin receptor 2	0.0662973	0.656454	1	4.79182	7.60846	-2.81664	62.6955	78.8102	15	24	High
1373	IFI35	P80217	P80217	IN35_HUMAN	Interferon-induced 35 kDa protein	0.0667984	0.656454	1	7.93691	4.96513	2.97178	66.8288	57.8366	27	17	High
1318	HNRNPU	Q00839	Q00839	HNRPU_HUMAN	Heterogeneous nuclear ribonucleoprotein U	0.0674411	0.656454	1	17.1725	18.1868	-1.01431	30.9765	19.6206	50	53	High
3319	ZNF541	Q9H0D2	Q9H0D2	ZN541_HUMAN	Zinc finger protein 541	0.067443	0.656454	1	9.03057	5.71464	3.31594	135.069	100.185	21	14	High
47	ACTG2	P60709;P63261;P63267;P60709;P63261;P63267;Q562R1;P63267	P62736;Q6S8J3;P68133;P60709;P63261;P0CG38;A5A3E0;P0CG39;P68032;P63267;P62736;Q6S8J3;P68133;P60709;P63261;Q562R1;A5A3E0;Q9BYX7;P68032;P63267;P62736;P68133;P68032;P63267	ACTB_HUMAN;ACTG_HUMAN;ACTH_HUMAN;ACTBL_HUMAN;ACTB_HUMAN;ACTG_HUMAN;ACTH_HUMAN;ACTH_HUMAN	Actin, cytoplasmic 1;Actin, cytoplasmic 1;Actin, gamma-enteric smooth muscle	0.0674661	0.656454	1	6.58422	9.39174	-2.80752	71.8523	78.2265	21	30	High
596	COPA	P53621	P53621	COPA_HUMAN	Coatomer subunit alpha	0.067597	0.656454	1	16.0486	15.9846	0.0640285	38.7458	43.6019	48	48	High
3310	ZFP36L1	Q07352	Q07352	TISB_HUMAN	mRNA decay activator protein ZFP36L1	0.0680793	0.656454	1	1.75104	3.7992	-2.04817	25.5296	48.8429	6	13	High
1463	IGLV3-27	A0A075B6K0;A0A075B6K2;A0A075B6K4;A0A075B6K5;P01715;P01717;P01718;P80748;A0A075B6K0;P01717;P01718;P01717;P01718;P01718	P01718;A0A075B6K5;P01715;P01717;A0A075B6K2;P80748;A0A075B6K0;A0A075B6K4;P01718;P01717;A0A075B6K0;P01718;P01717;P01718	LV301_HUMAN;LV310_HUMAN;LV312_HUMAN;LV316_HUMAN;LV321_HUMAN;LV325_HUMAN;LV327_HUMAN;LV39_HUMAN;LV316_HUMAN;LV325_HUMAN;LV327_HUMAN;LV325_HUMAN;LV327_HUMAN;LV327_HUMAN	Immunoglobulin lambda variable 3-16;Immunoglobulin lambda variable 3-16;Immunoglobulin lambda variable 3-25;Immunoglobulin lambda variable 3-27	0.0682076	0.656454	1	18.2157	15.984	2.23173	21.0832	50.5899	52	47	High
2559	RPS13	P62277	P62277	RS13_HUMAN	40S ribosomal protein S13	0.06833	0.656454	1	17.3666	17.1772	0.189338	18.8873	30.1106	54	55	High
2427	RAC1	P15153;P60953;P63000;P84095;P15153;P63000;P63000	P17081;P15153;P84095;Q9H4E5;P60763;P60953;P63000;P15153;P60763;P63000;P63000	CDC42_HUMAN;RAC1_HUMAN;RAC2_HUMAN;RHOG_HUMAN;RAC1_HUMAN;RAC2_HUMAN;RAC1_HUMAN	Ras-related C3 botulinum toxin substrate 2;Ras-related C3 botulinum toxin substrate 2;Ras-related C3 botulinum toxin substrate 1	0.068817	0.656454	1	18.3519	18.3446	0.00728855	13.6403	20.0114	36	42	High
684	CTSZ	Q9UBR2	Q9UBR2	CATZ_HUMAN	Cathepsin Z	0.0688292	0.656454	1	19.9495	19.6888	0.260684	0.695024	0.776893	55	56	High
2870	SRI	P30626	P30626	SORCN_HUMAN	Sorcin	0.069064	0.656454	1	8.31632	4.90918	3.40714	73.3883	61.4824	27	16	High
1989	NUDT9	Q9BW91	Q9BW91	NUDT9_HUMAN	ADP-ribose pyrophosphatase, mitochondrial	0.0691392	0.656454	1	14.9472	17.2625	-2.31535	64.0866	37.4315	22	28	High
1125	GET3	O43681	O43681	GET3_HUMAN	ATPase GET3	0.0691764	0.656454	1	9.68787	6.95667	2.7312	74.1456	70.8873	31	23	High
2076	PCYT2	Q99447	Q99447	PCY2_HUMAN	Ethanolamine-phosphate cytidylyltransferase	0.0693292	0.656454	1	8.2908	10.1376	-1.84679	84.6143	90.9046	32	31	High
1293	HMGB2	O15347;P26583;P09429;P26583;P26583	O15347;P26583;B2RPK0;P09429;P26583;P26583	HMGB2_HUMAN;HMGB3_HUMAN;HMGB1_HUMAN;HMGB2_HUMAN;HMGB2_HUMAN	High mobility group protein B3;High mobility group protein B1;High mobility group protein B2	0.0695925	0.656454	1	15.0532	16.8669	-1.81376	59.7879	42.5798	44	49	High
2637	SCEL	O95171	O95171	SCEL_HUMAN	Sciellin	0.0697207	0.656454	1	17.8218	17.8704	-0.0485846	13.2102	19.7952	53	53	High
673	CTSA	P10619	P10619	PPGB_HUMAN	Lysosomal protective protein	0.0700098	0.656454	1	14.6602	13.2237	1.4365	43.4995	54.4106	46	43	High
397	CA6	P23280	P23280	CAH6_HUMAN	Carbonic anhydrase 6	0.0700777	0.656454	1	3.58868	1.41124	2.17743	52.8161	26.4072	11	4	High
1457	IGLV3-10	A0A075B6K0;A0A075B6K2;A0A075B6K4;A0A075B6K5;P01715;P01717;P01718;P80748;A0A075B6K0;A0A075B6K4;A0A075B6K4;A0A075B6K4;P01715;A0A075B6K4;P01717	P01718;A0A075B6K5;P01715;P01717;A0A075B6K2;P80748;A0A075B6K0;A0A075B6K4;A0A075B6K0;A0A075B6K4;A0A075B6K4;P01715;A0A075B6K4;P01717;A0A075B6K4	LV301_HUMAN;LV310_HUMAN;LV312_HUMAN;LV316_HUMAN;LV321_HUMAN;LV325_HUMAN;LV327_HUMAN;LV39_HUMAN;LV310_HUMAN;LV316_HUMAN;LV310_HUMAN;LV301_HUMAN;LV310_HUMAN;LV310_HUMAN;LV325_HUMAN	Immunoglobulin lambda variable 3-16;Immunoglobulin lambda variable 3-16;Immunoglobulin lambda variable 3-10;Immunoglobulin lambda variable 3-10;Immunoglobulin lambda variable 3-10	0.0702257	0.656454	1	3.807	1.58081	2.22619	59.5088	26.0262	11	5	High
983	FABP5	Q01469	Q01469	FABP5_HUMAN	Fatty acid-binding protein 5	0.0706465	0.656454	1	22.9368	23.1421	-0.205291	0.76826	1.00528	55	56	High
311	B3GALT5	Q9Y2C3	Q9Y2C3	B3GT5_HUMAN	Beta-1,3-galactosyltransferase 5	0.0708688	0.656454	1	7.95888	4.93796	3.02093	67.144	57.1511	27	17	High
757	DENR	O43583	O43583	DENR_HUMAN	Density-regulated protein	0.0709297	0.656454	1	16.7496	16.6538	0.0958365	29.9471	41.3818	50	49	High
957	ESYT1	Q9BSJ8	Q9BSJ8	ESYT1_HUMAN	Extended synaptotagmin-1	0.0714922	0.656454	1	4.55547	7.06861	-2.51314	56.6525	73.2387	15	23	High
1130	GGH	Q92820	Q92820	GGH_HUMAN	Gamma-glutamyl hydrolase	0.0715635	0.656454	1	17.9024	17.686	0.216385	13.0103	12.2805	53	54	High
51	ACTN4	O43707;O43707;P12814;O43707;P12814;P35609	O43707;O43707;P12814;O43707;P12814;Q08043;P35609	ACTN4_HUMAN;ACTN1_HUMAN;ACTN4_HUMAN;ACTN1_HUMAN;ACTN2_HUMAN;ACTN4_HUMAN	Alpha-actinin-4;Alpha-actinin-4;Alpha-actinin-4	0.0715698	0.656454	1	20.8639	21.0482	-0.184356	1.07232	0.985914	55	56	High
1951	NPC2	P61916	P61916	NPC2_HUMAN	NPC intracellular cholesterol transporter 2	0.0715698	0.656454	1	20.5605	20.2347	0.325726	0.826257	0.838794	39	38	High
1681	LRPAP1	P30533	P30533	AMRP_HUMAN	Alpha-2-macroglobulin receptor-associated protein	0.0729851	0.66513	1	3.96881	6.63849	-2.66968	52.1293	69.7242	13	22	High
1227	H1-2	P10412;P16401;P16402;P16403;P10412;P16401;P16403;P10412;P16402;P16403;P10412;P16403;P16403	P16402;Q02539;P10412;P16401;P16403;P10412;P16401;P16403;P16402;P10412;P16403;P16402;P10412;P16403;P16403	H12_HUMAN;H13_HUMAN;H14_HUMAN;H15_HUMAN;H12_HUMAN;H14_HUMAN;H15_HUMAN;H12_HUMAN;H13_HUMAN;H14_HUMAN;H12_HUMAN;H14_HUMAN;H12_HUMAN	Histone H1.4;Histone H1.4;Histone H1.4;Histone H1.4;Histone H1.2	0.0732644	0.66513	1	4.28726	1.92637	2.36089	55.0969	31.6383	14	6	High
3008	THBS1	P07996	P07996	TSP1_HUMAN	Thrombospondin-1	0.0732655	0.66513	1	17.0607	15.4087	1.65204	24.5419	41.3508	51	48	High
2611	S100A4	P26447	P26447	S10A4_HUMAN	Protein S100-A4	0.073446	0.66513	1	25.5098	26.0555	-0.545715	3.37557	4.35221	55	56	High
1835	MTPN	P58546	P58546	MTPN_HUMAN	Myotrophin	0.0735229	0.66513	1	5.925	3.26209	2.66291	63.0289	44.4405	20	11	High
1128	GGA1	Q9UJY5	Q9UJY5	GGA1_HUMAN	ADP-ribosylation factor-binding protein GGA1	0.0738395	0.666143	1	5.71071	8.32876	-2.61805	63.0378	70.9613	19	28	High
2913	STIP1	P31948	P31948	STIP1_HUMAN	Stress-induced-phosphoprotein 1	0.0743966	0.666143	1	19.6525	19.6847	-0.0321714	8.40707	16.1794	54	54	High
95	AHNAK	Q09666	Q09666	AHNK_HUMAN	Neuroblast differentiation-associated protein AHNAK	0.0743991	0.666143	1	19.5684	19.6223	-0.0538826	1.4417	8.61697	55	55	High
35	ACLY	P53396	P53396	ACLY_HUMAN	ATP-citrate synthase	0.0746324	0.666143	1	13.9052	15.1297	-1.22445	49.7501	39.254	44	48	High
1363	IDH1	O75874;O75874;P48735	O75874;P48735;O75874	IDHC_HUMAN;IDHC_HUMAN;IDHP_HUMAN	Isocitrate dehydrogenase [NADP] cytoplasmic;Isocitrate dehydrogenase [NADP] cytoplasmic	0.0753623	0.666143	1	21.5266	21.6303	-0.103741	0.500732	1.40265	55	56	High
2657	SDHA	P31040	P31040	SDHA_HUMAN	Succinate dehydrogenase [ubiquinone] flavoprotein subunit, mitochondrial	0.0753778	0.666143	1	10.9299	13.9473	-3.01741	75.528	54.4994	34	44	High
1745	MARCKS	P29966	P29966	MARCS_HUMAN	Myristoylated alanine-rich C-kinase substrate	0.0754499	0.666143	1	8.02017	10.8548	-2.83463	78.9286	78.0433	25	34	High
3102	TRAFD1	O14545	O14545	TRAD1_HUMAN	TRAF-type zinc finger domain-containing protein 1	0.0757519	0.666143	1	2.64521	4.99961	-2.3544	36.5556	58.7957	9	17	High
2549	RPL8	P62917	P62917	RL8_HUMAN	60S ribosomal protein L8	0.0758094	0.666143	1	15.1867	15.9873	-0.800631	47.0462	44.1101	36	31	High
3138	TTR	P02766	P02766	TTHY_HUMAN	Transthyretin	0.075854	0.666143	1	7.53749	4.56767	2.96982	81.31	63.9015	23	14	High
270	ATG5	Q9H1Y0	Q9H1Y0	ATG5_HUMAN	Autophagy protein 5	0.0764229	0.669359	1	3.20961	1.33552	1.87409	42.0321	18.6759	11	5	High
1359	HYOU1	Q9Y4L1	Q9Y4L1	HYOU1_HUMAN	Hypoxia up-regulated protein 1	0.0773192	0.669885	1	19.3393	19.1749	0.164326	0.21044	0.131911	55	56	High
85	AGFG1	P52594	P52594	AGFG1_HUMAN	Arf-GAP domain and FG repeat-containing protein 1	0.0775877	0.669885	1	5.9993	8.32862	-2.32932	64.2259	70.8007	20	28	High
1264	HERC6	Q8IVU3	Q8IVU3	HERC6_HUMAN	Probable E3 ubiquitin-protein ligase HERC6	0.0776017	0.669885	1	1.72104	3.83702	-2.11598	24.6898	45.0573	6	14	High
1671	LMO7	Q8WWI1	Q8WWI1	LMO7_HUMAN	LIM domain only protein 7	0.0782764	0.669885	1	17.9628	16.6991	1.2637	6.69715	34.6239	54	50	High
1145	GM2A	P17900	P17900	SAP3_HUMAN	Ganglioside GM2 activator	0.0785152	0.669885	1	16.6377	16.2183	0.419393	41.9559	39.2734	48	49	High
1470	IGLV5-48	A0A075B6I7;A0A075B6I7;A0A087WSX0;A0A0G2JS06	A0A075B6I7;A0A0G2JS06;A0A087WSX0;A0A075B6I7	LV548_HUMAN;LV539_HUMAN;LV545_HUMAN;LV548_HUMAN	Probable non-functional immunoglobulin lambda variable 5-48;Probable non-functional immunoglobulin lambda variable 5-48	0.0788945	0.669885	1	6.72894	4.24855	2.48039	75.2267	55.4155	21	14	High
1952	NPEPL1	Q8NDH3	Q8NDH3	PEPL1_HUMAN	Probable aminopeptidase NPEPL1	0.0790078	0.669885	1	12.2126	12.0778	0.134792	62.7217	70.6216	55	54	High
2854	SPOCK3	Q9BQ16	Q9BQ16	TICN3_HUMAN	Testican-3	0.0792336	0.669885	1	10.7309	8.51541	2.21552	73.302	74.4498	34	28	High
2691	SERBP1	Q8NC51	Q8NC51	PAIRB_HUMAN	Plasminogen activator inhibitor 1 RNA-binding protein	0.0796644	0.669885	1	13.7563	15.4277	-1.67143	60.6239	47.6882	42	47	High
2289	PRSS1	P07477	P07477	TRY1_HUMAN	Serine protease 1	0.0800091	0.669885	1	2.34446	0.644489	1.69997	38.6848	11.4231	51	54	High
3274	WDR11	Q9BZH6	Q9BZH6	WDR11_HUMAN	WD repeat-containing protein 11	0.0801765	0.669885	1	1.96859	4.06447	-2.09588	27.0853	46.183	7	15	High
413	CAND1	Q86VP6	Q86VP6	CAND1_HUMAN	Cullin-associated NEDD8-dissociated protein 1	0.0803254	0.669885	1	18.9362	19.1316	-0.195385	14.3095	14.4871	53	54	High
1202	GRN	P28799	P28799	GRN_HUMAN	Progranulin	0.080332	0.669885	1	19.1284	18.7572	0.371222	1.27493	1.05094	55	56	High
2732	SFRP1	Q8N474	Q8N474	SFRP1_HUMAN	Secreted frizzled-related protein 1	0.080332	0.669885	1	23.7353	23.8961	-0.160773	0.428895	0.69348	55	56	High
3193	UCHL3	P15374	P15374	UCHL3_HUMAN	Ubiquitin carboxyl-terminal hydrolase isozyme L3	0.0804171	0.669885	1	6.62226	4.10694	2.51532	67.2164	51.6773	22	14	High
451	CCDC13	Q8IYE1	Q8IYE1	CCD13_HUMAN	Coiled-coil domain-containing protein 13	0.0805404	0.669885	1	15.9366	15.4439	0.492678	39.8144	36.9916	48	49	High
101	AIMP1	Q12904	Q12904	AIMP1_HUMAN	Aminoacyl tRNA synthase complex-interacting multifunctional protein 1	0.0809831	0.671104	1	16.0386	16.2151	-0.176476	39.2455	45.4092	48	48	High
1720	MANBA	O00462;O00462;Q9NQW7	O00462;O00462;Q9NQW7	MANBA_HUMAN;MANBA_HUMAN;XPP1_HUMAN	Beta-mannosidase;Beta-mannosidase	0.0813198	0.671104	1	17.4395	18.0788	-0.639258	31.766	13.2289	50	54	High
1209	GSR	P00390	P00390	GSHR_HUMAN	Glutathione reductase, mitochondrial	0.0813572	0.671104	1	21.3964	21.2944	0.102052	1.09356	9.1643	55	55	High
1760	MCM6	Q14566	Q14566	MCM6_HUMAN	DNA replication licensing factor MCM6	0.0817959	0.671104	1	8.12792	12.1545	-4.02663	94.8558	86.0161	23	36	High
1034	FHAD1	B1AJZ9	B1AJZ9	FHAD1_HUMAN	Forkhead-associated domain-containing protein 1	0.0821054	0.671104	1	3.38442	5.80366	-2.41924	46.8355	67.0642	11	19	High
2170	PLD3	Q8IV08	Q8IV08	PLD3_HUMAN	5'-3' exonuclease PLD3	0.0829603	0.671104	1	9.87013	11.9809	-2.11081	71.6625	64.0459	52	51	High
3077	TOMM70	O94826	O94826	TOM70_HUMAN	Mitochondrial import receptor subunit TOM70	0.0833484	0.671104	1	3.04285	5.37215	-2.3293	42.7218	67.7402	10	17	High
1967	NT5C2	P49902	P49902	5NTC_HUMAN	Cytosolic purine 5'-nucleotidase	0.0834158	0.671104	1	18.044	17.7237	0.320307	13.2095	24.9867	28	28	High
2758	SIRT5	Q9NXA8	Q9NXA8	SIR5_HUMAN	NAD-dependent protein deacylase sirtuin-5, mitochondrial	0.0834982	0.671104	1	4.62471	7.11802	-2.49331	53.4043	64.5552	16	25	High
2340	PSMF1	Q92530	Q92530	PSMF1_HUMAN	Proteasome inhibitor PI31 subunit	0.084263	0.671104	1	8.88065	6.4463	2.43436	77.6475	70.7641	14	18	High
906	ELANE	P08246	P08246	ELNE_HUMAN	Neutrophil elastase	0.084494	0.671104	1	20.1851	21.0896	-0.904554	19.3638	11.5755	53	55	High
921	ENO1	P06733;P06733;P09104;P06733;P09104;P13929	P06733;P13929;P06733;P09104;P13929;P06733;P09104	ENOA_HUMAN;ENOA_HUMAN;ENOG_HUMAN;ENOA_HUMAN;ENOB_HUMAN;ENOG_HUMAN	Alpha-enolase;Alpha-enolase;Alpha-enolase	0.0844967	0.671104	1	25.3562	25.5838	-0.22761	1.01549	1.53035	55	56	High
821	DSC1	Q08554	Q08554	DSC1_HUMAN	Desmocollin-1	0.0847878	0.671104	1	11.1276	13.9386	-2.81097	78.586	61.2045	34	43	High
2692	SERF2	P84101	P84101	SERF2_HUMAN	Small EDRK-rich factor 2	0.0849869	0.671104	1	3.74333	6.41324	-2.66991	51.2869	70.1145	12	21	High
3232	VBP1	P61758	P61758	PFD3_HUMAN	Prefoldin subunit 3	0.0853211	0.671104	1	10.1226	11.8294	-1.70684	81.2055	79.7408	31	36	High
1186	GPI	P06744	P06744	G6PI_HUMAN	Glucose-6-phosphate isomerase	0.0855647	0.671104	1	21.3243	21.5922	-0.267977	1.28671	1.21185	55	56	High
1429	IGKC	P01834	P01834	IGKC_HUMAN	Immunoglobulin kappa constant	0.0855647	0.671104	1	26.7309	26.4014	0.329531	1.41101	0.777333	55	56	High
2942	SULT1A1	P50225	P50225;P50226;P0DMN0;P0DMM9	ST1A1_HUMAN	Sulfotransferase 1A1	0.0858795	0.671796	1	4.84492	2.38967	2.45525	70.0604	40.746	14	7	High
777	DLG1	Q12959	Q12959	DLG1_HUMAN	Disks large homolog 1	0.0861675	0.671796	1	3.27888	5.60802	-2.32914	43.889	62.5849	11	19	High
563	CMAS	Q8NFW8	Q8NFW8	NEUA_HUMAN	N-acylneuraminate cytidylyltransferase	0.0862634	0.671796	1	6.24333	9.12586	-2.88253	75.5059	85.2539	19	28	High
666	CSTB	P04080	P04080	CYTB_HUMAN	Cystatin-B	0.0866436	0.672148	1	21.5449	21.6876	-0.142641	0.891895	1.21778	55	56	High
3298	YBX3	P16989;P16989;P67809	P16989;P16989;P67809;Q9Y2T7	YBOX3_HUMAN;YBOX1_HUMAN;YBOX3_HUMAN	Y-box-binding protein 3;Y-box-binding protein 3	0.0867156	0.672148	1	16.0721	15.994	0.0781168	39.6053	51.1511	48	47	High
512	CFHR1	P08603;P36980;Q03591;P08603;Q03591;P36980;Q03591;Q03591	P36980;P08603;Q03591;P08603;Q03591;P36980;Q03591;Q03591	CFAH_HUMAN;FHR1_HUMAN;FHR2_HUMAN;CFAH_HUMAN;FHR1_HUMAN;FHR1_HUMAN;FHR2_HUMAN;FHR1_HUMAN	Complement factor H;Complement factor H;Complement factor H-related protein 2;Complement factor H-related protein 1	0.0877667	0.67666	1	4.5581	2.15249	2.40561	56.5352	33.0495	15	7	High
3309	ZC3HAV1	Q7Z2W4	Q7Z2W4	ZCCHV_HUMAN	Zinc finger CCCH-type antiviral protein 1	0.0879611	0.67666	1	3.10691	5.15232	-2.04541	39.4858	57.2792	11	18	High
2608	S100A14	Q9HCY8	Q9HCY8	S10AE_HUMAN	Protein S100-A14	0.0881174	0.67666	1	10.055	7.64425	2.41073	74.4623	74.103	32	25	High
1422	IGHV4-28	A0A0C4DH34	A0A0C4DH34	HV428_HUMAN	Immunoglobulin heavy variable 4-28	0.0888344	0.67667	1	22.3583	22.0939	0.264406	0.977267	0.813375	55	56	High
2622	SAP18	O00422	O00422	SAP18_HUMAN	Histone deacetylase complex subunit SAP18	0.0893104	0.67667	1	6.00199	8.17357	-2.17158	64.4975	73.482	20	27	High
1863	MYO6	Q9UM54	Q9UM54	MYO6_HUMAN	Unconventional myosin-VI	0.0896256	0.67667	1	16.5999	17.5157	-0.915798	48.0308	37.8917	47	50	High
974	EXOSC6	Q5RKV6	Q5RKV6	EXOS6_HUMAN	Exosome complex component MTR3	0.0896823	0.67667	1	2.89031	5.17871	-2.28841	38.5229	58.091	10	18	High
903	EIF5B	O60841	O60841	IF2P_HUMAN	Eukaryotic translation initiation factor 5B	0.0897441	0.67667	1	7.03201	9.55852	-2.52651	70.6209	76.0471	23	31	High
1401	IGHV2-70	A0A0C4DH43;P01814;P01814	P01814;A0A0C4DH43;P01814	HV270_HUMAN;HV70D_HUMAN;HV270_HUMAN	Immunoglobulin heavy variable 2-70D;Immunoglobulin heavy variable 2-70	0.0899069	0.67667	1	18.6532	18.4015	0.251693	29.7173	21.2693	51	53	High
2115	PGLS	O95336	O95336	6PGL_HUMAN	6-phosphogluconolactonase	0.0903043	0.67667	1	17.6347	15.4638	2.17092	19.1457	47.412	19	22	High
2421	RABAC1	Q9UI14	Q9UI14	PRAF1_HUMAN	Prenylated Rab acceptor protein 1	0.0905778	0.67667	1	3.07834	1.26167	1.81667	43.7301	21.1826	15	19	High
3096	TPPP	O94811	O94811	TPPP_HUMAN	Tubulin polymerization-promoting protein	0.0913146	0.680023	1	12.2601	13.7076	-1.44756	75.2558	70.8002	37	41	High
719	DBI	P07108	P07108	ACBP_HUMAN	Acyl-CoA-binding protein	0.0916219	0.680023	1	10.0607	7.3985	2.66219	69.3427	69.4637	33	25	High
1425	IGHV4OR15-8	A0A075B7B6	A0A075B7B6;A0A087WW49;A0A075B6R2	A0A075B7B6_HUMAN	Immunoglobulin heavy variable 4/OR15-8 (non-functional) (Fragment)	0.0920468	0.680023	1	17.5417	15.716	1.82573	19.1029	42.8378	52	48	High
1260	HEBP1	Q9NRV9	Q9NRV9	HEBP1_HUMAN	Heme-binding protein 1	0.092144	0.680023	1	17.2291	17.5272	-0.29812	24.4914	24.7926	51	52	High
3142	TUBB2A	P04350;P07437;P68371;Q13885;P04350;P07437;P68371;Q13885;Q9BUF5;P04350;P07437;P68371;Q13885;Q9BUF5;Q9BVA1;P04350;P07437;P68371;Q13885;Q9BVA1;P07437;P68371;Q13885;P07437;P68371;Q13885;Q9BVA1;P07437;Q13885;P07437;Q13885;Q9BVA1;Q13885;Q13885;Q9BUF5	P07437;Q13885;P68371;P04350;Q9BVA1;Q13509;P07437;Q13885;Q3ZCM7;P68371;P04350;Q9BVA1;Q9BUF5;Q13509;Q9H4B7;A6NNZ2;P07437;Q13885;Q3ZCM7;P68371;P04350;Q9BVA1;Q9BUF5;Q13509;A6NNZ2;P07437;Q13885;Q3ZCM7;P68371;P04350;Q9BVA1;A6NNZ2;P07437;Q13885;P68371;P04350;Q9BVA1;Q9BUF5;Q13509;P07437;Q13885;Q3ZCM7;P68371;Q9BVA1;Q9H4B7;A6NNZ2;P07437;Q13885;Q9BVA1;Q13509;P07437;Q13885;Q9BVA1;Q13509;Q13885;Q13885;Q9BVA1;…	TBB2A_HUMAN;TBB4A_HUMAN;TBB4B_HUMAN;TBB5_HUMAN;TBB2A_HUMAN;TBB4A_HUMAN;TBB4B_HUMAN;TBB5_HUMAN;TBB6_HUMAN;TBB2A_HUMAN;TBB2B_HUMAN;TBB4A_HUMAN;TBB4B_HUMAN;TBB5_HUMAN;TBB6_HUMAN;TBB2A_HUMAN;TBB2B_HUMAN;TBB4A_HUMAN;TBB4B_HUMAN;TBB5_HUMAN;TBB2A_HUMAN;TBB4B_HUMAN;TBB5_HUMAN;TBB2A_HUMAN;TBB2B_HUMAN;TBB4B_HUMAN;TBB5_HUMAN;TBB2A_HUMAN;TBB5_HUMAN;TBB2A_HUMAN;TBB2B_HUMAN;TBB5_HUMAN;TBB2A_HUMAN;TBB2A_HUMAN;T…	Tubulin beta-4A chain;Tubulin beta-4A chain;Tubulin beta-4A chain;Tubulin beta-4A chain;Tubulin beta chain;Tubulin beta chain;Tubulin beta chain;Tubulin beta chain;Tubulin beta-2A chain;Tubulin beta-2A chain	0.0922039	0.680023	1	18.2529	18.7518	-0.498947	6.87612	0.346645	54	56	High
2364	PTPN13	Q12923	Q12923	PTN13_HUMAN	Tyrosine-protein phosphatase non-receptor type 13	0.0922623	0.680023	1	5.15028	7.74474	-2.59446	60.4436	70.7042	13	15	High
429	CAPZB	P47756	P47756	CAPZB_HUMAN	F-actin-capping protein subunit beta	0.0933497	0.68346	1	20.9978	20.8361	0.161671	0.620495	8.52054	55	55	High
3276	WDR37	Q9Y2I8	Q9Y2I8	WDR37_HUMAN	WD repeat-containing protein 37	0.0939368	0.683771	1	4.43662	2.26068	2.17594	49.0508	31.323	16	8	High
555	CLIP1	P30622	P30622	CLIP1_HUMAN	CAP-Gly domain-containing linker protein 1	0.0940234	0.683771	1	8.43383	6.13993	2.2939	70.1883	64.2622	28	21	High
1956	NPNT	Q6UXI9	Q6UXI9	NPNT_HUMAN	Nephronectin	0.0941018	0.683771	1	15.7252	15.1296	0.595655	37.6507	39.6923	20	20	High
1704	LYPD2	Q6UXB3	Q6UXB3	LYPD2_HUMAN	Ly6/PLAUR domain-containing protein 2	0.0945122	0.683771	1	8.54798	11.0506	-2.50264	103.842	108.301	23	30	High
1800	MNDA	P41218	P41218	MNDA_HUMAN	Myeloid cell nuclear differentiation antigen	0.0949502	0.683771	1	13.7167	15.1816	-1.46499	67.2297	58.0517	41	45	High
1171	GNS	P15586	P15586	GNS_HUMAN	N-acetylglucosamine-6-sulfatase	0.0950131	0.683771	1	8.08585	5.82147	2.26438	69.3751	62.4596	27	20	High
2568	RPS20	P60866	P60866	RS20_HUMAN	40S ribosomal protein S20	0.0956725	0.683771	1	18.7216	19.2623	-0.540764	14.1892	7.7488	52	50	High
640	CROCC	Q5TZA2	Q5TZA2	CROCC_HUMAN	Rootletin	0.0962027	0.683771	1	19.4103	20.4091	-0.998817	39.4377	26.0866	50	53	High
597	COPB1	P53618	P53618	COPB_HUMAN	Coatomer subunit beta	0.0962578	0.683771	1	15.0672	16.2558	-1.18858	51.683	38.6886	45	49	High
1916	NECTIN4	Q96NY8	Q96NY8	NECT4_HUMAN	Nectin-4	0.0962868	0.683771	1	1.40814	0.290647	1.1175	20.2559	4.73064	11	9	High
994	FAM3C	Q92520	Q92520	FAM3C_HUMAN	Protein FAM3C	0.0964882	0.683771	1	11.5404	8.46193	3.07844	56.0778	68.0577	39	29	High
2181	PLP1	P60201	P60201	MYPR_HUMAN	Myelin proteolipid protein	0.0968556	0.683771	1	18.1811	18.4173	-0.236254	1.01295	0.637024	30	32	High
1173	GOLGA3	Q08378	Q08378	GOGA3_HUMAN	Golgin subfamily A member 3	0.0973839	0.683771	1	4.94202	7.3535	-2.41148	60.7312	73.5224	16	24	High
2269	PRKDC	P78527	P78527	PRKDC_HUMAN	DNA-dependent protein kinase catalytic subunit	0.0977579	0.683771	1	5.57758	7.84546	-2.26789	60.3042	73.0645	27	28	High
2414	RAB5C	P20339;P51148;P61020;P51148	P20339;P61020;P51148;P51148	RAB5A_HUMAN;RAB5B_HUMAN;RAB5C_HUMAN;RAB5C_HUMAN	Ras-related protein Rab-5A;Ras-related protein Rab-5C	0.0979589	0.683771	1	17.2742	16.6637	0.610544	18.417	34.5308	55	55	High
2059	PAWR	Q96IZ0	Q96IZ0	PAWR_HUMAN	PRKC apoptosis WT1 regulator protein	0.098369	0.683771	1	3.26168	5.37314	-2.11146	43.4225	62.2405	34	37	High
1497	INPP4B	O15327	O15327	INP4B_HUMAN	Inositol polyphosphate 4-phosphatase type II	0.0984319	0.683771	1	5.15532	7.60893	-2.45361	55.7486	63.5654	18	27	High
2531	RPL28	P46779	P46779	RL28_HUMAN	60S ribosomal protein L28	0.0989809	0.683771	1	15.2364	16.4755	-1.23916	41.0433	27.9494	42	35	High
901	EIF5	P55010	P55010	IF5_HUMAN	Eukaryotic translation initiation factor 5	0.0994733	0.683771	1	14.9697	15.3904	-0.420707	51.4993	52.9212	45	46	High
1891	NCK1	P16333	P16333	NCK1_HUMAN	Cytoplasmic protein NCK1	0.0994846	0.683771	1	8.9966	11.5799	-2.58326	79.8527	76.2087	32	27	High
249	ARPC5L	O15511;Q9BPX5;Q9BPX5	Q9BPX5;O15511;Q9BPX5	ARP5L_HUMAN;ARPC5_HUMAN;ARP5L_HUMAN	Actin-related protein 2/3 complex subunit 5;Actin-related protein 2/3 complex subunit 5-like protein	0.0994846	0.683771	1	10.2107	11.0417	-0.831075	82.6904	86.6132	31	33	High
2548	RPL7A	P62424	P62424	RL7A_HUMAN	60S ribosomal protein L7a	0.0994954	0.683771	1	12.8778	15.1039	-2.22613	69.9922	51.2232	46	48	High
2512	RPL10A	P62906	P62906	RL10A_HUMAN	60S ribosomal protein L10a	0.0998309	0.683771	1	17.722	18.1015	-0.379499	19.6879	19.9629	52	53	High
2182	PLP2	Q04941	Q04941	PLP2_HUMAN	Proteolipid protein 2	0.100155	0.683771	1	8.88391	9.93842	-1.05451	68.0877	75.7595	39	31	High
2489	RIPK3	Q9Y572	Q9Y572	RIPK3_HUMAN	Receptor-interacting serine/threonine-protein kinase 3	0.100223	0.683771	1	0.836908	2.3225	-1.48559	12.3741	33.096	26	25	High
1443	IGKV6-21	A0A0C4DH24	A0A0C4DH24	KV621_HUMAN	Immunoglobulin kappa variable 6-21	0.100459	0.683771	1	19.2677	18.7784	0.489311	16.5345	14.6512	53	54	High
338	BECN1	Q14457	Q14457	BECN1_HUMAN	Beclin-1	0.100656	0.683771	1	7.73119	4.66995	3.06124	84.8164	66.6514	23	14	High
992	FAM20A	Q96MK3	Q96MK3	FA20A_HUMAN	Pseudokinase FAM20A	0.100751	0.683771	1	10.4978	8.43033	2.0675	64.6035	67.7088	35	29	High
2277	PROS1	P07225	P07225	PROS_HUMAN	Vitamin K-dependent protein S	0.101404	0.683771	1	2.22278	0.789447	1.43333	29.636	11.2372	12	21	High
970	EXOC5	O00471	O00471	EXOC5_HUMAN	Exocyst complex component 5	0.101632	0.683771	1	4.54982	2.50107	2.04874	51.6276	33.3357	16	9	High
2090	PDLIM5	Q96HC4	Q96HC4	PDLI5_HUMAN	PDZ and LIM domain protein 5	0.10169	0.683771	1	18.9526	18.9064	0.0462034	7.42882	14.2183	11	8	High
1768	MECP2	P51608	P51608	MECP2_HUMAN	Methyl-CpG-binding protein 2	0.101933	0.683771	1	2.09707	4.0741	-1.97703	30.8262	51.1641	7	14	High
2991	TCP10L	Q8TDR4	Q8TDR4	TCP1L_HUMAN	T-complex protein 10A homolog 1	0.102002	0.683771	1	5.6538	3.44164	2.21215	73.1237	49.5279	17	11	High
2579	RPS4X	P62701;P62701;Q8TD47	P62701;P62701;Q8TD47	RS4X_HUMAN;RS4X_HUMAN;RS4Y2_HUMAN	40S ribosomal protein S4, X isoform;40S ribosomal protein S4, X isoform	0.102303	0.683771	1	12.9153	14.6437	-1.72839	90.2404	80.2249	54	52	High
322	BAG1	Q99933	Q99933	BAG1_HUMAN	BAG family molecular chaperone regulator 1	0.102841	0.683771	1	17.2	17.2045	-0.00447479	24.2694	30.2143	51	51	High
952	ERO1A	Q96HE7	Q96HE7	ERO1A_HUMAN	ERO1-like protein alpha	0.102929	0.683771	1	18.0168	18.593	-0.576201	13.6618	7.50583	53	55	High
1442	IGKV4-1	P06312	P06312	KV401_HUMAN	Immunoglobulin kappa variable 4-1	0.102932	0.683771	1	24.5777	24.1981	0.379598	1.28726	0.955339	55	56	High
856	EEF1G	P26641	P26641	EF1G_HUMAN	Elongation factor 1-gamma	0.102932	0.683771	1	20.9977	21.4934	-0.495708	8.90566	0.874493	54	56	High
2576	RPS29	P62273	P62273	RS29_HUMAN	40S ribosomal protein S29	0.103339	0.683771	1	16.8709	16.7627	0.108134	30.8916	42.0898	55	56	High
1767	ME2	P23368	P23368	MAOM_HUMAN	NAD-dependent malic enzyme, mitochondrial	0.103739	0.683771	1	1.44374	3.19435	-1.75061	21.2678	42.6417	5	11	High
1721	MANF	P55145	P55145	MANF_HUMAN	Mesencephalic astrocyte-derived neurotrophic factor	0.103959	0.683771	1	5.65362	8.35022	-2.6966	67.1249	76.7446	18	27	High
26	ACADM	P11310	P11310	ACADM_HUMAN	Medium-chain specific acyl-CoA dehydrogenase, mitochondrial	0.104065	0.683771	1	3.44081	5.82556	-2.38476	48.3325	67.5285	11	19	High
258	ASAH1	Q13510	Q13510	ASAH1_HUMAN	Acid ceramidase	0.104183	0.683771	1	19.9239	20.0334	-0.109438	0.344101	0.34414	55	56	High
1414	IGHV3-7	A0A0A0MS15;A0A0B4J1V0;A0A0B4J1V6;A0A0B4J1X5;A0A0B4J1X8;A0A0B4J1Y9;A0A0C4DH32;A0A0C4DH36;P01766;P01780;P0DTE1;A0A0B4J1X5;P01780;A0A0B4J1X8;A0A0C4DH32;P01766;P01780;P01780	P01766;A0A0B4J1X8;P01780;A0A0B4J1X5;P0DTE1;P0DP02;P01782;P01768;P01763;A0A075B7F0;A0A0B4J1V0;A0A0J9YY99;A0A0B4J1V1;S4R3C0;A0A075B7F1;P01764;P01762;P0DP04;P01772;A0A0C4DH36;A0A0B4J2B5;A0A0B4J1V6;A0A0J9YX35;A0A075B6Q5;A0A0B4J1Y9;A0A0A0MS15;A0A0C4DH42;A0A0C4DH32;P0DP03;P01767;P01780;A0A0B4J1X5;P01782;P01763;A0A075B7F0;A0A0B4J1V1;P01762;A0A0B4J2B5;A0A0C4DH32;P01766;A0A0B4J1X8;P01780;P01782;P01763;A0A…	HV307_HUMAN;HV313_HUMAN;HV315_HUMAN;HV320_HUMAN;HV338_HUMAN;HV343_HUMAN;HV349_HUMAN;HV372_HUMAN;HV373_HUMAN;HV374_HUMAN;HV383_HUMAN;HV307_HUMAN;HV374_HUMAN;HV307_HUMAN;HV313_HUMAN;HV320_HUMAN;HV343_HUMAN;HV307_HUMAN	Immunoglobulin heavy variable 3-49;Immunoglobulin heavy variable 3-74;Immunoglobulin heavy variable 3-43;Immunoglobulin heavy variable 3-7	0.104183	0.683771	1	24.0809	23.7339	0.347017	1.48259	0.967999	55	56	High
2065	PCBP1	Q15365;Q15365;Q15366	Q15365;Q15366;Q15365;P57721	PCBP1_HUMAN;PCBP1_HUMAN;PCBP2_HUMAN	Poly(rC)-binding protein 1;Poly(rC)-binding protein 1	0.104183	0.683771	1	20.2252	20.02	0.205118	0.492235	8.25454	47	48	High
1402	IGHV2-70D	A0A0C4DH43;A0A0C4DH43;P01814	A0A0C4DH43;P01814;A0A0C4DH43	HV70D_HUMAN;HV270_HUMAN;HV70D_HUMAN	Immunoglobulin heavy variable 2-70D;Immunoglobulin heavy variable 2-70D	0.104199	0.683771	1	14.9147	14.8575	0.0572164	78.3653	68.8551	41	43	High
972	EXOC7	Q9UPT5	Q9UPT5	EXOC7_HUMAN	Exocyst complex component 7	0.104464	0.683771	1	7.44798	9.54632	-2.09834	73.387	75.2656	24	31	High
1693	LSP1	P33241	P33241	LSP1_HUMAN	Lymphocyte-specific protein 1	0.104574	0.683771	1	15.7011	17.1302	-1.42911	63.8304	50.5409	44	48	High
3224	VAC14	Q08AM6	Q08AM6	VAC14_HUMAN	Protein VAC14 homolog	0.105173	0.685589	1	5.72529	3.61748	2.10781	58.6145	44.181	20	13	High
515	CFL1	P23528;P23528;P60981;Q9Y281;P23528;Q9Y281	P23528;Q9Y281;P23528;P60981;Q9Y281;P23528	COF1_HUMAN;COF1_HUMAN;COF2_HUMAN;DEST_HUMAN;COF1_HUMAN;COF2_HUMAN	Cofilin-1;Cofilin-1;Cofilin-1	0.105446	0.685589	1	22.8727	23.2278	-0.355091	1.43355	1.53383	55	56	High
1583	KRT3	O43790;O95678;P02538;P04259;P05787;P08670;P08729;P12035;P13647;P78385;P78386;Q01546;Q14533;Q5XKE5;Q8N1N4;Q9NSB2;O43790;O95678;P02538;P04259;P05787;P08670;P08729;P12035;P13647;P78385;P78386;Q01546;Q14533;Q8N1N4;Q9NSB2;O43790;O95678;P02538;P04259;P05787;P08670;P08729;P12035;P13647;P78386;Q01546;Q8N1N4;Q9NSB2;O95678;P02538;P04259;P04264;P05787;P12035;P13647;P35908;Q01546;Q5XKE5;Q7Z794;O95678;P02538;…	P12035;P78386;Q5XKE5;P04259;P05787;P08729;O43790;P14136;P13647;Q14533;O95678;P02538;P08670;P78385;P48668;Q9NSB2;Q01546;Q8N1N4;P12035;P78386;Q5XKE5;P04259;P05787;P08729;O43790;P14136;P13647;Q14533;O95678;P02538;P08670;P78385;P48668;Q9NSB2;Q01546;Q8N1N4;P12035;P78386;Q5XKE5;P04259;P05787;P08729;O43790;P14136;P13647;Q14533;O95678;P02538;P08670;P78385;P48668;Q9NSB2;Q01546;Q8N1N4;P12035;Q5XKE5;P04259;…	K22O_HUMAN;K2C3_HUMAN;K2C5_HUMAN;K2C6A_HUMAN;K2C6B_HUMAN;K2C75_HUMAN;K2C78_HUMAN;K2C79_HUMAN;K2C7_HUMAN;K2C8_HUMAN;KRT81_HUMAN;KRT83_HUMAN;KRT84_HUMAN;KRT85_HUMAN;KRT86_HUMAN;VIME_HUMAN;K22O_HUMAN;K2C3_HUMAN;K2C5_HUMAN;K2C6A_HUMAN;K2C6B_HUMAN;K2C75_HUMAN;K2C78_HUMAN;K2C7_HUMAN;K2C8_HUMAN;KRT81_HUMAN;KRT83_HUMAN;KRT84_HUMAN;KRT85_HUMAN;KRT86_HUMAN;VIME_HUMAN;K22O_HUMAN;K2C3_HUMAN;K2C5_HUMAN;K2C6A_…	Keratin, type II cuticular Hb6;Keratin, type II cuticular Hb6;Keratin, type II cuticular Hb6;Keratin, type II cytoskeletal 75;Keratin, type II cytoskeletal 75;Keratin, type II cytoskeletal 75;Keratin, type II cytoskeletal 75;Keratin, type II cytoskeletal 6A;Keratin, type II cytoskeletal 3;Keratin, type II cytoskeletal 3;Keratin, type II cytoskeletal 3;Keratin, type II cytoskeletal 3;Keratin, type…	0.105681	0.685589	1	3.39333	5.77646	-2.38314	47.1288	66.2421	11	19	High
1678	LRATD2	Q96KN1	Q96KN1	LRAT2_HUMAN	Protein LRATD2	0.106213	0.685589	1	7.3372	8.68826	-1.35105	71.0949	77.1153	24	28	High
533	CHMP5	Q9NZZ3	Q9NZZ3	CHMP5_HUMAN	Charged multivesicular body protein 5	0.106371	0.685589	1	16.7045	16.5386	0.165899	35.9842	47.535	49	48	High
2070	PCMTD1	Q96MG8	Q96MG8	PCMD1_HUMAN	Protein-L-isoaspartate O-methyltransferase domain-containing protein 1	0.106509	0.685589	1	4.46901	6.76917	-2.30016	54.3067	67.1299	38	41	High
667	CTBS	Q01459	Q01459	DIAC_HUMAN	Di-N-acetylchitobiase	0.106721	0.685589	1	19.0366	18.7485	0.288116	1.20611	1.17747	55	56	High
1266	HEXB	P07686	P07686	HEXB_HUMAN	Beta-hexosaminidase subunit beta	0.106721	0.685589	1	19.5366	19.3333	0.203233	0.81019	0.430636	55	56	High
145	ANGPTL1	O95841	O95841	ANGL1_HUMAN	Angiopoietin-related protein 1	0.106721	0.685589	1	18.9414	18.9233	0.0180713	7.99846	1.53194	54	56	High
1717	MAN1A1	P33908	P33908	MA1A1_HUMAN	Mannosyl-oligosaccharide 1,2-alpha-mannosidase IA	0.107624	0.688419	1	16.3556	13.2158	3.13976	28.0869	65.4717	50	41	High
896	EIF4E	P06730	P06730	IF4E_HUMAN	Eukaryotic translation initiation factor 4E	0.107656	0.688419	1	16.171	15.7956	0.375379	32.9571	42.6615	49	48	High
1869	NACA	E9PAV3	E9PAV3	NACAM_HUMAN	Nascent polypeptide-associated complex subunit alpha, muscle-specific form	0.107787	0.688419	1	16.4884	15.5958	0.892609	22.329	41.7691	51	48	High
935	EPN2	O95208	O95208	EPN2_HUMAN	Epsin-2	0.108047	0.688746	1	2.42663	4.51383	-2.0872	35.3012	56.8642	8	15	High
1481	IL1R1	P14778	P14778	IL1R1_HUMAN	Interleukin-1 receptor type 1	0.108972	0.689028	1	3.29419	5.06583	-1.77164	39.7903	55.3003	12	18	High
117	ALAD	P13716	P13716	HEM2_HUMAN	Delta-aminolevulinic acid dehydratase	0.109305	0.689028	1	18.2978	17.868	0.429824	6.87005	12.5327	54	54	High
676	CTSD	P07339	P07339	CATD_HUMAN	Cathepsin D	0.109308	0.689028	1	22.3917	22.2462	0.145485	0.396506	0.33135	55	56	High
1026	FEN1	P39748	P39748	FEN1_HUMAN	Flap endonuclease 1	0.109371	0.689028	1	2.01753	3.93621	-1.91869	28.4559	47.4995	7	14	High
3203	UGT2B4	P06133	P06133	UD2B4_HUMAN	UDP-glucuronosyltransferase 2B4	0.109729	0.689028	1	9.47164	6.63738	2.83426	102.819	88.3674	26	19	High
1530	JUP	P14923;P14923;P35222	P14923;P14923;P35222	PLAK_HUMAN;CTNB1_HUMAN;PLAK_HUMAN	Junction plakoglobin;Junction plakoglobin	0.109961	0.689028	1	18.3343	18.5198	-0.185413	6.71526	6.89012	54	55	High
803	DNER	Q8NFT8	Q8NFT8	DNER_HUMAN	Delta and Notch-like epidermal growth factor-related receptor	0.110146	0.689028	1	4.05985	2.08081	1.97905	54.5683	30.9755	13	7	High
2592	RSU1	Q15404	Q15404	RSU1_HUMAN	Ras suppressor protein 1	0.110548	0.689028	1	12.1058	12.4264	-0.320564	73.4693	81.1139	18	22	High
158	ANXA11	P27216;P50995;P50995	P50995;P27216;P50995	ANX11_HUMAN;ANX13_HUMAN;ANX11_HUMAN	Annexin A13;Annexin A11	0.11062	0.689028	1	21.5697	21.786	-0.216264	1.18046	1.48537	55	56	High
1135	GLA	P06280	P06280	AGAL_HUMAN	Alpha-galactosidase A	0.111775	0.689028	1	9.8132	9.37156	0.441638	76.4946	67.726	31	32	High
2379	PYM1	Q9BRP8	Q9BRP8	PYM1_HUMAN	Partner of Y14 and mago	0.112082	0.689028	1	12.2153	12.174	0.0413381	62.92	71.9345	49	50	High
2948	SVIL	O95425	O95425	SVIL_HUMAN	Supervillin	0.112203	0.689028	1	1.34768	2.95449	-1.60682	18.5614	36.5387	5	11	High
1759	MCM3AP	O60318	O60318	GANP_HUMAN	Germinal-center associated nuclear protein	0.112788	0.689028	1	7.54769	10.3911	-2.84337	69.8653	66.2942	25	35	High
2987	TCEA1	P23193	Q15560;P23193	TCEA1_HUMAN	Transcription elongation factor A protein 1	0.11286	0.689028	1	6.51109	8.9036	-2.39251	70.2543	75.7622	21	29	High
2148	PITPNB	P48739;P48739;Q00169	P48739;P48739;Q00169	PIPNB_HUMAN;PIPNA_HUMAN;PIPNB_HUMAN	Phosphatidylinositol transfer protein beta isoform;Phosphatidylinositol transfer protein beta isoform	0.113236	0.689028	1	17.156	16.5997	0.556219	12.085	27.917	17	22	High
783	DNAAF1	Q8NEP3	Q8NEP3	DAAF1_HUMAN	Dynein axonemal assembly factor 1	0.113281	0.689028	1	23.1498	23.5525	-0.402754	1.59258	1.47119	55	56	High
828	DSP	P15924	P15924	DESP_HUMAN	Desmoplakin	0.113281	0.689028	1	19.1408	19.05	0.0907974	0.543219	7.4495	55	55	High
3024	TJP1	Q07157;Q07157;Q9UDY2	Q07157;Q9UDY2;Q07157	ZO1_HUMAN;ZO1_HUMAN;ZO2_HUMAN	Tight junction protein ZO-1;Tight junction protein ZO-1	0.114153	0.689028	1	12.1778	10.1647	2.01317	74.1541	79.2395	37	32	High
1723	MAP1S	Q66K74	Q66K74	MAP1S_HUMAN	Microtubule-associated protein 1S	0.114176	0.689028	1	7.69786	9.4011	-1.70324	78.5911	83.9653	24	29	High
450	CCDC124	Q96CT7	Q96CT7	CC124_HUMAN	Coiled-coil domain-containing protein 124	0.114553	0.689028	1	4.46348	6.32202	-1.85854	54.2712	68.0606	15	21	High
2284	PRR27	Q6MZM9	Q6MZM9	PRR27_HUMAN	Proline-rich protein 27	0.11459	0.689028	1	4.96106	2.6405	2.32055	67.345	42.6971	55	56	High
480	CD55	P08174	P08174	DAF_HUMAN	Complement decay-accelerating factor	0.11463	0.689028	1	21.8126	21.6354	0.177224	0.340779	0.262462	55	56	High
1336	HSP90AA1	P07900;P07900;P08238;P07900;P08238;Q58FF6	P07900;Q58FF8;P07900;P08238;Q14568;Q58FF8;P07900;P08238;Q58FF7;Q58FF6	HS90A_HUMAN;HS90A_HUMAN;HS90B_HUMAN;H90B4_HUMAN;HS90A_HUMAN;HS90B_HUMAN	Heat shock protein HSP 90-alpha;Heat shock protein HSP 90-alpha;Heat shock protein HSP 90-alpha	0.11463	0.689028	1	21.7268	21.8332	-0.106357	0.773915	1.03397	55	56	High
1456	IGLV3-1	A0A075B6K0;A0A075B6K2;A0A075B6K4;A0A075B6K5;P01715;P01717;P01718;P80748;A0A075B6K4;P01715;P01715	P01718;A0A075B6K5;P01715;P01717;A0A075B6K2;P80748;A0A075B6K0;A0A075B6K4;P01715;A0A075B6K4;P01715	LV301_HUMAN;LV310_HUMAN;LV312_HUMAN;LV316_HUMAN;LV321_HUMAN;LV325_HUMAN;LV327_HUMAN;LV39_HUMAN;LV301_HUMAN;LV310_HUMAN;LV301_HUMAN	Immunoglobulin lambda variable 3-16;Immunoglobulin lambda variable 3-10;Immunoglobulin lambda variable 3-1	0.11463	0.689028	1	19.5085	19.0684	0.440091	1.69505	1.41796	55	56	High
718	DAZAP1	Q96EP5	Q96EP5	DAZP1_HUMAN	DAZ-associated protein 1	0.114972	0.689028	1	7.23002	9.67708	-2.44706	74.4945	77.1819	23	31	High
80	AFDN	P55196	P55196	AFAD_HUMAN	Afadin	0.115683	0.689028	1	5.21738	7.61954	-2.40216	62.1215	73.5414	17	25	High
1879	NAP1L4	P55209;Q99733;Q99733	Q99733;P55209;Q99733	NP1L1_HUMAN;NP1L4_HUMAN;NP1L4_HUMAN	Nucleosome assembly protein 1-like 1;Nucleosome assembly protein 1-like 4	0.115816	0.689028	1	16.635	16.6487	-0.0137313	28.8227	34.2534	48	45	High
3144	TUBB4A	P04350;P04350;P07437;P68371;P04350;P07437;P68371;Q13885;P04350;P07437;P68371;Q13885;Q9BUF5;P04350;P07437;P68371;Q13885;Q9BUF5;Q9BVA1;P04350;P07437;P68371;Q13885;Q9BVA1;P04350;P68371	P04350;P07437;P68371;P04350;P07437;Q13885;P68371;P04350;Q9BVA1;Q13509;P07437;Q13885;Q3ZCM7;P68371;P04350;Q9BVA1;Q9BUF5;Q13509;Q9H4B7;A6NNZ2;P07437;Q13885;Q3ZCM7;P68371;P04350;Q9BVA1;Q9BUF5;Q13509;A6NNZ2;P07437;Q13885;Q3ZCM7;P68371;P04350;Q9BVA1;A6NNZ2;P68371;P04350	TBB4A_HUMAN;TBB4A_HUMAN;TBB4B_HUMAN;TBB5_HUMAN;TBB2A_HUMAN;TBB4A_HUMAN;TBB4B_HUMAN;TBB5_HUMAN;TBB2A_HUMAN;TBB4A_HUMAN;TBB4B_HUMAN;TBB5_HUMAN;TBB6_HUMAN;TBB2A_HUMAN;TBB2B_HUMAN;TBB4A_HUMAN;TBB4B_HUMAN;TBB5_HUMAN;TBB6_HUMAN;TBB2A_HUMAN;TBB2B_HUMAN;TBB4A_HUMAN;TBB4B_HUMAN;TBB5_HUMAN;TBB4A_HUMAN;TBB4B_HUMAN	Tubulin beta-4A chain;Tubulin beta-4A chain;Tubulin beta-4A chain;Tubulin beta-4A chain;Tubulin beta-4A chain;Tubulin beta-4A chain;Tubulin beta-4A chain	0.115822	0.689028	1	6.27619	8.6541	-2.37791	65.5366	71.825	21	29	High
895	EIF4B	P23588	P23588	IF4B_HUMAN	Eukaryotic translation initiation factor 4B	0.115925	0.689028	1	18.2407	17.4731	0.76768	14.1151	38.5437	53	50	High
3251	VPS26A	O75436	O75436	VP26A_HUMAN	Vacuolar protein sorting-associated protein 26A	0.116312	0.689028	1	15.702	15.9515	-0.249535	37.0825	37.427	48	49	High
1117	GCLM	P48507	P48507	GSH0_HUMAN	Glutamate--cysteine ligase regulatory subunit	0.116516	0.689028	1	5.15342	2.72094	2.43248	72.3564	45.2988	15	8	High
18	ABHD10	Q9NUJ1	Q9NUJ1	ABHDA_HUMAN	Palmitoyl-protein thioesterase ABHD10, mitochondrial	0.116634	0.689028	1	3.38789	1.57817	1.80972	47.0398	25.9723	11	5	High
1981	NUDCD3	Q8IVD9	Q8IVD9	NUDC3_HUMAN	NudC domain-containing protein 3	0.116827	0.689028	1	2.78872	1.2909	1.49783	35.7027	17.3565	12	10	High
125	ALDH2	P00352;P05091;P00352;P05091;P47895;P05091	P05091;P00352;P05091;P30837;P00352;P47895;O94788;P05091;O94788	AL1A1_HUMAN;ALDH2_HUMAN;AL1A1_HUMAN;AL1A3_HUMAN;ALDH2_HUMAN;ALDH2_HUMAN	Aldehyde dehydrogenase 1A1;Aldehyde dehydrogenase 1A1;Aldehyde dehydrogenase, mitochondrial	0.117124	0.689028	1	9.09734	6.77662	2.32073	70.7617	67.6097	30	23	High
1139	GLO1	Q04760	Q04760	LGUL_HUMAN	Lactoylglutathione lyase	0.117691	0.689028	1	17.3661	15.8606	1.50547	31.1886	49.4284	50	47	High
767	DHX38	Q92620	Q92620	PRP16_HUMAN	Pre-mRNA-splicing factor ATP-dependent RNA helicase PRP16	0.118056	0.689028	1	11.0671	13.3762	-2.30913	71.611	55.5378	35	43	High
226	ARHGDIB	P52566	P52566	GDIR2_HUMAN	Rho GDP-dissociation inhibitor 2	0.118058	0.689028	1	20.9715	21.2034	-0.231848	9.03047	8.95085	54	55	High
2533	RPL3	P39023	P39023	RL3_HUMAN	60S ribosomal protein L3	0.118506	0.689028	1	13.3888	15.2345	-1.84564	62.9338	45.847	54	55	High
786	DNAJA2	O60884	O60884	DNJA2_HUMAN	DnaJ homolog subfamily A member 2	0.118708	0.689028	1	17.5949	16.9907	0.604224	12.826	29.4436	53	51	High
1462	IGLV3-25	A0A075B6K0;A0A075B6K2;A0A075B6K4;A0A075B6K5;P01715;P01717;P01718;P80748;A0A075B6K0;P01717;P01718;A0A075B6K4;P01717;P01717;P01717;P01718	P01718;A0A075B6K5;P01715;P01717;A0A075B6K2;P80748;A0A075B6K0;A0A075B6K4;P01718;P01717;A0A075B6K0;P01717;A0A075B6K4;P01717;P01718;P01717	LV301_HUMAN;LV310_HUMAN;LV312_HUMAN;LV316_HUMAN;LV321_HUMAN;LV325_HUMAN;LV327_HUMAN;LV39_HUMAN;LV316_HUMAN;LV325_HUMAN;LV327_HUMAN;LV310_HUMAN;LV325_HUMAN;LV325_HUMAN;LV325_HUMAN;LV327_HUMAN	Immunoglobulin lambda variable 3-16;Immunoglobulin lambda variable 3-16;Immunoglobulin lambda variable 3-10;Immunoglobulin lambda variable 3-25;Immunoglobulin lambda variable 3-25	0.118737	0.689028	1	19.2889	18.7301	0.558875	15.4704	21.0219	53	53	High
2415	RAB6A	P20340;P20340;Q9NRW1	P20340;P20340;Q9NRW1;Q9H0N0	RAB6A_HUMAN;RAB6A_HUMAN;RAB6B_HUMAN	Ras-related protein Rab-6A;Ras-related protein Rab-6A	0.118754	0.689028	1	20.7855	20.1208	0.664635	1.25635	9.14529	20	21	High
949	ERLIN1	O75477;O75477;O94905	O75477;O94905;O75477	ERLN1_HUMAN;ERLN1_HUMAN;ERLN2_HUMAN	Erlin-1;Erlin-1	0.119396	0.689028	1	4.54871	6.68786	-2.13915	56.3913	70.8259	15	22	High
2625	SARG	Q9BW04	Q9BW04	SARG_HUMAN	Specifically androgen-regulated gene protein	0.119424	0.689028	1	18.4528	17.6405	0.812285	7.57818	32.4949	54	51	High
1571	KRT12	P02533;P08727;P08779;P13645;P19012;P35527;Q04695;Q99456;P08727;Q99456;P13646;P19012;Q99456;P19012;Q99456;Q99456	P19012;Q04695;P08779;P08727;P35527;Q99456;P02533;P13645;P08727;Q99456;P19012;Q99456;P13646;P19012;Q99456;Q99456	K1C10_HUMAN;K1C12_HUMAN;K1C14_HUMAN;K1C15_HUMAN;K1C16_HUMAN;K1C17_HUMAN;K1C19_HUMAN;K1C9_HUMAN;K1C12_HUMAN;K1C19_HUMAN;K1C12_HUMAN;K1C13_HUMAN;K1C15_HUMAN;K1C12_HUMAN;K1C15_HUMAN;K1C12_HUMAN	Keratin, type I cytoskeletal 14;Keratin, type I cytoskeletal 19;Keratin, type I cytoskeletal 13;Keratin, type I cytoskeletal 15;Keratin, type I cytoskeletal 12	0.119453	0.689028	1	2.36694	4.38422	-2.01727	33.6917	53.8868	8	15	High
87	AGL	P35573	P35573	GDE_HUMAN	Glycogen debranching enzyme	0.120005	0.689028	1	9.01273	9.7804	-0.76767	74.4458	78.6688	29	31	High
3075	TOMM20	Q15388	Q15388	TOM20_HUMAN	Mitochondrial import receptor subunit TOM20 homolog	0.120015	0.689028	1	5.03247	7.47016	-2.43769	63.2355	76.504	16	24	High
2112	PGD	P52209	P52209	6PGD_HUMAN	6-phosphogluconate dehydrogenase, decarboxylating	0.120154	0.689028	1	22.3796	22.5845	-0.204901	1.33921	1.38254	41	43	High
524	CHL1	O00533	O00533	NCHL1_HUMAN	Neural cell adhesion molecule L1-like protein	0.120297	0.689028	1	3.73392	1.97166	1.76226	46.0003	27.7193	13	7	High
697	CXCL6	P80162	P80162	CXCL6_HUMAN	C-X-C motif chemokine 6	0.120297	0.689028	1	4.21748	2.18064	2.03684	58.6836	34.1417	13	7	High
2767	SLC25A11	Q02978	Q02978	M2OM_HUMAN	Mitochondrial 2-oxoglutarate/malate carrier protein	0.12071	0.689028	1	7.58051	9.7058	-2.12529	70.7622	72.7704	25	32	High
2505	ROCK1	O75116;Q13464;Q13464	Q13464;O75116;Q13464	ROCK1_HUMAN;ROCK2_HUMAN;ROCK1_HUMAN	Rho-associated protein kinase 2;Rho-associated protein kinase 1	0.12071	0.689028	1	10.3717	8.42071	1.95101	85.0645	83.5555	20	24	High
1265	HEXA	P06865	P06865	HEXA_HUMAN	Beta-hexosaminidase subunit alpha	0.121498	0.689028	1	17.5435	17.3519	0.191535	25.1298	23.9951	51	52	High
348	BMS1	Q14692	Q14692	BMS1_HUMAN	Ribosome biogenesis protein BMS1 homolog	0.121566	0.689028	1	20.9187	21.9306	-1.01184	18.1567	1.63181	53	56	High
487	CD9	P21926	P21926	CD9_HUMAN	CD9 antigen	0.121567	0.689028	1	19.8096	19.6102	0.199386	0.424601	0.335247	55	56	High
3097	TPPP3	Q9BW30	Q9BW30	TPPP3_HUMAN	Tubulin polymerization-promoting protein family member 3	0.122139	0.689028	1	13.1371	14.344	-1.2069	73.2876	70.537	39	42	High
591	COMMD1	Q8N668	Q8N668	COMD1_HUMAN	COMM domain-containing protein 1	0.122317	0.689028	1	3.43837	5.68481	-2.24643	43.3339	59.3801	12	20	High
1505	IRF9	Q00978	Q00978	IRF9_HUMAN	Interferon regulatory factor 9	0.12277	0.689028	1	4.3824	6.42115	-2.03876	52.339	65.1338	15	22	High
727	DCTN3	O75935	O75935	DCTN3_HUMAN	Dynactin subunit 3	0.122966	0.689028	1	6.83094	5.03877	1.79217	71.5586	59.428	22	17	High
196	APOD	P05090	P05090	APOD_HUMAN	Apolipoprotein D	0.122993	0.689028	1	22.3067	21.8198	0.486882	2.85632	3.3661	55	56	High
1397	IGHV1-69	P01742	P01742	HV169_HUMAN	Immunoglobulin heavy variable 1-69	0.123442	0.689028	1	8.18196	5.65866	2.5233	71.8079	63.9198	27	19	High
1406	IGHV3-20	A0A0A0MS15;A0A0B4J1V0;A0A0B4J1V6;A0A0B4J1X5;A0A0B4J1X8;A0A0B4J1Y9;A0A0C4DH32;A0A0C4DH36;P01766;P01780;P0DTE1;A0A0B4J1X8;A0A0C4DH32;P01766;P01780;A0A0C4DH32	P01766;A0A0B4J1X8;P01780;A0A0B4J1X5;P0DTE1;P0DP02;P01782;P01768;P01763;A0A075B7F0;A0A0B4J1V0;A0A0J9YY99;A0A0B4J1V1;S4R3C0;A0A075B7F1;P01764;P01762;P0DP04;P01772;A0A0C4DH36;A0A0B4J2B5;A0A0B4J1V6;A0A0J9YX35;A0A075B6Q5;A0A0B4J1Y9;A0A0A0MS15;A0A0C4DH42;A0A0C4DH32;P0DP03;P01767;P01766;A0A0B4J1X8;P01780;P01782;P01763;A0A075B7F0;A0A0B4J1V1;P01762;P0DP04;A0A0B4J2B5;A0A0C4DH32;A0A0C4DH32	HV307_HUMAN;HV313_HUMAN;HV315_HUMAN;HV320_HUMAN;HV338_HUMAN;HV343_HUMAN;HV349_HUMAN;HV372_HUMAN;HV373_HUMAN;HV374_HUMAN;HV383_HUMAN;HV307_HUMAN;HV313_HUMAN;HV320_HUMAN;HV343_HUMAN;HV320_HUMAN	Immunoglobulin heavy variable 3-49;Immunoglobulin heavy variable 3-43;Immunoglobulin heavy variable 3-20	0.123478	0.689028	1	12.8869	9.98103	2.90586	70.7865	82.416	39	31	High
2566	RPS19	P39019	P39019	RS19_HUMAN	40S ribosomal protein S19	0.124432	0.689028	1	19.6484	19.6737	-0.025375	1.86559	8.82075	48	53	High
3170	UBE2I	P63279	P63279	UBC9_HUMAN	SUMO-conjugating enzyme UBC9	0.124508	0.689028	1	8.37615	10.1046	-1.72845	80.3683	84.4144	26	31	High
2272	PRMT3	O60678	O60678	ANM3_HUMAN	Protein arginine N-methyltransferase 3	0.124611	0.689028	1	2.39152	0.916724	1.4748	34.3485	15.1248	44	42	High
1257	HDHD2	Q9H0R4	Q9H0R4	HDHD2_HUMAN	Haloacid dehalogenase-like hydrolase domain-containing protein 2	0.124654	0.689028	1	6.70794	4.21518	2.49276	59.4427	49.9514	24	15	High
2081	PDE12	Q6L8Q7	Q6L8Q7	PDE12_HUMAN	2',5'-phosphodiesterase 12	0.124784	0.689028	1	6.21733	8.27139	-2.05406	63.982	69.8199	35	35	High
2492	RNASE3	P12724	P12724	ECP_HUMAN	Eosinophil cationic protein	0.124907	0.689028	1	9.97529	12.5585	-2.58323	86.0735	77.0093	55	56	High
3265	VWA5A	O00534	O00534	VMA5A_HUMAN	von Willebrand factor A domain-containing protein 5A	0.125127	0.689028	1	17.9552	18.1838	-0.228538	19.3482	19.486	52	53	High
1110	GBP2	P32455;P32456;P32456;P32456;Q96PP8	P32455;P32456;P32456;P32456;Q96PP8	GBP1_HUMAN;GBP2_HUMAN;GBP2_HUMAN;GBP2_HUMAN;GBP5_HUMAN	Guanylate-binding protein 1;Guanylate-binding protein 2;Guanylate-binding protein 2	0.125582	0.689028	1	17.1289	15.8961	1.23277	24.2245	49.7513	51	47	High
41	ACP1	P24666	P24666	PPAC_HUMAN	Low molecular weight phosphotyrosine protein phosphatase	0.125814	0.689028	1	17.9381	18.1703	-0.232239	26.4169	26.4738	51	52	High
526	CHMP1B	Q7LBR1	Q7LBR1	CHM1B_HUMAN	Charged multivesicular body protein 1b	0.125884	0.689028	1	19.6071	19.5981	0.00898582	1.45271	8.88398	55	55	High
3300	YWHAB	P27348;P31946;P27348;P31946;P31947;P61981;P62258;P63104;Q04917;P27348;P31946;P61981;Q04917;P27348;P31946;P63104;P31946;P31946;P61981	P31946;P27348;P63104;P31947;P31946;Q04917;P27348;P61981;P62258;P31946;Q04917;P27348;P61981;P63104;P31946;P27348;P31946;P31946;P61981	1433B_HUMAN;1433T_HUMAN;1433B_HUMAN;1433E_HUMAN;1433F_HUMAN;1433G_HUMAN;1433S_HUMAN;1433T_HUMAN;1433Z_HUMAN;1433B_HUMAN;1433F_HUMAN;1433G_HUMAN;1433T_HUMAN;1433B_HUMAN;1433T_HUMAN;1433Z_HUMAN;1433B_HUMAN;1433B_HUMAN;1433G_HUMAN	14-3-3 protein theta;14-3-3 protein theta;14-3-3 protein theta;14-3-3 protein theta;14-3-3 protein beta/alpha;14-3-3 protein beta/alpha	0.125884	0.689028	1	22.5346	22.3777	0.156892	1.05777	9.79719	55	55	High
2907	STAT5B	P51692	P51692	STA5B_HUMAN	Signal transducer and activator of transcription 5B	0.125979	0.689028	1	3.32274	1.65759	1.66515	40.4996	23.4097	12	6	High
939	EPS8L1	Q8TE68	Q8TE68	ES8L1_HUMAN	Epidermal growth factor receptor kinase substrate 8-like protein 1	0.126397	0.689028	1	15.2086	14.1969	1.01171	35.2828	56.5947	48	44	High
361	BTF3L4	Q96K17	Q96K17	BT3L4_HUMAN	Transcription factor BTF3 homolog 4	0.126407	0.689028	1	11.1285	12.6643	-1.53583	91.5539	91.2926	32	36	High
3315	ZNF185	O15231	O15231	ZN185_HUMAN	Zinc finger protein 185	0.126545	0.689028	1	18.8052	18.4501	0.355075	21.603	34.8652	52	51	High
850	EDF1	O60869	O60869	EDF1_HUMAN	Endothelial differentiation-related factor 1	0.126685	0.689028	1	12.5461	12.0875	0.458597	66.8197	83.2341	39	36	High
1788	MICALL1	Q8N3F8	Q8N3F8	MILK1_HUMAN	MICAL-like protein 1	0.12693	0.689028	1	4.76704	7.22515	-2.4581	56.8204	66.277	16	25	High
1339	HSPA13	P48723	P48723	HSP13_HUMAN	Heat shock 70 kDa protein 13	0.127212	0.689028	1	17.4953	16.7402	0.755149	25.3262	34.8673	51	50	High
694	CXCL10	P02778	P02778	CXL10_HUMAN	C-X-C motif chemokine 10	0.12732	0.689028	1	17.8023	16.7735	1.02879	13.7251	23.3294	53	52	High
3305	YWHAZ	P27348;P31946;P31947;P61981;P62258;P63104;Q04917;P27348;P31946;P63104;P31947;P61981;P63104;Q04917;P63104	P63104;P31947;P31946;Q04917;P27348;P61981;P62258;P63104;P31946;P27348;P63104;P31947;Q04917;P61981;P63104	1433B_HUMAN;1433E_HUMAN;1433F_HUMAN;1433G_HUMAN;1433S_HUMAN;1433T_HUMAN;1433Z_HUMAN;1433B_HUMAN;1433T_HUMAN;1433Z_HUMAN;1433F_HUMAN;1433G_HUMAN;1433S_HUMAN;1433Z_HUMAN;1433Z_HUMAN	14-3-3 protein theta;14-3-3 protein theta;14-3-3 protein sigma;14-3-3 protein zeta/delta	0.127349	0.689028	1	24.1386	24.2645	-0.125853	0.844791	0.996888	55	56	High
3047	TMEM165	Q9HC07	Q9HC07	TM165_HUMAN	Transmembrane protein 165	0.128315	0.689028	1	1.57658	3.38208	-1.80549	25.3778	47.7871	5	11	High
2545	RPL5	P46777	P46777	RL5_HUMAN	60S ribosomal protein L5	0.128358	0.689028	1	15.2471	17.0532	-1.80614	53.1608	29.9631	55	54	High
120	ALDH16A1	Q8IZ83	Q8IZ83	A16A1_HUMAN	Aldehyde dehydrogenase family 16 member A1	0.128757	0.689028	1	16.9624	18.5544	-1.59202	36.595	13.6973	49	54	High
3259	VPS4B	O75351;O75351;Q9UN37	O75351;Q9UN37;O75351	VPS4B_HUMAN;VPS4A_HUMAN;VPS4B_HUMAN	Vacuolar protein sorting-associated protein 4B;Vacuolar protein sorting-associated protein 4B	0.128811	0.689028	1	18.1072	18.073	0.0342187	13.3657	19.7137	53	53	High
157	ANXA1	P04083	P04083	ANXA1_HUMAN	Annexin A1	0.128828	0.689028	1	25.5809	25.8101	-0.22926	1.61415	2.58184	55	56	High
3090	TPM2	P06753;P07951;P09493;P67936;P06753;P07951;P67936;P07951;P07951;P67936	P07951;P09493;P06753;P67936;P07951;P09493;P06753;P67936;P07951;P07951;P67936	TPM1_HUMAN;TPM2_HUMAN;TPM3_HUMAN;TPM4_HUMAN;TPM2_HUMAN;TPM3_HUMAN;TPM4_HUMAN;TPM2_HUMAN;TPM2_HUMAN;TPM4_HUMAN	Tropomyosin alpha-3 chain;Tropomyosin alpha-3 chain;Tropomyosin beta chain;Tropomyosin beta chain	0.128885	0.689028	1	9.15215	11.6412	-2.48909	82.6486	77.0163	28	36	High
2877	SRPRA	P08240	P08240	SRPRA_HUMAN	Signal recognition particle receptor subunit alpha	0.129197	0.689028	1	16.5256	15.0517	1.47385	47.7363	63.3126	47	44	High
1405	IGHV3-16	A0A0C4DH30	A0A0C4DH30	HV316_HUMAN	Probable non-functional immunoglobulin heavy variable 3-16	0.129469	0.689028	1	14.3628	13.4383	0.924458	65.8774	68.2509	42	41	High
498	CDSN	Q15517	Q15517	CDSN_HUMAN	Corneodesmosin	0.129631	0.689028	1	5.61068	8.37239	-2.76171	72.0154	83.1371	17	26	High
1301	HMGN4	O00479;O00479;P05204	O00479;O00479;P05204	HMGN4_HUMAN;HMGN2_HUMAN;HMGN4_HUMAN	High mobility group nucleosome-binding domain-containing protein 4;High mobility group nucleosome-binding domain-containing protein 4	0.129843	0.689028	1	2.1723	4.13715	-1.96484	33.0988	52.5685	7	14	High
2678	SELENOP	P49908	P49908	SEPP1_HUMAN	Selenoprotein P	0.129866	0.689028	1	11.7878	8.79082	2.99703	69.5106	78.9782	37	28	High
1903	NDUFA7	O95182	O95182	NDUA7_HUMAN	NADH dehydrogenase [ubiquinone] 1 alpha subcomplex subunit 7	0.129912	0.689028	1	3.76802	5.80772	-2.03969	47.1345	62.231	34	36	High
2858	SPRR2A	P22532;P35326;P22532;P35326;Q96RM1;P35326	P22531;Q9BYE4;P22532;P35325;P35326;P22531;Q9BYE4;P22532;P35325;P35326;Q96RM1;P35326	SPR2A_HUMAN;SPR2D_HUMAN;SPR2A_HUMAN;SPR2D_HUMAN;SPR2F_HUMAN;SPR2A_HUMAN	Small proline-rich protein 2D;Small proline-rich protein 2D;Small proline-rich protein 2A	0.130001	0.689028	1	8.4616	5.91515	2.54645	77.203	70.2408	27	19	High
1627	LAD1	O00515	O00515	LAD1_HUMAN	Ladinin-1	0.130001	0.689028	1	6.09138	8.02113	-1.92975	66.6154	76.1814	20	26	High
83	AGA	P20933	P20933	ASPG_HUMAN	N(4)-(beta-N-acetylglucosaminyl)-L-asparaginase	0.131739	0.694646	1	12.3335	12.163	0.170557	53.4667	50.586	41	42	High
2514	RPL12	P30050	P30050	RL12_HUMAN	60S ribosomal protein L12	0.131808	0.694646	1	18.5946	18.6062	-0.0115551	14.4449	20.8907	53	50	High
2810	SNRPA1	P09661	P09661	RU2A_HUMAN	U2 small nuclear ribonucleoprotein A'	0.131847	0.694646	1	7.99227	10.0778	-2.08554	72.9503	72.6768	26	33	High
1806	MOGS	Q13724	Q13724	MOGS_HUMAN	Mannosyl-oligosaccharide glucosidase	0.132113	0.694646	1	7.59865	5.58582	2.01283	70.7244	62.0606	25	19	High
386	C6orf132	Q5T0Z8	Q5T0Z8	CF132_HUMAN	Uncharacterized protein C6orf132	0.132446	0.695288	1	10.8084	12.6979	-1.88944	80.0317	72.2837	33	39	High
462	CCL21	O00585	O00585	CCL21_HUMAN	C-C motif chemokine 21	0.132947	0.696507	1	3.46392	1.74335	1.72057	44.1574	25.8699	12	6	High
2029	OXSR1	O95747;O95747;Q9UEW8	O95747;O95747;Q9UEW8	OXSR1_HUMAN;OXSR1_HUMAN;STK39_HUMAN	Serine/threonine-protein kinase OSR1;Serine/threonine-protein kinase OSR1	0.133327	0.696589	1	18.3237	17.7699	0.55374	7.44209	25.5376	55	56	High
739	DDR1	Q08345	Q08345	DDR1_HUMAN	Epithelial discoidin domain-containing receptor 1	0.134396	0.700072	1	16.2507	14.5092	1.74145	27.9801	47.0084	50	46	High
3281	WFDC12	Q8WWY7	Q8WWY7	WFD12_HUMAN	WAP four-disulfide core domain protein 12	0.134736	0.700072	1	8.14101	6.21343	1.92758	75.9981	66.0035	26	21	High
1856	MYL6	P14649;P60660;P60660	P60660;P14649;P60660	MYL6B_HUMAN;MYL6_HUMAN;MYL6_HUMAN	Myosin light chain 6B;Myosin light polypeptide 6	0.134828	0.700072	1	17.9714	17.5064	0.464992	19.5315	24.4462	52	52	High
712	CZIB	Q9NWV4	Q9NWV4	CZIB_HUMAN	CXXC motif containing zinc binding protein	0.134941	0.700072	1	10.0073	11.0381	-1.03075	68.3862	69.2582	33	36	High
1843	MVB12A	Q96EY5	Q96EY5	MB12A_HUMAN	Multivesicular body subunit 12A	0.135577	0.700072	1	5.16316	7.39646	-2.23329	56.1103	64.4892	18	26	High
2557	RPS11	P62280	P62280	RS11_HUMAN	40S ribosomal protein S11	0.135588	0.700072	1	15.4756	15.1868	0.28876	42.2205	51.6329	39	38	High
2537	RPL34	P49207	P49207	RL34_HUMAN	60S ribosomal protein L34	0.135591	0.700072	1	13.3129	13.2325	0.0804714	56.6732	65.7418	40	43	High
749	DDX60	Q8IY21	Q8IY21	DDX60_HUMAN	Probable ATP-dependent RNA helicase DDX60	0.135689	0.700072	1	5.38217	7.45988	-2.07771	61.0039	70.4773	18	25	High
2672	SEC61B	P60468	P60468	SC61B_HUMAN	Protein transport protein Sec61 subunit beta	0.136184	0.701528	1	9.27649	11.4566	-2.18011	79.0021	74.5998	29	36	High
3303	YWHAH	P27348;P31946;P31947;P61981;P62258;P63104;Q04917;P27348;P31946;P61981;Q04917;P31947;P61981;P63104;Q04917;Q04917	P63104;P31947;P31946;Q04917;P27348;P61981;P62258;P31946;Q04917;P27348;P61981;P63104;P31947;Q04917;P61981;Q04917	1433B_HUMAN;1433E_HUMAN;1433F_HUMAN;1433G_HUMAN;1433S_HUMAN;1433T_HUMAN;1433Z_HUMAN;1433B_HUMAN;1433F_HUMAN;1433G_HUMAN;1433T_HUMAN;1433F_HUMAN;1433G_HUMAN;1433S_HUMAN;1433Z_HUMAN;1433F_HUMAN	14-3-3 protein theta;14-3-3 protein theta;14-3-3 protein sigma;14-3-3 protein eta	0.136422	0.701657	1	19.328	19.5603	-0.232258	0.776386	0.692884	55	56	High
1612	KRT85	O43790;O95678;P02538;P04259;P05787;P08670;P08729;P12035;P13647;P78385;P78386;Q01546;Q14533;Q5XKE5;Q8N1N4;Q9NSB2;O43790;O95678;P02538;P04259;P05787;P08670;P08729;P12035;P13647;P78385;P78386;Q01546;Q14533;Q8N1N4;Q9NSB2;O43790;O95678;P02538;P04259;P05787;P08670;P08729;P12035;P13647;P78386;Q01546;Q8N1N4;Q9NSB2;O43790;P78385;P78386;O43790;P78385;P78386;Q14533;O43790;P78385;P78386;Q14533;Q9NSB4;O43790;…	P12035;P78386;Q5XKE5;P04259;P05787;P08729;O43790;P14136;P13647;Q14533;O95678;P02538;P08670;P78385;P48668;Q9NSB2;Q01546;Q8N1N4;P12035;P78386;Q5XKE5;P04259;P05787;P08729;O43790;P14136;P13647;Q14533;O95678;P02538;P08670;P78385;P48668;Q9NSB2;Q01546;Q8N1N4;P12035;P78386;Q5XKE5;P04259;P05787;P08729;O43790;P14136;P13647;Q14533;O95678;P02538;P08670;P78385;P48668;Q9NSB2;Q01546;Q8N1N4;P78386;A6NCN2;O43790;…	K22O_HUMAN;K2C3_HUMAN;K2C5_HUMAN;K2C6A_HUMAN;K2C6B_HUMAN;K2C75_HUMAN;K2C78_HUMAN;K2C79_HUMAN;K2C7_HUMAN;K2C8_HUMAN;KRT81_HUMAN;KRT83_HUMAN;KRT84_HUMAN;KRT85_HUMAN;KRT86_HUMAN;VIME_HUMAN;K22O_HUMAN;K2C3_HUMAN;K2C5_HUMAN;K2C6A_HUMAN;K2C6B_HUMAN;K2C75_HUMAN;K2C78_HUMAN;K2C7_HUMAN;K2C8_HUMAN;KRT81_HUMAN;KRT83_HUMAN;KRT84_HUMAN;KRT85_HUMAN;KRT86_HUMAN;VIME_HUMAN;K22O_HUMAN;K2C3_HUMAN;K2C5_HUMAN;K2C6A_…	Keratin, type II cuticular Hb6;Keratin, type II cuticular Hb6;Keratin, type II cuticular Hb6;Keratin, type II cuticular Hb6;Keratin, type II cuticular Hb6;Keratin, type II cuticular Hb6;Keratin, type II cuticular Hb6;Keratin, type II cuticular Hb6;Keratin, type II cuticular Hb3;Keratin, type II cuticular Hb5;Keratin, type II cuticular Hb5	0.137288	0.70245	1	8.39628	11.3694	-2.97317	94.816	92.7675	24	33	High
2193	PNPLA8	Q9NP80	Q9NP80	PLPL8_HUMAN	Calcium-independent phospholipase A2-gamma	0.137497	0.70245	1	17.6927	16.3944	1.29828	40.3234	53.7818	17	17	High
1655	LGALS9	O00182;O00182;Q6DKI2	O00182;Q3B8N2;Q6DKI2;O00182	LEG9_HUMAN;LEG9C_HUMAN;LEG9_HUMAN	Galectin-9;Galectin-9	0.137546	0.70245	1	10.5451	8.19588	2.34923	70.3323	73.8367	34	27	High
477	CD44	P16070	P16070	CD44_HUMAN	CD44 antigen	0.137877	0.70245	1	16.9599	16.4526	0.507233	23.6126	27.6307	51	51	High
1248	HBA2	P69905	P69905	HBA_HUMAN	Hemoglobin subunit alpha	0.137977	0.70245	1	17.4884	17.4379	0.0505679	13.6091	6.46388	53	55	High
742	DDX17	P17844;Q92841;Q92841	P17844;Q92841;Q92841	DDX17_HUMAN;DDX5_HUMAN;DDX17_HUMAN	Probable ATP-dependent RNA helicase DDX5;Probable ATP-dependent RNA helicase DDX17	0.13842	0.70245	1	9.04332	10.3128	-1.26949	69.8383	70.7987	30	34	High
3027	TKFC	Q3LXA3	Q3LXA3	TKFC_HUMAN	Triokinase/FMN cyclase	0.138735	0.70245	1	18.1733	18.3545	-0.181124	20.0805	20.3	52	53	High
2931	STX7	O15400	O15400	STX7_HUMAN	Syntaxin-7	0.138761	0.70245	1	9.01486	11.3011	-2.28622	74.4164	67.3253	29	37	High
2742	SH3GL1	Q99961	Q99962;Q99961	SH3G1_HUMAN	Endophilin-A2	0.139306	0.70245	1	16.0709	16.3578	-0.286916	32.9104	33.7869	49	50	High
2224	PPP1CB	P36873;P62136;P62140;P62136;P62140;P62140	P36873;P62136;P62140;P62136;P62140;P62140	PP1A_HUMAN;PP1B_HUMAN;PP1G_HUMAN;PP1A_HUMAN;PP1B_HUMAN;PP1B_HUMAN	Serine/threonine-protein phosphatase PP1-gamma catalytic subunit;Serine/threonine-protein phosphatase PP1-alpha catalytic subunit;Serine/threonine-protein phosphatase PP1-beta catalytic subunit	0.13955	0.70245	1	19.3297	19.1918	0.137907	7.57014	14.4737	15	16	High
829	DSTN	P23528;P60981;Q9Y281;P60981	Q9Y281;P23528;P60981;P60981	COF1_HUMAN;COF2_HUMAN;DEST_HUMAN;DEST_HUMAN	Cofilin-1;Destrin	0.139554	0.70245	1	21.1042	21.311	-0.206778	1.04859	1.32798	55	56	High
857	EEF2	P13639;P13639;Q15029	P13639;P13639;Q15029	EF2_HUMAN;EF2_HUMAN;U5S1_HUMAN	Elongation factor 2;Elongation factor 2	0.139554	0.70245	1	21.7004	21.7546	-0.0542409	0.491967	0.987009	55	56	High
2734	SH2D3A	Q9BRG2	Q9BRG2	SH23A_HUMAN	SH2 domain-containing protein 3A	0.139774	0.702484	1	5.85231	7.97158	-2.11926	66.2248	74.8956	19	26	High
1354	HTN3	P15516	P15516	HIS3_HUMAN	Histatin-3	0.140746	0.702722	1	3.0452	5.01354	-1.96834	43.2022	59.228	10	17	High
841	DYNC1LI2	O43237	O43237	DC1L2_HUMAN	Cytoplasmic dynein 1 light intermediate chain 2	0.14111	0.702722	1	16.3542	17.2423	-0.888149	22.3646	12.2619	51	54	High
2417	RAB7A	P51149	P51149	RAB7A_HUMAN	Ras-related protein Rab-7a	0.141141	0.702722	1	19.1471	19.0215	0.125549	0.684079	7.32397	12	10	High
2746	SH3PXD2B	A1X283	A1X283	SPD2B_HUMAN	SH3 and PX domain-containing protein 2B	0.141562	0.702722	1	5.70659	7.80096	-2.09437	63.2876	72.0558	19	26	High
360	BTF3	P20290	P20290	BTF3_HUMAN	Transcription factor BTF3	0.141691	0.702722	1	9.20789	10.3198	-1.11193	78.1541	81.8299	29	32	High
560	CLTC	P53675;Q00610;Q00610	P53675;Q00610;Q00610	CLH1_HUMAN;CLH2_HUMAN;CLH1_HUMAN	Clathrin heavy chain 2;Clathrin heavy chain 1	0.142741	0.702722	1	20.1702	20.3982	-0.228069	0.930097	0.58415	55	56	High
675	CTSC	P53634	P53634	CATC_HUMAN	Dipeptidyl peptidase 1	0.142741	0.702722	1	19.6944	19.8384	-0.144007	7.7038	0.386689	54	56	High
2848	SPATS2L	Q9NUQ6	Q9NUQ6	SPS2L_HUMAN	SPATS2-like protein	0.142782	0.702722	1	1.93267	3.61156	-1.67889	26.2085	44.0324	7	13	High
3190	UBXN1	Q04323	Q04323	UBXN1_HUMAN	UBX domain-containing protein 1	0.14339	0.702722	1	14.1975	13.961	0.236421	57.7922	66.5193	43	42	High
714	DAG1	Q14118	Q14118	DAG1_HUMAN	Dystroglycan 1	0.144325	0.702722	1	17.2432	17.4955	-0.252331	25.2861	13.1507	51	54	High
1233	H3-7	P84243;Q5TEC6;Q5TEC6	Q5TEC6;P84243;Q71DI3;P68431;Q16695;Q6NXT2;Q5TEC6;Q71DI3;P68431;Q16695	H33_HUMAN;H37_HUMAN;H37_HUMAN	Histone H3.3;Histone H3-7	0.144338	0.702722	1	17.9733	18.6676	-0.694239	20.8929	14.43	52	54	High
66	ADGRG6	Q86SQ4	Q86SQ4	AGRG6_HUMAN	Adhesion G-protein coupled receptor G6	0.145094	0.702722	1	16.6301	17.0156	-0.38551	29.0235	17.3304	50	53	High
210	ARF4	P18085;P18085;P84085	P18085;P61204;P84085;P18085;P84077	ARF4_HUMAN;ARF4_HUMAN;ARF5_HUMAN	ADP-ribosylation factor 4;ADP-ribosylation factor 4	0.145168	0.702722	1	19.0632	19.1751	-0.111976	7.33985	7.6325	54	55	High
2954	SYT1	P21579	P21579	SYT1_HUMAN	Synaptotagmin-1	0.145857	0.702722	1	3.27044	5.26593	-1.99549	43.7225	59.9927	11	18	High
1687	LRRFIP1	Q32MZ4;Q32MZ4;Q9Y608	Q32MZ4;Q32MZ4;Q9Y608	LRRF1_HUMAN;LRRF1_HUMAN;LRRF2_HUMAN	Leucine-rich repeat flightless-interacting protein 1;Leucine-rich repeat flightless-interacting protein 1	0.146378	0.702722	1	9.77157	11.9077	-2.13616	75.7479	68.9103	31	38	High
2397	RAB21	Q9UL25	Q9UL25	RAB21_HUMAN	Ras-related protein Rab-21	0.146486	0.702722	1	11.0721	13.3227	-2.25059	66.2819	49.74	52	52	High
58	ACYP1	P07311	P07311	ACYP1_HUMAN	Acylphosphatase-1	0.14722	0.702722	1	1.59083	2.99554	-1.40471	21.0675	37.4839	6	11	High
2079	PDCD4	Q53EL6	Q53EL6	PDCD4_HUMAN	Programmed cell death protein 4	0.147577	0.702722	1	18.4508	17.8811	0.569713	14.2716	32.848	55	56	High
490	CDC42	P15153;P60953;P63000;P84095;P60953	P17081;P15153;P84095;Q9H4E5;P60763;P60953;P63000;P60953	CDC42_HUMAN;RAC1_HUMAN;RAC2_HUMAN;RHOG_HUMAN;CDC42_HUMAN	Ras-related C3 botulinum toxin substrate 2;Cell division control protein 42 homolog	0.147627	0.702722	1	20.7015	20.8959	-0.194461	1.05826	0.835974	55	56	High
2738	SH3BGRL3	Q9H299	Q9H299	SH3L3_HUMAN	SH3 domain-binding glutamic acid-rich-like protein 3	0.147627	0.702722	1	20.2229	20.7038	-0.480887	8.16473	0.695775	54	56	High
75	ADPRS	Q9NX46	Q9NX46	ADPRS_HUMAN	ADP-ribosylhydrolase ARH3	0.148096	0.702722	1	11.2417	12.2358	-0.994156	68.4233	66.8105	36	39	High
815	DPYD	Q12882	Q12882	DPYD_HUMAN	Dihydropyrimidine dehydrogenase [NADP(+)]	0.148555	0.702722	1	14.4747	15.6551	-1.18039	47.75	35.9384	45	49	High
583	COL1A2	P08123	P08123	CO1A2_HUMAN	Collagen alpha-2(I) chain	0.148869	0.702722	1	9.4478	7.16169	2.28612	71.2046	70.2434	31	24	High
1684	LRRC47	Q8N1G4	Q8N1G4	LRC47_HUMAN	Leucine-rich repeat-containing protein 47	0.149087	0.702722	1	16.2066	16.8062	-0.599552	33.159	28.7997	49	51	High
448	CC2D1A	Q6P1N0	Q6P1N0	C2D1A_HUMAN	Coiled-coil and C2 domain-containing protein 1A	0.149102	0.702722	1	7.18468	8.4717	-1.28701	68.0714	73.3959	24	28	High
2032	PA2G4	Q9UQ80	Q9UQ80	PA2G4_HUMAN	Proliferation-associated protein 2G4	0.149283	0.702722	1	19.0122	18.6002	0.412013	0.807994	13.5584	15	14	High
2578	RPS3A	P61247	P61247	RS3A_HUMAN	40S ribosomal protein S3a	0.150108	0.702722	1	18.6906	18.3197	0.370944	7.60202	20.2207	36	41	High
2118	PGM1	P36871	P36871	PGM1_HUMAN	Phosphoglucomutase-1	0.150117	0.702722	1	19.4285	19.6093	-0.180813	7.62967	7.62117	53	53	High
1912	NDUFS5	O43920	O43920	NDUS5_HUMAN	NADH dehydrogenase [ubiquinone] iron-sulfur protein 5	0.150706	0.702722	1	2.05695	3.9048	-1.84785	29.5842	46.7436	13	13	High
2141	PIN4	Q9Y237	Q9Y237	PIN4_HUMAN	Peptidyl-prolyl cis-trans isomerase NIMA-interacting 4	0.150918	0.702722	1	11.83	12.2982	-0.468268	64.6004	68.0506	55	56	High
696	CXCL17	Q6UXB2	Q6UXB2	CXL17_HUMAN	C-X-C motif chemokine 17	0.150955	0.702722	1	23.264	23.4603	-0.196272	0.587544	0.519238	55	56	High
1531	KARS1	Q15046	Q15046	SYK_HUMAN	Lysine--tRNA ligase	0.152027	0.702722	1	15.8108	14.9069	0.903925	31.8241	49.5953	49	46	High
2841	SOWAHC	Q53LP3	Q53LP3	SWAHC_HUMAN	Ankyrin repeat domain-containing protein SOWAHC	0.152294	0.702722	1	3.87626	5.81339	-1.93713	44.9831	57.5672	14	21	High
1178	GORASP2	Q9H8Y8	Q9H8Y8	GORS2_HUMAN	Golgi reassembly-stacking protein 2	0.152412	0.702722	1	5.01306	6.73705	-1.724	52.9838	61.8648	18	24	High
2631	SBDS	Q9Y3A5	Q9Y3A5	SBDS_HUMAN	Ribosome maturation protein SBDS	0.152505	0.702722	1	13.8431	13.8369	0.00617666	49.2275	53.4418	44	44	High
1345	HSPA8	P11021;P11142;P11142;P11142;P17066;P11142;P38646	P11142;P0DMV8;P0DMV9;P54652;P11021;P34931;P11142;P11142;P0DMV8;P0DMV9;P54652;P48741;P17066;P34931;P11142;P54652;P38646	BIP_HUMAN;HSP7C_HUMAN;HSP7C_HUMAN;HSP76_HUMAN;HSP7C_HUMAN;GRP75_HUMAN;HSP7C_HUMAN	Endoplasmic reticulum chaperone BiP;Heat shock cognate 71 kDa protein;Heat shock cognate 71 kDa protein;Heat shock cognate 71 kDa protein	0.15264	0.702722	1	21.8271	21.9549	-0.127752	0.699466	0.830804	55	56	High
1672	LMOD1	P29536	P29536	LMOD1_HUMAN	Leiomodin-1	0.152792	0.702722	1	10.8931	13.0514	-2.15827	80.7552	69.645	33	40	High
2175	PLEKHO2	Q8TD55	Q8TD55	PKHO2_HUMAN	Pleckstrin homology domain-containing family O member 2	0.152905	0.702722	1	3.34684	5.55208	-2.20525	45.7263	61.3196	16	21	High
2707	SERPINB5	P36952	P36952	SPB5_HUMAN	Serpin B5	0.153487	0.702722	1	19.5128	19.6001	-0.0873035	7.63402	8.04215	54	55	High
2584	RPS6KB1	P23443	P23443;Q9UBS0	KS6B1_HUMAN	Ribosomal protein S6 kinase beta-1	0.15349	0.702722	1	1.7409	0.596894	1.144	25.2842	9.79558	50	49	High
2477	REPS2	Q8NFH8;Q8NFH8;Q96D71	Q8NFH8;Q96D71;Q8NFH8	REPS2_HUMAN;REPS1_HUMAN;REPS2_HUMAN	RalBP1-associated Eps domain-containing protein 2;RalBP1-associated Eps domain-containing protein 2	0.15349	0.702722	1	0.561195	1.64665	-1.08546	8.50464	23.0621	13	22	High
1272	HINT1	P49773	P49773	HINT1_HUMAN	Adenosine 5'-monophosphoramidase HINT1	0.15401	0.702722	1	16.5314	16.0421	0.489311	34.3329	37.7526	49	49	High
3117	TRIP10	Q15642	Q15642	CIP4_HUMAN	Cdc42-interacting protein 4	0.154263	0.702722	1	18.3898	17.5305	0.859317	14.3502	38.6699	53	50	High
2119	PGM2	Q96G03	Q96G03	PGM2_HUMAN	Phosphopentomutase	0.154321	0.702722	1	18.3598	18.2167	0.143178	13.443	19.6928	29	30	High
2310	PSMB2	P49721	P49721	PSB2_HUMAN	Proteasome subunit beta type-2	0.154338	0.702722	1	19.4835	18.7276	0.755852	0.571255	13.6855	49	50	High
1645	LDHA	P00338;P00338;P07195;P00338;P07195;P07864	P00338;P07195;P00338;P07195;P07864;Q6ZMR3;P00338	LDHA_HUMAN;LDHA_HUMAN;LDHB_HUMAN;LDHA_HUMAN;LDHB_HUMAN;LDHC_HUMAN	L-lactate dehydrogenase A chain;L-lactate dehydrogenase A chain;L-lactate dehydrogenase A chain	0.154339	0.702722	1	23.0813	23.2725	-0.19123	1.10243	1.23777	55	56	High
3004	TGM2	O43548;P21980;P21980	O43548;P21980;P21980	TGM2_HUMAN;TGM5_HUMAN;TGM2_HUMAN	Protein-glutamine gamma-glutamyltransferase 5;Protein-glutamine gamma-glutamyltransferase 2	0.154339	0.702722	1	24.1447	24.255	-0.110273	1.46507	2.30584	55	56	High
1392	IGHG4	P01857;P01859;P01860;P01861;P01857;P01860;P01861;P01859;P01860;P01861;P01859;P01861;P01861	P01859;P01861;P01860;P01857;P01861;P01860;P01857;P01859;P01861;P01860;P01859;P01861;P01861	IGHG1_HUMAN;IGHG2_HUMAN;IGHG3_HUMAN;IGHG4_HUMAN;IGHG1_HUMAN;IGHG3_HUMAN;IGHG4_HUMAN;IGHG2_HUMAN;IGHG3_HUMAN;IGHG4_HUMAN;IGHG2_HUMAN;IGHG4_HUMAN;IGHG4_HUMAN	Immunoglobulin heavy constant gamma 1;Immunoglobulin heavy constant gamma 1;Immunoglobulin heavy constant gamma 2;Immunoglobulin heavy constant gamma 2;Immunoglobulin heavy constant gamma 4	0.154339	0.702722	1	20.8747	21.5978	-0.723041	10.6235	2.72741	54	56	High
2961	TAF15	P35637;Q92804;Q92804	Q92804;P35637;Q92804	FUS_HUMAN;RBP56_HUMAN;RBP56_HUMAN	RNA-binding protein FUS;TATA-binding protein-associated factor 2N	0.154944	0.702722	1	12.0466	11.8849	0.161726	66.7619	74.2994	38	37	High
264	ASS1	P00966	P00966	ASSY_HUMAN	Argininosuccinate synthase	0.155193	0.702722	1	22.3746	22.4806	-0.106018	10.0479	10.6779	54	55	High
1950	NOSTRIN	Q8IVI9	Q8IVI9	NOSTN_HUMAN	Nostrin	0.155408	0.702722	1	0.569963	0	0.569963	8.78802	0	55	56	High
693	CXADR	P78310	P78310	CXAR_HUMAN	Coxsackievirus and adenovirus receptor	0.155645	0.702722	1	1.70387	3.34179	-1.63793	24.1956	41.7321	6	12	High
13	ABCB6	Q9NP58	Q9NP58	ABCB6_HUMAN	ATP-binding cassette sub-family B member 6	0.156836	0.702722	1	14.7025	17.1991	-2.49657	90.9825	66.0968	39	46	High
572	CNP	P09543	P09543	CN37_HUMAN	2',3'-cyclic-nucleotide 3'-phosphodiesterase	0.157034	0.702722	1	12.4726	13.3267	-0.854113	59.7916	55.2142	40	43	High
1691	LSM4	Q9Y4Z0	Q9Y4Z0	LSM4_HUMAN	U6 snRNA-associated Sm-like protein LSm4	0.157036	0.702722	1	7.64802	9.746	-2.09798	77.1954	78.2742	24	31	High
2461	RBP1	P09455	P09455	RET1_HUMAN	Retinol-binding protein 1	0.157127	0.702722	1	13.8729	12.0066	1.86634	55.2807	69.9189	38	47	High
740	DDRGK1	Q96HY6	Q96HY6	DDRGK_HUMAN	DDRGK domain-containing protein 1	0.157792	0.702722	1	6.48306	8.37808	-1.89502	69.8454	77.3662	21	27	High
1136	GLB1	P16278	P16278	BGAL_HUMAN	Beta-galactosidase	0.157964	0.702722	1	9.19877	6.96227	2.2365	67.298	66.0898	31	24	High
2874	SRP68	Q9UHB9	Q9UHB9	SRP68_HUMAN	Signal recognition particle subunit SRP68	0.158131	0.702722	1	5.26811	7.23305	-1.96495	58.2487	66.2238	18	25	High
911	ELOC	Q15369	Q15369	ELOC_HUMAN	Elongin-C	0.158185	0.702722	1	4.59705	2.60242	1.99463	52.6037	36.1001	16	9	High
2980	TBC1D9B	Q66K14	Q66K14	TBC9B_HUMAN	TBC1 domain family member 9B	0.15832	0.702722	1	2.26074	3.9018	-1.64105	30.6286	46.6213	8	14	High
2641	SCGB2A2	Q13296	Q13296	SG2A2_HUMAN	Mammaglobin-A	0.158865	0.702722	1	13.883	12.8091	1.07386	76.0218	74.3006	40	39	High
2458	RBM8A	Q9Y5S9	Q9Y5S9	RBM8A_HUMAN	RNA-binding protein 8A	0.159235	0.702722	1	8.87406	11.0093	-2.13526	83.6052	80.6854	23	29	High
1033	FH	P07954	P07954	FUMH_HUMAN	Fumarate hydratase, mitochondrial	0.159261	0.702722	1	16.4918	16.7419	-0.250059	34.4338	34.7294	49	50	High
2332	PSMD4	P55036	P55036	PSMD4_HUMAN	26S proteasome non-ATPase regulatory subunit 4	0.159321	0.702722	1	16.9861	15.8488	1.13735	18.0185	43.1301	38	43	High
56	ACTR3	P61158	P61158	ARP3_HUMAN	Actin-related protein 3	0.159522	0.702722	1	20.2212	19.7746	0.446645	0.776812	15.2147	55	54	High
190	APOA1	P02647	P02647	APOA1_HUMAN	Apolipoprotein A-I	0.159523	0.702722	1	21.3732	21.0931	0.280176	1.30517	1.25119	55	56	High
1713	MACROH2A1	O75367;O75367;Q9P0M6	O75367;O75367;Q9P0M6	H2AY_HUMAN;H2AW_HUMAN;H2AY_HUMAN	Core histone macro-H2A.1;Core histone macro-H2A.1	0.159613	0.702722	1	12.0597	13.7289	-1.66923	78.9014	70.8587	36	41	High
449	CCAR2	Q8N163	Q8N163	CCAR2_HUMAN	Cell cycle and apoptosis regulator protein 2	0.160834	0.703976	1	2.44531	4.2311	-1.78579	35.8684	54.7833	8	14	High
2573	RPS27	P42677;P42677;Q71UM5	P42677;P42677;Q71UM5	RS27_HUMAN;RS27L_HUMAN;RS27_HUMAN	40S ribosomal protein S27;40S ribosomal protein S27	0.161032	0.703976	1	12.5741	13.2866	-0.712492	72.5484	72.186	23	27	High
2695	SERPINA3	P01011	P01011	AACT_HUMAN	Alpha-1-antichymotrypsin	0.16128	0.703976	1	22.239	21.9499	0.289083	0.699676	0.8168	55	56	High
571	CNOT3	O75175	O75175	CNOT3_HUMAN	CCR4-NOT transcription complex subunit 3	0.161319	0.703976	1	7.39066	5.06692	2.32374	77.8639	65.6512	23	16	High
2572	RPS25	P62851	P62851	RS25_HUMAN	40S ribosomal protein S25	0.161822	0.703976	1	14.6896	16.2708	-1.58122	62.8676	46.6187	38	40	High
1161	GNB2	P62873;P62879;P62873;P62879;Q9HAV0;P62879;P62879;Q9HAV0	P16520;P62873;P62879;P16520;P62873;Q9HAV0;P62879;P62879;Q9BRK4;Q9HAV0;P62879	GBB1_HUMAN;GBB2_HUMAN;GBB1_HUMAN;GBB2_HUMAN;GBB4_HUMAN;GBB2_HUMAN;GBB2_HUMAN;GBB4_HUMAN	Guanine nucleotide-binding protein G(I)/G(S)/G(T) subunit beta-1;Guanine nucleotide-binding protein G(I)/G(S)/G(T) subunit beta-1;Guanine nucleotide-binding protein G(I)/G(S)/G(T) subunit beta-2;Guanine nucleotide-binding protein G(I)/G(S)/G(T) subunit beta-2	0.161924	0.703976	1	10.9095	7.89922	3.01029	94.101	91.5339	31	23	High
378	C2	P06681	P06681	CO2_HUMAN	Complement C2	0.162057	0.703976	1	9.02629	7.76706	1.25923	69.449	66.413	30	27	High
3039	TMED4	Q7Z7H5	Q7Z7H5	TMED4_HUMAN	Transmembrane emp24 domain-containing protein 4	0.162423	0.703976	1	15.8702	14.5595	1.3107	31.6442	47.2395	49	46	High
2387	RAB11FIP1	Q6WKZ4	Q6WKZ4	RFIP1_HUMAN	Rab11 family-interacting protein 1	0.162879	0.703976	1	6.54728	8.05666	-1.50937	65.6356	71.2361	19	20	High
250	ARPIN	Q7Z6K5	Q7Z6K5	ARPIN_HUMAN	Arpin	0.164493	0.703976	1	13.3228	14.8355	-1.5127	62.2201	49.324	41	46	High
2020	OS9	Q13438	Q13438	OS9_HUMAN	Protein OS-9	0.164786	0.703976	1	17.4012	16.9523	0.448908	19.146	23.1532	49	50	High
622	CPD	O75976	O75976	CBPD_HUMAN	Carboxypeptidase D	0.164809	0.703976	1	14.6065	13.1601	1.44636	55.149	65.3038	44	41	High
118	ALB	P02768	P02768	ALBU_HUMAN	Albumin	0.164838	0.703976	1	28.4411	28.8169	-0.375748	1.56024	1.13449	55	56	High
1355	HTRA1	Q92743	Q92743	HTRA1_HUMAN	Serine protease HTRA1	0.164838	0.703976	1	19.9413	19.6586	0.28269	0.885419	0.959787	55	56	High
1643	LCN2	P80188	P80188	NGAL_HUMAN	Neutrophil gelatinase-associated lipocalin	0.164838	0.703976	1	22.9292	23.0711	-0.141959	0.349107	0.287608	55	56	High
3065	TNFSF10	P50591	P50591	TNF10_HUMAN	Tumor necrosis factor ligand superfamily member 10	0.165658	0.703976	1	17.29	16.4991	0.790948	18.4993	27.8112	52	51	High
37	ACO2	Q99798	Q99798	ACON_HUMAN	Aconitate hydratase, mitochondrial	0.166639	0.703976	1	17.7288	18.2546	-0.525754	6.67406	0.552163	54	56	High
2577	RPS3	P23396	P23396	RS3_HUMAN	40S ribosomal protein S3	0.166639	0.703976	1	19.8918	20.1017	-0.209865	0.834381	0.446483	54	53	High
7	AAMP	Q13685	Q13685	AAMP_HUMAN	Angio-associated migratory cell protein	0.166642	0.703976	1	6.28494	3.68577	2.59917	65.3896	50.7942	21	12	High
2957	SYTL5	Q8TDW5	Q8TDW5	SYTL5_HUMAN	Synaptotagmin-like protein 5	0.166706	0.703976	1	6.11355	4.10236	2.01119	72.5017	56.8908	19	13	High
276	ATP1A3	P05023;P13637;P05023;P13637;P20648;P13637	P05023;P13637;P50993;P05023;P20648;P13637;P50993;Q13733;P54707;P13637;P50993;Q13733;P54707	AT1A1_HUMAN;AT1A3_HUMAN;AT1A1_HUMAN;AT1A3_HUMAN;ATP4A_HUMAN;AT1A3_HUMAN	Sodium/potassium-transporting ATPase subunit alpha-1;Sodium/potassium-transporting ATPase subunit alpha-1;Sodium/potassium-transporting ATPase subunit alpha-3	0.167289	0.703976	1	10.2675	8.20869	2.05879	72.2775	73.9846	33	27	High
2535	RPL31	P62899	P62899	RL31_HUMAN	60S ribosomal protein L31	0.167388	0.703976	1	15.1419	15.2286	-0.0867961	46.887	52.3341	30	30	High
2507	RP2	O75695	O75695	XRP2_HUMAN	Protein XRP2	0.167549	0.703976	1	4.33106	2.56646	1.76459	51.1858	35.1446	15	11	High
1238	HACD3	Q9P035	Q9P035	HACD3_HUMAN	Very-long-chain (3R)-3-hydroxyacyl-CoA dehydratase 3	0.167711	0.703976	1	2.04659	3.55685	-1.51026	29.3111	47.3423	7	12	High
2739	SH3BP1	Q9Y3L3	Q9Y3L3;Q6ZT62	3BP1_HUMAN	SH3 domain-binding protein 1	0.167753	0.703976	1	3.54094	5.55758	-2.01664	45.9424	61.4813	12	19	High
1508	ISG20	Q96AZ6	Q96AZ6	ISG20_HUMAN	Interferon-stimulated gene 20 kDa protein	0.167977	0.703976	1	6.88908	9.22127	-2.33219	72.9633	75.3884	22	30	High
3155	TXNL1	O43396	O43396	TXNL1_HUMAN	Thioredoxin-like protein 1	0.16845	0.703976	1	18.9023	18.7251	0.177235	7.11724	13.6439	54	54	High
3302	YWHAG	P27348;P31946;P31947;P61981;P62258;P63104;Q04917;P27348;P31946;P61981;Q04917;P31946;P61981;P31947;P61981;P63104;Q04917;P61981	P63104;P31947;P31946;Q04917;P27348;P61981;P62258;P31946;Q04917;P27348;P61981;P31946;P61981;P63104;P31947;Q04917;P61981;P61981	1433B_HUMAN;1433E_HUMAN;1433F_HUMAN;1433G_HUMAN;1433S_HUMAN;1433T_HUMAN;1433Z_HUMAN;1433B_HUMAN;1433F_HUMAN;1433G_HUMAN;1433T_HUMAN;1433B_HUMAN;1433G_HUMAN;1433F_HUMAN;1433G_HUMAN;1433S_HUMAN;1433Z_HUMAN;1433G_HUMAN	14-3-3 protein theta;14-3-3 protein theta;14-3-3 protein beta/alpha;14-3-3 protein sigma;14-3-3 protein gamma	0.168454	0.703976	1	20.8509	21.0075	-0.156582	0.75414	0.635146	55	56	High
2446	RARRES1	P49788	P49788	TIG1_HUMAN	Retinoic acid receptor responder protein 1	0.168454	0.703976	1	21.3841	21.2366	0.147418	0.366134	0.45485	51	50	High
1220	GTPBP1	O00178	O00178	GTPB1_HUMAN	GTP-binding protein 1	0.168652	0.703976	1	5.14119	3.32012	1.82107	55.4865	41.3677	18	12	High
1465	IGLV4-3	A0A075B6K6	A0A075B6K6	LV403_HUMAN	Immunoglobulin lambda variable 4-3	0.169391	0.703976	1	6.04923	3.72988	2.31935	77.5829	58.2987	18	11	High
1821	MRPS36	P82909	P82909	KGD4_HUMAN	Alpha-ketoglutarate dehydrogenase component 4	0.169954	0.703976	1	3.30795	5.15131	-1.84335	44.9232	62.2435	11	17	High
626	CPNE3	O75131	O75131	CPNE3_HUMAN	Copine-3	0.170275	0.703976	1	18.2223	18.5164	-0.29403	13.4983	13.4513	53	54	High
134	ALDOA	P04075;P04075;P09972	P04075;P04075;P05062;P09972	ALDOA_HUMAN;ALDOA_HUMAN;ALDOC_HUMAN	Fructose-bisphosphate aldolase A;Fructose-bisphosphate aldolase A	0.170285	0.703976	1	23.1768	23.3374	-0.160564	0.954984	1.13926	55	56	High
2111	PGAM1	P18669	P18669	PGAM1_HUMAN	Phosphoglycerate mutase 1	0.170285	0.703976	1	20.4889	21.0503	-0.561458	8.74518	1.07764	55	56	High
3151	TXN	P10599	P10599	THIO_HUMAN	Thioredoxin	0.170285	0.703976	1	22.3481	22.419	-0.0709217	0.320399	0.795667	55	56	High
3290	XPO7	Q9UIA9	Q9UIA9	XPO7_HUMAN	Exportin-7	0.170415	0.703976	1	10.4137	11.1691	-0.755462	68.6778	70.8531	34	36	High
2232	PPP2CB	P62714;P62714;P67775	P62714;P67775;P62714	PP2AB_HUMAN;PP2AA_HUMAN;PP2AB_HUMAN	Serine/threonine-protein phosphatase 2A catalytic subunit beta isoform;Serine/threonine-protein phosphatase 2A catalytic subunit beta isoform	0.170521	0.703976	1	11.3086	8.7444	2.56416	63.6673	72.6378	54	52	High
2329	PSMD14	O00487	O00487	PSDE_HUMAN	26S proteasome non-ATPase regulatory subunit 14	0.170524	0.703976	1	9.9923	8.30175	1.69055	68.1731	70.3034	53	52	High
2491	RNASE2	P10153	P10153	RNAS2_HUMAN	Non-secretory ribonuclease	0.170558	0.703976	1	0.3276	1.34232	-1.01472	5.9027	23.87	30	38	High
2542	RPL37A	P61513	P61513	RL37A_HUMAN	60S ribosomal protein L37a	0.170998	0.704912	1	3.68196	5.56054	-1.87858	49.7758	66.6642	32	27	High
1063	FPGT	O14772	O14772	FPGT_HUMAN	Fucose-1-phosphate guanylyltransferase	0.171676	0.705656	1	7.66737	9.11077	-1.4434	66.9135	68.3553	26	31	High
3134	TTC38	Q5R3I4	Q5R3I4	TTC38_HUMAN	Tetratricopeptide repeat protein 38	0.171903	0.705656	1	3.39552	1.92078	1.47474	42.1708	26.346	12	7	High
113	AKR1D1	P51857	P51857	AK1D1_HUMAN	Aldo-keto reductase family 1 member D1	0.171972	0.705656	1	8.19783	11.1992	-3.00135	111.384	119.772	21	29	High
3087	TPI1	P60174	P60174	TPIS_HUMAN	Triosephosphate isomerase	0.17213	0.705656	1	24.0629	24.2403	-0.177358	0.860931	1.40209	55	56	High
1698	LUC7L2	Q9Y383	Q9Y383	LC7L2_HUMAN	Putative RNA-binding protein Luc7-like 2	0.172373	0.705656	1	5.07877	3.19761	1.88116	59.023	42.7774	17	11	High
2219	PPM1F	P49593	P49593	PPM1F_HUMAN	Protein phosphatase 1F	0.17246	0.705656	1	5.07411	6.97566	-1.90155	54.1227	61.6502	27	28	High
1710	LZIC	Q8WZA0	Q8WZA0	LZIC_HUMAN	Protein LZIC	0.172973	0.706331	1	3.17961	5.0855	-1.90589	41.253	55.7127	11	18	High
2626	SARNP	P82979	P82979	SARNP_HUMAN	SAP domain-containing ribonucleoprotein	0.173053	0.706331	1	8.02638	9.32588	-1.2995	73.5878	77.1991	26	30	High
2789	SMAD2	Q15796	Q15796	SMAD2_HUMAN	Mothers against decapentaplegic homolog 2	0.174017	0.707622	1	3.31164	4.98529	-1.67365	44.8458	63.5373	11	16	High
1725	MAP2K2	P36507;P36507;Q02750	A0A1B0GUL7;P36507;A0A1B0GUL7;Q02750;P36507	MP2K2_HUMAN;MP2K1_HUMAN;MP2K2_HUMAN	Dual specificity mitogen-activated protein kinase kinase 2;Dual specificity mitogen-activated protein kinase kinase 2	0.174946	0.707622	1	14.1492	14.9403	-0.791088	45.533	38.2716	45	48	High
1172	GOLGA2	Q08379	Q08379	GOGA2_HUMAN	Golgin subfamily A member 2	0.175321	0.707622	1	1.64027	3.02848	-1.38821	22.444	38.3056	6	11	High
576	COASY	Q13057	Q13057	COASY_HUMAN	Bifunctional coenzyme A synthase	0.175334	0.707622	1	15.8947	16.4027	-0.508036	44.1229	39.538	47	49	High
2036	PACS1	Q6VY07	Q6VY07	PACS1_HUMAN	Phosphofurin acidic cluster sorting protein 1	0.17547	0.707622	1	1.46315	2.89448	-1.43133	21.8106	39.3512	50	51	High
525	CHMP1A	Q9HD42	Q9HD42	CHM1A_HUMAN	Charged multivesicular body protein 1a	0.17552	0.707622	1	16.8637	16.3796	0.48408	30.2403	46.6086	50	48	High
506	CES1	P23141	P23141	EST1_HUMAN	Liver carboxylesterase 1	0.175809	0.707622	1	11.1982	13.1446	-1.94635	85.8868	77.2358	33	39	High
1855	MYH9	A7E2Y1;P35579;P35580;P35749;Q7Z406;P35579;P35579;P35580;P35579;P35580;P35749;P35579;P35580;P35749;Q7Z406;P35579;P35580;Q7Z406;P35579;P35749;P35579;P35749;Q7Z406	P35580;Q9Y623;P12883;Q7Z406;Q9UKX2;P13535;A7E2Y1;P35749;P35579;P13533;Q9UKX3;P11055;P12882;P35579;P35580;P35579;P35580;P35749;P35579;P35580;Q7Z406;P35749;P35579;P35580;Q7Z406;P35579;P35749;P35579;Q7Z406;P35749;P35579	MYH10_HUMAN;MYH11_HUMAN;MYH14_HUMAN;MYH7B_HUMAN;MYH9_HUMAN;MYH9_HUMAN;MYH10_HUMAN;MYH9_HUMAN;MYH10_HUMAN;MYH11_HUMAN;MYH9_HUMAN;MYH10_HUMAN;MYH11_HUMAN;MYH14_HUMAN;MYH9_HUMAN;MYH10_HUMAN;MYH14_HUMAN;MYH9_HUMAN;MYH11_HUMAN;MYH9_HUMAN;MYH11_HUMAN;MYH14_HUMAN;MYH9_HUMAN	Myosin-7B;Myosin-9;Myosin-9;Myosin-9;Myosin-9;Myosin-9;Myosin-9;Myosin-9	0.175865	0.707622	1	20.8725	21.0925	-0.22001	0.951177	0.642306	55	56	High
3127	TSPAN6	O43657	O43657	TSN6_HUMAN	Tetraspanin-6	0.176542	0.707622	1	12.2333	10.43	1.80329	63.0133	72.4246	39	34	High
195	APOC3	P02656	P02656	APOC3_HUMAN	Apolipoprotein C-III	0.176825	0.707622	1	3.07745	1.64672	1.43073	38.7035	23.1036	11	6	High
1500	IPO5	O00410	O00410	IPO5_HUMAN	Importin-5	0.177037	0.707622	1	9.85694	7.91692	1.94003	66.1246	68.7088	33	27	High
2509	RPA2	P15927	P15927	RFA2_HUMAN	Replication protein A 32 kDa subunit	0.177058	0.707622	1	5.91183	7.84473	-1.9329	73.4383	83.8287	11	12	High
1832	MTHFD1	P11586	P11586	C1TC_HUMAN	C-1-tetrahydrofolate synthase, cytoplasmic	0.177755	0.707622	1	19.0058	18.5387	0.467074	0.60995	13.6779	55	54	High
2984	TBCD	Q9BTW9	Q9BTW9	TBCD_HUMAN	Tubulin-specific chaperone D	0.178041	0.707622	1	4.6149	2.84309	1.77181	52.9751	37.9541	16	10	High
731	DCUN1D1	Q96GG9	Q96GG9	DCNL1_HUMAN	DCN1-like protein 1	0.178058	0.707622	1	15.4517	15.1733	0.278419	36.398	45.648	48	47	High
2937	SUCLA2	Q9P2R7	Q9P2R7	SUCB1_HUMAN	Succinate--CoA ligase [ADP-forming] subunit beta, mitochondrial	0.178268	0.707622	1	11.3375	9.31445	2.02308	64.0304	71.5329	37	31	High
3040	TMED7	Q9Y3B3	Q9Y3B3	TMED7_HUMAN	Transmembrane emp24 domain-containing protein 7	0.179024	0.707622	1	12.5528	13.3935	-0.840725	60.5256	55.6809	40	43	High
3197	UFD1	Q92890	Q92890	UFD1_HUMAN	Ubiquitin recognition factor in ER-associated degradation protein 1	0.179198	0.707622	1	12.5689	13.4949	-0.92605	72.4688	68.193	38	41	High
3297	YBX1	P16989;P67809;P67809	P16989;P67809;Q9Y2T7;P67809	YBOX1_HUMAN;YBOX3_HUMAN;YBOX1_HUMAN	Y-box-binding protein 3;Y-box-binding protein 1	0.179226	0.707622	1	16.4513	15.1935	1.25781	23.3095	51.8061	51	46	High
3174	UBE2M	P61081	P61081	UBC12_HUMAN	NEDD8-conjugating enzyme Ubc12	0.179313	0.707622	1	15.7666	17.0147	-1.24811	43.6954	29.3884	47	51	High
2899	ST3GAL6	Q9Y274	Q9Y274	SIA10_HUMAN	Type 2 lactosamine alpha-2,3-sialyltransferase	0.179642	0.707622	1	4.94424	6.984	-2.03976	60.9394	72.0716	16	23	High
1394	IGHV1-18	A0A0C4DH31;A0A0C4DH31;P23083	A0A0C4DH31;P0DP01;A0A0C4DH29;P01743;A0A075B7D0;A0A0J9YW62;A0A0J9YVY3;P23083;A0A0C4DH33;A0A087WYE8;A0A0C4DH31	HV118_HUMAN;HV102_HUMAN;HV118_HUMAN	Immunoglobulin heavy variable 1-18;Immunoglobulin heavy variable 1-18	0.179689	0.707622	1	10.3863	14.9202	-4.53389	99.8259	69.4428	29	43	High
2180	PLOD3	O60568	O60568	PLOD3_HUMAN	Multifunctional procollagen lysine hydroxylase and glycosyltransferase LH3	0.17998	0.707622	1	7.10256	5.0348	2.06775	62.0319	54.7728	55	56	High
894	EIF4A3	P38919;P38919;P60842;Q14240	P38919;P60842;Q14240;P38919	IF4A3_HUMAN;IF4A1_HUMAN;IF4A2_HUMAN;IF4A3_HUMAN	Eukaryotic initiation factor 4A-III;Eukaryotic initiation factor 4A-III	0.180515	0.707622	1	4.6887	2.79645	1.89225	59.8045	41.8241	15	9	High
1312	HNRNPH2	P31942;P31943;P55795;P31943;P52597;P55795;P31943;P55795;P55795	P31942;P31943;P55795;P52597;P31943;P55795;P31943;P55795;P55795	HNRH1_HUMAN;HNRH2_HUMAN;HNRH3_HUMAN;HNRH1_HUMAN;HNRH2_HUMAN;HNRPF_HUMAN;HNRH1_HUMAN;HNRH2_HUMAN;HNRH2_HUMAN	Heterogeneous nuclear ribonucleoprotein H3;Heterogeneous nuclear ribonucleoprotein H;Heterogeneous nuclear ribonucleoprotein H;Heterogeneous nuclear ribonucleoprotein H2	0.180756	0.707622	1	4.47251	6.5969	-2.12439	59.879	74.1832	14	21	High
2743	SH3GLB1	Q9NR46;Q9Y371;Q9Y371	Q9NR46;Q9Y371;Q9Y371	SHLB1_HUMAN;SHLB2_HUMAN;SHLB1_HUMAN	Endophilin-B2;Endophilin-B1	0.181045	0.707622	1	16.119	16.6564	-0.537474	45.5344	41.2277	47	49	High
966	EXOC1	Q9NV70	Q9NV70	EXOC1_HUMAN	Exocyst complex component 1	0.181439	0.707622	1	5.27017	6.56961	-1.29944	53.8648	63.5375	19	23	High
2314	PSMB6	P28072	P28072	PSB6_HUMAN	Proteasome subunit beta type-6	0.181466	0.707622	1	16.4431	17.1368	-0.693701	34.2752	17.8385	48	44	High
2704	SERPINB2	P05120	P05120	PAI2_HUMAN	Plasminogen activator inhibitor 2	0.181562	0.707622	1	18.8462	18.1891	0.657055	7.77395	26.8251	54	52	High
1400	IGHV2-5	P01817	P01817	HV205_HUMAN	Immunoglobulin heavy variable 2-5	0.181581	0.707622	1	20.847	20.5808	0.266186	1.63115	0.939615	55	56	High
405	CALML5	Q9NZT1	Q9NZT1	CALL5_HUMAN	Calmodulin-like protein 5	0.181811	0.707622	1	7.50647	9.42492	-1.91845	74.7729	79.2995	24	30	High
1563	KPNA1	O60684;P52294;P52294	O60684;P52294;O15131;P52294	IMA5_HUMAN;IMA7_HUMAN;IMA5_HUMAN	Importin subunit alpha-7;Importin subunit alpha-5	0.181896	0.707622	1	4.7138	6.71263	-1.99882	55.3136	66.0477	16	23	High
2361	PTPA	Q15257	Q15257	PTPA_HUMAN	Serine/threonine-protein phosphatase 2A activator	0.182514	0.707622	1	18.7028	17.5761	1.12674	7.26397	31.5731	7	11	High
1461	IGLV3-21	A0A075B6K0;A0A075B6K2;A0A075B6K4;A0A075B6K5;P01715;P01717;P01718;P80748;A0A075B6K2;A0A075B6K5;P80748;A0A075B6K5;P80748;P80748	P01718;A0A075B6K5;P01715;P01717;A0A075B6K2;P80748;A0A075B6K0;A0A075B6K4;A0A075B6K5;A0A075B6K2;P80748;A0A075B6K5;P80748;P80748	LV301_HUMAN;LV310_HUMAN;LV312_HUMAN;LV316_HUMAN;LV321_HUMAN;LV325_HUMAN;LV327_HUMAN;LV39_HUMAN;LV312_HUMAN;LV321_HUMAN;LV39_HUMAN;LV321_HUMAN;LV39_HUMAN;LV321_HUMAN	Immunoglobulin lambda variable 3-16;Immunoglobulin lambda variable 3-12;Immunoglobulin lambda variable 3-9;Immunoglobulin lambda variable 3-21	0.182546	0.707622	1	21.562	21.3919	0.170177	10.0431	9.44325	54	55	High
2339	PSME2	Q9UL46	Q9UL46	PSME2_HUMAN	Proteasome activator complex subunit 2	0.182546	0.707622	1	20.2386	20.3406	-0.102045	8.19277	8.63691	28	21	High
2952	SYNGR2	O43760	O43760	SNG2_HUMAN	Synaptogyrin-2	0.182584	0.707622	1	15.6334	14.8944	0.738936	42.7554	49.5386	47	46	High
2126	PHB2	Q99623	Q99623	PHB2_HUMAN	Prohibitin-2	0.183462	0.708741	1	16.0575	17.2795	-1.222	27.2196	12.0176	12	24	High
483	CD63	P08962	P08962	CD63_HUMAN	CD63 antigen	0.183517	0.708741	1	19.8682	19.687	0.181203	0.526149	0.654105	55	56	High
1191	GPRC5C	Q9NQ84	Q9NQ84	GPC5C_HUMAN	G-protein coupled receptor family C group 5 member C	0.18468	0.710396	1	15.0893	14.5561	0.533236	40.6332	41.981	47	47	High
1633	LANCL2	Q9NS86	Q9NS86	LANC2_HUMAN	LanC-like protein 2	0.185198	0.710396	1	10.0333	11.0571	-1.02376	79.7428	80.9388	31	34	High
610	CORO1A	P31146;P31146;Q6QEF8;P31146;Q7L014;P31146;Q9ULV4	P31146;Q6QEF8;P31146;P31146;Q7L014;P31146;Q9ULV4	COR1A_HUMAN;COR1A_HUMAN;CORO6_HUMAN;COR1A_HUMAN;DDX46_HUMAN;COR1A_HUMAN;COR1C_HUMAN	Coronin-1A;Coronin-1A;Coronin-1A;Coronin-1A	0.185458	0.710396	1	18.6897	19.066	-0.376272	15.6747	15.0687	53	54	High
574	CNPY3	Q9BT09	Q9BT09	CNPY3_HUMAN	Protein canopy homolog 3	0.185549	0.710396	1	4.43933	6.43688	-1.99756	64.9701	82.3074	13	19	High
1499	IPO4	Q8TEX9	Q8TEX9	IPO4_HUMAN	Importin-4	0.185549	0.710396	1	3.984	5.82263	-1.83863	52.3314	67.511	13	19	High
1437	IGKV2-30	A0A075B6S6;P06310;P06310	A0A075B6S6;P01614;P06310;A0A087WW87;A0A075B6P5;P01615;A0A0A0MRZ7;A2NJV5;A0A075B6S2;P06310	KV230_HUMAN;KVD30_HUMAN;KV230_HUMAN	Immunoglobulin kappa variable 2D-30;Immunoglobulin kappa variable 2-30	0.185667	0.710396	1	9.04589	11.0902	-2.04427	102.471	110.415	25	30	High
88	AGR2	O95994;O95994;Q8TD06	O95994;Q8TD06;O95994	AGR2_HUMAN;AGR2_HUMAN;AGR3_HUMAN	Anterior gradient protein 2 homolog;Anterior gradient protein 2 homolog	0.187434	0.714698	1	22.348	22.7527	-0.404783	3.35412	3.86162	55	56	High
92	AHCY	P23526	P23526	SAHH_HUMAN	Adenosylhomocysteinase	0.187434	0.714698	1	20.496	20.3335	0.162499	0.843584	8.35817	55	55	High
489	CDC37	Q16543	Q16543	CDC37_HUMAN	Hsp90 co-chaperone Cdc37	0.187482	0.714698	1	16.2205	15.2762	0.944248	39.6459	58.3889	48	45	High
3159	U2AF2	P26368	P26368	U2AF2_HUMAN	Splicing factor U2AF 65 kDa subunit	0.187657	0.714698	1	2.36203	4.02877	-1.66675	33.4529	49.7426	8	14	High
411	CAMP	P49913	P49913	CAMP_HUMAN	Cathelicidin antimicrobial peptide	0.188389	0.71533	1	18.7879	19.2665	-0.478515	23.5679	23.5398	52	53	High
230	ARHGEF16	Q5VV41	Q5VV41	ARHGG_HUMAN	Rho guanine nucleotide exchange factor 16	0.188753	0.71533	1	4.43709	6.71407	-2.27698	53.7134	66.0484	15	23	High
1476	IGLV9-49	A0A0B4J1Y8	A0A0B4J1Y8	LV949_HUMAN	Immunoglobulin lambda variable 9-49	0.188872	0.71533	1	16.6806	16.611	0.0695696	50.2427	42.4066	47	49	High
3286	XDH	P47989;P47989;Q06278	P47989;P47989;Q06278	XDH_HUMAN;AOXA_HUMAN;XDH_HUMAN	Xanthine dehydrogenase/oxidase;Xanthine dehydrogenase/oxidase	0.189062	0.71533	1	17.6297	16.8901	0.739575	32.3768	48.9128	50	48	High
2580	RPS5	P46782	P46782	RS5_HUMAN	40S ribosomal protein S5	0.189396	0.71533	1	19.4318	18.7247	0.707084	8.42124	28.5607	43	34	High
2726	SF3B1	O75533	O75533	SF3B1_HUMAN	Splicing factor 3B subunit 1	0.189556	0.71533	1	2.3653	3.89783	-1.53253	33.5796	51.3379	8	13	High
3221	USP7	Q93009	Q93009	UBP7_HUMAN	Ubiquitin carboxyl-terminal hydrolase 7	0.190511	0.717294	1	2.33186	3.9768	-1.64493	32.5511	48.3749	8	14	High
3060	TMSB4X	P62328;P62328;P63313	P62328;P62328;P63313	TYB4_HUMAN;TYB10_HUMAN;TYB4_HUMAN	Thymosin beta-4;Thymosin beta-4	0.190875	0.717846	1	16.6991	14.2557	2.44337	57.0758	83.4837	46	40	High
1453	IGLV2-23	P01705	P01705	LV223_HUMAN	Immunoglobulin lambda variable 2-23	0.191412	0.719046	1	20.2441	19.2712	0.972847	1.2772	15.0557	55	54	High
701	CYB5R2	Q6BCY4	Q6BCY4	NB5R2_HUMAN	NADH-cytochrome b5 reductase 2	0.193045	0.719323	1	8.67278	5.7433	2.92948	69.0694	65.6407	29	19	High
1810	MPO	P05164;P05164;P11678;P05164;P22079	P05164;P11678;P05164;P22079;P05164	PERM_HUMAN;PERE_HUMAN;PERM_HUMAN;PERL_HUMAN;PERM_HUMAN	Myeloperoxidase;Myeloperoxidase;Myeloperoxidase	0.193391	0.719323	1	19.1304	18.9438	0.186642	17.2612	30.1127	53	52	High
1878	NANS	Q9NR45	Q9NR45	SIAS_HUMAN	Sialic acid synthase	0.193421	0.719323	1	19.3726	19.2351	0.137526	7.81926	14.6508	50	50	High
2900	ST6GAL1	P15907	P15907	SIAT1_HUMAN	Beta-galactoside alpha-2,6-sialyltransferase 1	0.193425	0.719323	1	18.2195	18.2774	-0.0579646	7.02531	0.738314	54	56	High
577	COBLL1	Q53SF7	Q53SF7	COBL1_HUMAN	Cordon-bleu protein-like 1	0.193479	0.719323	1	4.51878	6.33351	-1.81473	50.8656	58.7683	16	23	High
2501	RNF7	Q9UBF6	Q9UBF6	RBX2_HUMAN	RING-box protein 2	0.193487	0.719323	1	6.48551	4.64152	1.844	64.4688	54.9637	55	55	High
810	DPM1	O60762	O60762	DPM1_HUMAN	Dolichol-phosphate mannosyltransferase subunit 1	0.194193	0.719323	1	3.6568	2.01721	1.63959	44.1537	29.0288	13	7	High
3238	VDAC3	Q9Y277	Q9Y277	VDAC3_HUMAN	Voltage-dependent anion-selective channel protein 3	0.194269	0.719323	1	5.18365	7.20641	-2.02276	61.3659	70.8987	17	24	High
734	DDAH1	O94760;O94760;O95865	O94760;O95865;O94760	DDAH1_HUMAN;DDAH1_HUMAN;DDAH2_HUMAN	N(G),N(G)-dimethylarginine dimethylaminohydrolase 1;N(G),N(G)-dimethylarginine dimethylaminohydrolase 1	0.194334	0.719323	1	14.5091	15.7692	-1.26015	54.4814	42.7793	44	48	High
1149	GMPPA	Q96IJ6	Q96IJ6	GMPPA_HUMAN	Mannose-1-phosphate guanyltransferase alpha	0.194403	0.719323	1	17.0462	17.2785	-0.232364	17.6452	17.7107	52	53	High
565	CMPK1	P30085	P30085	KCY_HUMAN	UMP-CMP kinase	0.194427	0.719323	1	19.9166	19.3803	0.536359	7.93336	22.3579	54	53	High
738	DDOST	P39656	P39656	OST48_HUMAN	Dolichyl-diphosphooligosaccharide--protein glycosyltransferase 48 kDa subunit	0.194583	0.719323	1	9.01474	7.00085	2.01389	69.5077	66.8316	30	24	High
2652	SDCBP	O00560	O00560	SDCB1_HUMAN	Syntenin-1	0.195433	0.721029	1	18.0634	17.5801	0.483371	13.3549	18.2952	53	53	High
1920	NEK9	Q8TD19	Q8TD19	NEK9_HUMAN	Serine/threonine-protein kinase Nek9	0.196412	0.723272	1	5.6186	3.624	1.99461	56.4379	44.3002	53	55	High
530	CHMP4A	Q9BY43	Q9BY43	CHM4A_HUMAN	Charged multivesicular body protein 4a	0.196962	0.723272	1	13.893	13.6943	0.198685	61.4234	70.4322	42	41	High
2812	SNRPD1	P62314	P62314	SMD1_HUMAN	Small nuclear ribonucleoprotein Sm D1	0.197424	0.723272	1	8.03993	10.1033	-2.06335	73.6629	72.7005	26	33	High
245	ARPC2	O15144	O15144	ARPC2_HUMAN	Actin-related protein 2/3 complex subunit 2	0.197496	0.723272	1	21.2504	21.0834	0.166972	0.721231	8.78564	55	55	High
1124	GDI2	P31150;P50395;P50395	P50395;P31150;P50395	GDIA_HUMAN;GDIB_HUMAN;GDIB_HUMAN	Rab GDP dissociation inhibitor alpha;Rab GDP dissociation inhibitor beta	0.197496	0.723272	1	21.4024	21.2033	0.199148	0.75718	9.03176	55	55	High
1993	NUP54	Q7Z3B4	Q7Z3B4	NUP54_HUMAN	Nucleoporin p54	0.197575	0.723272	1	1.85882	0.818946	1.03988	24.2634	12.0851	18	20	High
3022	TINAGL1	Q9GZM7	Q9GZM7	TINAL_HUMAN	Tubulointerstitial nephritis antigen-like	0.199231	0.727294	1	13.5776	11.6975	1.88008	53.0021	66.5694	43	38	High
769	DIAPH1	O60610	O60610	DIAP1_HUMAN	Protein diaphanous homolog 1	0.199521	0.727294	1	18.4463	18.0033	0.442912	13.6648	25.9658	53	52	High
2290	PRSS22	Q9GZN4	Q9GZN4	BSSP4_HUMAN	Brain-specific serine protease 4	0.199521	0.727294	1	16.8368	17.2402	-0.403441	23.6259	11.8099	25	21	High
679	CTSH	P09668	P09668	CATH_HUMAN	Pro-cathepsin H	0.199554	0.727294	1	19.808	20.2886	-0.480614	16.2016	0.815303	53	56	High
114	AKR1E2	Q96JD6	Q96JD6	AKCL2_HUMAN	1,5-anhydro-D-fructose reductase	0.199825	0.727314	1	10.7543	8.12075	2.63355	122.48	112.445	27	21	High
1700	LXN	Q9BS40	Q9BS40	LXN_HUMAN	Latexin	0.200581	0.727314	1	19.0462	18.5914	0.454704	7.81851	21.1624	54	53	High
2690	SEPTIN9	Q9UHD8	Q9UHD8	SEPT9_HUMAN	Septin-9	0.200581	0.727314	1	18.6871	18.2695	0.417562	7.35055	19.7545	54	53	High
2701	SERPINB10	P48595	P48595	SPB10_HUMAN	Serpin B10	0.200682	0.727314	1	5.93372	3.97028	1.96343	68.6526	53.1863	19	13	High
2999	TFG	Q92734	Q92734	TFG_HUMAN	Protein TFG	0.200807	0.727314	1	12.291	9.51121	2.77978	69.1162	79.9767	38	30	High
1023	FCSK	Q8N0W3	Q8N0W3	FCSK_HUMAN	L-fucose kinase	0.201393	0.727314	1	4.49264	6.0601	-1.56745	54.9214	67.5422	15	20	High
617	COX6C	P09669	P09669	COX6C_HUMAN	Cytochrome c oxidase subunit 6C	0.201412	0.727314	1	16.1287	17.9975	-1.86879	46.3443	20.2556	47	53	High
1099	GAPDH	O14556;P04406;P04406	O14556;P04406;P04406	G3PT_HUMAN;G3P_HUMAN;G3P_HUMAN	Glyceraldehyde-3-phosphate dehydrogenase, testis-specific;Glyceraldehyde-3-phosphate dehydrogenase	0.20163	0.727314	1	24.4635	24.5447	-0.0811804	0.30318	0.642706	55	56	High
2601	RUVBL1	Q9Y265	Q9Y265	RUVB1_HUMAN	RuvB-like 1	0.201763	0.727314	1	12.7215	13.3141	-0.592536	62.1392	60.4854	43	39	High
1833	MTHFS	P49914	P49914	MTHFS_HUMAN	5-formyltetrahydrofolate cyclo-ligase	0.202659	0.729748	1	3.97326	5.87637	-1.90311	47.2634	58.9048	14	21	High
3133	TTC37	Q6PGP7	Q6PGP7	TTC37_HUMAN	Tetratricopeptide repeat protein 37	0.20343	0.730371	1	3.14231	4.84719	-1.70487	40.7836	55.576	11	17	High
1547	KIF21A	O75037;Q7Z4S6;Q7Z4S6	Q7Z4S6;O75037;Q7Z4S6	KI21A_HUMAN;KI21B_HUMAN;KI21A_HUMAN	Kinesin-like protein KIF21B;Kinesin-like protein KIF21A	0.203502	0.730371	1	16.4286	15.8326	0.595981	22.3882	37.2517	51	49	High
347	BMP3	P12645	P12645	BMP3_HUMAN	Bone morphogenetic protein 3	0.203502	0.730371	1	15.4259	16.5571	-1.1312	36.0347	21.947	48	52	High
3202	UGP2	Q16851	Q16851	UGPA_HUMAN	UTP--glucose-1-phosphate uridylyltransferase	0.203716	0.730371	1	19.8389	19.6946	0.144246	8.09867	15.1727	54	54	High
1057	FNBP1	Q96RU3	Q96RU3	FNBP1_HUMAN	Formin-binding protein 1	0.204304	0.730498	1	7.00429	8.53889	-1.5346	69.9424	74.5082	23	28	High
2762	SLC13A2	Q13183	Q13183	S13A2_HUMAN	Solute carrier family 13 member 2	0.20448	0.730498	1	8.93805	7.02134	1.91671	84.8019	78.071	27	22	High
2241	PPP4R1	Q8TF05	Q8TF05	PP4R1_HUMAN	Serine/threonine-protein phosphatase 4 regulatory subunit 1	0.204936	0.730498	1	5.17235	3.57462	1.59773	56.1666	43.3202	42	45	High
1831	MTDH	Q86UE4	Q86UE4	LYRIC_HUMAN	Protein LYRIC	0.205207	0.730498	1	4.27099	6.22366	-1.95268	54.6443	66.1017	14	21	High
589	COL6A3	P12111	P12111	CO6A3_HUMAN	Collagen alpha-3(VI) chain	0.205542	0.730498	1	16.5268	18.185	-1.65824	49.8111	27.1877	47	52	High
798	DNAJC5	Q9H3Z4	Q9H3Z4	DNJC5_HUMAN	DnaJ homolog subfamily C member 5	0.205552	0.730498	1	3.03334	1.65187	1.38147	37.5734	23.2132	11	6	High
3264	VWA1	Q6PCB0	Q6PCB0	VWA1_HUMAN	von Willebrand factor A domain-containing protein 1	0.205662	0.730498	1	16.5262	15.783	0.743235	22.5163	31.0539	51	50	High
2176	PLEKHS1	Q5SXH7	Q5SXH7	PKHS1_HUMAN	Pleckstrin homology domain-containing family S member 1	0.205679	0.730498	1	4.90775	6.48386	-1.57611	59.9798	71.5092	55	56	High
415	CANX	P27824	P27824	CALX_HUMAN	Calnexin	0.20685	0.731072	1	16.9798	18.4073	-1.42744	30.1114	7.16422	50	55	High
2852	SPECC1	Q5M775	Q5M775	CYTSB_HUMAN	Cytospin-B	0.207136	0.731072	1	2.47077	3.98283	-1.51206	31.8522	48.8972	9	14	High
2538	RPL35	P42766	P42766	RL35_HUMAN	60S ribosomal protein L35	0.20748	0.731072	1	12.7722	13.675	-0.902783	62.9493	58.2741	44	45	High
1343	HSPA5	P11021;P11021;P11142	P11021;P11142;P0DMV8;P0DMV9;P54652;P11021;P34931	BIP_HUMAN;BIP_HUMAN;HSP7C_HUMAN	Endoplasmic reticulum chaperone BiP;Endoplasmic reticulum chaperone BiP	0.207948	0.731072	1	21.0026	21.157	-0.154377	0.605913	0.669409	55	56	High
2850	SPCS2	Q15005	Q15005	SPCS2_HUMAN	Signal peptidase complex subunit 2	0.208057	0.731072	1	7.85307	9.58536	-1.73229	70.3288	70.5442	26	32	High
648	CRYM	Q14894	Q14894	CRYM_HUMAN	Ketimine reductase mu-crystallin	0.208729	0.731072	1	18.3856	16.2765	2.1091	20.9181	52.6673	52	47	High
689	CUL4A	Q13619;Q13619;Q13620	Q13619;Q13620;Q13619	CUL4A_HUMAN;CUL4A_HUMAN;CUL4B_HUMAN	Cullin-4A;Cullin-4A	0.208813	0.731072	1	9.42933	10.8351	-1.4058	88.5032	90.4708	28	32	High
849	ECM1	Q16610	Q16610	ECM1_HUMAN	Extracellular matrix protein 1	0.208826	0.731072	1	7.77562	5.84523	1.93039	69.0679	62.8944	26	20	High
463	CCL28	Q9NRJ3	Q9NRJ3	CCL28_HUMAN	C-C motif chemokine 28	0.209005	0.731072	1	17.5176	18.3642	-0.846602	18.9311	7.66593	52	55	High
2162	PLBD1	Q6P4A8	Q6P4A8	PLBL1_HUMAN	Phospholipase B-like 1	0.209096	0.731072	1	8.58214	10.0475	-1.46535	72.872	72.1446	38	39	High
1249	HBB	P02042;P68871;P68871	P68871;P02042;P68871	HBB_HUMAN;HBD_HUMAN;HBB_HUMAN	Hemoglobin subunit delta;Hemoglobin subunit beta	0.209165	0.731072	1	5.52095	4.02651	1.49443	69.673	56.5088	17	13	High
342	BIN3	Q9NQY0	Q9NQY0	BIN3_HUMAN	Bridging integrator 3	0.209596	0.731072	1	10.056	11.095	-1.039	74.6653	75.8324	32	35	High
1014	FBXO2	Q9UK22	Q9UK22	FBX2_HUMAN	F-box only protein 2	0.209745	0.731072	1	3.69139	2.26799	1.4234	50.0995	31.684	12	8	High
416	CAP1	Q01518	P40123;Q01518	CAP1_HUMAN	Adenylyl cyclase-associated protein 1	0.210086	0.731072	1	21.1278	21.631	-0.503132	8.99279	0.901846	54	56	High
700	CYB5R1	Q9UHQ9	Q9UHQ9	NB5R1_HUMAN	NADH-cytochrome b5 reductase 1	0.210203	0.731072	1	13.5049	13.5309	-0.0259378	46.8249	51.3637	44	44	High
2486	RHOT2	Q8IXI1	Q8IXI1	MIRO2_HUMAN	Mitochondrial Rho GTPase 2	0.210333	0.731072	1	2.62206	1.39903	1.22303	35.8525	20.3439	13	13	High
1080	GABARAP	O95166;O95166;Q9H0R8	O95166;Q9H0R8;O95166;P60520	GBRAP_HUMAN;GBRAP_HUMAN;GBRL1_HUMAN	Gamma-aminobutyric acid receptor-associated protein;Gamma-aminobutyric acid receptor-associated protein	0.21126	0.732077	1	6.05042	4.02775	2.02267	71.8964	54.7739	19	13	High
78	ADSL	P30566	P30566	PUR8_HUMAN	Adenylosuccinate lyase	0.211509	0.732077	1	8.29075	5.8812	2.40955	67.8629	63.6654	28	20	High
3076	TOMM34	Q15785	Q15785	TOM34_HUMAN	Mitochondrial import receptor subunit TOM34	0.211509	0.732077	1	6.54205	7.84566	-1.30362	65.8137	72.5809	22	26	High
457	CCDC6	Q16204	Q16204	CCDC6_HUMAN	Coiled-coil domain-containing protein 6	0.212183	0.732346	1	18.0606	18.0413	0.019324	20.232	26.8223	52	52	High
2995	TF	P02787	P02787	TRFE_HUMAN	Serotransferrin	0.212239	0.732346	1	24.491	24.8353	-0.344286	1.36393	0.919923	55	56	High
1836	MUC1	P15941	P15941	MUC1_HUMAN	Mucin-1	0.212348	0.732346	1	17.5629	14.8699	2.69299	31.8529	68.2215	50	43	High
3246	VPS13C	Q709C8	Q709C8	VP13C_HUMAN	Intermembrane lipid transfer protein VPS13C	0.212889	0.732346	1	13.4046	12.0958	1.3088	51.6683	59.9103	43	40	High
2192	PNP	P00491	P00491	PNPH_HUMAN	Purine nucleoside phosphorylase	0.213069	0.732346	1	15.531	14.1079	1.42316	42.9542	55.7445	49	47	High
1009	FBLN2	P98095	P98095	FBLN2_HUMAN	Fibulin-2	0.213238	0.732346	1	5.84094	4.45463	1.38631	60.9458	50.6834	20	16	High
2010	OLA1	Q9NTK5	Q9NTK5	OLA1_HUMAN	Obg-like ATPase 1	0.213287	0.732346	1	18.2095	17.2081	1.00138	7.00409	30.0145	18	23	High
2007	OGA	O60502	O60502	OGA_HUMAN	Protein O-GlcNAcase	0.213361	0.732346	1	7.93145	7.536	0.395443	71.5642	66.9344	23	27	High
1296	HMGCS1	Q01581	Q01581	HMCS1_HUMAN	Hydroxymethylglutaryl-CoA synthase, cytoplasmic	0.21422	0.733642	1	14.3934	12.4044	1.98894	59.381	74.9722	43	38	High
1490	IMPA1	P29218	P29218	IMPA1_HUMAN	Inositol monophosphatase 1	0.214405	0.733642	1	19.0497	18.9395	0.110167	7.39827	14.1076	54	54	High
1568	KRAS	P01116	P01116	RASK_HUMAN	GTPase KRas	0.215249	0.73504	1	5.90662	4.05064	1.85598	62.4557	50.2071	20	14	High
1053	FMOD	Q06828	Q06828	FMOD_HUMAN	Fibromodulin	0.215771	0.73504	1	16.4366	15.9386	0.497987	47.5904	50.1204	47	47	High
2825	SNX20	Q7Z614	Q7Z614	SNX20_HUMAN	Sorting nexin-20	0.215857	0.73504	1	5.41457	6.87647	-1.4619	72.895	87.0306	16	20	High
2853	SPINT1	O43278	O43278	SPIT1_HUMAN	Kunitz-type protease inhibitor 1	0.216029	0.73504	1	16.0605	15.0023	1.05822	32.7638	44.4297	49	47	High
2140	PIN1	Q13526	Q13526	PIN1_HUMAN	Peptidyl-prolyl cis-trans isomerase NIMA-interacting 1	0.216237	0.73504	1	8.8414	10.8601	-2.01872	95.7468	96.9766	38	39	High
1666	LMAN2	Q12907	Q12907	LMAN2_HUMAN	Vesicular integral-membrane protein VIP36	0.216509	0.73504	1	17.2664	15.8868	1.37962	11.949	31.4238	53	50	High
674	CTSB	P07858	P07858	CATB_HUMAN	Cathepsin B	0.216594	0.73504	1	23.2484	23.0199	0.228537	1.03894	0.96115	55	56	High
1393	IGHM	P01871	P01871	IGHM_HUMAN	Immunoglobulin heavy constant mu	0.216594	0.73504	1	25.5252	25.1328	0.392416	2.09682	1.46056	55	56	High
30	ACAP2	Q15057	Q15057	ACAP2_HUMAN	Arf-GAP with coiled-coil, ANK repeat and PH domain-containing protein 2	0.217054	0.735845	1	8.79982	9.70493	-0.905109	70.8744	72.0926	29	32	High
1928	NIBAN2	Q96TA1	Q96TA1	NIBA2_HUMAN	Protein Niban 2	0.217692	0.73725	1	19.2828	19.3681	-0.0852864	7.60526	7.99513	30	29	High
2206	PPCS	Q9HAB8	Q9HAB8	PPCS_HUMAN	Phosphopantothenate--cysteine ligase	0.218739	0.737946	1	17.774	18.2508	-0.476841	25.5606	19.6952	54	56	High
1909	NDUFB9	Q9Y6M9	Q9Y6M9	NDUB9_HUMAN	NADH dehydrogenase [ubiquinone] 1 beta subcomplex subunit 9	0.218752	0.737946	1	6.62124	8.43304	-1.8118	72.5506	78.428	16	19	High
598	COPB2	P35606	P35606	COPB2_HUMAN	Coatomer subunit beta'	0.218791	0.737946	1	18.6496	18.4415	0.208064	6.98795	13.252	54	54	High
1679	LRBA	P50851;P50851;Q8NFP9	P50851;P50851;Q8NFP9	LRBA_HUMAN;LRBA_HUMAN;NBEA_HUMAN	Lipopolysaccharide-responsive and beige-like anchor protein;Lipopolysaccharide-responsive and beige-like anchor protein	0.219708	0.739423	1	8.69561	10.1235	-1.42785	69.324	67.7455	29	34	High
139	ALPL	P05186	P05186	PPBT_HUMAN	Alkaline phosphatase, tissue-nonspecific isozyme	0.219786	0.739423	1	16.0432	12.8867	3.1565	39.1215	74.5217	48	39	High
2560	RPS14	P62263	P62263	RS14_HUMAN	40S ribosomal protein S14	0.219901	0.739423	1	19.658	19.78	-0.122017	8.05042	8.28651	33	30	High
909	ELMO3	Q96BJ8	Q96BJ8	ELMO3_HUMAN	Engulfment and cell motility protein 3	0.22014	0.739474	1	4.43809	6.07547	-1.63738	58.8553	73.4843	14	19	High
868	EHD1	Q9H4M9;Q9H4M9;Q9NZN3	Q9H4M9;Q9H4M9;Q9NZN3	EHD1_HUMAN;EHD1_HUMAN;EHD3_HUMAN	EH domain-containing protein 1;EH domain-containing protein 1	0.220595	0.739907	1	13.5422	14.0843	-0.542047	58.2109	55.5411	42	44	High
570	CNN3	Q15417;Q15417;Q99439	Q15417;Q15417;Q99439	CNN3_HUMAN;CNN2_HUMAN;CNN3_HUMAN	Calponin-3;Calponin-3	0.221022	0.739907	1	7.26913	8.51256	-1.24343	74.9861	79.4099	23	27	High
2996	TFAM	Q00059	Q00059	TFAM_HUMAN	Transcription factor A, mitochondrial	0.221165	0.739907	1	4.26351	6.41705	-2.15354	54.3478	65.1381	14	22	High
685	CTTN	Q14247	Q14247	SRC8_HUMAN	Src substrate cortactin	0.222127	0.74237	1	19.7738	19.9367	-0.162929	8.04824	8.3748	54	55	High
408	CAMK1D	Q8IU85	Q8IU85	KCC1D_HUMAN	Calcium/calmodulin-dependent protein kinase type 1D	0.222402	0.742541	1	6.48919	8.68574	-2.19655	75.2609	82.8948	20	27	High
872	EIF2A	Q9BY44	Q9BY44	EIF2A_HUMAN	Eukaryotic translation initiation factor 2A	0.223875	0.746626	1	5.95015	6.91884	-0.968693	68.3881	75.4682	19	22	High
2381	QDPR	P09417	P09417	DHPR_HUMAN	Dihydropteridine reductase	0.224078	0.746626	1	15.471	16.3044	-0.833401	36.0656	27.0537	44	39	High
2838	SORD	Q00796	Q00796	DHSO_HUMAN	Sorbitol dehydrogenase	0.224359	0.746807	1	20.2915	19.8853	0.406214	9.14614	23.4697	54	53	High
1565	KPNA6	O60684;O60684;P52294	O60684;O60684;P52294;O15131	IMA7_HUMAN;IMA5_HUMAN;IMA7_HUMAN	Importin subunit alpha-7;Importin subunit alpha-7	0.224962	0.746807	1	7.47613	8.60067	-1.12455	68.7758	76.0567	25	28	High
733	DCXR	Q7Z4W1	Q7Z4W1	DCXR_HUMAN	L-xylulose reductase	0.225374	0.746807	1	16.9092	16.8153	0.0939617	23.4534	28.8985	51	51	High
491	CDC42BPB	Q9Y5S2	Q9Y5S2	MRCKB_HUMAN	Serine/threonine-protein kinase MRCK beta	0.225512	0.746807	1	7.86373	5.86442	1.99931	75.8918	68.2992	25	19	High
1905	NDUFB4	O95168	O95168	NDUB4_HUMAN	NADH dehydrogenase [ubiquinone] 1 beta subcomplex subunit 4	0.225614	0.746807	1	3.35059	4.73251	-1.38192	45.9309	62.4398	14	14	High
1538	KHSRP	Q92945	Q92945	FUBP2_HUMAN	Far upstream element-binding protein 2	0.225689	0.746807	1	6.71326	8.1232	-1.40994	64.2034	67.6436	23	28	High
1576	KRT17	O76013;P02533;P05783;P08727;P08779;P13645;P13646;P19012;Q04695;Q14525;Q14532;Q15323;Q2M2I5;Q92764;P02533;P08727;P08779;P13645;P19012;P35527;Q04695;Q99456;P02533;P08727;P08779;P13646;P19012;Q04695;P02533;P08727;P08779;P19012;Q04695;P02533;P08727;P08779;Q04695;Q15323;P02533;P08727;Q04695;P02533;P08779;P13646;P19012;Q04695;P02533;P08779;Q04695;P02533;Q04695;P08727;Q04695;Q04695;Q04695;Q9C075	P19012;O76015;Q04695;Q92764;Q7Z3Y7;P05783;Q14525;P08779;Q2M2I5;O76014;P08727;Q15323;P02533;Q14532;P13645;P13646;O76013;P19012;Q04695;P08779;P08727;P35527;Q99456;P02533;P13645;P19012;Q04695;P08779;P08727;P35900;P02533;Q8N1A0;P13646;P19012;Q04695;P08779;P08727;P02533;Q04695;Q92764;Q14525;P08779;P08727;Q15323;P02533;O76013;Q04695;P08727;P02533;P19012;Q04695;P08779;P35900;P02533;P13646;Q04695;P08779;…	K1C10_HUMAN;K1C13_HUMAN;K1C14_HUMAN;K1C15_HUMAN;K1C16_HUMAN;K1C17_HUMAN;K1C18_HUMAN;K1C19_HUMAN;K1C24_HUMAN;K1H1_HUMAN;K1H2_HUMAN;KRT35_HUMAN;KRT36_HUMAN;KT33B_HUMAN;K1C10_HUMAN;K1C12_HUMAN;K1C14_HUMAN;K1C15_HUMAN;K1C16_HUMAN;K1C17_HUMAN;K1C19_HUMAN;K1C9_HUMAN;K1C13_HUMAN;K1C14_HUMAN;K1C15_HUMAN;K1C16_HUMAN;K1C17_HUMAN;K1C19_HUMAN;K1C14_HUMAN;K1C15_HUMAN;K1C16_HUMAN;K1C17_HUMAN;K1C19_HUMAN;K1C14_…	Keratin, type I cuticular Ha6;Keratin, type I cytoskeletal 14;Keratin, type I cytoskeletal 14;Keratin, type I cytoskeletal 14;Keratin, type I cytoskeletal 14;Keratin, type I cytoskeletal 14;Keratin, type I cytoskeletal 14;Keratin, type I cytoskeletal 14;Keratin, type I cytoskeletal 14;Keratin, type I cytoskeletal 19;Keratin, type I cytoskeletal 17;Keratin, type I cytoskeletal 17	0.227762	0.748674	1	20.8273	20.6628	0.164526	0.622547	0.968449	55	56	High
2145	PIR	O00625	O00625	PIR_HUMAN	Pirin	0.227784	0.748674	1	9.70066	9.97486	-0.274195	75.2549	82.2776	23	19	High
3007	THAP4	Q8WY91	Q8WY91	THAP4_HUMAN	Peroxynitrite isomerase THAP4	0.227983	0.748674	1	4.40528	2.87252	1.53276	52.8354	38.7758	15	10	High
2997	TFEC	O14948	O14948	TFEC_HUMAN	Transcription factor EC	0.228341	0.748674	1	7.49171	5.44702	2.04469	80.0361	69.7498	23	17	High
52	ACTR10	Q9NZ32	Q9NZ32	ARP10_HUMAN	Actin-related protein 10	0.228666	0.748674	1	10.2523	11.1768	-0.92455	71.6466	71.0215	33	36	High
2315	PSMB7	Q99436	Q99436	PSB7_HUMAN	Proteasome subunit beta type-7	0.228876	0.748674	1	15.37	13.7825	1.58749	35.7085	53.1582	55	55	High
1341	HSPA4	P34932;P34932;Q92598	P34932;P34932;Q92598	HSP74_HUMAN;HS105_HUMAN;HSP74_HUMAN	Heat shock 70 kDa protein 4;Heat shock 70 kDa protein 4	0.22889	0.748674	1	18.6145	18.1555	0.459008	7.12819	19.4237	54	53	High
244	ARPC1B	O15143	O15143	ARC1B_HUMAN	Actin-related protein 2/3 complex subunit 1B	0.228899	0.748674	1	19.4496	19.6266	-0.176982	7.78913	7.72971	54	55	High
870	EHD4	Q9H223;Q9H223;Q9NZN3	Q9H223;Q9NZN3;Q9H223	EHD4_HUMAN;EHD3_HUMAN;EHD4_HUMAN	EH domain-containing protein 4;EH domain-containing protein 4	0.228969	0.748674	1	11.2519	11.2777	-0.0257517	68.313	72.1757	36	36	High
1165	GNG5	P63218	A0A804HLA8;P63218	GBG5_HUMAN	Guanine nucleotide-binding protein G(I)/G(S)/G(O) subunit gamma-5	0.229001	0.748674	1	14.6739	11.0175	3.65639	49.3477	80.4227	45	34	High
1372	IFI30	P13284	P13284	GILT_HUMAN	Gamma-interferon-inducible lysosomal thiol reductase	0.229725	0.749532	1	13.6702	12.8993	0.770869	59.8301	62.7129	42	41	High
568	CNDP2	Q96KP4	Q96KP4	CNDP2_HUMAN	Cytosolic non-specific dipeptidase	0.230043	0.749532	1	21.8695	21.6953	0.174177	1.29731	9.94937	55	55	High
2392	RAB18	Q9NP72	Q9NP72	RAB18_HUMAN	Ras-related protein Rab-18	0.230171	0.749532	1	9.57022	10.3147	-0.74452	78.262	81.5351	36	44	High
1348	HSPBP1	Q9NZL4	Q9NZL4	HPBP1_HUMAN	Hsp70-binding protein 1	0.23111	0.751846	1	4.9267	3.19327	1.73343	66.133	47.9586	15	10	High
1417	IGHV3-74	A0A0A0MS15;A0A0B4J1V0;A0A0B4J1V6;A0A0B4J1X5;A0A0B4J1X8;A0A0B4J1Y9;A0A0C4DH32;A0A0C4DH36;P01766;P01780;P0DTE1;A0A0B4J1X5;A0A0B4J1X5;P01780	P01766;A0A0B4J1X8;P01780;A0A0B4J1X5;P0DTE1;P0DP02;P01782;P01768;P01763;A0A075B7F0;A0A0B4J1V0;A0A0J9YY99;A0A0B4J1V1;S4R3C0;A0A075B7F1;P01764;P01762;P0DP04;P01772;A0A0C4DH36;A0A0B4J2B5;A0A0B4J1V6;A0A0J9YX35;A0A075B6Q5;A0A0B4J1Y9;A0A0A0MS15;A0A0C4DH42;A0A0C4DH32;P0DP03;P01767;A0A0B4J1X5;P0DP02;P01768;A0A0J9YY99;P01764;P01772;A0A0C4DH42;P0DP03;A0A075B7B8;A0A075B7E8;P01767;P01780;A0A0B4J1X5;P01782;P01…	HV307_HUMAN;HV313_HUMAN;HV315_HUMAN;HV320_HUMAN;HV338_HUMAN;HV343_HUMAN;HV349_HUMAN;HV372_HUMAN;HV373_HUMAN;HV374_HUMAN;HV383_HUMAN;HV374_HUMAN;HV307_HUMAN;HV374_HUMAN	Immunoglobulin heavy variable 3-49;Immunoglobulin heavy variable 3-74;Immunoglobulin heavy variable 3-74	0.232321	0.755043	1	18.1477	17.6212	0.526488	13.9641	19.2436	53	53	High
1184	GPD2	P43304	P43304	GPDM_HUMAN	Glycerol-3-phosphate dehydrogenase, mitochondrial	0.232793	0.755833	1	8.9533	6.49695	2.45635	68.6181	66.7213	30	22	High
3287	XP32	Q5T750	Q5T750	XP32_HUMAN	Skin-specific protein 32	0.2331	0.756085	1	14.4531	11.141	3.31211	53.987	82.6207	44	34	High
2534	RPL30	P62888	P62888	RL30_HUMAN	60S ribosomal protein L30	0.233496	0.756626	1	18.9421	19.161	-0.218913	7.74325	7.63045	46	46	High
1230	H2AC21	P16104;Q71UI9;Q8IUE6;P16104;Q8IUE6;Q8IUE6	P0C0S5;P0C0S8;Q6FI13;P04908;P20671;Q9BTM1;Q96QV6;Q71UI9;Q7L7L0;Q99878;Q8IUE6;P16104;Q93077;Q16777;Q96KK5;P0C0S8;P04908;P20671;Q9BTM1;Q7L7L0;Q99878;Q8IUE6;P16104;Q93077;Q96KK5;P0C0S8;Q6FI13;Q9BTM1;Q96QV6;Q99878;Q8IUE6;Q93077;Q16777;Q96KK5	H2A2B_HUMAN;H2AV_HUMAN;H2AX_HUMAN;H2A2B_HUMAN;H2AX_HUMAN;H2A2B_HUMAN	Histone H2AX;Histone H2AX;Histone H2A type 2-B	0.23408	0.756673	1	16.9435	17.1394	-0.195935	44.9804	51.3929	48	48	High
3011	THOP1	P52888	P52888	THOP1_HUMAN	Thimet oligopeptidase	0.234528	0.756673	1	4.79404	6.54683	-1.75279	57.1954	67.7021	16	22	High
3113	TRIM25	Q14258	Q14258	TRI25_HUMAN	E3 ubiquitin/ISG15 ligase TRIM25	0.234598	0.756673	1	17.4374	17.3808	0.0565336	18.8447	24.8437	52	52	High
781	DMBT1	Q9UGM3	Q9UGM3	DMBT1_HUMAN	Deleted in malignant brain tumors 1 protein	0.234656	0.756673	1	26.3942	26.0745	0.319707	1.11566	1.60407	55	56	High
1938	NME3	Q13232	Q13232	NDK3_HUMAN	Nucleoside diphosphate kinase 3	0.234656	0.756673	1	18.9439	18.821	0.122929	0.299172	0.19962	27	27	High
446	CBX3	Q13185	Q13185	CBX3_HUMAN	Chromobox protein homolog 3	0.236013	0.760307	1	7.95002	9.42851	-1.47848	72.2913	73.5367	26	31	High
131	ALDH6A1	Q02252	Q02252	MMSA_HUMAN	Methylmalonate-semialdehyde dehydrogenase [acylating], mitochondrial	0.236592	0.760687	1	2.68348	4.29529	-1.61181	37.5502	51.5598	9	15	High
1780	MGAT1	P26572	P26572	MGAT1_HUMAN	Alpha-1,3-mannosyl-glycoprotein 2-beta-N-acetylglucosaminyltransferase	0.236929	0.760687	1	17.3158	17.452	-0.136195	24.8623	18.5335	51	53	High
1013	FBXL8	Q96CD0	Q96CD0	FBXL8_HUMAN	F-box/LRR-repeat protein 8	0.237064	0.760687	1	9.93995	8.01321	1.92674	67.5362	70.55	33	27	High
3054	TMOD3	Q9NYL9	Q9NYL9;P28289	TMOD3_HUMAN	Tropomodulin-3	0.237112	0.760687	1	10.2103	13.368	-3.15771	76.5115	55.3752	32	43	High
2046	PAK1	Q13153;Q13153;Q13177	Q13153;Q13153;Q13177;O75914	PAK1_HUMAN;PAK1_HUMAN;PAK2_HUMAN	Serine/threonine-protein kinase PAK 1;Serine/threonine-protein kinase PAK 1	0.237283	0.760687	1	8.91916	10.4139	-1.49474	78.6541	77.406	44	44	High
3046	TMEM14C	Q9P0S9	Q9P0S9	TM14C_HUMAN	Transmembrane protein 14C	0.237536	0.760761	1	4.55852	5.97744	-1.41892	51.7077	60.9142	16	21	High
1366	IDH3B	O43837	O43837	IDH3B_HUMAN	Isocitrate dehydrogenase [NAD] subunit beta, mitochondrial	0.237827	0.760953	1	3.52316	5.1752	-1.65204	45.4624	57.713	12	18	High
1138	GLIPR2	Q9H4G4	Q9H4G4	GAPR1_HUMAN	Golgi-associated plant pathogenesis-related protein 1	0.238958	0.763471	1	15.9768	15.9033	0.0734886	32.6285	37.4125	49	49	High
2963	TALDO1	P37837	P37837	TALDO_HUMAN	Transaldolase	0.239333	0.763471	1	21.1149	21.2119	-0.0970517	0.543144	1.02298	55	56	High
2096	PEBP1	P30086	P30086	PEBP1_HUMAN	Phosphatidylethanolamine-binding protein 1	0.239333	0.763471	1	23.2264	23.3727	-0.146211	0.705338	1.34938	53	55	High
2889	SSB	P05455	P05455	LA_HUMAN	Lupus La protein	0.239599	0.763471	1	14.7267	14.1863	0.540338	49.926	62.5142	45	43	High
807	DNPH1	O43598	O43598	DNPH1_HUMAN	2'-deoxynucleoside 5'-phosphate N-hydrolase 1	0.240218	0.763471	1	15.6358	16.3939	-0.758103	36.6983	27.4811	48	51	High
1041	FKBP1A	P62942	P62942	FKB1A_HUMAN	Peptidyl-prolyl cis-trans isomerase FKBP1A	0.240512	0.763471	1	18.6222	18.8568	-0.234564	7.72854	7.6269	54	55	High
508	CFAP298	P57076	P57076	CF298_HUMAN	Cilia- and flagella-associated protein 298	0.240594	0.763471	1	2.65195	3.99249	-1.34054	36.7723	53.8672	9	13	High
2964	TAOK3	Q9H2K8	Q9H2K8	TAOK3_HUMAN	Serine/threonine-protein kinase TAO3	0.240843	0.763471	1	1.98142	3.29271	-1.31129	27.4832	40.6016	7	12	High
2949	SWAP70	Q9UH65	Q9UH65	SWP70_HUMAN	Switch-associated protein 70	0.240993	0.763471	1	15.6751	16.0251	-0.349959	43.3796	44.322	47	48	High
1106	GBA1	P04062	P04062	GBA1_HUMAN	Lysosomal acid glucosylceramidase	0.24132	0.763471	1	15.7183	14.6499	1.06844	25.6485	36.9835	50	48	High
527	CHMP2A	O43633	O43633	CHM2A_HUMAN	Charged multivesicular body protein 2a	0.241639	0.763471	1	17.6268	17.5113	0.11553	18.9041	24.827	52	52	High
2920	STOM	P27105	P27105	STOM_HUMAN	Stomatin	0.241695	0.763471	1	19.9657	19.7959	0.169807	1.0261	7.80254	55	55	High
898	EIF4G1	Q04637	Q04637	IF4G1_HUMAN	Eukaryotic translation initiation factor 4 gamma 1	0.242797	0.763471	1	17.5245	17.1729	0.351528	18.8581	29.9612	52	51	High
3148	TWF1	Q12792;Q12792;Q6IBS0	Q12792;Q12792;Q6IBS0	TWF1_HUMAN;TWF1_HUMAN;TWF2_HUMAN	Twinfilin-1;Twinfilin-1	0.242874	0.763471	1	18.4618	18.0361	0.425733	7.1793	19.2952	54	53	High
2000	OAS2	P29728	P29728	OAS2_HUMAN	2'-5'-oligoadenylate synthase 2	0.243007	0.763471	1	9.05598	9.58341	-0.52743	75.4889	81.3742	17	26	High
186	APEX1	P27695	P27695	APEX1_HUMAN	DNA-(apurinic or apyrimidinic site) endonuclease	0.243699	0.764919	1	15.2544	17.1387	-1.88433	47.9197	24.1572	46	52	High
466	CCT3	P49368	P49368	TCPG_HUMAN	T-complex protein 1 subunit gamma	0.244072	0.765279	1	19.0614	18.9707	0.0907207	7.58072	14.0397	54	54	High
482	CD5L	O43866	O43866	CD5L_HUMAN	CD5 antigen-like	0.244449	0.765279	1	9.57864	8.03116	1.54749	84.1871	81.9307	29	25	High
377	C1S	P09871	P09871	C1S_HUMAN	Complement C1s subcomponent	0.244509	0.765279	1	11.8091	10.3155	1.49361	75.485	81.5532	36	32	High
1344	HSPA6	P11142;P17066;P17066	P11142;P0DMV8;P0DMV9;P54652;P48741;P17066;P34931;P48741;P17066	HSP76_HUMAN;HSP7C_HUMAN;HSP76_HUMAN	Heat shock cognate 71 kDa protein;Heat shock 70 kDa protein 6	0.245089	0.76568	1	3.45272	1.97689	1.47583	48.9367	33.2168	11	6	High
3201	UGGT1	Q9NYU2	Q9NYU2	UGGG1_HUMAN	UDP-glucose:glycoprotein glucosyltransferase 1	0.245101	0.76568	1	15.4662	16.8607	-1.39448	35.8684	16.7073	48	53	High
3041	TMED9	Q9BVK6	Q9BVK6	TMED9_HUMAN	Transmembrane emp24 domain-containing protein 9	0.245463	0.766086	1	13.0173	13.6669	-0.649544	59.5884	57.9749	41	43	High
799	DNAJC7	Q99615	Q99615	DNJC7_HUMAN	DnaJ homolog subfamily C member 7	0.246441	0.768004	1	10.5014	11.7205	-1.21903	75.3348	72.2467	33	37	High
990	FAM120A	Q9NZB2	Q9NZB2	F120A_HUMAN	Constitutive coactivator of PPAR-gamma-like protein 1	0.246639	0.768004	1	6.6977	7.6277	-0.930004	63.9799	68.5671	23	26	High
1631	LAMTOR4	Q0VGL1	Q0VGL1	LTOR4_HUMAN	Ragulator complex protein LAMTOR4	0.247461	0.76843	1	2.39605	3.84428	-1.44823	34.4394	49.874	8	13	High
2911	STIM1	Q13586	Q13586	STIM1_HUMAN	Stromal interaction molecule 1	0.247684	0.76843	1	5.36815	7.2815	-1.91335	60.5207	67.2562	18	25	High
2333	PSMD5	Q16401	Q16401	PSMD5_HUMAN	26S proteasome non-ATPase regulatory subunit 5	0.247817	0.76843	1	12.1588	13.6321	-1.47336	67.5175	57.5184	42	44	High
2736	SH3BGRL	O75368	O75368	SH3L1_HUMAN	Adapter SH3BGRL	0.248656	0.76843	1	16.802	15.9123	0.889674	23.4558	37.1534	51	49	High
1225	H1-0	P07305	P07305	H10_HUMAN	Histone H1.0	0.24888	0.76843	1	18.7488	19.4421	-0.693287	15.8045	8.49992	53	55	High
2251	PRDX2	P32119;P32119;Q06830	P32119;P32119;Q06830	PRDX2_HUMAN;PRDX1_HUMAN;PRDX2_HUMAN	Peroxiredoxin-2;Peroxiredoxin-2	0.248885	0.76843	1	21.5985	21.6704	-0.0718961	0.422955	0.802898	30	30	High
256	ART3	Q13508	Q13508	NAR3_HUMAN	Ecto-ADP-ribosyltransferase 3	0.249096	0.76843	1	7.17801	5.03533	2.14268	92.3274	77.7469	20	14	High
547	CLC	Q05315	Q05315	LEG10_HUMAN	Galectin-10	0.249111	0.76843	1	4.65152	6.40235	-1.75082	59.6899	70.4991	15	21	High
319	BABAM1	Q9NWV8	Q9NWV8	BABA1_HUMAN	BRISC and BRCA1-A complex member 1	0.249501	0.76843	1	9.16886	5.81987	3.34898	72.0568	72.9914	30	18	High
678	CTSG	P08311	P08311	CATG_HUMAN	Cathepsin G	0.25001	0.76843	1	18.3968	19.36	-0.963227	37.567	24.1264	50	53	High
881	EIF3B	P55884	P55884	EIF3B_HUMAN	Eukaryotic translation initiation factor 3 subunit B	0.250125	0.76843	1	15.1475	15.1378	0.00968392	46.2647	51.1313	46	46	High
2153	PKN2	Q16513	Q16513	PKN2_HUMAN	Serine/threonine-protein kinase N2	0.2509	0.76843	1	3.06048	4.26777	-1.20729	38.2782	50.791	34	32	High
745	DDX46	P31146;Q7L014;Q7L014	P31146;Q7L014;Q7L014	COR1A_HUMAN;DDX46_HUMAN;DDX46_HUMAN	Coronin-1A;Probable ATP-dependent RNA helicase DDX46	0.251313	0.76843	1	21.212	21.0384	0.173575	1.11232	0.974574	55	56	High
1757	MBP	P02686	P02686	MBP_HUMAN	Myelin basic protein	0.251313	0.76843	1	19.6742	19.8486	-0.174383	1.12922	0.703206	55	56	High
2717	SERPING1	P05155	P05155	IC1_HUMAN	Plasma protease C1 inhibitor	0.251313	0.76843	1	20.7734	20.6589	0.114445	0.427538	0.431278	55	56	High
2114	PGK1	P00558;P00558;P07205	P00558;P07205;P00558	PGK1_HUMAN;PGK1_HUMAN;PGK2_HUMAN	Phosphoglycerate kinase 1;Phosphoglycerate kinase 1	0.251313	0.76843	1	22.631	22.7823	-0.151282	1.10219	1.38173	52	47	High
1812	MPST	P25325	P25325	THTM_HUMAN	3-mercaptopyruvate sulfurtransferase	0.25215	0.76843	1	15.5137	13.9203	1.59341	41.9797	59.8929	47	43	High
513	CFHR2	P08603;P36980;Q03591;P36980;P36980;Q03591	P36980;P08603;Q03591;P36980;P36980;Q03591	CFAH_HUMAN;FHR1_HUMAN;FHR2_HUMAN;FHR2_HUMAN;FHR1_HUMAN;FHR2_HUMAN	Complement factor H;Complement factor H-related protein 2;Complement factor H-related protein 2	0.252357	0.76843	1	7.52638	5.69051	1.83588	64.8659	59.6282	26	20	High
2503	RNPEP	Q9H4A4	Q9H4A4	AMPB_HUMAN	Aminopeptidase B	0.252524	0.76843	1	20.1492	19.405	0.744201	8.18109	22.0536	25	23	High
1935	NKIRAS2	Q9NYR9	Q9NYR9	KBRS2_HUMAN	NF-kappa-B inhibitor-interacting Ras-like protein 2	0.253225	0.76843	1	5.97987	7.05949	-1.07962	64.057	73.3006	49	50	High
1826	MSRA	Q9UJ68	Q9UJ68	MSRA_HUMAN	Mitochondrial peptide methionine sulfoxide reductase	0.253362	0.76843	1	5.84506	4.22077	1.62429	65.9982	54.5131	19	14	High
2305	PSMA5	P28066	P28066	PSA5_HUMAN	Proteasome subunit alpha type-5	0.253755	0.76843	1	19.5736	18.4353	1.13829	0.466291	20.1551	55	56	High
1430	IGKV1-16	P04430	P04430	KV116_HUMAN	Immunoglobulin kappa variable 1-16	0.253819	0.76843	1	9.0318	10.6983	-1.66645	93.3343	94.555	26	31	High
2668	SEC24C	P53992	P53992	SC24C_HUMAN	Protein transport protein Sec24C	0.254181	0.76843	1	12.7682	13.7428	-0.974583	74.9885	70.7126	38	41	High
2063	PBXIP1	Q96AQ6	Q96AQ6	PBIP1_HUMAN	Pre-B-cell leukemia transcription factor-interacting protein 1	0.254448	0.76843	1	2.57826	3.75325	-1.17499	34.6775	47.503	39	37	High
707	CYFIP1	Q7L576	Q7L576	CYFP1_HUMAN	Cytoplasmic FMR1-interacting protein 1	0.254722	0.76843	1	9.8851	10.8025	-0.917369	71.9343	71.5978	32	35	High
469	CCT6A	P40227	P40227	TCPZ_HUMAN	T-complex protein 1 subunit zeta	0.254977	0.76843	1	19.1574	18.723	0.434442	7.61924	20.6656	54	53	High
1492	IMPACT	Q9P2X3	Q9P2X3	IMPCT_HUMAN	Protein IMPACT	0.255078	0.76843	1	9.15186	11.2803	-2.12847	82.6307	78.1354	28	35	High
2725	SF3A2	Q15428	Q15428	SF3A2_HUMAN	Splicing factor 3A subunit 2	0.255567	0.76843	1	2.04007	3.38377	-1.34369	29.1481	42.8926	7	12	High
543	CISD1	Q9NZ45	Q9NZ45	CISD1_HUMAN	CDGSH iron-sulfur domain-containing protein 1	0.255713	0.76843	1	2.67531	4.1137	-1.43839	37.372	51.9534	9	14	High
1290	HMBS	P08397	P08397	HEM3_HUMAN	Porphobilinogen deaminase	0.255713	0.76843	1	2.53826	3.93412	-1.39585	33.686	47.4605	9	14	High
1236	HABP2	Q14520	Q14520	HABP2_HUMAN	Hyaluronan-binding protein 2	0.255913	0.76843	1	5.29541	3.56409	1.73132	69.7862	53.1544	16	11	High
1740	MAPKAPK2	P49137;P49137;Q16644	P49137;Q16644;Q96PN8;P49137;O43930;P51817	MAPK2_HUMAN;MAPK2_HUMAN;MAPK3_HUMAN	MAP kinase-activated protein kinase 2;MAP kinase-activated protein kinase 2	0.255913	0.76843	1	4.52262	3.05716	1.46546	50.981	39.0715	16	11	High
345	BLVRA	P53004	P53004	BIEA_HUMAN	Biliverdin reductase A	0.2562	0.76843	1	18.9079	18.1136	0.794303	7.18834	25.9981	54	52	High
1404	IGHV3-15	A0A0A0MS15;A0A0B4J1V0;A0A0B4J1V6;A0A0B4J1X5;A0A0B4J1X8;A0A0B4J1Y9;A0A0C4DH32;A0A0C4DH36;P01766;P01780;P0DTE1;A0A0A0MS15;A0A0B4J1V0;A0A0B4J1V6;A0A0B4J1Y9;A0A0B4J1V0;A0A0B4J1V0;A0A0B4J1V6;A0A0B4J1Y9	P01766;A0A0B4J1X8;P01780;A0A0B4J1X5;P0DTE1;P0DP02;P01782;P01768;P01763;A0A075B7F0;A0A0B4J1V0;A0A0J9YY99;A0A0B4J1V1;S4R3C0;A0A075B7F1;P01764;P01762;P0DP04;P01772;A0A0C4DH36;A0A0B4J2B5;A0A0B4J1V6;A0A0J9YX35;A0A075B6Q5;A0A0B4J1Y9;A0A0A0MS15;A0A0C4DH42;A0A0C4DH32;P0DP03;P01767;A0A0B4J1V0;A0A0B4J1V6;A0A0B4J1Y9;A0A0A0MS15;A0A0B4J1V0;A0A0B4J1V0;A0A0B4J1V6;A0A0B4J1Y9	HV307_HUMAN;HV313_HUMAN;HV315_HUMAN;HV320_HUMAN;HV338_HUMAN;HV343_HUMAN;HV349_HUMAN;HV372_HUMAN;HV373_HUMAN;HV374_HUMAN;HV383_HUMAN;HV315_HUMAN;HV349_HUMAN;HV372_HUMAN;HV373_HUMAN;HV315_HUMAN;HV315_HUMAN;HV372_HUMAN;HV373_HUMAN	Immunoglobulin heavy variable 3-49;Immunoglobulin heavy variable 3-49;Immunoglobulin heavy variable 3-15;Immunoglobulin heavy variable 3-15	0.256221	0.76843	1	21.9268	21.7404	0.186413	1.55486	1.163	55	56	High
2809	SNRPA	P08579;P09012;P09012	P08579;P09012;P09012	RU2B_HUMAN;SNRPA_HUMAN;SNRPA_HUMAN	U2 small nuclear ribonucleoprotein B'';U1 small nuclear ribonucleoprotein A	0.25677	0.768679	1	10.5535	12.0313	-1.47786	81.8884	76.294	32	37	High
441	CASP7	P55210	P55210	CASP7_HUMAN	Caspase-7	0.257685	0.770024	1	14.7776	15.5796	-0.802015	50.0487	42.0834	45	48	High
507	CETN2	P41208	P41208	CETN2_HUMAN	Centrin-2	0.257997	0.770259	1	2.44912	3.65081	-1.20169	31.2827	45.0706	9	13	High
1088	GALNT1	Q10472	Q10472	GALT1_HUMAN	Polypeptide N-acetylgalactosaminyltransferase 1	0.259069	0.771998	1	13.498	13.6935	-0.19552	52.309	46.9449	43	45	High
14	ABCC4	O15439	O15439	MRP4_HUMAN	ATP-binding cassette sub-family C member 4	0.259281	0.771998	1	11.7202	15.0902	-3.37007	93.9852	63.9239	33	44	High
2752	SHPK	Q9UHJ6	Q9UHJ6	SHPK_HUMAN	Sedoheptulokinase	0.260022	0.772814	1	10.9081	8.97487	1.93321	64.4598	71.5396	36	30	High
2616	SAA4	P35542	P35542	SAA4_HUMAN	Serum amyloid A-4 protein	0.260251	0.772814	1	9.34896	11.4707	-2.1217	86.6148	81.4723	28	35	High
2359	PTP4A1	Q12974;Q93096;Q93096	Q93096;Q12974;Q93096	TP4A1_HUMAN;TP4A2_HUMAN;TP4A1_HUMAN	Protein tyrosine phosphatase type IVA 2;Protein tyrosine phosphatase type IVA 1	0.260902	0.772814	1	7.35237	8.34202	-0.989654	66.4638	71.3061	22	27	High
762	DHRS7	Q9Y394	Q9Y394	DHRS7_HUMAN	Dehydrogenase/reductase SDR family member 7	0.261022	0.772814	1	5.34352	6.8903	-1.54679	65.1114	75.0727	17	22	High
1706	LYPLA1	O75608	O75608	LYPA1_HUMAN	Acyl-protein thioesterase 1	0.261106	0.772814	1	19.122	17.8166	1.30542	15.1369	40.0314	53	50	High
2615	S100P	P25815	P25815	S100P_HUMAN	Protein S100-P	0.261193	0.772814	1	19.2664	18.5474	0.718994	1.67273	13.7804	55	54	High
1116	GCLC	P48506	P48506	GSH1_HUMAN	Glutamate--cysteine ligase catalytic subunit	0.262255	0.774619	1	7.3559	8.82419	-1.46828	71.2989	73.9798	24	29	High
2670	SEC31A	O94979	O94979	SC31A_HUMAN	Protein transport protein Sec31A	0.262275	0.774619	1	17.2058	17.3416	-0.13577	31.0036	30.762	50	51	High
2202	PON3	Q15166	Q15166	PON3_HUMAN	Serum paraoxonase/lactonase 3	0.262507	0.774619	1	6.92343	8.19335	-1.26992	68.403	73.6611	12	23	High
518	CHCHD3	Q9NX63	Q9NX63	MIC19_HUMAN	MICOS complex subunit MIC19	0.263486	0.776272	1	7.64321	9.7659	-2.12268	77.4994	78.9107	24	31	High
326	BAIAP2	Q9UQB8	Q9UQB8	BAIP2_HUMAN	Brain-specific angiogenesis inhibitor 1-associated protein 2	0.263647	0.776272	1	17.2791	16.6256	0.653462	12.1663	28.4023	53	51	High
1224	GYS1	P13807	P54840;P13807	GYS1_HUMAN	Glycogen [starch] synthase, muscle	0.264167	0.776272	1	3.24265	2.01145	1.2312	42.9111	28.8679	11	7	High
985	FAF1	Q9UNN5	Q9UNN5	FAF1_HUMAN	FAS-associated factor 1	0.264242	0.776272	1	8.23801	6.87118	1.36683	66.8488	64.1912	28	24	High
495	CDK5	Q00535	Q00535	CDK5_HUMAN	Cyclin-dependent kinase 5	0.264243	0.776272	1	4.04319	5.67383	-1.63064	48.8896	59.2093	14	20	High
2378	PYGL	P06737;P06737;P11216	P06737;P06737;P11217;P11216	PYGL_HUMAN;PYGB_HUMAN;PYGL_HUMAN	Glycogen phosphorylase, liver form;Glycogen phosphorylase, liver form	0.264967	0.777707	1	19.743	19.9072	-0.164228	8.17281	8.32338	39	38	High
2301	PSMA1	P25786	P25786	PSA1_HUMAN	Proteasome subunit alpha type-1	0.266234	0.778507	1	21.2545	21.355	-0.100538	0.573465	0.954502	55	54	High
2124	PGRMC2	O00264;O15173;O15173	O15173;O00264;O15173	PGRC1_HUMAN;PGRC2_HUMAN;PGRC2_HUMAN	Membrane-associated progesterone receptor component 1;Membrane-associated progesterone receptor component 2	0.267455	0.778507	1	1.67995	0.78739	0.892556	23.5277	11.2174	44	41	High
269	ATG3	Q9NT62	Q9NT62	ATG3_HUMAN	Ubiquitin-like-conjugating enzyme ATG3	0.267915	0.778507	1	9.88779	7.54117	2.34663	61.9124	67.009	34	26	High
1180	GOT2	P00505	P00505	AATM_HUMAN	Aspartate aminotransferase, mitochondrial	0.268691	0.778507	1	16.6037	16.8831	-0.279366	22.742	22.9477	51	52	High
162	ANXA4	P09525	P09525	ANXA4_HUMAN	Annexin A4	0.268778	0.778507	1	20.7802	20.3398	0.440323	1.06942	16.3221	55	54	High
680	CTSL	O60911;P07711;P07711	P43235;O60911;P07711;Q5NE16;P07711	CATL1_HUMAN;CATL2_HUMAN;CATL1_HUMAN	Cathepsin L2;Procathepsin L	0.268779	0.778507	1	20.2364	20.0348	0.201624	1.12222	0.81346	55	56	High
1455	IGLV2-8	A0A075B6J9;P01700;P01703;P01706;P01709;P01706;P01709;P01709	P01699;P01709;A0A075B6J9;P01703;P01700;P01706;P01709;P01706;P01709	LV140_HUMAN;LV147_HUMAN;LV208_HUMAN;LV211_HUMAN;LV218_HUMAN;LV208_HUMAN;LV211_HUMAN;LV208_HUMAN	Immunoglobulin lambda variable 2-18;Immunoglobulin lambda variable 2-11;Immunoglobulin lambda variable 2-8	0.268779	0.778507	1	20.8836	20.9671	-0.0834441	9.58341	1.34919	54	56	High
1786	MGST2	Q99735	Q99735	MGST2_HUMAN	Microsomal glutathione S-transferase 2	0.268943	0.778507	1	11.7157	12.6275	-0.911773	86.6065	83.73	34	37	High
2244	PPP6R1	Q9UPN7	Q9UPN7	PP6R1_HUMAN	Serine/threonine-protein phosphatase 6 regulatory subunit 1	0.269165	0.778507	1	7.22706	5.65587	1.57119	64.1843	58.8725	53	55	High
2638	SCFD1	Q8WVM8	Q8WVM8	SCFD1_HUMAN	Sec1 family domain-containing protein 1	0.269655	0.778507	1	5.52932	7.0748	-1.54548	64.2727	73.489	18	23	High
173	AP1M2	Q9BXS5;Q9Y6Q5;Q9Y6Q5	Q9BXS5;Q9Y6Q5;Q9Y6Q5	AP1M1_HUMAN;AP1M2_HUMAN;AP1M2_HUMAN	AP-1 complex subunit mu-1;AP-1 complex subunit mu-2	0.269884	0.778507	1	16.7396	16.992	-0.252325	29.2024	29.3235	50	51	High
1044	FKBP4	Q02790	Q02790	FKBP4_HUMAN	Peptidyl-prolyl cis-trans isomerase FKBP4	0.270021	0.778507	1	17.5981	17.7667	-0.168605	18.9894	19.1987	52	53	High
2594	RTCB	Q9Y3I0	Q9Y3I0	RTCB_HUMAN	RNA-splicing ligase RtcB homolog	0.270021	0.778507	1	18.2228	17.1224	1.10037	6.80747	29.7307	41	45	High
194	APOBEC3A	P31941	P31941	ABC3A_HUMAN	DNA dC->dU-editing enzyme APOBEC-3A	0.270057	0.778507	1	20.4783	20.618	-0.139681	9.19249	10.1472	54	55	High
2274	PROB1	E7EW31	E7EW31	PROB1_HUMAN	Proline-rich basic protein 1	0.270197	0.778507	1	15.504	13.6155	1.88851	48.6594	69.7922	55	56	High
1743	MAPRE1	Q15555;Q15691;Q15691	Q15555;Q15691;Q15691	MARE1_HUMAN;MARE2_HUMAN;MARE1_HUMAN	Microtubule-associated protein RP/EB family member 2;Microtubule-associated protein RP/EB family member 1	0.27032	0.778507	1	15.0624	14.6935	0.368835	39.8185	48.2299	47	46	High
1108	GBF1	Q92538	Q92538	GBF1_HUMAN	Golgi-specific brefeldin A-resistance guanine nucleotide exchange factor 1	0.270427	0.778507	1	4.15928	5.63832	-1.47904	51.6963	63.2261	14	19	High
1109	GBP1	P32455;P32455;P32456	P32455;Q9H0R5;P32455;P32456	GBP1_HUMAN;GBP1_HUMAN;GBP2_HUMAN	Guanylate-binding protein 1;Guanylate-binding protein 1	0.271214	0.778507	1	18.575	17.812	0.762993	21.3346	39.7294	52	50	High
1953	NPEPPS	P55786	A6NEC2;P55786	PSA_HUMAN	Puromycin-sensitive aminopeptidase	0.271339	0.778507	1	19.5555	19.0505	0.504963	0.578755	14.267	41	37	High
1449	IGLV10-54	A0A075B6I4	A0A075B6I4	LVX54_HUMAN	Immunoglobulin lambda variable 10-54	0.272201	0.778507	1	14.6598	14.109	0.550701	76.2162	75.4616	41	41	High
947	ERGIC1	Q969X5	Q969X5	ERGI1_HUMAN	Endoplasmic reticulum-Golgi intermediate compartment protein 1	0.272867	0.778507	1	9.41172	7.96958	1.44214	70.1933	69.7494	31	27	High
2199	POLR2H	P52434	P52434	RPAB3_HUMAN	DNA-directed RNA polymerases I, II, and III subunit RPABC3	0.273111	0.778507	1	2.8171	1.669	1.1481	36.4478	23.6804	33	42	High
2469	RDX	P15311;P26038;P35241;P15311;P35241;P26038;P35241;P35241	P15311;P35241;P26038;P15311;P35241;P35241;P26038;P35241	EZRI_HUMAN;MOES_HUMAN;RADI_HUMAN;EZRI_HUMAN;RADI_HUMAN;MOES_HUMAN;RADI_HUMAN;RADI_HUMAN	Ezrin;Ezrin;Moesin;Radixin	0.273687	0.778507	1	16.9101	17.4349	-0.524827	36.0116	30.9136	48	51	High
1937	NME2	P15531;P22392;P22392	P15531;O60361;P22392;O60361;P22392	NDKA_HUMAN;NDKB_HUMAN;NDKB_HUMAN	Nucleoside diphosphate kinase A;Nucleoside diphosphate kinase B	0.27391	0.778507	1	19.5602	20.0717	-0.511554	15.5807	8.67218	55	56	High
833	DTYMK	P23919	P23919	KTHY_HUMAN	Thymidylate kinase	0.274196	0.778507	1	4.47769	2.78524	1.69245	54.7095	41.3078	15	9	High
325	BAG6	P46379	P46379	BAG6_HUMAN	Large proline-rich protein BAG6	0.274892	0.778507	1	6.90199	8.21442	-1.31243	78.8778	85.3766	21	25	High
369	C1GALT1C1	Q96EU7	Q96EU7	C1GLC_HUMAN	C1GALT1-specific chaperone 1	0.27504	0.778507	1	16.466	16.2976	0.168429	28.1569	27.1379	50	51	High
2669	SEC24D	O94855	O94855	SC24D_HUMAN	Protein transport protein Sec24D	0.276142	0.778507	1	3.04466	1.91661	1.12805	37.8477	26.2784	11	7	High
1132	GIPC1	O14908	O14908	GIPC1_HUMAN	PDZ domain-containing protein GIPC1	0.276212	0.778507	1	16.3682	15.4637	0.904461	22.254	41.1039	51	48	High
1958	NQO1	P15559	P15559	NQO1_HUMAN	NAD(P)H dehydrogenase [quinone] 1	0.276369	0.778507	1	14.5332	15.7674	-1.23425	74.082	63.1193	35	35	High
2785	SLK	O94804;Q9H2G2;Q9H2G2	O94804;Q9H2G2;Q9H2G2	SLK_HUMAN;STK10_HUMAN;SLK_HUMAN	Serine/threonine-protein kinase 10;STE20-like serine/threonine-protein kinase	0.276492	0.778507	1	17.9521	17.8393	0.112854	13.1276	18.9277	53	53	High
904	EIF6	P56537	P56537	IF6_HUMAN	Eukaryotic translation initiation factor 6	0.276513	0.778507	1	19.9668	19.4544	0.512456	0.407158	14.5873	55	54	High
3198	UFL1	O94874	O94874	UFL1_HUMAN	E3 UFM1-protein ligase 1	0.27666	0.778507	1	3.74833	5.31991	-1.57158	46.3727	56.4141	13	19	High
1802	MOB4	Q9Y3A3	Q9Y3A3	PHOCN_HUMAN	MOB-like protein phocein	0.276809	0.778507	1	4.3581	6.0831	-1.72499	56.7571	68.038	14	20	High
2267	PRKCI	P41743	P41743	KPCI_HUMAN	Protein kinase C iota type	0.277339	0.778507	1	6.71337	7.92126	-1.20788	68.9822	74.031	55	56	High
242	ARMT1	Q9H993	Q9H993	ARMT1_HUMAN	Damage-control phosphatase ARMT1	0.277866	0.778507	1	5.76882	8.07324	-2.30442	69.7594	76.7971	18	26	High
2536	RPL32	P62910	P62910	RL32_HUMAN	60S ribosomal protein L32	0.278786	0.778507	1	9.91629	10.1702	-0.253916	84.2575	91.7565	42	41	High
3301	YWHAE	P27348;P31946;P31947;P61981;P62258;P63104;Q04917;P62258	P63104;P31947;P31946;Q04917;P27348;P61981;P62258;P62258	1433B_HUMAN;1433E_HUMAN;1433F_HUMAN;1433G_HUMAN;1433S_HUMAN;1433T_HUMAN;1433Z_HUMAN;1433E_HUMAN	14-3-3 protein theta;14-3-3 protein epsilon	0.279125	0.778507	1	21.7674	21.8219	-0.0544381	0.73207	0.955257	55	56	High
2878	SRPRB	Q9Y5M8	Q9Y5M8	SRPRB_HUMAN	Signal recognition particle receptor subunit beta	0.279436	0.778507	1	4.6329	5.82275	-1.18985	53.4834	62.2482	16	20	High
866	EGFL6	Q8IUX8	Q8IUX8	EGFL6_HUMAN	Epidermal growth factor-like protein 6	0.2804	0.778507	1	20.2202	19.9496	0.270601	25.2555	24.2008	52	53	High
467	CCT4	P50991	P50991	TCPD_HUMAN	T-complex protein 1 subunit delta	0.280436	0.778507	1	19.6089	19.7006	-0.09168	7.82044	8.01385	54	55	High
2819	SNX1	O60749;Q13596;Q13596	Q13596;O60749;Q13596	SNX1_HUMAN;SNX2_HUMAN;SNX1_HUMAN	Sorting nexin-2;Sorting nexin-1	0.281651	0.778507	1	9.412	9.80129	-0.389288	75.4588	79.2034	30	31	High
2038	PACSIN3	Q9UKS6	Q9UKS6	PACN3_HUMAN	Protein kinase C and casein kinase substrate in neurons protein 3	0.281666	0.778507	1	9.39661	10.3493	-0.952677	75.3963	76.451	17	17	High
465	CCT2	P78371	P78371	TCPB_HUMAN	T-complex protein 1 subunit beta	0.281749	0.778507	1	18.941	18.7659	0.175106	7.38342	13.9298	54	54	High
1432	IGKV1-5	P01602	P01602	KV105_HUMAN	Immunoglobulin kappa variable 1-5	0.281753	0.778507	1	24.1322	23.8838	0.248371	1.3937	0.946187	55	56	High
2502	RNH1	P13489	P13489	RINI_HUMAN	Ribonuclease inhibitor	0.281753	0.778507	1	20.6877	20.2461	0.441581	0.876732	8.39534	54	53	High
1798	MMP9	P14780	P14780	MMP9_HUMAN	Matrix metalloproteinase-9	0.282687	0.778507	1	11.0507	12.3173	-1.26667	84.2777	80.6068	33	37	High
876	EIF2B4	Q9UI10	Q9UI10	EI2BD_HUMAN	Translation initiation factor eIF-2B subunit delta	0.282999	0.778507	1	4.58688	5.55887	-0.971989	52.3437	61.4763	16	19	High
1197	GPX4	P36969	P36969	GPX4_HUMAN	Phospholipid hydroperoxide glutathione peroxidase	0.283191	0.778507	1	14.8141	15.4251	-0.610929	50.1936	46.7761	45	47	High
3118	TRIP6	Q15654	Q15654	TRIP6_HUMAN	Thyroid receptor-interacting protein 6	0.284191	0.778507	1	9.42579	9.84006	-0.414273	65.4512	69.0317	32	33	High
1934	NIT2	Q9NQR4	Q9NQR4	NIT2_HUMAN	Omega-amidase NIT2	0.284339	0.778507	1	17.5243	18.0344	-0.51015	25.0261	19.2244	20	23	High
1653	LGALS7B	P47929	P47929	LEG7_HUMAN	Galectin-7	0.284377	0.778507	1	19.3442	18.1401	1.20407	7.86131	26.6395	54	52	High
2524	RPL22	P35268	P35268	RL22_HUMAN	60S ribosomal protein L22	0.284394	0.778507	1	18.8033	18.1074	0.695897	1.24075	19.6955	49	52	High
1386	IGHA2	P01876;P01877;P01877	P01876;P01877;P01877	IGHA1_HUMAN;IGHA2_HUMAN;IGHA2_HUMAN	Immunoglobulin heavy constant alpha 1;Immunoglobulin heavy constant alpha 2	0.284397	0.778507	1	25.0051	25.6345	-0.629425	26.1526	2.13056	53	56	High
2770	SLC25A5	P05141;P05141;P12236	P05141;P05141;P12236;P12235;Q9H0C2	ADT2_HUMAN;ADT2_HUMAN;ADT3_HUMAN	ADP/ATP translocase 2;ADP/ATP translocase 2	0.284566	0.778507	1	7.56194	8.11071	-0.548776	65.5205	72.3159	26	27	High
2723	SF1	Q15637	Q15637	SF01_HUMAN	Splicing factor 1	0.284877	0.778507	1	2.39728	3.59158	-1.19431	34.4864	48.1945	8	12	High
219	ARHGAP1	Q07960	Q07960	RHG01_HUMAN	Rho GTPase-activating protein 1	0.286828	0.778507	1	16.9289	16.2166	0.712306	23.5109	38.7915	51	49	High
569	CNN2	Q15417;Q99439;Q99439	Q15417;Q99439;Q99439	CNN2_HUMAN;CNN3_HUMAN;CNN2_HUMAN	Calponin-3;Calponin-2	0.286828	0.778507	1	15.9146	16.4718	-0.557224	32.5401	27.9267	49	51	High
237	ARL3	P36405	P36405	ARL3_HUMAN	ADP-ribosylation factor-like protein 3	0.286886	0.778507	1	16.8027	17.6182	-0.815505	35.9822	25.3692	49	52	High
1196	GPX3	P22352	O75715;P59796;P22352	GPX3_HUMAN	Glutathione peroxidase 3	0.287056	0.778507	1	20.3921	19.2362	1.15589	1.25475	22.5592	55	53	High
304	ATRN	O75882	O75882	ATRN_HUMAN	Attractin	0.287059	0.778507	1	18.0273	18.4755	-0.448137	13.369	0.85982	53	56	High
379	C3	P01024	P01024	CO3_HUMAN	Complement C3	0.28706	0.778507	1	23.4432	23.571	-0.127735	0.491436	0.378546	55	56	High
472	CD14	P08571	P08571	CD14_HUMAN	Monocyte differentiation antigen CD14	0.28706	0.778507	1	20.8232	20.6246	0.19864	0.826657	0.942466	55	56	High
1094	GALNT6	Q14435;Q8NCL4;Q8NCL4	Q8NCL4;Q14435;Q8NCL4	GALT3_HUMAN;GALT6_HUMAN;GALT6_HUMAN	Polypeptide N-acetylgalactosaminyltransferase 3;Polypeptide N-acetylgalactosaminyltransferase 6	0.28706	0.778507	1	19.5712	19.401	0.170205	1.28139	1.07657	55	56	High
1324	HP1BP3	Q5SSJ5	Q5SSJ5	HP1B3_HUMAN	Heterochromatin protein 1-binding protein 3	0.287241	0.778507	1	9.14804	10.3965	-1.24841	77.0875	77.4336	29	33	High
3149	TWF2	Q12792;Q6IBS0;Q6IBS0	Q12792;Q6IBS0;Q6IBS0	TWF1_HUMAN;TWF2_HUMAN;TWF2_HUMAN	Twinfilin-1;Twinfilin-2	0.287294	0.778507	1	14.1223	13.9665	0.155758	56.925	54.6082	43	44	High
2541	RPL36AL	P83881;Q969Q0;Q969Q0	P83881;Q969Q0;Q969Q0	RL36A_HUMAN;RL36L_HUMAN;RL36L_HUMAN	60S ribosomal protein L36a;60S ribosomal protein L36a-like	0.287621	0.778507	1	2.75049	3.992	-1.24151	39.4529	53.7926	12	18	High
933	EPHX2	P34913	P34913	HYES_HUMAN	Bifunctional epoxide hydrolase 2	0.287858	0.778507	1	15.2334	13.3846	1.84885	40.7623	61.3656	47	42	High
730	DCTN6	O00399	O00399	DCTN6_HUMAN	Dynactin subunit 6	0.288264	0.778507	1	5.72935	4.12143	1.60792	63.6659	51.9684	19	14	High
3068	TNKS1BP1	Q9C0C2	Q9C0C2	TB182_HUMAN	182 kDa tankyrase-1-binding protein	0.288601	0.778507	1	7.06888	8.14618	-1.07731	71.5107	78.8915	23	26	High
1300	HMGN3	P05204;Q15651;Q15651	P05204;Q15651;Q15651	HMGN2_HUMAN;HMGN3_HUMAN;HMGN3_HUMAN	Non-histone chromosomal protein HMG-17;High mobility group nucleosome-binding domain-containing protein 3	0.28886	0.778507	1	2.40395	3.65946	-1.25551	34.7374	50.1403	8	12	High
1254	HDGF	O75475;P51858;Q7Z4V5;Q9Y3E1;P51858	Q7Z4V5;P51858;Q9Y3E1;O75475;P51858	HDGF_HUMAN;HDGR2_HUMAN;HDGR3_HUMAN;PSIP1_HUMAN;HDGF_HUMAN	PC4 and SFRS1-interacting protein;Hepatoma-derived growth factor	0.2893	0.778507	1	12.4516	13.9395	-1.4879	77.3401	66.6504	37	42	High
788	DNAJB1	P25685	P25685	DNJB1_HUMAN	DnaJ homolog subfamily B member 1	0.289506	0.778507	1	17.3033	16.0705	1.23282	18.5861	44.3186	52	48	High
1308	HNRNPD	Q14103;Q14103;Q99729	Q14103;Q14103;Q99729	HNRPD_HUMAN;HNRPD_HUMAN;ROAA_HUMAN	Heterogeneous nuclear ribonucleoprotein D0;Heterogeneous nuclear ribonucleoprotein D0	0.289739	0.778507	1	19.689	19.9234	-0.234353	1.47405	1.33423	55	56	High
2610	S100A2	P29034	P29034	S10A2_HUMAN	Protein S100-A2	0.290044	0.778507	1	8.41503	10.0571	-1.6421	69.7508	66.9551	28	34	High
442	CAST	P20810	P20810	ICAL_HUMAN	Calpastatin	0.291047	0.778507	1	18.6695	17.7069	0.962628	7.74848	32.4497	54	51	High
2377	PYGB	P06737;P11216;P11216	P06737;P11217;P11216;P11216	PYGB_HUMAN;PYGL_HUMAN;PYGB_HUMAN	Glycogen phosphorylase, liver form;Glycogen phosphorylase, brain form	0.291083	0.778507	1	18.4201	18.5235	-0.103323	6.9156	7.02488	54	55	High
978	F13B	P05160	P05160	F13B_HUMAN	Coagulation factor XIII B chain	0.29148	0.778507	1	2.52927	3.69042	-1.16114	33.7506	46.0961	9	13	High
806	DNPEP	Q9ULA0	Q9ULA0	DNPEP_HUMAN	Aspartyl aminopeptidase	0.291569	0.778507	1	16.3393	16.2364	0.102918	46.6828	51.7296	47	47	High
2457	RBM47	A0AV96	A0AV96	RBM47_HUMAN	RNA-binding protein 47	0.291959	0.778507	1	3.35363	4.79738	-1.44375	46.105	58.715	27	34	High
1580	KRT23	O76009;P13646;Q14525;Q15323;Q9C075;Q04695;Q9C075;Q9C075	Q14525;O76011;A0A140TA62;O76009;Q9C075;P35900;Q15323;P13646;Q6A162;Q04695;Q9C075;Q9C075	K1C13_HUMAN;K1C23_HUMAN;K1H1_HUMAN;KT33A_HUMAN;KT33B_HUMAN;K1C17_HUMAN;K1C23_HUMAN;K1C23_HUMAN	Keratin, type I cuticular Ha3-I;Keratin, type I cytoskeletal 17;Keratin, type I cytoskeletal 23	0.2921	0.778507	1	3.66366	5.12079	-1.45712	49.0726	61.4511	12	17	High
600	COPG1	Q9UBF2;Q9Y678;Q9Y678	Q9Y678;Q9UBF2;Q9Y678	COPG1_HUMAN;COPG2_HUMAN;COPG1_HUMAN	Coatomer subunit gamma-2;Coatomer subunit gamma-1	0.292201	0.778507	1	16.8992	16.7345	0.164707	29.4124	34.5255	50	50	High
890	EIF3L	Q9Y262	Q9Y262	EIF3L_HUMAN	Eukaryotic translation initiation factor 3 subunit L	0.292376	0.778507	1	14.1351	14.7149	-0.579795	51.1038	42.4785	44	47	High
1183	GPD1L	Q8N335	Q8N335	GPD1L_HUMAN	Glycerol-3-phosphate dehydrogenase 1-like protein	0.29243	0.778507	1	19.8394	19.7271	0.112245	8.4193	15.464	54	54	High
2307	PSMA7	O14818	O14818	PSA7_HUMAN	Proteasome subunit alpha type-7	0.292434	0.778507	1	20.499	20.273	0.226065	0.540993	8.33602	55	56	High
1977	NUCB2	P80303;P80303;Q02818	P80303;Q02818;P80303	NUCB2_HUMAN;NUCB1_HUMAN;NUCB2_HUMAN	Nucleobindin-2;Nucleobindin-2	0.292434	0.778507	1	20.1329	19.9645	0.168412	1.09291	1.14879	30	38	High
2179	PLOD1	Q02809	Q02809	PLOD1_HUMAN	Procollagen-lysine,2-oxoglutarate 5-dioxygenase 1	0.292434	0.778507	1	20.6242	20.4609	0.163298	1.07202	0.981188	25	18	High
3116	TRIM38	O00635	O00635	TRI38_HUMAN	E3 ubiquitin-protein ligase TRIM38	0.292703	0.778507	1	3.9945	5.25692	-1.26242	52.6508	64.6862	13	17	High
2215	PPIP5K2	O43314	O43314	VIP2_HUMAN	Inositol hexakisphosphate and diphosphoinositol-pentakisphosphate kinase 2	0.293589	0.778507	1	0.818085	0.241163	0.576922	11.8201	3.25693	54	55	High
122	ALDH1A3	P00352;P05091;P47895;P47895	P05091;P30837;P00352;P47895;O94788;P30837;P47895	AL1A1_HUMAN;AL1A3_HUMAN;ALDH2_HUMAN;AL1A3_HUMAN	Aldehyde dehydrogenase 1A1;Aldehyde dehydrogenase family 1 member A3	0.293787	0.778507	1	20.5503	20.6741	-0.123801	8.88742	9.47071	54	55	High
1295	HMGCL	P35914	P35914	HMGCL_HUMAN	Hydroxymethylglutaryl-CoA lyase, mitochondrial	0.294491	0.778507	1	2.96262	4.36771	-1.40509	40.4597	53.432	10	15	High
1477	IL16	Q14005	Q14005	IL16_HUMAN	Pro-interleukin-16	0.294802	0.778507	1	3.60913	4.9945	-1.38536	43.3984	53.8475	13	18	High
2910	STEAP4	Q687X5	Q687X5	STEA4_HUMAN	Metalloreductase STEAP4	0.295087	0.778507	1	17.2868	16.8704	0.41642	18.0257	22.6293	52	52	High
352	BPI	P17213	P17213	BPI_HUMAN	Bactericidal permeability-increasing protein	0.295504	0.778507	1	10.4408	11.349	-0.908222	75.3671	74.1333	33	36	High
1496	INPP1	P49441	P49441	INPP_HUMAN	Inositol polyphosphate 1-phosphatase	0.295706	0.778507	1	11.0023	9.00048	2.00182	76.5786	82.6726	34	28	High
611	CORO1B	Q9BR76	Q9BR76	COR1B_HUMAN	Coronin-1B	0.296498	0.778507	1	19.1539	18.6343	0.519635	7.4565	20.426	54	53	High
1146	GMDS	O60547	O60547	GMDS_HUMAN	GDP-mannose 4,6 dehydratase	0.296508	0.778507	1	21.2919	21.3952	-0.103319	9.15016	9.38014	54	55	High
2849	SPCS1	Q9Y6A9	Q9Y6A9	SPCS1_HUMAN	Signal peptidase complex subunit 1	0.297378	0.778507	1	4.28479	5.52518	-1.24039	60.641	78.0298	13	16	High
2097	PEBP4	Q96S96	Q96S96	PEBP4_HUMAN	Phosphatidylethanolamine-binding protein 4	0.297871	0.778507	1	20.8607	20.9205	-0.0598614	18.3601	10.5287	15	17	High
229	ARHGEF12	Q9NZN5	Q9NZN5	ARHGC_HUMAN	Rho guanine nucleotide exchange factor 12	0.29822	0.778507	1	3.0207	4.45848	-1.43777	41.9139	55.5147	10	15	High
371	C1QB	P02746	P02746	C1QB_HUMAN	Complement C1q subcomponent subunit B	0.298312	0.778507	1	11.9892	10.1711	1.81818	71.7701	79.631	37	32	High
2074	PCTP	Q9UKL6	Q9UKL6	PPCT_HUMAN	Phosphatidylcholine transfer protein	0.298337	0.778507	1	3.2867	1.9035	1.3832	44.051	30.7727	45	44	High
2647	SCRN2	Q96FV2	Q96FV2	SCRN2_HUMAN	Secernin-2	0.299899	0.778507	1	16.0636	14.7825	1.28108	32.78	48.6133	49	46	High
566	CMPK2	Q5EBM0	Q5EBM0	CMPK2_HUMAN	UMP-CMP kinase 2, mitochondrial	0.300527	0.778507	1	6.11099	7.56306	-1.45207	66.7599	72.5151	20	25	High
1054	FN1	P02751	P02751	FINC_HUMAN	Fibronectin	0.300621	0.778507	1	19.0232	18.9151	0.108103	1.07138	1.02916	55	56	High
1676	LPO	P05164;P22079;P22079	P22079;P05164;P22079	PERL_HUMAN;PERM_HUMAN;PERL_HUMAN	Myeloperoxidase;Lactoperoxidase	0.300621	0.778507	1	22.984	23.0856	-0.101619	1.04674	1.56492	55	56	High
2499	RNF19B	Q6ZMZ0	Q6ZMZ0	RN19B_HUMAN	E3 ubiquitin-protein ligase RNF19B	0.301051	0.778507	1	1.82914	0.937019	0.892125	27.9101	15.9217	14	20	High
609	COPZ1	P61923	P61923	COPZ1_HUMAN	Coatomer subunit zeta-1	0.301133	0.778507	1	9.03855	8.54827	0.490275	74.821	69.8386	29	29	High
2084	PDHB	P11177	P11177	ODPB_HUMAN	Pyruvate dehydrogenase E1 component subunit beta, mitochondrial	0.301926	0.778507	1	7.03719	5.40464	1.63255	70.4062	62.9328	55	56	High
3056	TMPRSS11B	Q86T26	Q86T26	TM11B_HUMAN	Transmembrane protease serine 11B	0.3021	0.778507	1	6.02834	4.70812	1.32021	64.9175	56.8216	20	16	High
73	ADK	P55263	P55263	ADK_HUMAN	Adenosine kinase	0.302997	0.778507	1	16.3533	16.8881	-0.534812	40.103	35.3233	48	50	High
3154	TXNDC5	Q8NBS9	Q8NBS9	TXND5_HUMAN	Thioredoxin domain-containing protein 5	0.303208	0.778507	1	17.4295	15.4707	1.95879	12.2151	41.1445	53	48	High
1824	MSLN	Q13421	Q13421	MSLN_HUMAN	Mesothelin	0.303384	0.778507	1	23.4087	23.2154	0.19326	1.06985	0.892342	55	56	High
1558	KLK5	Q9Y337	Q9Y337	KLK5_HUMAN	Kallikrein-5	0.303613	0.778507	1	7.886	8.93866	-1.05266	76.7421	82.161	25	28	High
2149	PITPNC1	Q9UKF7	Q9UKF7	PITC1_HUMAN	Cytoplasmic phosphatidylinositol transfer protein 1	0.304353	0.778507	1	5.06537	6.48044	-1.41506	58.9592	66.2733	22	23	High
1049	FLNB	O75369;O75369;P21333	O75369;Q14315;O75369;P21333	FLNB_HUMAN;FLNA_HUMAN;FLNB_HUMAN	Filamin-B;Filamin-B	0.304734	0.778507	1	17.9532	18.1551	-0.201897	19.5874	19.4025	52	53	High
2088	PDLIM1	O00151	O00151	PDLI1_HUMAN	PDZ and LIM domain protein 1	0.304734	0.778507	1	18.6593	17.6087	1.05057	7.39773	31.6695	13	12	High
1868	NAA50	Q9GZZ1	Q9GZZ1	NAA50_HUMAN	N-alpha-acetyltransferase 50	0.305322	0.778507	1	5.66793	7.44777	-1.77985	67.5269	75.7156	18	24	High
2959	TACC2	O95359	O95359	TACC2_HUMAN	Transforming acidic coiled-coil-containing protein 2	0.305351	0.778507	1	5.6177	7.27775	-1.66005	61.0632	67.1916	19	25	High
800	DNAJC8	O75937	O75937	DNJC8_HUMAN	DnaJ homolog subfamily C member 8	0.305435	0.778507	1	5.22417	6.53107	-1.3069	67.9108	78.4377	16	20	High
27	ACADS	P16219	P16219	ACADS_HUMAN	Short-chain specific acyl-CoA dehydrogenase, mitochondrial	0.305507	0.778507	1	2.00298	3.12513	-1.12216	28.1291	40.7952	7	11	High
1694	LSR	Q86X29	Q86X29	LSR_HUMAN	Lipolysis-stimulated lipoprotein receptor	0.306162	0.778507	1	19.8054	19.6149	0.190515	0.766428	0.691692	55	56	High
2972	TAX1BP3	O14907	O14907	TX1B3_HUMAN	Tax1-binding protein 3	0.306517	0.778507	1	9.22946	10.9262	-1.69678	72.6212	68.0427	30	36	High
2500	RNF213	Q63HN8	Q63HN8	RN213_HUMAN	E3 ubiquitin-protein ligase RNF213	0.306553	0.778507	1	4.21728	5.85777	-1.64048	53.1181	63.0405	22	16	High
140	ALYREF	Q86V81	Q86V81	THOC4_HUMAN	THO complex subunit 4	0.306844	0.778507	1	10.265	11.2421	-0.977118	72.2947	72.0034	33	36	High
189	APMAP	Q9HDC9	Q9HDC9	APMAP_HUMAN	Adipocyte plasma membrane-associated protein	0.307548	0.778507	1	9.93848	12.9903	-3.05184	78.4457	57.9332	31	42	High
2941	SULF2	Q8IWU5	Q8IWU5	SULF2_HUMAN	Extracellular sulfatase Sulf-2	0.308092	0.778507	1	14.0713	15.7227	-1.65145	50.965	30.6933	44	50	High
3066	TNFSF13	O75888	O75888	TNF13_HUMAN	Tumor necrosis factor ligand superfamily member 13	0.308959	0.778507	1	20.6061	20.4579	0.148284	1.06215	0.79411	55	56	High
608	COPS7B	Q9H9Q2	Q9H9Q2	CSN7B_HUMAN	COP9 signalosome complex subunit 7b	0.309865	0.778507	1	3.24348	2.08357	1.15992	42.9853	31.0787	11	7	High
2342	PSTPIP2	Q9H939	Q9H939	PPIP2_HUMAN	Proline-serine-threonine phosphatase-interacting protein 2	0.310702	0.778507	1	0.250802	0.778785	-0.527983	3.45959	10.9196	50	47	High
2138	PIK3AP1	Q6ZUJ8	Q6ZUJ8	BCAP_HUMAN	Phosphoinositide 3-kinase adapter protein 1	0.310702	0.778507	1	0.816212	0.275426	0.540786	11.7782	4.24812	30	32	High
1349	HSPD1	P10809	P10809	CH60_HUMAN	60 kDa heat shock protein, mitochondrial	0.311713	0.778507	1	16.8341	16.2048	0.62928	11.9615	26.6552	53	51	High
443	CAT	P04040	P04040	CATA_HUMAN	Catalase	0.311768	0.778507	1	17.5428	18.0805	-0.537686	13.5262	7.32195	53	55	High
1995	NUP98	P52948	P52948	NUP98_HUMAN	Nuclear pore complex protein Nup98-Nup96	0.31214	0.778507	1	5.11288	3.52996	1.58293	65.2853	52.3372	40	37	High
2591	RRM2B	Q7LG56	Q7LG56	RIR2B_HUMAN	Ribonucleoside-diphosphate reductase subunit M2 B	0.312684	0.778507	1	9.63883	6.88178	2.75706	73.6081	74.581	37	37	High
77	ADRM1	Q16186	Q16186	ADRM1_HUMAN	Proteasomal ubiquitin receptor ADRM1	0.312702	0.778507	1	15.5554	15.88	-0.324668	36.8856	37.2545	48	49	High
579	COG2	Q14746	Q14746	COG2_HUMAN	Conserved oligomeric Golgi complex subunit 2	0.31299	0.778507	1	5.29307	3.57358	1.71949	64.0789	53.5249	17	11	High
922	ENO2	P06733;P09104;P06733;P09104;P13929;P09104	P13929;P06733;P09104;P13929;P06733;P09104;P09104	ENOA_HUMAN;ENOG_HUMAN;ENOA_HUMAN;ENOB_HUMAN;ENOG_HUMAN;ENOG_HUMAN	Alpha-enolase;Alpha-enolase;Gamma-enolase	0.313585	0.778507	1	10.3031	13.154	-2.85092	90.9352	71.7562	30	40	High
724	DCTD	P32321	P32321	DCTD_HUMAN	Deoxycytidylate deaminase	0.314264	0.778507	1	1.89164	2.98784	-1.0962	25.1648	37.2978	7	11	High
2185	PLS3	P13796;P13797;P13797;P13797;Q14651	P13797;P13796;P13797;Q14651;P13797	PLSL_HUMAN;PLST_HUMAN;PLST_HUMAN;PLSI_HUMAN;PLST_HUMAN	Plastin-2;Plastin-3;Plastin-3	0.314597	0.778507	1	20.1792	19.8998	0.279434	8.14892	15.6176	55	56	High
1421	IGHV3OR16-9	A0A0B4J2B5	A0A0B4J2B5	A0A0B4J2B5_HUMAN	Immunoglobulin heavy variable 3/OR16-9 (non-functional) (Fragment)	0.314602	0.778507	1	24.1424	23.9039	0.238422	2.10446	1.5996	55	56	High
3163	UBA2	Q9UBT2	Q9UBT2	SAE2_HUMAN	SUMO-activating enzyme subunit 2	0.314657	0.778507	1	3.75407	2.36843	1.38564	46.5059	34.303	13	8	High
1742	MAPKAPK5	Q8IW41	Q8IW41	MAPK5_HUMAN	MAP kinase-activated protein kinase 5	0.315906	0.778507	1	4.0639	5.54704	-1.48313	54.5068	66.3101	13	18	High
1111	GBP4	Q6ZN66;Q96PP9;Q8N8V2;Q96PP9;Q96PP9	Q96PP9;Q6ZN66;Q96PP9;Q8N8V2;Q96PP9	GBP4_HUMAN;GBP6_HUMAN;GBP4_HUMAN;GBP7_HUMAN;GBP4_HUMAN	Guanylate-binding protein 6;Guanylate-binding protein 7;Guanylate-binding protein 4	0.315973	0.778507	1	8.52554	9.12228	-0.59674	71.5624	73.7083	28	30	High
1311	HNRNPH1	P31942;P31943;P55795;P31943;P31943;P52597;P55795;P31943;P55795	P31942;P31943;P55795;P31943;P52597;P31943;P55795;P31943;P55795	HNRH1_HUMAN;HNRH2_HUMAN;HNRH3_HUMAN;HNRH1_HUMAN;HNRH1_HUMAN;HNRH2_HUMAN;HNRPF_HUMAN;HNRH1_HUMAN;HNRH2_HUMAN	Heterogeneous nuclear ribonucleoprotein H3;Heterogeneous nuclear ribonucleoprotein H;Heterogeneous nuclear ribonucleoprotein H;Heterogeneous nuclear ribonucleoprotein H	0.315973	0.778507	1	9.02912	11.317	-2.28787	102.205	92.5542	25	33	High
1994	NUP93	Q8N1F7	Q8N1F7	NUP93_HUMAN	Nuclear pore complex protein Nup93	0.317057	0.778507	1	5.37968	6.12891	-0.749234	60.7869	68.9471	16	11	High
372	C1QBP	Q07021	Q07021	C1QBP_HUMAN	Complement component 1 Q subcomponent-binding protein, mitochondrial	0.317341	0.778507	1	2.94241	4.28049	-1.33808	39.7969	51.1982	10	15	High
3109	TRAPPC6B	Q86SZ2	Q86SZ2	TPC6B_HUMAN	Trafficking protein particle complex subunit 6B	0.317341	0.778507	1	2.87817	4.21858	-1.34041	38.0295	49.7485	10	15	High
3115	TRIM29	Q14134	Q14134	TRI29_HUMAN	Tripartite motif-containing protein 29	0.31736	0.778507	1	17.1569	17.3344	-0.177496	24.2588	24.3465	51	52	High
1428	IGHV6-1	A0A0B4J1U7	A0A0B4J1U7	HV601_HUMAN	Immunoglobulin heavy variable 6-1	0.317449	0.778507	1	22.526	22.3451	0.180966	1.38529	1.13646	55	56	High
2085	PDIA3	P30101	P30101	PDIA3_HUMAN	Protein disulfide-isomerase A3	0.317449	0.778507	1	22.0272	22.2016	-0.1744	1.15828	1.16517	54	56	High
779	DLGAP4	Q9Y2H0	Q9Y2H0	DLGP4_HUMAN	Disks large-associated protein 4	0.317463	0.778507	1	9.44231	10.9195	-1.4772	81.7102	79.3233	29	34	High
2353	PTK2	Q05397	Q05397	FAK1_HUMAN	Focal adhesion kinase 1	0.317616	0.778507	1	2.97928	1.82956	1.14972	40.8372	28.4751	20	21	High
436	CASP10	Q92851	Q92851	CASPA_HUMAN	Caspase-10	0.318126	0.778507	1	5.82462	7.52545	-1.70083	65.6987	71.8431	19	25	High
2806	SNF8	Q96H20	Q96H20	SNF8_HUMAN	Vacuolar-sorting protein SNF8	0.318154	0.778507	1	14.9086	14.2494	0.659191	50.732	62.8601	45	43	High
2508	RPA1	P27694	P27694	RFA1_HUMAN	Replication protein A 70 kDa DNA-binding subunit	0.318669	0.778507	1	4.33456	3.1319	1.20265	51.2583	41.0132	18	24	High
2609	S100A16	Q96FQ6	Q96FQ6	S10AG_HUMAN	Protein S100-A16	0.318829	0.778507	1	7.39853	8.34094	-0.942412	67.3693	71.3108	25	28	High
2702	SERPINB12	Q96P63	Q96P63	SPB12_HUMAN	Serpin B12	0.318844	0.778507	1	14.5283	12.3426	2.18569	55.0683	74.4017	44	38	High
1927	NIBAN1	Q9BZQ8	Q9BZQ8	NIBA1_HUMAN	Protein Niban 1	0.318868	0.778507	1	19.1807	18.7538	0.426862	7.79506	20.8829	54	55	High
2460	RBMXL1	P38159;Q96E39;Q96E39	P38159;Q96E39;Q96E39	RBMX_HUMAN;RMXL1_HUMAN;RMXL1_HUMAN	RNA-binding motif protein, X chromosome;RNA binding motif protein, X-linked-like-1	0.319501	0.778507	1	0.803848	0.277949	0.525899	11.4132	4.32632	43	38	High
2708	SERPINB6	P35237;P35237;P50452	P35237;P35237;P50452	SPB6_HUMAN;SPB6_HUMAN;SPB8_HUMAN	Serpin B6;Serpin B6	0.319717	0.778507	1	15.2625	16.4062	-1.14369	46.9201	33.8747	46	50	High
942	ERAP1	Q9NZ08	Q9NZ08	ERAP1_HUMAN	Endoplasmic reticulum aminopeptidase 1	0.320312	0.778507	1	19.7802	19.9593	-0.179129	7.84179	0.419369	54	56	High
1100	GAPDHS	O14556;O14556;P04406	O14556;O14556;P04406	G3PT_HUMAN;G3PT_HUMAN;G3P_HUMAN	Glyceraldehyde-3-phosphate dehydrogenase, testis-specific;Glyceraldehyde-3-phosphate dehydrogenase, testis-specific	0.320464	0.778507	1	5.53802	3.70252	1.83551	70.3089	57.2391	17	11	High
2016	OPTN	Q96CV9	Q96CV9	OPTN_HUMAN	Optineurin	0.321524	0.778507	1	7.37091	5.27129	2.09962	66.8546	59.8475	30	22	High
1965	NSUN2	Q08J23	Q08J23	NSUN2_HUMAN	RNA cytosine C(5)-methyltransferase NSUN2	0.32167	0.778507	1	0.259657	0	0.259657	3.70818	0	45	45	High
2165	PLCB2	Q00722	Q00722	PLCB2_HUMAN	1-phosphatidylinositol 4,5-bisphosphate phosphodiesterase beta-2	0.32167	0.778507	1	0.276553	0	0.276553	4.2065	0	23	17	High
3037	TMED2	Q15363	Q15363	TMED2_HUMAN	Transmembrane emp24 domain-containing protein 2	0.321683	0.778507	1	13.8504	12.072	1.77844	61.2857	76.3641	42	37	High
830	DTD1	Q8TEA8	Q8TEA8	DTD1_HUMAN	D-aminoacyl-tRNA deacylase 1	0.322197	0.778507	1	8.87457	9.48902	-0.614449	72.2577	74.1486	29	31	High
1924	NFKB2	Q00653	Q00653	NFKB2_HUMAN	Nuclear factor NF-kappa-B p100 subunit	0.322568	0.778507	1	11.9007	12.4762	-0.575494	64.9336	63.7428	48	42	High
211	ARF5	P18085;P84085;P84085	P61204;P84085;P18085;P84077;P84085	ARF4_HUMAN;ARF5_HUMAN;ARF5_HUMAN	ADP-ribosylation factor 4;ADP-ribosylation factor 5	0.322597	0.778507	1	16.0791	15.3171	0.762042	32.6314	46.1807	49	47	High
431	CARHSP1	Q9Y2V2	Q9Y2V2	CHSP1_HUMAN	Calcium-regulated heat-stable protein 1	0.323065	0.778507	1	17.8038	17.6982	0.105586	25.9926	31.9614	51	51	High
3272	WDFY1	Q8IWB7	Q8IWB7	WDFY1_HUMAN	WD repeat and FYVE domain-containing protein 1	0.323143	0.778507	1	5.27998	6.70532	-1.42534	58.659	65.8417	18	23	High
470	CCT7	Q99832	Q99832	TCPH_HUMAN	T-complex protein 1 subunit eta	0.323188	0.778507	1	19.697	19.5419	0.1551	8.02358	14.9186	54	54	High
2018	ORM1	P02763;P02763;P19652	P02763;P19652;P02763	A1AG1_HUMAN;A1AG1_HUMAN;A1AG2_HUMAN	Alpha-1-acid glycoprotein 1;Alpha-1-acid glycoprotein 1	0.323188	0.778507	1	18.6286	17.5482	1.08043	1.41527	18.5241	38	39	High
198	APOH	P02749	P02749	APOH_HUMAN	Beta-2-glycoprotein 1	0.323193	0.778507	1	20.4726	20.6408	-0.168176	0.997614	0.799733	55	56	High
1129	GGCT	O75223	O75223	GGCT_HUMAN	Gamma-glutamylcyclotransferase	0.323193	0.778507	1	19.933	19.978	-0.0449514	0.877772	0.738211	55	56	High
836	DUSP3	P51452	P51452	DUS3_HUMAN	Dual specificity protein phosphatase 3	0.323691	0.778507	1	8.66137	9.54607	-0.884704	68.6882	69.8788	29	32	High
340	BIN1	O00499;O00499;Q9UBW5	O00499;O00499;Q9UBW5;P49418	BIN1_HUMAN;BIN1_HUMAN;BIN2_HUMAN	Myc box-dependent-interacting protein 1;Myc box-dependent-interacting protein 1	0.323961	0.778507	1	4.50048	5.71614	-1.21566	55.2113	65.1777	15	19	High
2593	RTCA	O00442	O00442	RTCA_HUMAN	RNA 3'-terminal phosphate cyclase	0.324628	0.778507	1	5.45231	6.66878	-1.21647	62.4406	70.1756	54	51	High
2188	PML	P29590	P29590	PML_HUMAN	Protein PML	0.324644	0.778507	1	6.4839	7.82157	-1.33767	75.4056	83.5445	54	53	High
3128	TSPO	P30536	P30536	TSPO_HUMAN	Translocator protein	0.324644	0.778507	1	6.11539	7.44886	-1.33346	67.1978	75.5351	20	24	High
2677	SELENOH	Q8IZQ5	Q8IZQ5	SELH_HUMAN	Selenoprotein H	0.324714	0.778507	1	3.43523	4.77253	-1.3373	43.2217	53.4818	12	17	High
177	AP2B1	P63010;P63010;Q10567	P63010;Q10567;P63010	AP2B1_HUMAN;AP1B1_HUMAN;AP2B1_HUMAN	AP-2 complex subunit beta;AP-2 complex subunit beta	0.325095	0.778507	1	12.9645	13.1529	-0.188333	58.6843	58.9492	41	42	High
759	DGKA	P23743	P23743	DGKA_HUMAN	Diacylglycerol kinase alpha	0.325222	0.778507	1	14.9314	15.4452	-0.513819	44.8124	40.8963	46	48	High
184	APCS	P02743	P02743	SAMP_HUMAN	Serum amyloid P-component	0.325502	0.778507	1	13.8221	12.3185	1.50362	49.7004	62.6304	44	40	High
353	BPNT1	O95861	O95861	BPNT1_HUMAN	3'(2'),5'-bisphosphate nucleotidase 1	0.32603	0.778507	1	17.8391	17.7023	0.136789	19.1148	24.8972	52	52	High
594	COMT	P21964	P21964	COMT_HUMAN	Catechol O-methyltransferase	0.326053	0.778507	1	19.0518	18.5472	0.504622	14.5355	27.2638	53	52	High
2556	RPS10	P46783	P46783	RS10_HUMAN	40S ribosomal protein S10	0.326475	0.778507	1	9.26745	10.202	-0.934508	91.4151	92.0788	47	46	High
2047	PAK2	Q13153;Q13177;Q13177	Q13153;Q13177;O75914;Q13177	PAK1_HUMAN;PAK2_HUMAN;PAK2_HUMAN	Serine/threonine-protein kinase PAK 1;Serine/threonine-protein kinase PAK 2	0.326846	0.778507	1	14.4238	14.4761	-0.0523082	53.8559	58.921	54	56	High
2455	RBM14	Q96PK6	Q96PK6	RBM14_HUMAN	RNA-binding protein 14	0.327706	0.778507	1	2.06494	3.18164	-1.11671	29.9176	42.294	54	52	High
519	CHI3L1	P36222	P36222	CH3L1_HUMAN	Chitinase-3-like protein 1	0.328211	0.778507	1	7.00357	5.59112	1.41245	69.908	62.3471	23	19	High
435	CASP1	P29466	P29466	CASP1_HUMAN	Caspase-1	0.328521	0.778507	1	15.9334	16.6908	-0.757391	44.304	34.5343	47	50	High
3220	USP5	P45974	P45974	UBP5_HUMAN	Ubiquitin carboxyl-terminal hydrolase 5	0.328944	0.778507	1	17.9485	17.7873	0.161188	19.5637	25.2573	52	52	High
126	ALDH3A1	P30838;P30838;P43353;P51648	P30838;P43353;P30838;P51648;P48448	AL3A1_HUMAN;AL3A1_HUMAN;AL3A2_HUMAN;AL3B1_HUMAN	Aldehyde dehydrogenase, dimeric NADP-preferring;Aldehyde dehydrogenase, dimeric NADP-preferring	0.329004	0.778507	1	22.9392	23.0799	-0.140749	1.65624	2.33467	55	56	High
1996	NXN	Q6DKJ4	Q6DKJ4	NXN_HUMAN	Nucleoredoxin	0.32932	0.778507	1	12.323	11.5177	0.805307	58.2937	69.7617	41	39	High
2443	RAP1B	O95716;P61224;P62834;P61224;P61224;P62834	P62834;P61224;O95716;A6NIZ1;P61224;A6NIZ1;P62834;P61224	RAB3D_HUMAN;RAP1A_HUMAN;RAP1B_HUMAN;RAP1B_HUMAN;RAP1A_HUMAN;RAP1B_HUMAN	Ras-related protein Rab-3D;Ras-related protein Rap-1b;Ras-related protein Rap-1b	0.329427	0.778507	1	5.53568	6.55554	-1.01986	64.4545	73.2137	18	15	High
3045	TMEM132C	Q8N3T6	Q8N3T6	T132C_HUMAN	Transmembrane protein 132C	0.329522	0.778507	1	10.7582	11.7907	-1.03251	95.3646	110.496	31	32	High
987	FAM107B	Q9H098	Q9H098	F107B_HUMAN	Protein FAM107B	0.329951	0.778507	1	2.88863	3.90647	-1.01784	38.3339	51.5312	10	13	High
2064	PCBD1	P61457;P61457;Q9H0N5	P61457;P61457;Q9H0N5	PHS_HUMAN;PHS2_HUMAN;PHS_HUMAN	Pterin-4-alpha-carbinolamine dehydratase;Pterin-4-alpha-carbinolamine dehydratase	0.330155	0.778507	1	12.6468	11.6572	0.989504	67.0578	71.4103	55	55	High
2083	PDHA1	P08559	P08559;P29803	ODPA_HUMAN	Pyruvate dehydrogenase E1 component subunit alpha, somatic form, mitochondrial	0.330269	0.778507	1	6.61472	8.04373	-1.42901	67.1819	70.9928	23	18	High
444	CBR1	O75828;P16152;P16152	P16152;O75828;P16152	CBR1_HUMAN;CBR3_HUMAN;CBR1_HUMAN	Carbonyl reductase [NADPH] 3;Carbonyl reductase [NADPH] 1	0.330457	0.778507	1	20.5454	20.0655	0.479964	8.57137	23.6704	54	53	High
2754	SIAE	Q9HAT2	Q9HAT2	SIAE_HUMAN	Sialate O-acetylesterase	0.330457	0.778507	1	17.7492	18.3349	-0.585643	18.9467	6.4799	52	55	High
1962	NSDHL	Q15738	Q15738	NSDHL_HUMAN	Sterol-4-alpha-carboxylate 3-dehydrogenase, decarboxylating	0.330547	0.778507	1	0	0.271676	-0.271676	0	4.13324	55	54	High
2588	RRAGB	Q5VZM2	Q5VZM2	RRAGB_HUMAN	Ras-related GTP-binding protein B	0.330547	0.778507	1	0	0.324615	-0.324615	0	5.901	13	17	High
900	EIF4H	Q15056	Q15056	IF4H_HUMAN	Eukaryotic translation initiation factor 4H	0.33193	0.778997	1	19.533	19.4073	0.125726	8.30766	15.8007	54	54	High
277	ATP1B1	P05026	P05026	AT1B1_HUMAN	Sodium/potassium-transporting ATPase subunit beta-1	0.331935	0.778997	1	19.9408	20.1835	-0.242682	0.977646	0.475071	55	56	High
406	CALR	P27797	P27797	CALR_HUMAN	Calreticulin	0.331935	0.778997	1	20.2455	20.3958	-0.150282	0.663124	0.565235	55	56	High
1548	KIF5A	O60282;P33176;Q12840;P33176;Q12840;Q12840	O60282;P33176;Q12840;P33176;Q12840;Q12840	KIF5A_HUMAN;KIF5C_HUMAN;KINH_HUMAN;KIF5A_HUMAN;KINH_HUMAN;KIF5A_HUMAN	Kinesin heavy chain isoform 5C;Kinesin-1 heavy chain;Kinesin heavy chain isoform 5A	0.331935	0.778997	1	22.0001	21.8434	0.15661	1.03249	10.1198	55	55	High
2156	PKP3	Q9Y446	Q9Y446	PKP3_HUMAN	Plakophilin-3	0.332181	0.779022	1	8.47369	8.96173	-0.488039	76.4517	82.1401	55	56	High
3150	TXLNA	P40222	P40222	TXLNA_HUMAN	Alpha-taxilin	0.332425	0.779041	1	3.87576	5.06043	-1.18467	49.6588	60.0409	13	17	High
1352	HSPH1	O95757;Q92598;P34932;Q92598;Q92598	O95757;Q92598;P34932;Q92598;Q92598	HS105_HUMAN;HS74L_HUMAN;HS105_HUMAN;HSP74_HUMAN;HS105_HUMAN	Heat shock 70 kDa protein 4L;Heat shock 70 kDa protein 4;Heat shock protein 105 kDa	0.332943	0.779068	1	8.81955	6.74877	2.07078	66.2715	66.7196	30	23	High
1362	IDE	P14735	P14735	IDE_HUMAN	Insulin-degrading enzyme	0.333123	0.779068	1	12.2592	10.2089	2.0503	63.1484	74.2026	39	33	High
314	B3GNT7	Q8NFL0	Q8NFL0	B3GN7_HUMAN	UDP-GlcNAc:betaGal beta-1,3-N-acetylglucosaminyltransferase 7	0.333393	0.779068	1	9.05773	6.84388	2.21384	75.4821	74.1193	29	22	High
1840	MUC5B	P98088;Q9HC84;Q9HC84	P98088;Q02817;Q9HC84;Q9HC84	MUC5A_HUMAN;MUC5B_HUMAN;MUC5B_HUMAN	Mucin-5AC;Mucin-5B	0.333715	0.779068	1	4.38326	3.1643	1.21896	70.2096	53.3346	12	9	High
193	APOB	P04114	P04114	APOB_HUMAN	Apolipoprotein B-100	0.333853	0.779068	1	15.0747	15.9493	-0.874633	52.165	44.1505	45	48	High
3021	TIMP2	P16035	P16035	TIMP2_HUMAN	Metalloproteinase inhibitor 2	0.334882	0.779328	1	18.6834	18.5385	0.144905	0.917391	0.888219	55	56	High
3313	ZG16B	Q96DA0	Q96DA0	ZG16B_HUMAN	Zymogen granule protein 16 homolog B	0.334882	0.779328	1	25.6337	25.2813	0.352436	1.44927	2.21744	55	56	High
3103	TRAJ17	A0A075B6W8	A0A075B6W8	A0A075B6W8_HUMAN	T cell receptor alpha joining 17 (Fragment)	0.33495	0.779328	1	7.55445	5.90622	1.64823	82.987	70.1038	23	19	High
391	C8orf33	Q9H7E9	Q9H7E9	CH033_HUMAN	UPF0488 protein C8orf33	0.335144	0.779328	1	2.20988	3.30898	-1.0991	29.3009	40.9978	8	12	High
2550	RPL9P9	P32969	P32969	RL9_HUMAN	60S ribosomal protein L9	0.335886	0.779843	1	10.9423	9.26258	1.67973	64.7349	70.7147	23	25	High
3173	UBE2L6	O14933	O14933	UB2L6_HUMAN	Ubiquitin/ISG15-conjugating enzyme E2 L6	0.336201	0.779843	1	5.24717	3.94182	1.30535	62.8972	52.5218	17	13	High
2371	PUDP	Q08623	Q08623	HDHD1_HUMAN	Pseudouridine-5'-phosphatase	0.336211	0.779843	1	3.97834	2.75997	1.21837	52.4353	40.6893	13	10	High
1119	GCNT3	O95395	O95395	GCNT3_HUMAN	Beta-1,3-galactosyl-O-glycosyl-glycoprotein beta-1,6-N-acetylglucosaminyltransferase 3	0.337826	0.779843	1	17.2099	17.3188	-0.108837	18.1623	11.997	52	54	High
550	CLIC1	O00299	O00299	CLIC1_HUMAN	Chloride intracellular channel protein 1	0.337847	0.779843	1	22.2557	22.2861	-0.0304251	0.743272	1.02376	55	56	High
3162	UBA1	P22314	P22314	UBA1_HUMAN	Ubiquitin-like modifier-activating enzyme 1	0.337847	0.779843	1	20.5956	20.391	0.20457	1.10503	8.47058	55	55	High
2429	RACK1	P63244	P63244	RACK1_HUMAN	Receptor of activated protein C kinase 1	0.337847	0.779843	1	19.2727	19.5361	-0.26345	0.90783	0.361943	12	9	High
1880	NAPA	P54920	P54920	SNAA_HUMAN	Alpha-soluble NSF attachment protein	0.338306	0.779843	1	15.1837	13.9542	1.22948	34.6388	48.9127	14	12	High
1741	MAPKAPK3	P49137;Q16644;Q16644	Q16644;Q96PN8;P49137;O43930;P51817;Q16644	MAPK2_HUMAN;MAPK3_HUMAN;MAPK3_HUMAN	MAP kinase-activated protein kinase 2;MAP kinase-activated protein kinase 3	0.338331	0.779843	1	3.06054	4.16296	-1.10242	38.2572	48.3444	11	15	High
832	DTX3L	Q8TDB6	Q8TDB6	DTX3L_HUMAN	E3 ubiquitin-protein ligase DTX3L	0.338485	0.779843	1	9.5791	11.2679	-1.6888	72.6947	66.6722	31	37	High
549	CLEC3B	P05452	P05452	TETN_HUMAN	Tetranectin	0.338614	0.779843	1	15.2448	14.9239	0.32091	35.379	44.0662	48	47	High
1143	GLUD1	P00367;P00367;P49448	P00367;P49448;P00367;P49448	DHE3_HUMAN;DHE3_HUMAN;DHE4_HUMAN	Glutamate dehydrogenase 1, mitochondrial;Glutamate dehydrogenase 1, mitochondrial	0.339183	0.779843	1	10.6006	12.9533	-2.35271	83.0016	69.168	32	40	High
2547	RPL7	P18124	P18124	RL7_HUMAN	60S ribosomal protein L7	0.339191	0.779843	1	14.2306	14.7396	-0.508999	52.105	48.6023	39	46	High
940	EPS8L2	Q9H6S3	Q9H6S3	ES8L2_HUMAN	Epidermal growth factor receptor kinase substrate 8-like protein 2	0.339325	0.779843	1	19.4506	19.0161	0.434447	7.93778	21.4747	54	53	High
2753	SHTN1	A0MZ66	A0MZ66	SHOT1_HUMAN	Shootin-1	0.339617	0.779843	1	15.7013	15.0818	0.619434	43.5208	57.2853	47	45	High
2041	PADI4	Q9UM07	Q9UM07	PADI4_HUMAN	Protein-arginine deiminase type-4	0.339862	0.779843	1	4.01204	5.94002	-1.92798	59.0319	70.3507	54	55	High
1444	IGLC7	A0M8Q6;A0M8Q6;B9A064;A0M8Q6;P15814	A0M8Q6;P0CF74;P0DOY2;B9A064;P0CG04;A0M8Q6;P15814;P0CF74;A0M8Q6	IGLC7_HUMAN;IGLC7_HUMAN;IGLL5_HUMAN;IGLC7_HUMAN;IGLL1_HUMAN	Immunoglobulin lambda constant 7;Immunoglobulin lambda constant 7;Immunoglobulin lambda constant 7	0.340234	0.779843	1	16.688	17.4174	-0.729436	56.9693	38.4491	46	50	High
2217	PPM1A	O75688;P35813;P35813	O75688;P35813;O75688;P35813	PPM1A_HUMAN;PPM1B_HUMAN;PPM1A_HUMAN	Protein phosphatase 1B;Protein phosphatase 1A	0.340332	0.779843	1	13.1615	13.6415	-0.47999	60.3887	57.4813	31	29	High
410	CAMK2G	Q13555;Q13555;Q13557;Q13555;Q13557;Q9UQM7	Q13555;Q13555;Q13557;Q13554;Q9UQM7;Q13555;Q13557;Q13554	KCC2G_HUMAN;KCC2D_HUMAN;KCC2G_HUMAN;KCC2A_HUMAN;KCC2D_HUMAN;KCC2G_HUMAN	Calcium/calmodulin-dependent protein kinase type II subunit gamma;Calcium/calmodulin-dependent protein kinase type II subunit gamma;Calcium/calmodulin-dependent protein kinase type II subunit gamma	0.34075	0.779843	1	2.31517	3.32351	-1.00834	32.1706	46.0952	8	11	High
284	ATP5F1B	P06576	P06576	ATPB_HUMAN	ATP synthase subunit beta, mitochondrial	0.340828	0.779843	1	19.6391	19.789	-0.149886	0.652143	0.581791	55	56	High
1763	MDH1	P40925	P40925	MDHC_HUMAN	Malate dehydrogenase, cytoplasmic	0.340828	0.779843	1	22.1391	22.2746	-0.135577	1.08297	1.37592	55	56	High
1764	MDH2	P40926	P40926	MDHM_HUMAN	Malate dehydrogenase, mitochondrial	0.340828	0.779843	1	19.4671	19.642	-0.174945	0.714757	0.568124	55	56	High
105	AK3	Q9UIJ7	Q9UIJ7	KAD3_HUMAN	GTP:AMP phosphotransferase AK3, mitochondrial	0.341034	0.779843	1	10.5738	12.072	-1.49823	82.33	76.607	32	37	High
2993	TENT4B	Q8NDF8	Q8NDF8	PAPD5_HUMAN	Terminal nucleotidyltransferase 4B	0.342198	0.780592	1	13.6774	15.1005	-1.42313	101.917	94.3526	36	40	High
426	CAPS	Q13938	Q13938	CAYP1_HUMAN	Calcyphosin	0.342239	0.780592	1	12.8862	10.7457	2.14054	69.8592	82.4691	39	33	High
70	ADH7	P40394	P40394	ADH7_HUMAN	All-trans-retinol dehydrogenase [NAD(+)] ADH7	0.342324	0.780592	1	21.0745	21.1618	-0.0872972	9.3327	9.78317	54	55	High
306	ATXN2L	Q8WWM7	Q8WWM7	ATX2L_HUMAN	Ataxin-2-like protein	0.342355	0.780592	1	3.18164	4.332	-1.15036	41.3549	52.378	11	15	High
268	ATG16L1	Q676U5	Q676U5	A16L1_HUMAN	Autophagy-related protein 16-1	0.342543	0.780592	1	4.95662	6.37258	-1.41596	61.1307	69.2085	16	21	High
102	AIMP2	Q13155	Q13155	AIMP2_HUMAN	Aminoacyl tRNA synthase complex-interacting multifunctional protein 2	0.343535	0.7809	1	10.1833	12.4864	-2.30311	82.3086	69.7941	31	39	High
1242	HAGH	Q16775	Q16775	GLO2_HUMAN	Hydroxyacylglutathione hydrolase, mitochondrial	0.343789	0.7809	1	17.5094	17.1467	0.362751	12.5999	23.4454	53	52	High
2338	PSME1	Q06323	Q06323	PSME1_HUMAN	Proteasome activator complex subunit 1	0.343822	0.7809	1	19.7825	19.6005	0.182006	8.04355	15.3769	54	55	High
240	ARL8A	Q96BM9;Q96BM9;Q9NVJ2	Q96BM9;Q9NVJ2;Q96BM9	ARL8A_HUMAN;ARL8A_HUMAN;ARL8B_HUMAN	ADP-ribosylation factor-like protein 8A;ADP-ribosylation factor-like protein 8A	0.344139	0.7809	1	3.24975	4.53547	-1.28572	48.5165	62.9543	10	14	High
761	DHRS11	Q6UWP2	Q6UWP2	DHR11_HUMAN	Dehydrogenase/reductase SDR family member 11	0.344334	0.7809	1	6.70311	5.07688	1.62623	74.2999	65.8857	21	16	High
2226	PPP1R12A	O14974	O14974	MYPT1_HUMAN	Protein phosphatase 1 regulatory subunit 12A	0.345267	0.781976	1	5.25138	6.44931	-1.19792	57.9666	65.616	26	31	High
209	ARCN1	P48444	P48444	COPD_HUMAN	Coatomer subunit delta	0.345295	0.781976	1	17.488	17.6254	-0.137394	18.7394	18.7428	52	53	High
780	DLST	P36957	P36957	ODO2_HUMAN	Dihydrolipoyllysine-residue succinyltransferase component of 2-oxoglutarate dehydrogenase complex, mitochondrial	0.345977	0.781976	1	13.139	13.4081	-0.26904	60.5992	61.4867	41	42	High
1852	MYH11	A7E2Y1;P35579;P35580;P35749;Q7Z406;P35579;P35580;P35749;P35579;P35580;P35749;Q7Z406;P35579;P35749;P35579;P35749;Q7Z406;P35580;P35749;Q7Z406;P35749;P35749;Q7Z406	P35580;Q9Y623;P12883;Q7Z406;Q9UKX2;P13535;A7E2Y1;P35749;P35579;P13533;Q9UKX3;P11055;P12882;P35580;P35749;P35579;P35580;Q7Z406;P35749;P35579;P35749;P35579;Q7Z406;P35749;P35579;P35580;Q7Z406;P35749;P35749;Q7Z406;P35749	MYH10_HUMAN;MYH11_HUMAN;MYH14_HUMAN;MYH7B_HUMAN;MYH9_HUMAN;MYH10_HUMAN;MYH11_HUMAN;MYH9_HUMAN;MYH10_HUMAN;MYH11_HUMAN;MYH14_HUMAN;MYH9_HUMAN;MYH11_HUMAN;MYH9_HUMAN;MYH11_HUMAN;MYH14_HUMAN;MYH9_HUMAN;MYH10_HUMAN;MYH11_HUMAN;MYH14_HUMAN;MYH11_HUMAN;MYH11_HUMAN;MYH14_HUMAN	Myosin-7B;Myosin-9;Myosin-9;Myosin-9;Myosin-9;Myosin-10;Myosin-11;Myosin-11	0.346096	0.781976	1	10.3682	11.1644	-0.796264	58.5817	55.6439	36	39	High
2362	PTPN1	P18031	P18031	PTN1_HUMAN	Tyrosine-protein phosphatase non-receptor type 1	0.3462	0.781976	1	2.06455	3.15265	-1.0881	29.8284	41.496	46	42	High
409	CAMK2D	Q13555;Q13557;Q13555;Q13557;Q9UQM7;Q13557;Q13557;Q9UQM7	Q13555;Q13557;Q13554;Q9UQM7;Q13555;Q13557;Q13554;Q13557;Q9UQM7;Q13557	KCC2D_HUMAN;KCC2G_HUMAN;KCC2A_HUMAN;KCC2D_HUMAN;KCC2G_HUMAN;KCC2D_HUMAN;KCC2A_HUMAN;KCC2D_HUMAN	Calcium/calmodulin-dependent protein kinase type II subunit gamma;Calcium/calmodulin-dependent protein kinase type II subunit gamma;Calcium/calmodulin-dependent protein kinase type II subunit delta;Calcium/calmodulin-dependent protein kinase type II subunit delta	0.346383	0.781976	1	14.7587	13.0539	1.70479	50.1766	76.0778	45	39	High
1207	GSN	P06396	P06396	GELS_HUMAN	Gelsolin	0.346841	0.781976	1	24.2473	24.3496	-0.102348	0.243899	0.203477	55	56	High
2518	RPL15	P61313	P61313	RL15_HUMAN	60S ribosomal protein L15	0.347501	0.781976	1	13.1122	13.9427	-0.830506	66.0763	60.4558	50	47	High
1608	KRT80	P05787;P08729;P19013;Q6KB66;Q6KB66	P19013;P05787;P08729;Q6KB66;P14136;Q6KB66	K2C4_HUMAN;K2C7_HUMAN;K2C80_HUMAN;K2C8_HUMAN;K2C80_HUMAN	Keratin, type II cytoskeletal 8;Keratin, type II cytoskeletal 80	0.347621	0.781976	1	13.5211	10.9988	2.52231	47.1221	68.9593	44	36	High
1557	KLK14	Q9P0G3	Q9P0G3	KLK14_HUMAN	Kallikrein-14	0.348133	0.781976	1	7.41889	5.62397	1.79492	67.4833	62.956	25	19	High
635	CRISP3	P54108	P54108	CRIS3_HUMAN	Cysteine-rich secretory protein 3	0.348266	0.781976	1	16.8725	16.0795	0.792974	18.3889	27.4522	52	51	High
1263	HERC4	Q5GLZ8	Q5GLZ8	HERC4_HUMAN	Probable E3 ubiquitin-protein ligase HERC4	0.348361	0.781976	1	6.09148	4.81795	1.27353	61.2667	54.339	21	17	High
713	DAD1	P61803	P61803	DAD1_HUMAN	Dolichyl-diphosphooligosaccharide--protein glycosyltransferase subunit DAD1	0.348361	0.781976	1	5.23256	6.41572	-1.18316	62.4968	70.0568	17	21	High
3227	VAPB	O95292;O95292;Q9P0L0	O95292;Q9P0L0;O95292	VAPB_HUMAN;VAPA_HUMAN;VAPB_HUMAN	Vesicle-associated membrane protein-associated protein B/C;Vesicle-associated membrane protein-associated protein B/C	0.349115	0.783138	1	3.49769	4.99985	-1.50217	50.1015	63.8405	11	16	High
3091	TPM3	P06753;P06753;P07951;P09493;P67936;P06753;P07951;P67936;P06753;P67936	P06753;P07951;P09493;P06753;P67936;P07951;P09493;P06753;P67936;P06753;P67936	TPM3_HUMAN;TPM1_HUMAN;TPM2_HUMAN;TPM3_HUMAN;TPM4_HUMAN;TPM2_HUMAN;TPM3_HUMAN;TPM4_HUMAN;TPM3_HUMAN;TPM4_HUMAN	Tropomyosin alpha-3 chain;Tropomyosin alpha-3 chain;Tropomyosin alpha-3 chain;Tropomyosin alpha-3 chain	0.349814	0.783762	1	16.9599	16.8428	0.117098	17.8227	23.2932	52	52	High
627	CPPED1	Q9BRF8	Q9BRF8	CPPED_HUMAN	Serine/threonine-protein phosphatase CPPED1	0.349868	0.783762	1	19.2694	18.909	0.360433	7.60089	13.9042	54	54	High
2299	PSAT1	Q9Y617	Q9Y617	SERC_HUMAN	Phosphoserine aminotransferase	0.350649	0.784939	1	12.5034	10.1405	2.36289	65.9995	78.8412	32	33	High
746	DDX5	P17844;P17844;Q92841	P17844;P17844;Q92841	DDX5_HUMAN;DDX17_HUMAN;DDX5_HUMAN	Probable ATP-dependent RNA helicase DDX5;Probable ATP-dependent RNA helicase DDX5	0.351002	0.784939	1	5.06183	5.86888	-0.807049	58.6771	68.4774	17	19	High
1358	HYDIN	Q4G0P3	Q4G0P3	HYDIN_HUMAN	Hydrocephalus-inducing protein homolog	0.35133	0.784939	1	10.8332	9.54207	1.29117	80.4761	81.1618	33	30	High
458	CCDC88B	A6NC98	A6NC98	CC88B_HUMAN	Coiled-coil domain-containing protein 88B	0.351583	0.784939	1	6.78424	7.76354	-0.979299	70.4259	76.4563	22	25	High
553	CLIC6	Q96NY7	Q96NY7	CLIC6_HUMAN	Chloride intracellular channel protein 6	0.352058	0.784939	1	15.0756	15.0176	0.0579536	39.8759	44.2775	47	47	High
2174	PLEKHF2	Q9H8W4	Q9H8W4	PKHF2_HUMAN	Pleckstrin homology domain-containing family F member 2	0.352623	0.785273	1	10.064	10.1344	-0.070393	74.5496	78.7907	11	19	High
1677	LPP	Q93052	Q93052	LPP_HUMAN	Lipoma-preferred partner	0.352828	0.785273	1	6.17744	7.58967	-1.41223	68.1632	72.9942	20	25	High
2108	PFN1	P07737	P07737	PROF1_HUMAN	Profilin-1	0.352921	0.785273	1	23.4048	23.5641	-0.159305	1.13779	0.966243	55	54	High
3223	UVRAG	Q9P2Y5	Q9P2Y5	UVRAG_HUMAN	UV radiation resistance-associated gene protein	0.353231	0.785434	1	6.09442	4.75238	1.34204	85.0567	69.5195	17	14	High
3125	TSNAX	Q99598	Q99598	TSNAX_HUMAN	Translin-associated protein X	0.354355	0.787059	1	14.2775	14.842	-0.564494	52.6475	49.4571	44	46	High
2648	SCYL1	Q96KG9	Q96KG9	SCYL1_HUMAN	N-terminal kinase-like protein	0.354655	0.787059	1	5.29079	4.02045	1.27034	58.9062	49.5106	18	14	High
208	ARAF	P10398	P10398	ARAF_HUMAN	Serine/threonine-protein kinase A-Raf	0.354677	0.787059	1	5.58843	4.72369	0.864743	60.41	52.3581	19	17	High
1504	IRF6	O14896	O14896	IRF6_HUMAN	Interferon regulatory factor 6	0.355894	0.788857	1	5.50613	6.73412	-1.22799	63.6269	71.6125	18	22	High
2744	SH3GLB2	Q9NR46;Q9NR46;Q9Y371	Q9NR46;Q9NR46;Q9Y371	SHLB2_HUMAN;SHLB1_HUMAN;SHLB2_HUMAN	Endophilin-B2;Endophilin-B2	0.355965	0.788857	1	19.0025	18.2688	0.733703	7.88383	27.2171	54	52	High
1068	FUBP1	Q96AE4	Q96AE4	FUBP1_HUMAN	Far upstream element-binding protein 1	0.357348	0.791064	1	7.16746	9.08105	-1.91359	73.09	73.3129	23	30	High
1120	GDA	Q9Y2T3	Q9Y2T3	GUAD_HUMAN	Guanine deaminase	0.35768	0.791064	1	3.60198	2.45032	1.15166	47.6943	36.7378	12	8	High
1333	HSD17B12	Q53GQ0	Q53GQ0	DHB12_HUMAN	Very-long-chain 3-oxoacyl-CoA reductase	0.35768	0.791064	1	3.76256	2.531	1.23156	51.9139	39.2166	12	8	High
1926	NHP2	Q9NX24	Q9NX24	NHP2_HUMAN	H/ACA ribonucleoprotein complex subunit 2	0.358755	0.792245	1	3.39315	4.58863	-1.19548	47.1458	58.8286	54	53	High
309	AZU1	P20160	P20160	CAP7_HUMAN	Azurocidin	0.359064	0.792245	1	20.1054	20.1321	-0.0266246	11.0444	18.2406	54	54	High
1522	ITPA	Q9BY32	Q9BY32	ITPA_HUMAN	Inosine triphosphate pyrophosphatase	0.359174	0.792245	1	13.0258	9.83616	3.18968	65.4892	85.5701	40	30	High
1682	LRPPRC	P42704	P42704	LPPRC_HUMAN	Leucine-rich PPR motif-containing protein, mitochondrial	0.359979	0.793446	1	8.36568	9.89387	-1.52819	79.9664	80.8305	26	31	High
851	EEA1	Q15075	Q15075	EEA1_HUMAN	Early endosome antigen 1	0.361018	0.793446	1	3.75355	5.08704	-1.33349	46.5145	55.8437	13	18	High
301	ATP6V1E1	P36543	Q96A05;P36543	VATE1_HUMAN	V-type proton ATPase subunit E 1	0.361935	0.793446	1	17.9608	18.5078	-0.546904	40.9154	34.7967	49	51	High
407	CALU	O43852	O43852	CALU_HUMAN	Calumenin	0.362167	0.793446	1	20.3048	20.0533	0.251484	1.36214	1.60477	55	56	High
1018	FCAMR	Q8WWV6	Q8WWV6	FCAMR_HUMAN	High affinity immunoglobulin alpha and immunoglobulin mu Fc receptor	0.362167	0.793446	1	22.4637	22.2955	0.168138	1.03392	10.4157	55	55	High
1314	HNRNPK	P61978	P61978	HNRPK_HUMAN	Heterogeneous nuclear ribonucleoprotein K	0.362167	0.793446	1	19.1711	19.0471	0.124017	1.51931	7.82251	55	55	High
620	CPA4	Q9UI42	Q9UI42	CBPA4_HUMAN	Carboxypeptidase A4	0.362354	0.793446	1	12.3056	9.77455	2.53102	64.5881	79.4757	39	31	High
2527	RPL24	P83731	P83731	RL24_HUMAN	60S ribosomal protein L24	0.362707	0.793446	1	8.55246	9.76809	-1.21563	89.5128	90.7261	16	16	High
2283	PRPSAP2	O60256;O60256;Q14558	O60256;Q14558;O60256	KPRB_HUMAN;KPRA_HUMAN;KPRB_HUMAN	Phosphoribosyl pyrophosphate synthase-associated protein 2;Phosphoribosyl pyrophosphate synthase-associated protein 2	0.362842	0.793446	1	8.6477	10.4301	-1.78244	73.8583	72.0047	15	8	High
2851	SPCS3	P61009	P61009	SPCS3_HUMAN	Signal peptidase complex subunit 3	0.363243	0.793798	1	16.359	15.1006	1.25836	27.5801	44.6823	50	47	High
2686	SEPTIN2	Q15019	Q15019	SEPT2_HUMAN	Septin-2	0.363711	0.794141	1	18.4102	18.5001	-0.0898719	13.3509	13.2321	53	54	High
389	C8B	P07358	P07358	CO8B_HUMAN	Complement component C8 beta chain	0.364121	0.794141	1	12.0215	10.5248	1.49665	66.7129	73.4353	38	34	High
760	DHRS1	Q96LJ7	Q96LJ7	DHRS1_HUMAN	Dehydrogenase/reductase SDR family member 1	0.364478	0.794141	1	4.37226	5.52502	-1.15276	52.2225	60.8101	15	19	High
1185	GPHN	Q9NQX3	Q9NQX3	GEPH_HUMAN	Gephyrin	0.364541	0.794141	1	13.482	13.7057	-0.223637	63.6202	64.1263	41	42	High
2829	SNX6	Q9UNH7;Q9UNH7;Q9Y5X3	Q9UNH7;Q9Y5X3;Q9UNH7	SNX6_HUMAN;SNX5_HUMAN;SNX6_HUMAN	Sorting nexin-6;Sorting nexin-6	0.365156	0.794141	1	17.4841	16.2115	1.27256	12.6443	38.9792	53	49	High
1646	LDHB	P00338;P07195;P00338;P07195;P07864;P07195	P07195;P00338;P07195;P07864;Q6ZMR3;P00338;P07195	LDHA_HUMAN;LDHB_HUMAN;LDHA_HUMAN;LDHB_HUMAN;LDHC_HUMAN;LDHB_HUMAN	L-lactate dehydrogenase A chain;L-lactate dehydrogenase A chain;L-lactate dehydrogenase B chain	0.365282	0.794141	1	20.5237	20.6424	-0.118741	0.766916	0.726465	55	56	High
2183	PLPBP	O94903	O94903	PLPHP_HUMAN	Pyridoxal phosphate homeostasis protein	0.365552	0.794141	1	12.7927	10.1518	2.64086	68.7921	84.9145	54	53	High
3093	TPMT	P51580	P51580	TPMT_HUMAN	Thiopurine S-methyltransferase	0.365704	0.794141	1	12.7248	10.6612	2.06357	62.1345	75.1039	40	34	High
2346	PTGDS	P41222	P41222	PTGDS_HUMAN	Prostaglandin-H2 D-isomerase	0.366277	0.794644	1	15.4855	14.8008	0.684732	55.0027	67.8276	44	44	High
1274	HK2	P19367;P52789;P52789	P52789;P19367;P52789	HXK1_HUMAN;HXK2_HUMAN;HXK2_HUMAN	Hexokinase-1;Hexokinase-2	0.366955	0.794873	1	2.66602	3.88633	-1.22031	42.6328	56.4342	8	12	High
20	ABI1	Q8IZP0	Q9NYB9;Q8IZP0	ABI1_HUMAN	Abl interactor 1	0.367213	0.794873	1	14.8776	15.4271	-0.549518	50.7839	46.9698	45	47	High
2413	RAB5B	P20339;P51148;P61020;P61020	P20339;P61020;P51148;P61020	RAB5A_HUMAN;RAB5B_HUMAN;RAB5C_HUMAN;RAB5B_HUMAN	Ras-related protein Rab-5A;Ras-related protein Rab-5B	0.367317	0.794873	1	11.4548	12.6924	-1.23763	82.9742	78.0769	52	50	High
528	CHMP2B	Q9UQN3	Q9UQN3	CHM2B_HUMAN	Charged multivesicular body protein 2b	0.368366	0.79599	1	13.2319	12.0882	1.14367	61.4569	76.973	41	37	High
359	BTD	P43251	P43251	BTD_HUMAN	Biotinidase	0.368413	0.79599	1	18.4435	18.893	-0.44953	13.8658	1.04314	53	56	High
805	DNM2	P50570;P50570;Q9UQ16	P50570;Q9UQ16;P50570	DYN2_HUMAN;DYN2_HUMAN;DYN3_HUMAN	Dynamin-2;Dynamin-2	0.368585	0.79599	1	15.254	14.8826	0.371343	46.7682	55.4049	46	45	High
2727	SF3B2	Q13435	Q13435	SF3B2_HUMAN	Splicing factor 3B subunit 2	0.369052	0.796476	1	4.7814	6.23517	-1.45377	62.3504	71.4718	15	20	High
2543	RPL38	P63173	P63173	RL38_HUMAN	60S ribosomal protein L38	0.369909	0.797285	1	10.8656	9.02218	1.84345	86.9121	89.5874	46	50	High
67	ADGRV1	Q8WXG9	Q8WXG9	AGRV1_HUMAN	Adhesion G-protein coupled receptor V1	0.371268	0.798376	1	14.3339	13.7943	0.539662	66.2344	66.3925	42	42	High
1660	LIMA1	Q9BT23;Q9UHB6;Q9UHB6	Q9UHB6;Q9BT23;Q9UHB6	LIMA1_HUMAN;LIMD2_HUMAN;LIMA1_HUMAN	LIM domain-containing protein 2;LIM domain and actin-binding protein 1	0.371558	0.798376	1	13.3936	13.6364	-0.242815	69.0017	69.7661	40	41	High
1007	FBL	P22087	P22087	FBRL_HUMAN	rRNA 2'-O-methyltransferase fibrillarin	0.37161	0.798376	1	7.60267	9.48392	-1.88125	70.9933	69.1713	25	32	High
2926	STT3B	Q8TCJ2	Q8TCJ2	STT3B_HUMAN	Dolichyl-diphosphooligosaccharide--protein glycosyltransferase subunit STT3B	0.371649	0.798376	1	3.72971	2.52736	1.20235	50.9465	39.1641	12	8	High
1932	NIPSNAP2	O75323;O75323;Q9BPW8	O75323;O75323;Q9BPW8	NIPS2_HUMAN;NIPS1_HUMAN;NIPS2_HUMAN	Protein NipSnap homolog 2;Protein NipSnap homolog 2	0.372676	0.798961	1	6.06771	7.22379	-1.15608	65.9777	71.0839	46	48	High
1987	NUDT3	O95989	O95989	NUDT3_HUMAN	Diphosphoinositol polyphosphate phosphohydrolase 1	0.372676	0.798961	1	7.24254	5.9128	1.32974	69.1701	64.2559	37	36	High
2958	SZRD1	Q7Z422	Q7Z422	SZRD1_HUMAN	SUZ domain-containing protein 1	0.37289	0.798961	1	3.23743	4.249	-1.01157	42.8888	55.3037	11	14	High
2862	SPTAN1	Q13813	Q13813	SPTN1_HUMAN	Spectrin alpha chain, non-erythrocytic 1	0.373107	0.798961	1	17.8564	18.0009	-0.144501	19.2915	19.2107	52	53	High
681	CTSO	P43234	P43234	CATO_HUMAN	Cathepsin O	0.374159	0.800178	1	12.5228	10.8342	1.68855	55.3515	66.7598	41	36	High
2581	RPS6	P62753	P62753	RS6_HUMAN	40S ribosomal protein S6	0.374159	0.800178	1	13.8613	10.899	2.96231	55.0373	78.4982	19	20	High
2144	PIP4K2C	Q8TBX8	Q8TBX8	PI42C_HUMAN	Phosphatidylinositol 5-phosphate 4-kinase type-2 gamma	0.374455	0.800291	1	13.4532	13.1015	0.351664	57.5102	58.6434	31	31	High
720	DBNL	Q9UJU6	Q9UJU6	DBNL_HUMAN	Drebrin-like protein	0.374707	0.800312	1	18.601	17.8446	0.756404	7.06065	25.2848	54	52	High
2718	SERPINH1	P50454	P50454	SERPH_HUMAN	Serpin H1	0.375057	0.80044	1	2.94137	4.22646	-1.28508	39.763	49.9518	10	15	High
2768	SLC25A24	Q6NUK1	Q6NUK1	SCMC1_HUMAN	Calcium-binding mitochondrial carrier protein SCaMC-1	0.375252	0.80044	1	10.6878	11.306	-0.618201	72.4199	73.0377	34	36	High
305	ATXN10	Q9UBB4	Q9UBB4	ATX10_HUMAN	Ataxin-10	0.375929	0.801292	1	3.47346	2.40901	1.06444	39.8168	30.9591	13	9	High
2042	PAFAH1B1	P43034	P43034	LIS1_HUMAN	Platelet-activating factor acetylhydrolase IB subunit beta	0.376316	0.801292	1	19.0466	19.099	-0.0524328	7.37645	7.54568	21	21	High
2344	PTBP3	O95758;O95758;P26599	O95758;P26599;O95758	PTBP3_HUMAN;PTBP1_HUMAN;PTBP3_HUMAN	Polypyrimidine tract-binding protein 3;Polypyrimidine tract-binding protein 3	0.376379	0.801292	1	2.38607	3.50063	-1.11456	34.104	45.85	48	49	High
647	CRYL1	Q9Y2S2	Q9Y2S2	CRYL1_HUMAN	Lambda-crystallin homolog	0.377089	0.802286	1	14.7558	12.898	1.85784	43.7866	62.3559	46	41	High
1152	GMPR2	P36959;Q9P2T1;Q9P2T1	Q9P2T1;P36959;Q9P2T1	GMPR1_HUMAN;GMPR2_HUMAN;GMPR2_HUMAN	GMP reductase 1;GMP reductase 2	0.377906	0.802989	1	19.3678	18.5645	0.803319	0.892378	20.7577	55	53	High
1011	FBP1	O00757;P09467;P09467	O00757;P09467;P09467	F16P1_HUMAN;F16P2_HUMAN;F16P1_HUMAN	Fructose-1,6-bisphosphatase isozyme 2;Fructose-1,6-bisphosphatase 1	0.377906	0.802989	1	20.3707	20.1917	0.179061	8.67751	16.17	54	54	High
1712	MACROD1	Q9BQ69	Q9BQ69	MACD1_HUMAN	ADP-ribose glycohydrolase MACROD1	0.378454	0.80326	1	6.63524	7.83091	-1.19568	72.8269	77.7427	21	25	High
1047	FLII	Q13045	Q13045	FLII_HUMAN	Protein flightless-1 homolog	0.37852	0.80326	1	10.5652	11.0737	-0.508487	70.3724	69.5124	34	36	High
393	C9orf64	Q5T6V5	Q5T6V5	QSPP_HUMAN	Queuosine salvage protein	0.380004	0.805039	1	9.23921	8.37197	0.867235	78.1097	76.849	29	27	High
1739	MAPK9	O15264;P45984;Q15759;Q16539;P45984	Q15759;O15264;P45984;P53779;P45983;P53778;Q16539;P45984;P53779	MK09_HUMAN;MK11_HUMAN;MK13_HUMAN;MK14_HUMAN;MK09_HUMAN	Mitogen-activated protein kinase 13;Mitogen-activated protein kinase 9	0.380198	0.805039	1	4.62521	3.41034	1.21488	53.1615	43.4843	16	12	High
2154	PKP1	Q13835	Q13835	PKP1_HUMAN	Plakophilin-1	0.381007	0.805039	1	10.1775	9.80192	0.375621	65.8885	73.7796	11	13	High
1093	GALNT5	Q10471;Q7Z7M9;Q7Z7M9	Q7Z7M9;Q10471;Q7Z7M9	GALT2_HUMAN;GALT5_HUMAN;GALT5_HUMAN	Polypeptide N-acetylgalactosaminyltransferase 2;Polypeptide N-acetylgalactosaminyltransferase 5	0.381107	0.805039	1	18.3226	18.6916	-0.369038	14.1229	0.558977	53	56	High
682	CTSS	P25774	P25774	CATS_HUMAN	Cathepsin S	0.381108	0.805039	1	19.9942	19.9047	0.0895477	0.445124	0.312421	55	56	High
1338	HSP90B1	P08238;P14625;P14625	P14625;P08238;P14625;Q58FF3	ENPL_HUMAN;HS90B_HUMAN;ENPL_HUMAN	Heat shock protein HSP 90-beta;Endoplasmin	0.381108	0.805039	1	20.1994	20.2474	-0.0480536	0.243206	0.338828	55	56	High
354	BRCC3	P46736	P46736	BRCC3_HUMAN	Lys-63-specific deubiquitinase BRCC36	0.381533	0.805039	1	7.77547	6.46907	1.3064	63.986	61.3014	27	23	High
2653	SDCBP2	Q9H190	Q9H190	SDCB2_HUMAN	Syntenin-2	0.381591	0.805039	1	8.40778	7.39262	1.01517	64.8875	64.56	29	26	High
567	CNBP	P62633	P62633	CNBP_HUMAN	CCHC-type zinc finger nucleic acid binding protein	0.381796	0.805039	1	13.7914	11.4288	2.36258	54.4009	74.4385	43	36	High
1784	MGP	P08493	P08493	MGP_HUMAN	Matrix Gla protein	0.382326	0.805384	1	12.5431	13.7264	-1.18331	72.3773	64.5468	38	42	High
303	ATP6V1H	Q9UI12	Q9UI12	VATH_HUMAN	V-type proton ATPase subunit H	0.382468	0.805384	1	13.9808	16.0249	-2.04409	68.2435	44.0809	41	48	High
2139	PIK3C3	Q8NEB9	Q8NEB9	PK3C3_HUMAN	Phosphatidylinositol 3-kinase catalytic subunit type 3	0.382691	0.805384	1	11.1642	11.3491	-0.184964	106.3	99.3264	25	31	High
2238	PPP2R5E	Q13362;Q14738;Q16537;Q16537	Q15173;Q16537;Q14738;Q13362;Q16537	2A5D_HUMAN;2A5E_HUMAN;2A5G_HUMAN;2A5E_HUMAN	Serine/threonine-protein phosphatase 2A 56 kDa regulatory subunit gamma isoform;Serine/threonine-protein phosphatase 2A 56 kDa regulatory subunit epsilon isoform	0.383549	0.806162	1	1.46832	2.35667	-0.888353	22.0539	33.9912	47	44	High
3017	TIAL1	P31483;Q01085;Q01085	Q01085;P31483;Q01085	TIA1_HUMAN;TIAR_HUMAN;TIAR_HUMAN	Cytotoxic granule associated RNA binding protein TIA1;Nucleolysin TIAR	0.383899	0.806249	1	4.28503	5.38684	-1.10182	50.0102	57.7047	15	19	High
1510	IST1	P53990	P53990	IST1_HUMAN	IST1 homolog	0.384198	0.806249	1	17.9125	17.7878	0.12465	26.2707	32.3318	51	51	High
2493	RNASE4	P34096	P34096	RNAS4_HUMAN	Ribonuclease 4	0.384323	0.806249	1	21.4832	21.3328	0.150358	0.971987	0.839962	32	34	High
2623	SAP30	O75446	O75446	SAP30_HUMAN	Histone deacetylase complex subunit SAP30	0.38514	0.807386	1	2.33023	3.52011	-1.18987	37.9965	51.7325	7	11	High
1828	MTAP	Q13126	Q13126	MTAP_HUMAN	S-methyl-5'-thioadenosine phosphorylase	0.385901	0.807386	1	18.0143	18.1381	-0.1238	19.4204	19.3293	52	53	High
1245	HAPLN3	Q96S86	Q96S86	HPLN3_HUMAN	Hyaluronan and proteoglycan link protein 3	0.386356	0.807386	1	10.0691	8.91094	1.15817	74.6898	75.6726	32	29	High
1142	GLTP	Q9NZD2	Q9NZD2	GLTP_HUMAN	Glycolipid transfer protein	0.386873	0.807386	1	8.08333	9.8423	-1.75897	80.0403	79.9701	25	31	High
2319	PSMC2	P35998	P35998	PRS7_HUMAN	26S proteasome regulatory subunit 7	0.38743	0.807386	1	16.9118	17.3725	-0.460721	29.5808	24.0632	51	50	High
3179	UBE2V1	Q13404;Q13404;Q15819	Q13404;Q13404;Q15819	UB2V1_HUMAN;UB2V1_HUMAN;UB2V2_HUMAN	Ubiquitin-conjugating enzyme E2 variant 1;Ubiquitin-conjugating enzyme E2 variant 1	0.387467	0.807386	1	17.079	18.5786	-1.49956	37.0413	13.8384	49	54	High
1450	IGLV2-11	A0A075B6J9;P01700;P01703;P01706;P01709;P01706;P01706;P01709	P01699;P01709;A0A075B6J9;P01703;P01700;P01706;P01706;P01709;P01706	LV140_HUMAN;LV147_HUMAN;LV208_HUMAN;LV211_HUMAN;LV218_HUMAN;LV211_HUMAN;LV208_HUMAN;LV211_HUMAN	Immunoglobulin lambda variable 2-18;Immunoglobulin lambda variable 2-11;Immunoglobulin lambda variable 2-11	0.387555	0.807386	1	20.015	19.4233	0.591651	1.42159	8.61567	55	55	High
1575	KRT16	O76013;P02533;P05783;P08727;P08779;P13645;P13646;P19012;Q04695;Q14525;Q14532;Q15323;Q2M2I5;Q92764;P02533;P08727;P08779;P13645;P19012;P35527;Q04695;Q99456;P02533;P08727;P08779;P13646;P19012;Q04695;P02533;P08727;P08779;P19012;Q04695;P02533;P08727;P08779;Q04695;Q15323;P02533;P08779;P02533;P08779;P13645;P02533;P08779;P13645;Q7Z3Y8;P02533;P08779;P13646;P19012;P02533;P08779;P13646;P19012;Q04695;P02533;…	P19012;O76015;Q04695;Q92764;Q7Z3Y7;P05783;Q14525;P08779;Q2M2I5;O76014;P08727;Q15323;P02533;Q14532;P13645;P13646;O76013;P19012;Q04695;P08779;P08727;P35527;Q99456;P02533;P13645;P19012;Q04695;P08779;P08727;P35900;P02533;Q8N1A0;P13646;P19012;Q04695;P08779;P08727;P02533;Q04695;Q92764;Q14525;P08779;P08727;Q15323;P02533;O76013;P08779;P02533;P08779;P02533;P13645;Q7Z3Y9;Q7Z3Y7;P08779;Q7Z3Y8;P02533;P13645;…	K1C10_HUMAN;K1C13_HUMAN;K1C14_HUMAN;K1C15_HUMAN;K1C16_HUMAN;K1C17_HUMAN;K1C18_HUMAN;K1C19_HUMAN;K1C24_HUMAN;K1H1_HUMAN;K1H2_HUMAN;KRT35_HUMAN;KRT36_HUMAN;KT33B_HUMAN;K1C10_HUMAN;K1C12_HUMAN;K1C14_HUMAN;K1C15_HUMAN;K1C16_HUMAN;K1C17_HUMAN;K1C19_HUMAN;K1C9_HUMAN;K1C13_HUMAN;K1C14_HUMAN;K1C15_HUMAN;K1C16_HUMAN;K1C17_HUMAN;K1C19_HUMAN;K1C14_HUMAN;K1C15_HUMAN;K1C16_HUMAN;K1C17_HUMAN;K1C19_HUMAN;K1C14_…	Keratin, type I cuticular Ha6;Keratin, type I cytoskeletal 14;Keratin, type I cytoskeletal 14;Keratin, type I cytoskeletal 14;Keratin, type I cytoskeletal 14;Keratin, type I cytoskeletal 14;Keratin, type I cytoskeletal 14;Keratin, type I cytoskeletal 14;Keratin, type I cytoskeletal 14;Keratin, type I cytoskeletal 14;Keratin, type I cytoskeletal 14;Keratin, type I cytoskeletal 19;Keratin, type I c…	0.387555	0.807386	1	19.3057	19.2189	0.0868301	0.823161	1.56848	55	56	High
59	ACYP2	P14621	P14621	ACYP2_HUMAN	Acylphosphatase-2	0.388083	0.807571	1	13.5789	13.5833	-0.00436648	53.1295	57.5276	43	43	High
1320	HNRNPUL2	Q1KMD3	Q1KMD3	HNRL2_HUMAN	Heterogeneous nuclear ribonucleoprotein U-like protein 2	0.388429	0.807571	1	11.1435	9.82572	1.31774	62.4389	68.8243	37	33	High
2953	SYPL1	Q16563	Q16563	SYPL1_HUMAN	Synaptophysin-like protein 1	0.388429	0.807571	1	11.7587	10.6699	1.08877	77.2125	76.9062	36	34	High
2095	PEA15	Q15121	Q15121	PEA15_HUMAN	Astrocytic phosphoprotein PEA-15	0.388622	0.807571	1	3.32464	4.48967	-1.16503	45.218	56.2348	55	56	High
48	ACTL6A	O96019	O96019	ACL6A_HUMAN	Actin-like protein 6A	0.389787	0.809182	1	3.99536	2.75396	1.24141	52.694	40.3432	13	9	High
1019	FCGBP	Q9Y6R7	Q9Y6R7	FCGBP_HUMAN	IgGFc-binding protein	0.389888	0.809182	1	11.4192	9.59439	1.8248	78.5718	83.2101	35	30	High
2398	RAB25	P57735;P57735;Q15907	P57735;P62491;P57735;Q15907	RAB25_HUMAN;RAB25_HUMAN;RB11B_HUMAN	Ras-related protein Rab-25;Ras-related protein Rab-25	0.390745	0.809534	1	18.5941	18.506	0.0881009	21.134	27.3766	33	35	High
536	CHST1	O43916	O43916	CHST1_HUMAN	Carbohydrate sulfotransferase 1	0.390823	0.809534	1	11.2128	10.4885	0.724285	73.6846	73.4623	35	34	High
2146	PITHD1	Q9GZP4	Q9GZP4	PITH1_HUMAN	PITH domain-containing protein 1	0.392036	0.809534	1	7.15386	5.80895	1.34492	72.6038	66.9852	53	53	High
4	AACS	Q86V21	Q86V21	AACS_HUMAN	Acetoacetyl-CoA synthetase	0.392041	0.809534	1	4.11268	2.91332	1.19936	50.5885	39.8	14	10	High
705	CYC1	P08574	P08574	CY1_HUMAN	Cytochrome c1, heme protein, mitochondrial	0.392112	0.809534	1	13.5344	11.2227	2.31173	58.5153	77.3604	42	35	High
1370	IER5	Q5VY09	Q5VY09	IER5_HUMAN	Immediate early response gene 5 protein	0.392488	0.809534	1	10.7969	11.8204	-1.02348	99.3359	99.3261	30	33	High
259	ASAP2	O43150	O43150	ASAP2_HUMAN	Arf-GAP with SH3 domain, ANK repeat and PH domain-containing protein 2	0.392918	0.809534	1	3.4065	4.48458	-1.07808	42.468	51.3843	12	16	High
2872	SRP19	P09132	P09132	SRP19_HUMAN	Signal recognition particle 19 kDa protein	0.39323	0.809534	1	3.69945	4.96179	-1.26233	45.1726	53.0554	13	18	High
2801	SMR3A	Q99954	Q99954	SMR3A_HUMAN	Submaxillary gland androgen-regulated protein 3A	0.393383	0.809534	1	9.10719	8.31465	0.792541	102.023	94.2721	25	24	High
1914	NEBL	O76041;O76041;P20929	O76041;O76041;P20929	NEBL_HUMAN;NEBL_HUMAN;NEBU_HUMAN	Nebulette;Nebulette	0.39351	0.809534	1	12.2371	11.2592	0.977919	75.387	78.0154	26	24	High
124	ALDH1L2	O75891;Q3SY69;Q3SY69	Q3SY69;O75891;Q3SY69	AL1L1_HUMAN;AL1L2_HUMAN;AL1L2_HUMAN	Cytosolic 10-formyltetrahydrofolate dehydrogenase;Mitochondrial 10-formyltetrahydrofolate dehydrogenase	0.393822	0.809534	1	9.00472	9.37631	-0.371591	80.0905	83.584	28	29	High
1665	LMAN1	P49257	P49257	LMAN1_HUMAN	Protein ERGIC-53	0.394068	0.809534	1	19.3507	19.2263	0.124393	0.320251	0.447677	55	56	High
2234	PPP2R2A	P63151	P63151	2ABA_HUMAN	Serine/threonine-protein phosphatase 2A 55 kDa regulatory subunit B alpha isoform	0.394323	0.809534	1	14.3232	15.1184	-0.795248	52.6491	45.1024	20	22	High
218	ARG1	P05089	P05089	ARGI1_HUMAN	Arginase-1	0.395234	0.809534	1	16.7962	15.471	1.32526	30.5742	48.5867	50	47	High
1811	MPP7	Q5T2T1	Q5T2T1	MPP7_HUMAN	MAGUK p55 subfamily member 7	0.395278	0.809534	1	3.17362	2.0623	1.11132	41.1494	30.3667	11	7	High
1875	NAGLU	P54802	P54802	ANAG_HUMAN	Alpha-N-acetylglucosaminidase	0.395507	0.809534	1	13.5023	13.9376	-0.435297	52.5822	43.7237	43	46	High
351	BPGM	P07738	P07738	PMGE_HUMAN	Bisphosphoglycerate mutase	0.395614	0.809534	1	5.9547	7.33982	-1.38512	63.5031	68.3608	20	25	High
2607	S100A13	Q99584	Q99584	S10AD_HUMAN	Protein S100-A13	0.395696	0.809534	1	18.7439	18.3728	0.371116	7.91429	20.6862	54	53	High
2698	SERPINA6	P08185	P08185	CBG_HUMAN	Corticosteroid-binding globulin	0.395947	0.809547	1	12.9619	13.9837	-1.02182	64.7204	49.2649	40	45	High
1262	HECTD3	Q5T447	Q5T447	HECD3_HUMAN	E3 ubiquitin-protein ligase HECTD3	0.396216	0.809595	1	7.28727	8.13426	-0.846992	70.0612	72.6704	24	27	High
2759	SKIV2L	Q15477	Q15477	SKIV2_HUMAN	Helicase SKI2W	0.396599	0.809637	1	6.39938	5.11822	1.28116	62.7628	56.4496	22	18	High
160	ANXA2	P07355	P07355;A6NMY6	ANXA2_HUMAN	Annexin A2	0.397349	0.810405	1	24.1595	24.2495	-0.0899316	1.56708	2.62584	55	56	High
1371	IFI16	Q16666	Q16666	IF16_HUMAN	Gamma-interferon-inducible protein 16	0.39842	0.811175	1	11.3569	12.5392	-1.18231	75.8096	70.4677	35	39	High
1077	G3BP2	Q13283;Q9UN86;Q9UN86	Q9UN86;Q13283;Q9UN86	G3BP1_HUMAN;G3BP2_HUMAN;G3BP2_HUMAN	Ras GTPase-activating protein-binding protein 1;Ras GTPase-activating protein-binding protein 2	0.398842	0.811175	1	4.55021	5.82739	-1.27718	51.627	57.9357	16	21	High
1979	NUDC	Q9Y266	Q9Y266	NUDC_HUMAN	Nuclear migration protein nudC	0.398959	0.811175	1	17.7677	17.8874	-0.119631	18.9994	19.096	47	45	High
2574	RPS27L	P42677;Q71UM5;Q71UM5	P42677;Q71UM5;Q71UM5	RS27L_HUMAN;RS27_HUMAN;RS27L_HUMAN	40S ribosomal protein S27;40S ribosomal protein S27-like	0.399349	0.811175	1	7.38397	8.59885	-1.21487	77.5019	81.0055	51	47	High
1104	GART	P22102	P22102	PUR2_HUMAN	Trifunctional purine biosynthetic protein adenosine-3	0.399942	0.811175	1	16.2243	15.1621	1.06215	33.2495	51.1933	49	46	High
2589	RRAS2	P62070	P62070	RRAS2_HUMAN	Ras-related protein R-Ras2	0.40034	0.811175	1	3.71618	4.82785	-1.11168	45.6527	54.5661	39	34	High
2845	SPAG9	O60271	O60271	JIP4_HUMAN	C-Jun-amino-terminal kinase-interacting protein 4	0.400352	0.811175	1	4.33771	5.65191	-1.3142	51.2394	58.7458	15	20	High
1200	GRIP1	Q9Y3R0	Q9Y3R0	GRIP1_HUMAN	Glutamate receptor-interacting protein 1	0.400465	0.811175	1	14.977	14.8322	0.144822	57.8908	55.4112	44	45	High
392	C9	P02748	P02748	CO9_HUMAN	Complement component C9	0.400476	0.811175	1	17.8078	15.8779	1.9299	12.9673	43.2685	53	48	High
2525	RPL23	P62829	P62829	RL23_HUMAN	60S ribosomal protein L23	0.400476	0.811175	1	16.8765	17.6751	-0.798659	36.0855	24.9283	41	45	High
3237	VDAC2	P45880	P45880	VDAC2_HUMAN	Voltage-dependent anion-selective channel protein 2	0.400522	0.811175	1	16.9495	17.4746	-0.525053	29.9031	24.5173	50	52	High
2729	SF3B6	Q9Y3B4	Q9Y3B4	SF3B6_HUMAN	Splicing factor 3B subunit 6	0.40081	0.811175	1	5.21341	6.20437	-0.990958	62.2997	70.902	17	20	High
931	EPCAM	P16422	P16422	EPCAM_HUMAN	Epithelial cell adhesion molecule	0.401166	0.811175	1	4.02876	2.90735	1.12142	48.5763	39.6999	14	10	High
2603	RWDD4	Q6NW29	Q6NW29	RWDD4_HUMAN	RWD domain-containing protein 4	0.402631	0.81364	1	5.52926	6.42241	-0.893158	64.1039	70.2014	54	54	High
3267	WAS	P42768	P42768	WASP_HUMAN	Actin nucleation-promoting factor WAS	0.403951	0.813835	1	2.64067	3.7143	-1.07362	36.4673	46.6497	9	13	High
1877	NAMPT	P43490	P43490	NAMPT_HUMAN	Nicotinamide phosphoribosyltransferase	0.403956	0.813835	1	19.6296	19.47	0.159567	7.85956	14.8225	54	54	High
1695	LTA4H	P09960	P09960	LKHA4_HUMAN	Leukotriene A-4 hydrolase	0.40396	0.813835	1	20.7121	20.8179	-0.105825	1.08128	1.16679	55	56	High
34	ACE	P12821	P12821	ACE_HUMAN	Angiotensin-converting enzyme	0.404265	0.81388	1	8.14813	6.57419	1.57393	70.4261	68.2051	27	22	High
546	CKMT1B	P12532	P12532	KCRU_HUMAN	Creatine kinase U-type, mitochondrial	0.404475	0.81388	1	11.4461	11.2322	0.213867	71.0701	77.5375	36	35	High
529	CHMP3	Q9Y3E7	Q9Y3E7	CHMP3_HUMAN	Charged multivesicular body protein 3	0.405154	0.814036	1	17.222	16.2159	1.00617	31.182	52.4501	50	47	High
861	EFEMP2	O95967	O95967	FBLN4_HUMAN	EGF-containing fibulin-like extracellular matrix protein 2	0.405292	0.814036	1	9.67309	11.8568	-2.18367	74.4938	62.8039	31	39	High
1783	MGLL	Q99685	Q99685	MGLL_HUMAN	Monoglyceride lipase	0.405576	0.814111	1	2.30104	3.38206	-1.08101	37.0891	47.8033	7	11	High
2633	SCAMP2	O15127	O15127	SCAM2_HUMAN	Secretory carrier-associated membrane protein 2	0.405893	0.814166	1	4.66083	3.45803	1.20279	54.1291	44.7826	16	12	High
1686	LRRC59	Q96AG4	Q96AG4	LRC59_HUMAN	Leucine-rich repeat-containing protein 59	0.406097	0.814166	1	7.71467	8.15954	-0.444863	78.6524	84.3084	24	25	High
3164	UBA3	Q8TBC4	Q8TBC4	UBA3_HUMAN	NEDD8-activating enzyme E1 catalytic subunit	0.406449	0.814377	1	14.5531	14.7772	-0.224104	42.6232	37.4677	46	48	High
2773	SLC34A2	O95436	O95436	NPT2B_HUMAN	Sodium-dependent phosphate transport protein 2B	0.40729	0.814661	1	19.9313	20.3129	-0.381586	7.85814	0.682612	54	56	High
899	EIF4G2	P78344	P78344	IF4G2_HUMAN	Eukaryotic translation initiation factor 4 gamma 2	0.407342	0.814661	1	9.1333	9.16987	-0.0365732	71.039	74.3667	30	30	High
1703	LYN	P07948;P07948;P08631;P07948;P08631;P12931	P07948;P08631;P07948;P12931;P08631;P07947;P07948	LYN_HUMAN;HCK_HUMAN;LYN_HUMAN;HCK_HUMAN;LYN_HUMAN;SRC_HUMAN	Tyrosine-protein kinase Lyn;Tyrosine-protein kinase Lyn;Tyrosine-protein kinase Lyn	0.407929	0.814661	1	8.66044	8.75022	-0.0897867	73.965	78.1429	28	28	High
129	ALDH4A1	P30038	P30038	AL4A1_HUMAN	Delta-1-pyrroline-5-carboxylate dehydrogenase, mitochondrial	0.408656	0.814661	1	5.46902	6.80562	-1.33659	74.7653	85.3943	16	20	High
2331	PSMD3	O43242	O43242	PSMD3_HUMAN	26S proteasome non-ATPase regulatory subunit 3	0.408667	0.814661	1	16.259	17.0138	-0.754871	39.4824	29.3115	52	48	High
1518	ITIH1	P19827	P19827	ITIH1_HUMAN	Inter-alpha-trypsin inhibitor heavy chain H1	0.408875	0.814661	1	17.4364	18.3262	-0.8898	31.8957	20.0634	50	53	High
8	AARS1	P49588	P49588	SYAC_HUMAN	Alanine--tRNA ligase, cytoplasmic	0.408951	0.814661	1	18.2084	17.7448	0.463609	6.76542	18.4994	54	53	High
758	DERA	Q9Y315	Q9Y315	DEOC_HUMAN	Deoxyribose-phosphate aldolase	0.409947	0.814661	1	11.7616	12.2975	-0.535929	68.8622	67.5731	37	39	High
2760	SKP1	P63208	P63208	SKP1_HUMAN	S-phase kinase-associated protein 1	0.410332	0.814661	1	7.09735	5.98601	1.11134	71.635	65.8101	23	20	High
2896	ST14	Q9Y5Y6	Q9Y5Y6	ST14_HUMAN	Suppressor of tumorigenicity 14 protein	0.410417	0.814661	1	3.85358	2.76679	1.08679	44.5556	36.0026	14	10	High
331	BCAP31	P51572	P51572	BAP31_HUMAN	B-cell receptor-associated protein 31	0.410513	0.814661	1	17.0368	17.5528	-0.515911	30.8421	25.7687	50	52	High
587	COL6A1	P12109	P12109	CO6A1_HUMAN	Collagen alpha-1(VI) chain	0.410637	0.814661	1	18.4614	18.3297	0.131647	0.615627	0.636758	55	56	High
633	CRIP1	P50238	P50238	CRIP1_HUMAN	Cysteine-rich protein 1	0.410637	0.814661	1	20.7936	20.8726	-0.079006	1.08921	1.75612	55	56	High
1391	IGHG3	P01857;P01859;P01860;P01857;P01859;P01860;P01861;P01857;P01860;P01857;P01860;P01861;P01859;P01860;P01859;P01860;P01861;P01860	P01859;P01860;P01857;P01859;P01861;P01860;P01857;P01860;P01857;P01861;P01860;P01857;P01859;P01860;P01859;P01861;P01860;P01860	IGHG1_HUMAN;IGHG2_HUMAN;IGHG3_HUMAN;IGHG1_HUMAN;IGHG2_HUMAN;IGHG3_HUMAN;IGHG4_HUMAN;IGHG1_HUMAN;IGHG3_HUMAN;IGHG1_HUMAN;IGHG3_HUMAN;IGHG4_HUMAN;IGHG2_HUMAN;IGHG3_HUMAN;IGHG2_HUMAN;IGHG3_HUMAN;IGHG4_HUMAN;IGHG3_HUMAN	Immunoglobulin heavy constant gamma 1;Immunoglobulin heavy constant gamma 1;Immunoglobulin heavy constant gamma 1;Immunoglobulin heavy constant gamma 1;Immunoglobulin heavy constant gamma 2;Immunoglobulin heavy constant gamma 2;Immunoglobulin heavy constant gamma 3	0.410637	0.814661	1	22.1455	22.3618	-0.216277	2.60104	1.85124	55	56	High
1319	HNRNPUL1	Q9BUJ2	Q9BUJ2	HNRL1_HUMAN	Heterogeneous nuclear ribonucleoprotein U-like protein 1	0.410776	0.814661	1	4.42576	3.31465	1.11111	58.7962	46.0687	14	11	High
3178	UBE2R2	Q712K3	Q712K3	UB2R2_HUMAN	Ubiquitin-conjugating enzyme E2 R2	0.410785	0.814661	1	2.1408	3.14277	-1.00198	32.2951	41.227	7	11	High
3299	YKT6	O15498	O15498	YKT6_HUMAN	Synaptobrevin homolog YKT6	0.411035	0.814668	1	13.5091	11.5451	1.964	46.9588	70.0342	44	37	High
917	EMD	P50402	P50402	EMD_HUMAN	Emerin	0.412192	0.81511	1	10.9186	8.71136	2.20719	64.6777	72.4303	36	29	High
94	AHCYL2	O43865;Q96HN2;Q96HN2	O43865;Q96HN2;Q96HN2	SAHH2_HUMAN;SAHH3_HUMAN;SAHH3_HUMAN	S-adenosylhomocysteine hydrolase-like protein 1;Adenosylhomocysteinase 3	0.412245	0.81511	1	12.7418	12.7145	0.0273212	62.3806	66.1915	40	40	High
1848	MYD88	Q99836	Q99836	MYD88_HUMAN	Myeloid differentiation primary response protein MyD88	0.413064	0.81624	1	7.45116	8.29254	-0.841379	68.0518	70.284	25	28	High
2253	PRDX4	Q06830;Q13162;Q13162	Q06830;Q13162;Q13162	PRDX1_HUMAN;PRDX4_HUMAN;PRDX4_HUMAN	Peroxiredoxin-1;Peroxiredoxin-4	0.413533	0.816374	1	15.6657	15.0334	0.632358	31.1216	38.7391	55	55	High
793	DNAJB9	Q9UBS3	Q9UBS3	DNJB9_HUMAN	DnaJ homolog subfamily B member 9	0.413626	0.816374	1	15.7727	15.9243	-0.151625	38.6556	32.3364	48	50	High
3273	WDR1	O75083	O75083	WDR1_HUMAN	WD repeat-containing protein 1	0.413999	0.816622	1	21.0132	21.3874	-0.374233	8.7065	0.966165	54	56	High
669	CTNNB1	P14923;P35222;P35222	P14923;P35222;P35222	CTNB1_HUMAN;PLAK_HUMAN;CTNB1_HUMAN	Junction plakoglobin;Catenin beta-1	0.414884	0.817879	1	7.43273	8.78923	-1.3565	72.8762	73.6259	24	29	High
2376	PYCR3	Q53H96	Q53H96	P5CR3_HUMAN	Pyrroline-5-carboxylate reductase 3	0.415493	0.818102	1	5.36331	6.22199	-0.858687	55.6258	61.2444	54	55	High
2091	PDPK1	O15530	O15530	PDPK1_HUMAN	3-phosphoinositide-dependent protein kinase 1	0.416002	0.818616	1	3.04234	2.17023	0.87211	37.7851	28.8812	42	39	High
737	DDI2	Q5TDH0	Q5TDH0	DDI2_HUMAN	Protein DDI1 homolog 2	0.417014	0.82012	1	13.3009	13.5715	-0.270651	62.008	62.8232	41	42	High
2784	SLIT3	O75094	O75094	SLIT3_HUMAN	Slit homolog 3 protein	0.417847	0.820807	1	11.8383	12.2353	-0.396996	75.8078	67.1103	36	39	High
2444	RAP1GDS1	P52306	P52306	GDS1_HUMAN	Rap1 GTPase-GDP dissociation stimulator 1	0.417861	0.820807	1	5.18128	4.17759	1.0037	56.3603	48.7189	12	4	High
222	ARHGAP18	Q8N392	Q8N392	RHG18_HUMAN	Rho GTPase-activating protein 18	0.418135	0.820858	1	6.04675	7.38636	-1.33961	65.266	69.2169	20	25	High
1074	FUT3	P21217;P21217;P51993	Q11128;P21217;Q11128;P21217;P51993	FUT3_HUMAN;FUT3_HUMAN;FUT6_HUMAN	3-galactosyl-N-acetylglucosaminide 4-alpha-L-fucosyltransferase FUT3;3-galactosyl-N-acetylglucosaminide 4-alpha-L-fucosyltransferase FUT3	0.419956	0.821155	1	3.16384	4.17979	-1.01595	40.9495	48.7729	11	15	High
3064	TNFAIP8	O95379	O95379	TFIP8_HUMAN	Tumor necrosis factor alpha-induced protein 8	0.420014	0.821155	1	12.7547	13.3332	-0.578465	62.6802	61.0431	40	42	High
1872	NAE1	Q13564	Q13564	ULA1_HUMAN	NEDD8-activating enzyme E1 regulatory subunit	0.420482	0.821155	1	16.3889	16.556	-0.16714	33.7728	33.7456	49	50	High
1755	MB	P02144	P02144	MYG_HUMAN	Myoglobin	0.420606	0.821155	1	2.45579	3.55914	-1.10335	36.1308	47.3589	8	12	High
902	EIF5A	P63241	Q9GZV4;P63241;Q6IS14	IF5A1_HUMAN	Eukaryotic translation initiation factor 5A-1	0.420688	0.821155	1	18.3907	17.2828	1.10791	14.2864	37.7321	53	50	High
2093	PDXK	O00764	O00764	PDXK_HUMAN	Pyridoxal kinase	0.420774	0.821155	1	19.4571	19.2244	0.232757	0.925908	7.86787	13	5	High
1654	LGALS8	O00214	O00214	LEG8_HUMAN	Galectin-8	0.421539	0.822162	1	8.74503	8.80012	-0.055097	65.1201	68.4661	30	30	High
2430	RAD23A	P54725;P54725;P54727	P54725;P54725;P54727	RD23A_HUMAN;RD23A_HUMAN;RD23B_HUMAN	UV excision repair protein RAD23 homolog A;UV excision repair protein RAD23 homolog A	0.422164	0.822746	1	3.63363	2.68681	0.946824	48.3523	38.4197	43	38	High
176	AP2A2	O94973;O94973;O95782	O94973;O95782;O94973	AP2A2_HUMAN;AP2A1_HUMAN;AP2A2_HUMAN	AP-2 complex subunit alpha-2;AP-2 complex subunit alpha-2	0.422336	0.822746	1	11.8826	11.7776	0.104999	70.2057	72.8061	37	37	High
1304	HNRNPA2B1	P22626	P22626	ROA2_HUMAN	Heterogeneous nuclear ribonucleoproteins A2/B1	0.424185	0.824878	1	20.6441	20.7812	-0.13712	1.17645	1.0212	55	56	High
1091	GALNT3	Q14435;Q14435;Q8NCL4	Q14435;Q8NCL4;Q14435	GALT3_HUMAN;GALT3_HUMAN;GALT6_HUMAN	Polypeptide N-acetylgalactosaminyltransferase 3;Polypeptide N-acetylgalactosaminyltransferase 3	0.424764	0.824878	1	10.2592	9.04532	1.21389	77.3446	77.9757	32	29	High
2955	SYTL1	Q8IYJ3	Q8IYJ3	SYTL1_HUMAN	Synaptotagmin-like protein 1	0.425724	0.824878	1	7.40363	8.52389	-1.12027	72.2619	74.1719	24	28	High
1218	GSTT1	P30711	P30711	GSTT1_HUMAN	Glutathione S-transferase theta-1	0.425871	0.824878	1	9.17485	9.51472	-0.339874	82.8923	86.2009	28	29	High
1966	NT5C	Q8TCD5	Q8TCD5	NT5C_HUMAN	5'(3')-deoxyribonucleotidase, cytosolic type	0.426045	0.824878	1	15.8558	15.7659	0.0898555	57.4382	62.3334	53	52	High
741	DDX1	Q92499	Q92499	DDX1_HUMAN	ATP-dependent RNA helicase DDX1	0.426045	0.824878	1	15.194	14.4772	0.716803	46.4798	58.7167	46	44	High
3073	TOM1	O60784	O60784	TOM1_HUMAN	Target of Myb1 membrane trafficking protein	0.426094	0.824878	1	11.3112	10.4468	0.864337	69.1613	72.1333	36	34	High
3100	TRADD	Q15628	Q15628	TRADD_HUMAN	Tumor necrosis factor receptor type 1-associated DEATH domain protein	0.426935	0.824878	1	11.0587	11.351	-0.292341	77.213	78.9964	34	35	High
414	CANT1	Q8WVQ1	Q8WVQ1	CANT1_HUMAN	Soluble calcium-activated nucleotidase 1	0.427556	0.824878	1	18.235	17.8221	0.412913	20.0621	25.3399	52	52	High
144	ANG	P03950	P03950	ANGI_HUMAN	Angiogenin	0.427613	0.824878	1	20.6274	20.5019	0.12554	0.621767	0.621844	55	56	High
427	CAPZA1	P47755;P52907;P52907	P52907;P47755;P52907	CAZA1_HUMAN;CAZA2_HUMAN;CAZA1_HUMAN	F-actin-capping protein subunit alpha-2;F-actin-capping protein subunit alpha-1	0.427613	0.824878	1	19.7873	19.5922	0.195065	0.674237	7.71053	55	55	High
1160	GNB1	P62873;P62873;P62879;P62873;P62879;Q9HAV0	P62873;P16520;P62873;P62879;P16520;P62873;Q9HAV0;P62879	GBB1_HUMAN;GBB1_HUMAN;GBB2_HUMAN;GBB1_HUMAN;GBB2_HUMAN;GBB4_HUMAN	Guanine nucleotide-binding protein G(I)/G(S)/G(T) subunit beta-1;Guanine nucleotide-binding protein G(I)/G(S)/G(T) subunit beta-1;Guanine nucleotide-binding protein G(I)/G(S)/G(T) subunit beta-1	0.427613	0.824878	1	18.7939	18.5216	0.272345	0.356004	6.7281	55	55	High
3205	UMPS	P11172	P11172	UMPS_HUMAN	Uridine 5'-monophosphate synthase	0.427803	0.824878	1	11.7944	12.6539	-0.8595	69.2096	65.5509	37	40	High
2334	PSMD6	Q15008	Q15008	PSMD6_HUMAN	26S proteasome non-ATPase regulatory subunit 6	0.42841	0.824878	1	13.6221	14.1585	-0.536382	58.842	55.8656	42	41	High
1794	MME	P08473	P08473	NEP_HUMAN	Neprilysin	0.428737	0.824878	1	5.10043	6.2144	-1.11397	59.4329	65.7815	17	21	High
2008	OGDH	Q02218;Q02218;Q9ULD0	Q02218;Q02218;Q9ULD0	ODO1_HUMAN;ODO1_HUMAN;OGDHL_HUMAN	2-oxoglutarate dehydrogenase complex component E1;2-oxoglutarate dehydrogenase complex component E1	0.428874	0.824878	1	6.97089	8.11082	-1.13993	69.1739	72.2354	34	30	High
2735	SH2D4A	Q9H788	Q9H788	SH24A_HUMAN	SH2 domain-containing protein 4A	0.429165	0.824878	1	17.4667	16.4488	1.0179	18.5849	39.8013	52	49	High
2660	SEC11A	P67812	P67812	SC11A_HUMAN	Signal peptidase complex catalytic subunit SEC11A	0.429296	0.824878	1	4.12696	2.98614	1.14081	51.1133	41.9076	14	10	High
1303	HNRNPA0	Q13151	Q13151	ROA0_HUMAN	Heterogeneous nuclear ribonucleoprotein A0	0.429327	0.824878	1	8.34728	8.95842	-0.611135	68.9566	71.2442	28	30	High
2327	PSMD12	O00232	O00232	PSD12_HUMAN	26S proteasome non-ATPase regulatory subunit 12	0.430688	0.825969	1	17.3574	16.2896	1.06781	31.2594	45.4625	47	43	High
3258	VPS4A	O75351;Q9UN37;Q9UN37	Q9UN37;O75351;Q9UN37	VPS4A_HUMAN;VPS4B_HUMAN;VPS4A_HUMAN	Vacuolar protein sorting-associated protein 4B;Vacuolar protein sorting-associated protein 4A	0.430797	0.825969	1	13.3089	12.4513	0.857605	50.8543	63.4766	43	40	High
586	COL4A2	P08572	P08572	CO4A2_HUMAN	Collagen alpha-2(IV) chain	0.43218	0.825969	1	5.24252	4.38186	0.860658	62.7522	53.6682	17	15	High
238	ARL6IP1	Q15041	Q15041	AR6P1_HUMAN	ADP-ribosylation factor-like protein 6-interacting protein 1	0.43218	0.825969	1	4.06613	5.1693	-1.10317	49.5798	57.5756	14	18	High
2777	SLC5A1	P13866	P13866	SC5A1_HUMAN	Sodium/glucose cotransporter 1	0.432213	0.825969	1	3.91615	2.86337	1.05279	56.3873	43.9744	12	9	High
2506	ROCK2	O75116;O75116;Q13464	O75116;Q13464;O75116	ROCK2_HUMAN;ROCK1_HUMAN;ROCK2_HUMAN	Rho-associated protein kinase 2;Rho-associated protein kinase 2	0.432671	0.825969	1	5.89576	7.03219	-1.13644	62.0886	67.4278	15	9	High
1176	GOLPH3L	Q9H4A5	Q9H4A5	GLP3L_HUMAN	Golgi phosphoprotein 3-like	0.432815	0.825969	1	5.17872	6.36308	-1.18436	61.4708	68.9932	17	21	High
1193	GPS1	Q13098	Q13098	CSN1_HUMAN	COP9 signalosome complex subunit 1	0.432941	0.825969	1	13.1228	12.5228	0.600029	60.3577	69.8515	41	39	High
3167	UBA6	A0AVT1	A0AVT1	UBA6_HUMAN	Ubiquitin-like modifier-activating enzyme 6	0.432957	0.825969	1	15.5259	13.5763	1.9496	36.2836	62.8516	48	42	High
1904	NDUFB10	O96000	O96000	NDUBA_HUMAN	NADH dehydrogenase [ubiquinone] 1 beta subcomplex subunit 10	0.433165	0.825969	1	11.0877	11.7278	-0.640068	78.1561	78.7375	11	15	High
2386	RAB11B	P57735;Q15907;Q15907	P62491;P57735;Q15907;P62491;Q15907	RAB25_HUMAN;RB11B_HUMAN;RB11B_HUMAN	Ras-related protein Rab-25;Ras-related protein Rab-11B	0.433792	0.825969	1	1.52288	0.872505	0.650376	23.625	13.7439	22	27	High
1085	GALK1	P51570	P51570	GALK1_HUMAN	Galactokinase	0.433829	0.825969	1	16.2166	15.2667	0.949897	33.5634	52.057	49	46	High
1294	HMGB3	O15347;O15347;P26583	O15347;O15347;P26583	HMGB3_HUMAN;HMGB2_HUMAN;HMGB3_HUMAN	High mobility group protein B3;High mobility group protein B3	0.433832	0.825969	1	10.2293	11.7226	-1.49331	83.0885	78.4464	31	36	High
2437	RALY	Q9UKM9	Q9UKM9	RALY_HUMAN	RNA-binding protein Raly	0.434059	0.825969	1	9.49524	10.6217	-1.12642	76.8002	74.7607	55	56	High
3209	UPK1B	O75841	O75841	UPK1B_HUMAN	Uroplakin-1b	0.434431	0.825969	1	16.5796	16.5048	0.0748079	22.2786	21.7815	51	52	High
2321	PSMC4	P43686;P43686;P62191;P62195	P43686;P62195;P62191;P43686	PRS6B_HUMAN;PRS4_HUMAN;PRS6B_HUMAN;PRS8_HUMAN	26S proteasome regulatory subunit 6B;26S proteasome regulatory subunit 6B	0.434461	0.825969	1	14.7358	14.9303	-0.194578	55.5379	55.6051	51	51	High
797	DNAJC3	Q13217	Q13217	DNJC3_HUMAN	DnaJ homolog subfamily C member 3	0.434516	0.825969	1	21.8121	21.7497	0.0624689	0.52531	0.416863	55	56	High
1046	FLG2	Q5D862	Q5D862	FILA2_HUMAN	Filaggrin-2	0.434516	0.825969	1	18.9719	18.4504	0.521505	1.72191	8.66981	55	55	High
383	C4orf33	Q8N1A6	Q8N1A6	CD033_HUMAN	UPF0462 protein C4orf33	0.434747	0.825969	1	2.81322	3.7474	-0.934179	41.2529	52.5095	9	12	High
670	CTNND1	O60716	O60716	CTND1_HUMAN	Catenin delta-1	0.435811	0.827398	1	10.7416	11.5844	-0.842797	78.8689	76.5048	33	36	High
1412	IGHV3-64	A0A075B6Q5;A0A075B6Q5;A0A0B4J1X8;A0A0C4DH36;A0A0J9YX35;P0DTE1	A0A075B6Q5;A0A0B4J1X8;P0DTE1;P0DP02;P01768;A0A0J9YY99;P01764;P0DP04;P01772;A0A0C4DH36;A0A0J9YX35;A0A075B6Q5;A0A0C4DH42;P0DP03;P01767	HV364_HUMAN;HV338_HUMAN;HV343_HUMAN;HV364_HUMAN;HV383_HUMAN;HV64D_HUMAN	Immunoglobulin heavy variable 3-64;Immunoglobulin heavy variable 3-64	0.436	0.827398	1	3.77434	2.89009	0.884243	58.1372	44.4899	11	9	High
1933	NIT1	Q86X76	Q86X76	NIT1_HUMAN	Deaminated glutathione amidase	0.43717	0.829141	1	15.1017	15.5938	-0.492026	45.787	41.6373	51	53	High
929	EPB41L1	Q9H4G0;Q9H4G0;Q9Y2J2	Q9H4G0;Q9H4G0;O43491;Q9Y2J2	E41L1_HUMAN;E41L1_HUMAN;E41L3_HUMAN	Band 4.1-like protein 1;Band 4.1-like protein 1	0.437428	0.829154	1	17.4033	16.0367	1.36657	31.3955	57.3788	50	46	High
2562	RPS15A	P62244	P62244	RS15A_HUMAN	40S ribosomal protein S15a	0.437935	0.829639	1	18.2585	18.1008	0.157672	20.291	26.1795	51	54	High
2172	PLEK	P08567	P08567	PLEK_HUMAN	Pleckstrin	0.438845	0.830072	1	4.2329	3.19451	1.03838	53.6851	42.754	20	27	High
1954	NPLOC4	Q8TAT6	Q8TAT6	NPL4_HUMAN	Nuclear protein localization protein 4 homolog	0.438918	0.830072	1	13.4184	11.8708	1.54753	63.0409	73.8314	52	53	High
2802	SMS	P52788	P52788	SPSY_HUMAN	Spermine synthase	0.439448	0.830311	1	16.9602	16.425	0.535255	29.484	39.4481	50	49	High
859	EEFSEC	P57772	P57772	SELB_HUMAN	Selenocysteine-specific elongation factor	0.440575	0.830311	1	6.17142	5.1165	1.05492	62.8946	56.5077	21	18	High
817	DPYSL3	Q14195;Q14195;Q16555	Q14195;Q16555;Q14194;Q14195	DPYL3_HUMAN;DPYL2_HUMAN;DPYL3_HUMAN	Dihydropyrimidinase-related protein 3;Dihydropyrimidinase-related protein 3	0.4408	0.830311	1	15.6993	14.8045	0.894781	31.7772	49.2663	49	46	High
677	CTSF	Q9UBX1	Q9UBX1	CATF_HUMAN	Cathepsin F	0.440972	0.830311	1	12.334	11.1084	1.2256	70.0839	75.8672	38	35	High
1549	KIF5B	O60282;P33176;Q12840;P33176;P33176;Q12840	O60282;P33176;Q12840;P33176;P33176;Q12840	KIF5A_HUMAN;KIF5C_HUMAN;KINH_HUMAN;KINH_HUMAN;KIF5A_HUMAN;KINH_HUMAN	Kinesin heavy chain isoform 5C;Kinesin-1 heavy chain;Kinesin-1 heavy chain	0.441399	0.830311	1	17.2697	17.4219	-0.152165	24.3725	24.2334	51	52	High
2994	TES	Q9UGI8	Q9UGI8	TES_HUMAN	Testin	0.441463	0.830311	1	18.3375	17.5614	0.776156	7.02408	24.8382	54	52	High
3083	TP53I3	Q53FA7	Q53FA7	QORX_HUMAN	Quinone oxidoreductase PIG3	0.441463	0.830311	1	19.1911	18.3832	0.807906	7.59414	27.0386	54	52	High
204	APRT	P07741	P07741	APT_HUMAN	Adenine phosphoribosyltransferase	0.441479	0.830311	1	19.7703	19.5305	0.239798	7.90997	14.8641	54	54	High
3266	WARS1	P23381	P23381	SYWC_HUMAN	Tryptophan--tRNA ligase, cytoplasmic	0.441479	0.830311	1	19.5948	19.4614	0.133404	8.22658	15.3479	54	54	High
3292	XRCC6	P12956	P12956	XRCC6_HUMAN	X-ray repair cross-complementing protein 6	0.443213	0.832948	1	14.8768	14.4997	0.37713	50.8045	58.9844	45	44	High
1524	IVD	P26440	P26440	IVD_HUMAN	Isovaleryl-CoA dehydrogenase, mitochondrial	0.44378	0.832976	1	4.06687	2.92987	1.137	49.4504	40.2932	14	10	High
3316	ZNF207	O43670	O43670	ZN207_HUMAN	BUB3-interacting and GLEBS motif-containing protein ZNF207	0.443922	0.832976	1	4.44565	5.31254	-0.866883	59.3669	72.1515	14	16	High
2871	SRP14	P37108	P37108	SRP14_HUMAN	Signal recognition particle 14 kDa protein	0.443985	0.832976	1	13.7875	13.4774	0.310128	66.8595	74.4179	41	40	High
133	ALDH9A1	P49189	P49189	AL9A1_HUMAN	4-trimethylaminobutyraldehyde dehydrogenase	0.44499	0.833915	1	19.8215	19.4547	0.366779	0.529469	7.4475	55	55	High
494	CDH1	P12830	P12830	CADH1_HUMAN	Cadherin-1	0.44499	0.833915	1	21.683	21.5776	0.105391	0.888984	0.752949	55	56	High
1922	NEU2	Q9Y3R4	Q9Y3R4	NEUR2_HUMAN	Sialidase-2	0.447211	0.836653	1	0.667772	1.19618	-0.528413	12.0488	19.0276	42	47	High
1361	IARS1	P41252	P41252	SYIC_HUMAN	Isoleucine--tRNA ligase, cytoplasmic	0.447762	0.836718	1	11.2107	12.6328	-1.42214	73.6565	65.538	35	40	High
1473	IGLV7-43	A0A075B6I9;P04211;P04211	A0A075B6I9;P04211;P04211	LV743_HUMAN;LV746_HUMAN;LV743_HUMAN	Immunoglobulin lambda variable 7-46;Immunoglobulin lambda variable 7-43	0.448494	0.836718	1	18.5476	17.4433	1.10426	8.7378	25.2339	54	52	High
1963	NSF	P46459	P46459	NSF_HUMAN	Vesicle-fusing ATPase	0.448512	0.836718	1	21.0334	20.5087	0.524727	0.823169	16.3977	51	53	High
283	ATP5F1A	P25705	P25705	ATPA_HUMAN	ATP synthase subunit alpha, mitochondrial	0.448513	0.836718	1	20.259	20.4548	-0.195742	0.939759	0.658257	55	56	High
1098	GANAB	Q14697	Q14697	GANAB_HUMAN	Neutral alpha-glucosidase AB	0.448513	0.836718	1	20.8967	20.7912	0.105578	0.291156	0.307433	55	56	High
2881	SRSF1	Q07955	Q07955	SRSF1_HUMAN	Serine/arginine-rich splicing factor 1	0.449595	0.837316	1	11.8444	12.9767	-1.13233	70.4849	63.673	37	41	High
2242	PPP5C	P53041	P53041	PPP5_HUMAN	Serine/threonine-protein phosphatase 5	0.451536	0.838485	1	13.4336	14.2778	-0.844188	57.3895	51.0359	33	31	High
68	ADH1C	P00325;P00326;P00326	P00325;P00326;P00326	ADH1B_HUMAN;ADH1G_HUMAN;ADH1G_HUMAN	All-trans-retinol dehydrogenase [NAD(+)] ADH1B;Alcohol dehydrogenase 1C	0.451601	0.838485	1	19.5372	22.2146	-2.67742	87.5509	39.2242	45	52	High
3296	YARS1	P54577	P54577	SYYC_HUMAN	Tyrosine--tRNA ligase, cytoplasmic	0.451933	0.838485	1	16.8583	16.7264	0.13193	23.4372	28.5241	51	51	High
1578	KRT19	O76013;P02533;P05783;P08727;P08779;P13645;P13646;P19012;Q04695;Q14525;Q14532;Q15323;Q2M2I5;Q92764;P02533;P08727;P02533;P08727;P08779;P13645;P19012;P35527;Q04695;Q99456;P02533;P08727;P08779;P13646;P19012;Q04695;P02533;P08727;P08779;P19012;Q04695;P02533;P08727;P08779;Q04695;Q15323;P02533;P08727;Q04695;P05783;P08727;P08727;P08727;P08779;P08727;Q04695;P08727;Q99456	P19012;O76015;Q04695;Q92764;Q7Z3Y7;P05783;Q14525;P08779;Q2M2I5;O76014;P08727;Q15323;P02533;Q14532;P13645;P13646;O76013;P08727;P02533;P19012;Q04695;P08779;P08727;P35527;Q99456;P02533;P13645;P19012;Q04695;P08779;P08727;P35900;P02533;Q8N1A0;P13646;P19012;Q04695;P08779;P08727;P02533;Q04695;Q92764;Q14525;P08779;P08727;Q15323;P02533;O76013;Q04695;P08727;P02533;P05783;P08727;P08727;P08779;P08727;Q04695;…	K1C10_HUMAN;K1C13_HUMAN;K1C14_HUMAN;K1C15_HUMAN;K1C16_HUMAN;K1C17_HUMAN;K1C18_HUMAN;K1C19_HUMAN;K1C24_HUMAN;K1H1_HUMAN;K1H2_HUMAN;KRT35_HUMAN;KRT36_HUMAN;KT33B_HUMAN;K1C14_HUMAN;K1C19_HUMAN;K1C10_HUMAN;K1C12_HUMAN;K1C14_HUMAN;K1C15_HUMAN;K1C16_HUMAN;K1C17_HUMAN;K1C19_HUMAN;K1C9_HUMAN;K1C13_HUMAN;K1C14_HUMAN;K1C15_HUMAN;K1C16_HUMAN;K1C17_HUMAN;K1C19_HUMAN;K1C14_HUMAN;K1C15_HUMAN;K1C16_HUMAN;K1C17_…	Keratin, type I cuticular Ha6;Keratin, type I cytoskeletal 14;Keratin, type I cytoskeletal 14;Keratin, type I cytoskeletal 14;Keratin, type I cytoskeletal 14;Keratin, type I cytoskeletal 14;Keratin, type I cytoskeletal 14;Keratin, type I cytoskeletal 18;Keratin, type I cytoskeletal 19;Keratin, type I cytoskeletal 19;Keratin, type I cytoskeletal 19;Keratin, type I cytoskeletal 19	0.452053	0.838485	1	24.1163	24.3124	-0.196117	2.1008	2.18741	55	56	High
1652	LGALS3BP	Q08380	Q08380	LG3BP_HUMAN	Galectin-3-binding protein	0.452053	0.838485	1	23.38	23.2155	0.16443	0.966086	1.07944	55	56	High
1885	NAXD	Q8IW45	Q8IW45	NNRD_HUMAN	ATP-dependent (S)-NAD(P)H-hydrate dehydratase	0.452283	0.838485	1	6.35907	5.09508	1.26399	62.0702	55.8453	52	47	High
1158	GNAQ	O95837;P29992;P50148;O95837;P29992;P50148;Q14344;P29992;P50148;P50148	P29992;P50148;O95837;P29992;Q14344;P19086;Q03113;P50148;O95837;P29992;P50148;P50148	GNA11_HUMAN;GNA14_HUMAN;GNAQ_HUMAN;GNA11_HUMAN;GNA13_HUMAN;GNA14_HUMAN;GNAQ_HUMAN;GNA11_HUMAN;GNAQ_HUMAN;GNAQ_HUMAN	Guanine nucleotide-binding protein subunit alpha-14;Guanine nucleotide-binding protein subunit alpha-14;Guanine nucleotide-binding protein subunit alpha-11;Guanine nucleotide-binding protein G(q) subunit alpha	0.452508	0.838485	1	7.68897	5.8824	1.80657	72.7312	68.7729	25	19	High
281	ATP2B1	P20020;P20020;P23634	P20020;P23634;Q16720;P20020;Q01814	AT2B1_HUMAN;AT2B1_HUMAN;AT2B4_HUMAN	Plasma membrane calcium-transporting ATPase 1;Plasma membrane calcium-transporting ATPase 1	0.453536	0.839919	1	5.82149	6.21157	-0.390076	60.5886	65.7049	20	21	High
241	ARL8B	Q96BM9;Q9NVJ2;Q9NVJ2	Q9NVJ2;Q96BM9;Q9NVJ2	ARL8A_HUMAN;ARL8B_HUMAN;ARL8B_HUMAN	ADP-ribosylation factor-like protein 8A;ADP-ribosylation factor-like protein 8B	0.45429	0.840373	1	12.1605	11.2375	0.922912	67.7685	71.8215	38	36	High
119	ALCAM	Q13740	Q13740	CD166_HUMAN	CD166 antigen	0.45429	0.840373	1	11.4684	11.9991	-0.530737	71.1741	69.8519	36	38	High
1103	GARS1	P41250	P41250	GARS_HUMAN	Glycine--tRNA ligase	0.455597	0.841472	1	18.1786	17.1547	1.0239	0.893268	23.3647	55	52	High
2511	RPL10	P27635	P27635;Q96L21	RL10_HUMAN	60S ribosomal protein L10	0.455656	0.841472	1	6.15539	7.0786	-0.923205	67.911	73.6116	52	53	High
1640	LCMT1	Q9UIC8	Q9UIC8	LCMT1_HUMAN	Leucine carboxyl methyltransferase 1	0.455994	0.841472	1	9.19191	7.5407	1.65121	72.3235	71.9541	30	25	High
775	DLAT	P10515	P10515	ODP2_HUMAN	Dihydrolipoyllysine-residue acetyltransferase component of pyruvate dehydrogenase complex, mitochondrial	0.456536	0.841472	1	5.91903	7.60322	-1.68419	67.8925	73.1824	19	25	High
791	DNAJB4	Q9UDY4	Q9UDY4	DNJB4_HUMAN	DnaJ homolog subfamily B member 4	0.456654	0.841472	1	5.44543	6.42896	-0.983522	73.8503	82.0578	16	19	High
2973	TBC1D10A	Q9BXI6	Q9BXI6	TB10A_HUMAN	TBC1 domain family member 10A	0.456668	0.841472	1	3.51378	4.37301	-0.85923	45.1867	53.4029	12	15	High
3061	TMX1	Q9H3N1	Q9H3N1	TMX1_HUMAN	Thioredoxin-related transmembrane protein 1	0.457964	0.841511	1	6.17946	7.8042	-1.62474	68.3112	71.8276	20	26	High
3185	UBL5	Q9BZL1	Q9BZL1	UBL5_HUMAN	Ubiquitin-like protein 5	0.458734	0.841979	1	14.1088	13.4131	0.695734	63.1424	73.8397	42	40	High
936	EPPK1	P58107;P58107;Q15149	P58107;Q15149;P58107	EPIPL_HUMAN;EPIPL_HUMAN;PLEC_HUMAN	Epiplakin;Epiplakin	0.458819	0.841979	1	16.4211	16.3191	0.10205	34.2815	39.2687	49	49	High
1118	GCN1	Q92616	Q92616	GCN1_HUMAN	eIF-2-alpha kinase activator GCN1	0.458983	0.841979	1	8.05722	6.98865	1.06856	80.8121	71.8917	25	23	High
545	CKB	P12277	P12277	KCRB_HUMAN	Creatine kinase B-type	0.459656	0.842258	1	14.4184	14.0625	0.355898	42.4435	49.6851	46	45	High
2827	SNX3	O60493;O60493;Q9UMY4	O60493;Q9UMY4;O60493	SNX3_HUMAN;SNX12_HUMAN;SNX3_HUMAN	Sorting nexin-3;Sorting nexin-3	0.460092	0.842258	1	11.6187	11.582	0.0367594	72.964	76.2187	36	36	High
321	BAD	Q92934	Q92934	BAD_HUMAN	Bcl2-associated agonist of cell death	0.460551	0.842258	1	2.40331	3.17334	-0.770034	30.1064	37.789	9	12	High
1298	HMGN1	P05114	P05114	HMGN1_HUMAN	Non-histone chromosomal protein HMG-14	0.460863	0.842258	1	9.73976	10.683	-0.943201	75.5577	76.0532	31	34	High
53	ACTR1A	P42025;P61163;P61163	P61163;P42025;P61163	ACTY_HUMAN;ACTZ_HUMAN;ACTZ_HUMAN	Beta-centractin;Alpha-centractin	0.460986	0.842258	1	11.4218	8.79596	2.62588	76.3014	84.8055	35	27	High
1231	H2AX	P16104;P16104;Q71UI9;P16104;Q71UI9;Q8IUE6;P16104;Q8IUE6	P16104;P0C0S5;P0C0S8;Q6FI13;P04908;P20671;Q9BTM1;Q96QV6;Q71UI9;Q7L7L0;Q99878;P16104;Q93077;Q16777;Q96KK5;P0C0S5;P0C0S8;Q6FI13;P04908;P20671;Q9BTM1;Q96QV6;Q71UI9;Q7L7L0;Q99878;Q8IUE6;P16104;Q93077;Q16777;Q96KK5;P0C0S8;P04908;P20671;Q9BTM1;Q7L7L0;Q99878;Q8IUE6;P16104;Q93077;Q96KK5	H2AX_HUMAN;H2AV_HUMAN;H2AX_HUMAN;H2A2B_HUMAN;H2AV_HUMAN;H2AX_HUMAN;H2A2B_HUMAN;H2AX_HUMAN	Histone H2AX;Histone H2AX;Histone H2AX;Histone H2AX	0.462351	0.842258	1	13.955	14.028	-0.072931	69.065	74.5709	41	41	High
1291	HMGA1	P17096	P17096	HMGA1_HUMAN	High mobility group protein HMG-I/HMG-Y	0.462508	0.842258	1	7.31394	8.27419	-0.960247	82.3292	87.284	22	25	High
329	BAX	Q07812	Q07812	BAX_HUMAN	Apoptosis regulator BAX	0.462756	0.842258	1	13.4765	12.5554	0.921084	52.0323	64.4533	43	40	High
2846	SPARCL1	Q14515	Q14515	SPRL1_HUMAN	SPARC-like protein 1	0.462763	0.842258	1	19.9584	19.1046	0.853828	1.70413	15.3736	55	54	High
1337	HSP90AB1	P07900;P08238;P07900;P08238;Q58FF6;P08238;P08238;P14625	Q58FF8;P07900;P08238;Q14568;Q58FF8;P07900;P08238;Q58FF7;Q58FF6;P08238;P14625;P08238	HS90A_HUMAN;HS90B_HUMAN;H90B4_HUMAN;HS90A_HUMAN;HS90B_HUMAN;HS90B_HUMAN;ENPL_HUMAN;HS90B_HUMAN	Heat shock protein HSP 90-alpha;Heat shock protein HSP 90-alpha;Heat shock protein HSP 90-beta;Heat shock protein HSP 90-beta	0.462764	0.842258	1	20.129	20.2505	-0.121516	0.749192	0.537258	55	56	High
57	ACY1	Q03154	Q03154	ACY1_HUMAN	Aminoacylase-1	0.463448	0.842258	1	9.82972	9.5001	0.329618	71.0422	69.2663	32	32	High
2818	SNW1	Q13573	Q13573	SNW1_HUMAN	SNW domain-containing protein 1	0.46352	0.842258	1	4.49205	3.32664	1.16541	60.9085	52.7427	14	10	High
2905	STAT2	P52630	P52630	STAT2_HUMAN	Signal transducer and activator of transcription 2	0.46356	0.842258	1	7.14062	7.66508	-0.524455	67.1819	69.1852	24	26	High
1774	MESD	Q14696	Q14696	MESD_HUMAN	LRP chaperone MESD	0.463611	0.842258	1	15.5127	14.5958	0.916835	36.6691	53.784	48	45	High
3284	WIPF2	Q8TF74	Q8TF74	WIPF2_HUMAN	WAS/WASL-interacting protein family member 2	0.463614	0.842258	1	2.97191	3.65764	-0.68573	40.5603	50.0031	10	12	High
2092	PDXDC1	Q6P996	Q6P996	PDXD1_HUMAN	Pyridoxal-dependent decarboxylase domain-containing protein 1	0.463731	0.842258	1	14.3292	13.2707	1.05848	64.9705	78.5047	55	55	High
3042	TMEM109	Q9BVC6	Q9BVC6	TM109_HUMAN	Transmembrane protein 109	0.463982	0.842258	1	11.0262	9.16795	1.85829	60.4962	69.4424	37	31	High
294	ATP5PO	P48047	P48047	ATPO_HUMAN	ATP synthase subunit O, mitochondrial	0.46615	0.844728	1	15.7425	16.2242	-0.481657	32.0109	27.2673	49	51	High
2824	SNX2	O60749;O60749;Q13596	O60749;Q13596;O60749	SNX2_HUMAN;SNX1_HUMAN;SNX2_HUMAN	Sorting nexin-2;Sorting nexin-2	0.466204	0.844728	1	17.0835	16.6144	0.469037	23.7145	34.0667	51	50	High
2612	S100A6	P06703	P06703	S10A6_HUMAN	Protein S100-A6	0.466365	0.844728	1	23.2159	22.9937	0.222206	1.18196	1.55511	55	56	High
1662	LIN7C	Q9NUP9	Q9NUP9	LIN7C_HUMAN	Protein lin-7 homolog C	0.467266	0.845624	1	7.37318	7.77658	-0.403404	71.937	76.6205	24	25	High
962	ETHE1	O95571	O95571	ETHE1_HUMAN	Persulfide dioxygenase ETHE1, mitochondrial	0.467373	0.845624	1	12.7966	14.2353	-1.43865	74.9673	62.7729	38	43	High
517	CGN	Q9P2M7	Q9P2M7	CING_HUMAN	Cingulin	0.467745	0.84573	1	7.50955	8.70138	-1.19183	74.6462	77.3536	24	28	High
2688	SEPTIN7	Q16181	Q16181;Q6ZU15	SEPT7_HUMAN	Septin-7	0.46809	0.84573	1	18.7139	16.9527	1.76118	7.35527	42.3944	54	49	High
253	ARRB2	P32121;P32121;P49407	P32121;P49407;P32121	ARRB2_HUMAN;ARRB1_HUMAN;ARRB2_HUMAN	Beta-arrestin-2;Beta-arrestin-2	0.468456	0.84573	1	3.43807	2.54844	0.889627	43.3341	34.6052	12	9	High
2792	SMAD6	O43541	O43541	SMAD6_HUMAN	Mothers against decapentaplegic homolog 6	0.468456	0.84573	1	3.91953	2.88079	1.03874	56.4216	44.277	12	9	High
128	ALDH3B1	P30838;P43353;P51648;P43353	P43353;P30838;P51648;P48448;P43353	AL3A1_HUMAN;AL3A2_HUMAN;AL3B1_HUMAN;AL3B1_HUMAN	Aldehyde dehydrogenase, dimeric NADP-preferring;Aldehyde dehydrogenase family 3 member B1	0.469372	0.84676	1	3.01348	2.18934	0.82414	37.1202	29.3085	11	8	High
2604	S100A10	P60903	P60903	S10AA_HUMAN	Protein S100-A10	0.469539	0.84676	1	16.4064	16.0298	0.37655	34.7639	44.4157	49	48	High
2233	PPP2R1A	P30153	P30153	2AAA_HUMAN	Serine/threonine-protein phosphatase 2A 65 kDa regulatory subunit A alpha isoform	0.469963	0.847021	1	19.726	18.6575	1.06843	7.77081	27.6312	44	47	High
96	AHNAK2	Q8IVF2	Q8IVF2	AHNK2_HUMAN	Protein AHNAK2	0.470461	0.847021	1	3.28839	4.14226	-0.853868	44.134	52.5428	11	14	High
2944	SUMF2	Q8NBJ7	Q8NBJ7	SUMF2_HUMAN	Inactive C-alpha-formylglycine-generating enzyme 2	0.471787	0.847021	1	17.1242	17.6314	-0.507187	17.7095	6.24799	52	55	High
327	BAIAP2L1	Q9UHR4	Q9UHR4	BI2L1_HUMAN	Brain-specific angiogenesis inhibitor 1-associated protein 2-like protein 1	0.472058	0.847021	1	6.08127	6.99537	-0.914105	66.3126	71.7548	20	23	High
1256	HDGFL3	O75475;P51858;Q7Z4V5;Q9Y3E1;Q9Y3E1	Q7Z4V5;P51858;Q9Y3E1;O75475;Q9Y3E1	HDGF_HUMAN;HDGR2_HUMAN;HDGR3_HUMAN;PSIP1_HUMAN;HDGR3_HUMAN	PC4 and SFRS1-interacting protein;Hepatoma-derived growth factor-related protein 3	0.472083	0.847021	1	3.30653	4.39098	-1.08444	44.7288	53.7605	11	15	High
2103	PFDN2	Q9UHV9	Q9UHV9	PFD2_HUMAN	Prefoldin subunit 2	0.472469	0.847021	1	1.82774	1.18414	0.643604	27.8696	18.5946	11	8	High
2982	TBCB	Q99426	Q99426	TBCB_HUMAN	Tubulin-folding cofactor B	0.472506	0.847021	1	14.5628	14.4679	0.0949279	42.6833	46.7656	46	46	High
121	ALDH1A1	P00352;P00352;P05091;P00352;P05091;P47895	P00352;P05091;P00352;P05091;P30837;P00352;P47895;O94788	AL1A1_HUMAN;AL1A1_HUMAN;ALDH2_HUMAN;AL1A1_HUMAN;AL1A3_HUMAN;ALDH2_HUMAN	Aldehyde dehydrogenase 1A1;Aldehyde dehydrogenase 1A1;Aldehyde dehydrogenase 1A1	0.473615	0.847171	1	23.5967	23.6072	-0.0105059	1.33734	2.11702	55	56	High
275	ATP1A1	P05023;P05023;P13637;P05023;P13637;P20648	P05023;P05023;P13637;P50993;P05023;P20648;P13637;P50993;Q13733;P54707	AT1A1_HUMAN;AT1A1_HUMAN;AT1A3_HUMAN;AT1A1_HUMAN;AT1A3_HUMAN;ATP4A_HUMAN	Sodium/potassium-transporting ATPase subunit alpha-1;Sodium/potassium-transporting ATPase subunit alpha-1;Sodium/potassium-transporting ATPase subunit alpha-1	0.473615	0.847171	1	19.4904	19.6957	-0.205309	1.35312	1.63555	55	56	High
1435	IGKV1D-16	P01601	P01601	KVD16_HUMAN	Immunoglobulin kappa variable 1D-16	0.473918	0.847253	1	14.2106	13.1773	1.03328	85.2471	91.6308	39	37	High
2513	RPL11	P62913	P62913	RL11_HUMAN	60S ribosomal protein L11	0.475403	0.849045	1	17.3068	17.448	-0.141157	18.2433	18.1231	53	53	High
2830	SNX8	Q9Y5X2	Q9Y5X2	SNX8_HUMAN	Sorting nexin-8	0.475434	0.849045	1	3.13245	4.01468	-0.882224	40.1335	49.4801	11	14	High
995	FAM3D	Q96BQ1	Q96BQ1	FAM3D_HUMAN	Protein FAM3D	0.475769	0.849183	1	16.0003	13.8007	2.1996	38.3251	64.9568	48	42	High
3123	TSG101	Q99816	Q99816	TS101_HUMAN	Tumor susceptibility gene 101 protein	0.476328	0.849722	1	13.5507	11.3961	2.15466	70.4787	85.8088	40	34	High
2422	RABGAP1	Q9Y3P9	Q9Y3P9	RBGP1_HUMAN	Rab GTPase-activating protein 1	0.476612	0.849769	1	4.78983	5.84731	-1.05747	62.6996	67.8851	45	47	High
1890	NCF4	Q15080	Q15080	NCF4_HUMAN	Neutrophil cytosol factor 4	0.478604	0.852588	1	3.28446	2.51698	0.767479	44.2096	33.91	28	36	High
3003	TGM1	P22735	P22735	TGM1_HUMAN	Protein-glutamine gamma-glutamyltransferase K	0.478968	0.852588	1	14.6763	12.6491	2.02717	37.9846	60.5009	47	41	High
1107	GBE1	Q04446	Q04446	GLGB_HUMAN	1,4-alpha-glucan-branching enzyme	0.478968	0.852588	1	15.0236	13.7269	1.29671	45.4038	64.3531	46	42	High
953	ERP29	P30040	P30040	ERP29_HUMAN	Endoplasmic reticulum resident protein 29	0.479693	0.852857	1	10.7533	12.1722	-1.41884	78.9935	71.924	33	38	High
2067	PCDH1	Q08174	Q08174	PCDH1_HUMAN	Protocadherin-1	0.480332	0.852857	1	1.39544	2.07146	-0.676017	19.8563	30.7046	14	4	High
1632	LANCL1	O43813	O43813	LANC1_HUMAN	Glutathione S-transferase LANCL1	0.480488	0.852857	1	16.2308	16.9653	-0.734444	45.9552	35.7202	47	50	High
993	FAM3B	P58499	P58499	FAM3B_HUMAN	Protein FAM3B	0.480926	0.852857	1	19.0525	18.6048	0.447735	0.835342	7.3078	55	55	High
2786	SLPI	P03973	P03973	SLPI_HUMAN	Antileukoproteinase	0.480926	0.852857	1	27.9646	28.1679	-0.203397	0.832813	0.442669	55	56	High
1729	MAP3K2	Q9Y2U5	Q9Y2U5	M3K2_HUMAN	Mitogen-activated protein kinase kinase kinase 2	0.481225	0.852928	1	11.5469	12.9251	-1.37817	84.8966	75.398	34	39	High
1931	NIPSNAP1	O75323;Q9BPW8;Q9BPW8	O75323;Q9BPW8;Q9BPW8	NIPS1_HUMAN;NIPS2_HUMAN;NIPS1_HUMAN	Protein NipSnap homolog 2;Protein NipSnap homolog 1	0.483283	0.856116	1	2.34408	3.15284	-0.808759	33.0439	41.5576	20	24	High
1889	NCF2	P19878	P19878	NCF2_HUMAN	Neutrophil cytosol factor 2	0.483901	0.856128	1	2.90331	2.11951	0.783802	43.9579	32.1548	11	9	High
3229	VASP	P50552	P50552	VASP_HUMAN	Vasodilator-stimulated phosphoprotein	0.484067	0.856128	1	15.4569	17.1859	-1.729	54.8309	30.5942	45	51	High
918	EML2	O95834	O95834	EMAL2_HUMAN	Echinoderm microtubule-associated protein-like 2	0.484601	0.856136	1	19.612	19.3753	0.236701	7.87371	14.771	54	54	High
2927	STUB1	Q9UNE7	Q9UNE7	CHIP_HUMAN	E3 ubiquitin-protein ligase CHIP	0.485904	0.856136	1	6.52185	6.9229	-0.401054	65.1886	70.218	22	23	High
2230	PPP1R21	Q6ZMI0	Q6ZMI0	PPR21_HUMAN	Protein phosphatase 1 regulatory subunit 21	0.485989	0.856136	1	6.44134	5.61732	0.824023	68.9368	63.2138	50	48	High
1858	MYO18A	Q92614	Q92614	MY18A_HUMAN	Unconventional myosin-XVIIIa	0.486092	0.856136	1	3.19824	2.30595	0.892289	41.8231	32.5416	11	8	High
3171	UBE2K	P61086	P61086	UBE2K_HUMAN	Ubiquitin-conjugating enzyme E2 K	0.486823	0.856136	1	15.0342	14.1352	0.899062	45.3611	55.8133	46	44	High
548	CLDN4	O14493	O14493	CLD4_HUMAN	Claudin-4	0.487441	0.856136	1	9.97036	10.8176	-0.847227	68.2754	66.8728	33	36	High
3018	TIGAR	Q9NQ88	Q9NQ88	TIGAR_HUMAN	Fructose-2,6-bisphosphatase TIGAR	0.487492	0.856136	1	7.66013	9.09226	-1.43213	77.5466	78.6383	24	29	High
1252	HCLS1	P14317	P14317	HCLS1_HUMAN	Hematopoietic lineage cell-specific protein	0.487983	0.856136	1	6.62563	7.52692	-0.901294	72.6407	77.0452	21	24	High
2131	PHPT1	Q9NRX4	Q9NRX4	PHP14_HUMAN	14 kDa phosphohistidine phosphatase	0.488141	0.856136	1	16.7929	16.3159	0.477035	23.2012	33.1557	43	42	High
1126	GFPT1	Q06210	Q06210	GFPT1_HUMAN	Glutamine--fructose-6-phosphate aminotransferase [isomerizing] 1	0.488295	0.856136	1	20.4186	19.4715	0.947165	0.455256	22.2458	55	53	High
212	ARF6	P62330	P62330	ARF6_HUMAN	ADP-ribosylation factor 6	0.488605	0.856136	1	4.99016	5.85359	-0.863434	56.9662	63.1486	17	20	High
651	CS	O75390	O75390	CISY_HUMAN	Citrate synthase, mitochondrial	0.48952	0.856136	1	14.554	14.5159	0.0381371	60.8404	65.2417	43	43	High
2526	RPL23A	P62750	P62750	RL23A_HUMAN	60S ribosomal protein L23a	0.48952	0.856136	1	14.5073	15.6605	-1.1532	73.8038	61.8791	25	29	High
980	F3	P13726	P13726	TF_HUMAN	Tissue factor	0.489994	0.856136	1	16.7713	16.9129	-0.141657	29.3055	29.1538	50	51	High
1513	ITGA3	P26006	P26006	ITA3_HUMAN	Integrin alpha-3	0.490094	0.856136	1	5.08317	4.19118	0.891991	64.7246	54.1724	16	14	High
3169	UBE2D3	P61077	P62837;P61077	UB2D3_HUMAN	Ubiquitin-conjugating enzyme E2 D3	0.490493	0.856136	1	13.0081	14.4691	-1.46102	84.1071	71.4711	37	42	High
3271	WBP2	Q969T9	Q969T9	WBP2_HUMAN	WW domain-binding protein 2	0.490921	0.856136	1	14.8704	15.1232	-0.252812	50.2513	45.035	45	47	High
3088	TPK1	Q9H3S4	Q9H3S4	TPK1_HUMAN	Thiamin pyrophosphokinase 1	0.491533	0.856136	1	10.265	10.0193	0.245662	83.3295	82.6069	31	31	High
3277	WDR44	Q5JSH3	Q5JSH3	WDR44_HUMAN	WD repeat-containing protein 44	0.491631	0.856136	1	8.30667	6.778	1.52867	67.8905	67.2318	28	23	High
3158	U2AF1	Q01081	Q01081;Q8WU68	U2AF1_HUMAN	Splicing factor U2AF 35 kDa subunit	0.491887	0.856136	1	3.42773	4.50208	-1.07435	48.1068	56.6775	11	15	High
1545	KIF15	Q9NS87	Q9NS87	KIF15_HUMAN	Kinesin-like protein KIF15	0.491996	0.856136	1	12.7625	11.8511	0.911451	68.7595	80.3331	39	36	High
2719	SERPINI1	Q99574	Q99574	NEUS_HUMAN	Neuroserpin	0.491998	0.856136	1	17.7043	17.5969	0.107457	13.8979	12.8294	53	54	High
2897	ST3GAL1	Q11201	Q11201	SIA4A_HUMAN	CMP-N-acetylneuraminate-beta-galactosamide-alpha-2,3-sialyltransferase 1	0.492004	0.856136	1	18.7083	18.947	-0.238647	14.5633	7.64219	53	55	High
418	CAPN1	P07384;P07384;P17655	P07384;P07384;O14815;P17655	CAN1_HUMAN;CAN1_HUMAN;CAN2_HUMAN	Calpain-1 catalytic subunit;Calpain-1 catalytic subunit	0.492008	0.856136	1	22.0769	22.0597	0.0171939	0.570632	1.4987	55	56	High
3145	TUBB4B	P04350;P07437;P68371;P04350;P07437;P68371;Q13885;P04350;P07437;P68371;Q13885;Q9BUF5;P04350;P07437;P68371;Q13885;Q9BUF5;Q9BVA1;P04350;P07437;P68371;Q13885;Q9BVA1;P04350;P68371;P07437;P68371;P07437;P68371;Q13885;P07437;P68371;Q13885;Q9BVA1;P68371	P07437;P68371;P04350;P07437;Q13885;P68371;P04350;Q9BVA1;Q13509;P07437;Q13885;Q3ZCM7;P68371;P04350;Q9BVA1;Q9BUF5;Q13509;Q9H4B7;A6NNZ2;P07437;Q13885;Q3ZCM7;P68371;P04350;Q9BVA1;Q9BUF5;Q13509;A6NNZ2;P07437;Q13885;Q3ZCM7;P68371;P04350;Q9BVA1;A6NNZ2;P68371;P04350;P07437;P68371;P07437;Q13885;P68371;P04350;Q9BVA1;Q9BUF5;Q13509;P07437;Q13885;Q3ZCM7;P68371;Q9BVA1;Q9H4B7;A6NNZ2;P68371	TBB4A_HUMAN;TBB4B_HUMAN;TBB5_HUMAN;TBB2A_HUMAN;TBB4A_HUMAN;TBB4B_HUMAN;TBB5_HUMAN;TBB2A_HUMAN;TBB4A_HUMAN;TBB4B_HUMAN;TBB5_HUMAN;TBB6_HUMAN;TBB2A_HUMAN;TBB2B_HUMAN;TBB4A_HUMAN;TBB4B_HUMAN;TBB5_HUMAN;TBB6_HUMAN;TBB2A_HUMAN;TBB2B_HUMAN;TBB4A_HUMAN;TBB4B_HUMAN;TBB5_HUMAN;TBB4A_HUMAN;TBB4B_HUMAN;TBB4B_HUMAN;TBB5_HUMAN;TBB2A_HUMAN;TBB4B_HUMAN;TBB5_HUMAN;TBB2A_HUMAN;TBB2B_HUMAN;TBB4B_HUMAN;TBB5_HUMAN;T…	Tubulin beta-4A chain;Tubulin beta-4A chain;Tubulin beta-4A chain;Tubulin beta-4A chain;Tubulin beta-4A chain;Tubulin beta-4A chain;Tubulin beta chain;Tubulin beta chain;Tubulin beta chain;Tubulin beta-4B chain	0.492008	0.856136	1	21.755	21.7989	-0.0438762	0.722715	0.9082	55	56	High
318	B4GAT1	O43505	O43505	B4GA1_HUMAN	Beta-1,4-glucuronyltransferase 1	0.492008	0.856136	1	18.38	18.5599	-0.179852	7.47053	1.01223	54	56	High
221	ARHGAP17	Q68EM7	Q68EM7	RHG17_HUMAN	Rho GTPase-activating protein 17	0.492224	0.856136	1	5.7365	6.98744	-1.25094	63.9554	71.4977	19	23	High
2875	SRP72	O76094	O76094	SRP72_HUMAN	Signal recognition particle subunit SRP72	0.492227	0.856136	1	5.39994	5.98991	-0.589979	61.222	65.9894	18	20	High
629	CPSF6	Q16630	Q16630	CPSF6_HUMAN	Cleavage and polyadenylation specificity factor subunit 6	0.492615	0.856136	1	2.70698	3.53593	-0.828948	38.4004	47.1077	9	12	High
1239	HADH	Q16836	Q16836	HCDH_HUMAN	Hydroxyacyl-coenzyme A dehydrogenase, mitochondrial	0.493029	0.856136	1	5.1239	5.98354	-0.859638	59.9506	65.7857	17	20	High
716	DAPP1	Q9UN19	Q9UN19	DAPP1_HUMAN	Dual adapter for phosphotyrosine and 3-phosphotyrosine and 3-phosphoinositide	0.49347	0.856136	1	5.69852	6.57454	-0.876025	62.8932	68.1768	19	22	High
1299	HMGN2	O00479;P05204;P05204;P05204;Q15651	O00479;P05204;P05204;P05204;Q15651	HMGN2_HUMAN;HMGN4_HUMAN;HMGN2_HUMAN;HMGN2_HUMAN;HMGN3_HUMAN	High mobility group nucleosome-binding domain-containing protein 4;Non-histone chromosomal protein HMG-17;Non-histone chromosomal protein HMG-17	0.493822	0.856136	1	3.50966	4.57022	-1.06056	45.1417	53.4137	12	16	High
616	COX4I1	P13073	P13073	COX41_HUMAN	Cytochrome c oxidase subunit 4 isoform 1, mitochondrial	0.494049	0.856136	1	15.0634	14.8278	0.235583	52.8641	62.1471	45	44	High
2411	RAB4A	P20338	P20338	RAB4A_HUMAN	Ras-related protein Rab-4A	0.494571	0.856136	1	2.25492	3.0359	-0.780973	30.4828	38.4645	44	50	High
1381	IGFBP3	P17936	P17936	IBP3_HUMAN	Insulin-like growth factor-binding protein 3	0.49465	0.856136	1	15.1798	15.1422	0.0376759	46.8157	51.5096	46	46	High
1020	FCHO2	Q0JRZ9	Q0JRZ9	FCHO2_HUMAN	F-BAR domain only protein 2	0.494697	0.856136	1	4.38197	5.42361	-1.04164	52.3117	58.6686	15	19	High
644	CRYAB	P02511	P02511	CRYAB_HUMAN	Alpha-crystallin B chain	0.495713	0.856136	1	19.2853	18.2703	1.01503	7.47565	26.4778	54	52	High
3153	TXNDC17	Q9BRA2	Q9BRA2	TXD17_HUMAN	Thioredoxin domain-containing protein 17	0.495713	0.856136	1	18.7832	17.9444	0.838841	7.33897	25.5271	54	52	High
1351	HSPG2	P98160	P98160	PGBM_HUMAN	Basement membrane-specific heparan sulfate proteoglycan core protein	0.495731	0.856136	1	22.8852	22.7183	0.166966	1.66232	1.89724	55	56	High
1544	KIF13B	Q9H1H9;Q9NQT8;Q9NQT8	Q9NQT8;Q9H1H9;Q9NQT8	KI13A_HUMAN;KI13B_HUMAN;KI13B_HUMAN	Kinesin-like protein KIF13A;Kinesin-like protein KIF13B	0.495937	0.856136	1	11.0217	11.5261	-0.504429	76.6464	75.4671	34	36	High
2442	RAP1A	O95716;P61224;P62834;P61224;P62834;P62834	P62834;P61224;O95716;A6NIZ1;P62834;P61224;P62834	RAB3D_HUMAN;RAP1A_HUMAN;RAP1B_HUMAN;RAP1A_HUMAN;RAP1B_HUMAN;RAP1A_HUMAN	Ras-related protein Rab-3D;Ras-related protein Rap-1b;Ras-related protein Rap-1A	0.496569	0.856136	1	2.62716	1.81599	0.811166	36.017	28.0168	18	21	High
1096	GALT	P07902	P07902	GALT_HUMAN	Galactose-1-phosphate uridylyltransferase	0.496751	0.856136	1	11.8324	10.6963	1.13608	69.673	75.6698	37	34	High
368	C11orf68	Q9H3H3	Q9H3H3	CK068_HUMAN	UPF0696 protein C11orf68	0.496906	0.856136	1	4.64323	3.46286	1.18037	58.7319	50.0909	15	11	High
1859	MYO1C	O00159	O00159	MYO1C_HUMAN	Unconventional myosin-Ic	0.497723	0.856136	1	7.90279	8.2022	-0.299407	76.9203	79.1256	25	26	High
889	EIF3K	Q9UBQ5	Q9UBQ5	EIF3K_HUMAN	Eukaryotic translation initiation factor 3 subunit K	0.497795	0.856136	1	10.7376	9.31822	1.41935	72.8068	76.9801	34	30	High
2898	ST3GAL4	Q11206	Q11206	SIA4C_HUMAN	CMP-N-acetylneuraminate-beta-galactosamide-alpha-2,3-sialyltransferase 4	0.498514	0.856136	1	12.4439	11.7688	0.675077	54.2074	61.7135	41	39	High
375	C1R	P00736;P00736;Q9NZP8	P00736;Q9NZP8;P00736	C1R_HUMAN;C1RL_HUMAN;C1R_HUMAN	Complement C1r subcomponent;Complement C1r subcomponent	0.498556	0.856136	1	15.3552	13.5468	1.80838	29.9239	51.8265	49	44	High
1968	NT5C3A	Q9H0P0	Q9H0P0	5NT3A_HUMAN	Cytosolic 5'-nucleotidase 3A	0.498717	0.856136	1	8.60714	8.65202	-0.0448805	72.9359	76.4093	20	23	High
1847	MX1	P20591	P20591	MX1_HUMAN	Interferon-induced GTP-binding protein Mx1	0.499127	0.856136	1	18.1094	16.0722	2.03724	19.9614	57.5504	52	46	High
337	BDH2	Q9BUT1	Q9BUT1	DHRS6_HUMAN	Dehydrogenase/reductase SDR family member 6	0.499418	0.856136	1	18.7668	17.9136	0.853185	13.9837	32.4345	53	51	High
246	ARPC3	O15145	O15145	ARPC3_HUMAN	Actin-related protein 2/3 complex subunit 3	0.499467	0.856136	1	18.7732	18.5923	0.180851	7.66082	13.9428	54	54	High
2312	PSMB4	P28070	P28070	PSB4_HUMAN	Proteasome subunit beta type-4	0.499469	0.856136	1	19.4948	18.9192	0.575642	0.46439	13.9267	23	24	High
1192	GPRIN3	Q6ZVF9	Q6ZVF9	GRIN3_HUMAN	G protein-regulated inducer of neurite outgrowth 3	0.499629	0.856136	1	4.98459	3.81171	1.17288	56.8425	49.0913	17	13	High
3107	TRAPPC3	O43617	O43617	TPPC3_HUMAN	Trafficking protein particle complex subunit 3	0.500566	0.857072	1	3.43797	2.73682	0.701151	43.2813	35.1821	12	10	High
2934	STXBP3	O00186	O00186	STXB3_HUMAN	Syntaxin-binding protein 3	0.502164	0.857072	1	4.01745	4.81978	-0.80233	48.3299	54.4337	14	17	High
460	CCDC93	Q567U6	Q567U6	CCD93_HUMAN	Coiled-coil domain-containing protein 93	0.502711	0.857072	1	5.55417	4.82685	0.727321	59.6106	54.5445	19	17	High
3226	VAPA	O95292;Q9P0L0;Q9P0L0	Q9P0L0;O95292;Q9P0L0	VAPA_HUMAN;VAPB_HUMAN;VAPA_HUMAN	Vesicle-associated membrane protein-associated protein B/C;Vesicle-associated membrane protein-associated protein A	0.502777	0.857072	1	11.0359	10.925	0.110952	72.1865	79.242	35	34	High
937	EPRS1	P07814;P07814;P47897	P07814;P07814;P47897	SYEP_HUMAN;SYEP_HUMAN;SYQ_HUMAN	Bifunctional glutamate/proline--tRNA ligase;Bifunctional glutamate/proline--tRNA ligase	0.503172	0.857072	1	17.3346	17.1603	0.174323	18.2641	23.6389	52	52	High
2621	SAMHD1	Q9Y3Z3	Q9Y3Z3	SAMH1_HUMAN	Deoxynucleoside triphosphate triphosphohydrolase SAMHD1	0.50322	0.857072	1	19.3118	19.7547	-0.442872	15.1961	7.7157	53	55	High
661	CST3	P01034	P01034	CYTC_HUMAN	Cystatin-C	0.503224	0.857072	1	24.5754	24.3901	0.185377	1.35473	1.02293	55	56	High
2048	PAM	P19021	P19021	AMD_HUMAN	Peptidyl-glycine alpha-amidating monooxygenase	0.503224	0.857072	1	19.3691	19.5679	-0.198741	7.97076	0.942044	20	17	High
2337	PSMD9	O00233	O00233	PSMD9_HUMAN	26S proteasome non-ATPase regulatory subunit 9	0.50341	0.857072	1	12.0202	11.2386	0.781559	61.1937	71.7149	54	54	High
2716	SERPINF2	P08697	P08697	A2AP_HUMAN	Alpha-2-antiplasmin	0.503628	0.857072	1	12.1609	11.2696	0.891232	80.1693	84.0217	36	34	High
1551	KLC2	Q07866;Q9H0B6;Q07866;Q9H0B6;Q9NSK0;Q9H0B6;Q9H0B6;Q9NSK0	Q07866;Q9H0B6;Q9NSK0;Q07866;Q9H0B6;Q9H0B6;Q9NSK0;Q9H0B6	KLC1_HUMAN;KLC2_HUMAN;KLC1_HUMAN;KLC2_HUMAN;KLC4_HUMAN;KLC2_HUMAN;KLC2_HUMAN;KLC4_HUMAN	Kinesin light chain 1;Kinesin light chain 1;Kinesin light chain 2;Kinesin light chain 2	0.503874	0.857072	1	4.70736	5.42415	-0.716788	55.253	63.5039	16	18	High
63	ADD1	P35611	P35611	ADDA_HUMAN	Alpha-adducin	0.504183	0.857072	1	5.34606	5.74952	-0.403458	59.9968	65.7061	18	19	High
2155	PKP2	Q99959	Q99959	PKP2_HUMAN	Plakophilin-2	0.504429	0.857072	1	3.28511	3.95249	-0.667379	44.0849	52.7823	27	28	High
106	AKAP13	Q12802	Q12802	AKP13_HUMAN	A-kinase anchor protein 13	0.504429	0.857072	1	3.07055	3.68605	-0.615499	38.4845	45.8634	11	13	High
3216	USP14	P54578	P54578	UBP14_HUMAN	Ubiquitin carboxyl-terminal hydrolase 14	0.504552	0.857072	1	14.9067	13.521	1.38571	50.9977	68.4002	45	41	High
438	CASP3	P42574	P42574	CASP3_HUMAN	Caspase-3	0.505074	0.857072	1	19.1129	17.8783	1.23462	7.75195	32.9864	54	51	High
3168	UBA7	P41226	P41226	UBA7_HUMAN	Ubiquitin-like modifier-activating enzyme 7	0.505096	0.857072	1	13.8434	14.8857	-1.04237	60.7029	49.567	42	46	High
2658	SDHB	P21912	P21912	SDHB_HUMAN	Succinate dehydrogenase [ubiquinone] iron-sulfur subunit, mitochondrial	0.505107	0.857072	1	5.96859	7.09959	-1.131	69.0614	74.1207	19	23	High
3070	TNPO2	O14787;O14787;Q92973	O14787;O14787;Q92973	TNPO2_HUMAN;TNPO1_HUMAN;TNPO2_HUMAN	Transportin-2;Transportin-2	0.50597	0.858096	1	3.39921	2.72591	0.6733	42.2257	34.8527	12	10	High
3260	VSIG10L	Q86VR7	Q86VR7	VS10L_HUMAN	V-set and immunoglobulin domain-containing protein 10-like	0.50632	0.858234	1	3.51055	2.65296	0.857597	45.0425	37.561	12	9	High
2693	SERPINA1	P01009	P01009	A1AT_HUMAN	Alpha-1-antitrypsin	0.506993	0.858234	1	21.8176	21.8888	-0.0712046	1.22045	1.20123	55	56	High
127	ALDH3A2	P30838;P43353;P51648;P51648	P43353;P30838;P51648;P48448;P51648	AL3A1_HUMAN;AL3A2_HUMAN;AL3B1_HUMAN;AL3A2_HUMAN	Aldehyde dehydrogenase, dimeric NADP-preferring;Aldehyde dehydrogenase family 3 member A2	0.507353	0.858234	1	13.4919	13.7355	-0.243683	64.2587	64.6857	41	42	High
884	EIF3F	O00303	O00303	EIF3F_HUMAN	Eukaryotic translation initiation factor 3 subunit F	0.507497	0.858234	1	10.9326	10.0982	0.834343	64.7668	67.6597	36	34	High
279	ATP2A2	P16615;P16615;Q93084	P16615;Q93084;P16615	AT2A2_HUMAN;AT2A2_HUMAN;AT2A3_HUMAN	Sarcoplasmic/endoplasmic reticulum calcium ATPase 2;Sarcoplasmic/endoplasmic reticulum calcium ATPase 2	0.507549	0.858234	1	13.2963	12.9247	0.371606	67.9992	74.6236	40	39	High
1003	FARSB	Q9NSD9	Q9NSD9	SYFB_HUMAN	Phenylalanine--tRNA ligase beta subunit	0.507611	0.858234	1	6.43674	7.26416	-0.827422	63.4871	66.8363	22	25	High
2765	SLC15A4	Q8N697	Q8N697	S15A4_HUMAN	Solute carrier family 15 member 4	0.508423	0.858749	1	12.2211	13.0655	-0.844381	74.8129	70.3744	37	40	High
2057	PARPBP	Q9NWS1	Q9NWS1	PARI_HUMAN	PCNA-interacting partner	0.509673	0.858749	1	4.34085	3.39833	0.942525	62.5522	48.8705	21	19	High
2223	PPP1CA	P36873;P62136;P36873;P62136;P62140;P62136;P62136;P62140	P36873;P62136;P36873;P62136;P62140;P62136;P62136;P62140	PP1A_HUMAN;PP1G_HUMAN;PP1A_HUMAN;PP1B_HUMAN;PP1G_HUMAN;PP1A_HUMAN;PP1A_HUMAN;PP1B_HUMAN	Serine/threonine-protein phosphatase PP1-gamma catalytic subunit;Serine/threonine-protein phosphatase PP1-gamma catalytic subunit;Serine/threonine-protein phosphatase PP1-alpha catalytic subunit;Serine/threonine-protein phosphatase PP1-alpha catalytic subunit	0.510018	0.858749	1	15.1244	15.5611	-0.436694	46.072	41.7964	54	54	High
1657	LGMN	Q99538	Q99538	LGMN_HUMAN	Legumain	0.510623	0.858749	1	16.8507	16.2114	0.639282	24.2181	32.8502	51	50	High
2909	STAU1	O95793	O95793	STAU1_HUMAN	Double-stranded RNA-binding protein Staufen homolog 1	0.510773	0.858749	1	17.306	17.5391	-0.233091	11.9613	6.20408	53	55	High
1210	GSS	P48637	P48637	GSHB_HUMAN	Glutathione synthetase	0.510775	0.858749	1	19.995	19.4481	0.546873	0.559608	14.6939	55	54	High
505	CERT1	Q9Y5P4	Q9Y5P4	CERT_HUMAN	Ceramide transfer protein	0.510776	0.858749	1	8.08256	9.18919	-1.10663	74.442	74.7414	26	30	High
1140	GLOD4	Q9HC38	Q9HC38	GLOD4_HUMAN	Glyoxalase domain-containing protein 4	0.510776	0.858749	1	20.6625	20.3949	0.267613	1.28564	8.94431	55	55	High
2356	PTMA	P06454	P06454	PTMA_HUMAN	Prothymosin alpha	0.510776	0.858749	1	20.6901	20.737	-0.0469392	0.91251	1.29492	33	32	High
2152	PKM	P14618	P14618	KPYM_HUMAN	Pyruvate kinase PKM	0.510776	0.858749	1	23.9224	24.0004	-0.0779549	0.906226	1.05533	11	15	High
1317	HNRNPR	O43390;O43390;O60506	O43390;O60506;O43390	HNRPR_HUMAN;HNRPQ_HUMAN;HNRPR_HUMAN	Heterogeneous nuclear ribonucleoprotein R;Heterogeneous nuclear ribonucleoprotein R	0.51112	0.858889	1	6.20091	5.64286	0.558048	68.6737	63.338	20	19	High
1380	IGFALS	P35858	P35858	ALS_HUMAN	Insulin-like growth factor-binding protein complex acid labile subunit	0.512128	0.859562	1	4.14781	3.46635	0.681455	51.4134	44.964	14	12	High
2058	PARVA	Q9NVD7	Q9NVD7	PARVA_HUMAN	Alpha-parvin	0.512134	0.859562	1	6.38	5.64621	0.733798	67.3878	63.3553	11	18	High
2351	PTGR1	Q14914	Q14914	PTGR1_HUMAN	Prostaglandin reductase 1	0.512673	0.859562	1	19.4399	19.4759	-0.0359816	7.9016	8.06215	40	40	High
951	ERMP1	Q7Z2K6	Q7Z2K6	ERMP1_HUMAN	Endoplasmic reticulum metallopeptidase 1	0.512801	0.859562	1	12.7407	12.6772	0.0634958	68.3957	71.8391	39	39	High
434	CARS1	P49589	P49589	SYCC_HUMAN	Cysteine--tRNA ligase, cytoplasmic	0.512936	0.859562	1	11.9628	11.9222	0.0405794	77.2027	80.661	36	36	High
175	AP2A1	O94973;O95782;O95782	O95782;O94973;O95782	AP2A1_HUMAN;AP2A2_HUMAN;AP2A1_HUMAN	AP-2 complex subunit alpha-2;AP-2 complex subunit alpha-1	0.513082	0.859562	1	14.1229	13.6657	0.457152	63.1448	69.7349	42	41	High
1115	GCA	P28676	P28676	GRAN_HUMAN	Grancalcin	0.513345	0.859566	1	3.97607	3.04841	0.92766	52.2933	43.6036	13	10	High
2313	PSMB5	P28074	P28074	PSB5_HUMAN	Proteasome subunit beta type-5	0.513935	0.860119	1	7.64182	8.08084	-0.439019	83.2958	89.148	49	53	High
1271	HIKESHI	Q53FT3	Q53FT3	HIKES_HUMAN	Protein Hikeshi	0.514449	0.860424	1	6.63055	5.24461	1.38594	58.1346	54.7957	24	19	High
2263	PRKAR1A	P10644	P10644	KAP0_HUMAN	cAMP-dependent protein kinase type I-alpha regulatory subunit	0.514639	0.860424	1	2.68174	3.5421	-0.860356	37.5123	47.0202	48	42	High
1850	MYG1	Q9HB07	Q9HB07	MYG1_HUMAN	MYG1 exonuclease	0.515445	0.860966	1	7.95661	5.96315	1.99346	72.4095	70.7123	26	19	High
74	ADO	Q96SZ5	Q96SZ5	AEDO_HUMAN	2-aminoethanethiol dioxygenase	0.515484	0.860966	1	3.49931	4.33366	-0.834351	44.8621	52.5262	12	15	High
484	CD74	P04233	P04233	HG2A_HUMAN	HLA class II histocompatibility antigen gamma chain	0.517808	0.863536	1	4.91962	5.61776	-0.698147	60.4005	68.2198	16	18	High
1669	LMNB1	P02545;P20700;Q03252;P20700;P20700;Q03252	P02545;P20700;Q03252;P20700;P20700;Q03252	LMNA_HUMAN;LMNB1_HUMAN;LMNB2_HUMAN;LMNB1_HUMAN;LMNB1_HUMAN;LMNB2_HUMAN	Prelamin-A/C;Lamin-B1;Lamin-B1	0.51821	0.863624	1	12.2986	11.3679	0.930685	69.3963	73.6708	38	36	High
3236	VDAC1	P21796	P21796	VDAC1_HUMAN	Voltage-dependent anion-selective channel protein 1	0.518384	0.863624	1	18.0758	18.5317	-0.455813	13.4958	7.32335	53	55	High
138	ALOX5AP	P20292	P20292	AL5AP_HUMAN	Arachidonate 5-lipoxygenase-activating protein	0.52	0.865041	1	8.52814	10.0238	-1.4957	96.2624	95.5877	24	29	High
2864	SPTBN2	O15020;O15020;P11277;Q01082	O15020;O15020;Q01082;P11277	SPTN2_HUMAN;SPTB1_HUMAN;SPTB2_HUMAN;SPTN2_HUMAN	Spectrin beta chain, non-erythrocytic 2;Spectrin beta chain, non-erythrocytic 2	0.520002	0.865041	1	13.064	12.663	0.400966	71.7013	77.507	39	38	High
1581	KRT24	O76013;P02533;P05783;P08727;P08779;P13645;P13646;P19012;Q04695;Q14525;Q14532;Q15323;Q2M2I5;Q92764;P13645;P13646;P19012;Q2M2I5;P13645;P13646;P19012;Q2M2I5;Q7Z3Y8;P13645;P13646;Q2M2I5;Q2M2I5	P19012;O76015;Q04695;Q92764;Q7Z3Y7;P05783;Q14525;P08779;Q2M2I5;O76014;P08727;Q15323;P02533;Q14532;P13645;P13646;O76013;P19012;Q7Z3Y7;Q2M2I5;Q7Z3Y8;P13645;P13646;P19012;Q7Z3Y7;Q2M2I5;Q7Z3Y8;P13645;P13646;Q2M2I5;P13645;P13646;Q2M2I5	K1C10_HUMAN;K1C13_HUMAN;K1C14_HUMAN;K1C15_HUMAN;K1C16_HUMAN;K1C17_HUMAN;K1C18_HUMAN;K1C19_HUMAN;K1C24_HUMAN;K1H1_HUMAN;K1H2_HUMAN;KRT35_HUMAN;KRT36_HUMAN;KT33B_HUMAN;K1C10_HUMAN;K1C13_HUMAN;K1C15_HUMAN;K1C24_HUMAN;K1C10_HUMAN;K1C13_HUMAN;K1C15_HUMAN;K1C24_HUMAN;K1C27_HUMAN;K1C10_HUMAN;K1C13_HUMAN;K1C24_HUMAN;K1C24_HUMAN	Keratin, type I cuticular Ha6;Keratin, type I cytoskeletal 10;Keratin, type I cytoskeletal 10;Keratin, type I cytoskeletal 10;Keratin, type I cytoskeletal 24	0.52002	0.865041	1	5.05496	5.91309	-0.858128	58.6122	64.505	17	20	High
97	AHSA1	O95433	O95433	AHSA1_HUMAN	Activator of 90 kDa heat shock protein ATPase homolog 1	0.520803	0.865907	1	14.1214	14.0226	0.0987954	45.3819	49.3375	45	45	High
1214	GSTK1	Q9Y2Q3	Q9Y2Q3	GSTK1_HUMAN	Glutathione S-transferase kappa 1	0.521296	0.866291	1	9.7782	8.23973	1.53847	71.0185	74.652	32	27	High
2960	TACSTD2	P09758	P09758	TACD2_HUMAN	Tumor-associated calcium signal transducer 2	0.522206	0.866945	1	18.6786	18.8849	-0.206307	14.6437	14.4358	53	54	High
225	ARHGDIA	P52565	P52565	GDIR1_HUMAN	Rho GDP-dissociation inhibitor 1	0.522215	0.866945	1	20.6876	20.7801	-0.0924914	1.23927	1.46902	55	56	High
1489	IMMT	Q16891	Q16891	MIC60_HUMAN	MICOS complex subunit MIC60	0.522985	0.867265	1	8.34675	8.46098	-0.11423	68.9895	73.1151	28	28	High
288	ATP5ME	P56385	P56385	ATP5I_HUMAN	ATP synthase subunit e, mitochondrial	0.523396	0.867265	1	2.68481	3.54184	-0.857025	43.273	52.4417	8	11	High
787	DNAJA4	Q8WW22	Q8WW22	DNJA4_HUMAN	DnaJ homolog subfamily A member 4	0.523496	0.867265	1	5.05978	6.10675	-1.04697	58.4314	63.5067	17	21	High
1893	NCKAP1	P55160;Q9Y2A7;Q9Y2A7	Q9Y2A7;P55160;Q9Y2A7	NCKP1_HUMAN;NCKPL_HUMAN;NCKP1_HUMAN	Nck-associated protein 1-like;Nck-associated protein 1	0.523892	0.867265	1	12.5048	12.1385	0.366311	65.8194	71.4865	44	49	High
3213	UQCRQ	O14949	O14949	QCR8_HUMAN	Cytochrome b-c1 complex subunit 8	0.523892	0.867265	1	12.2039	12.9311	-0.727272	74.3622	68.7579	37	40	High
885	EIF3G	O75821	O75821	EIF3G_HUMAN	Eukaryotic translation initiation factor 3 subunit G	0.523984	0.867265	1	16.5976	16.7769	-0.179311	28.9907	28.8454	50	51	High
2565	RPS18	P62269	P62269	RS18_HUMAN	40S ribosomal protein S18	0.526006	0.867793	1	18.4332	18.2326	0.200619	20.602	26.5698	55	55	High
2302	PSMA2	P25787	P25787	PSA2_HUMAN	Proteasome subunit alpha type-2	0.526056	0.867793	1	19.6376	19.1137	0.523917	0.532336	14.1764	55	55	High
502	CELSR2	Q9HCU4	Q9HCU4	CELR2_HUMAN	Cadherin EGF LAG seven-pass G-type receptor 2	0.526057	0.867793	1	23.6153	23.707	-0.0916132	1.23078	1.55288	55	56	High
1668	LMNA	P02545;P02545;P20700;Q03252	P02545;P02545;P20700;Q03252	LMNA_HUMAN;LMNA_HUMAN;LMNB1_HUMAN;LMNB2_HUMAN	Prelamin-A/C;Prelamin-A/C	0.526057	0.867793	1	20.7465	20.6167	0.129813	1.58741	8.93592	55	55	High
29	ACADVL	P49748	P49748	ACADV_HUMAN	Very long-chain specific acyl-CoA dehydrogenase, mitochondrial	0.526217	0.867793	1	8.7583	7.21584	1.54245	70.3421	70.9678	29	24	High
84	AGAP2	Q99490	Q99490	AGAP2_HUMAN	Arf-GAP with GTPase, ANK repeat and PH domain-containing protein 2	0.526478	0.867793	1	12.6948	13.6484	-0.953569	128.761	126.234	31	34	High
1059	FNTA	P49354	P49354	FNTA_HUMAN	Protein farnesyltransferase/geranylgeranyltransferase type-1 subunit alpha	0.526478	0.867793	1	9.60252	10.4619	-0.859416	72.91	72.7464	31	34	High
366	BZW2	Q9Y6E2	Q9Y6E2	5MP1_HUMAN	eIF5-mimic protein 1	0.527088	0.867793	1	8.32603	8.93046	-0.604433	73.5683	75.8404	27	29	High
1766	ME1	P48163	P48163	MAOX_HUMAN	NADP-dependent malic enzyme	0.527486	0.867793	1	10.6804	9.88067	0.79971	72.4103	74.8551	34	32	High
2494	RNASE7	Q9H1E1	Q9H1E1	RNAS7_HUMAN	Ribonuclease 7	0.527486	0.867793	1	10.0639	10.6263	-0.56242	75.2591	75.238	30	31	High
853	EEF1B2	P24534;P24534;P29692	P24534;P29692;P24534	EF1B_HUMAN;EF1B_HUMAN;EF1D_HUMAN	Elongation factor 1-beta;Elongation factor 1-beta	0.527833	0.867793	1	16.6247	16.756	-0.131294	28.743	28.6245	50	51	High
395	CA13	Q8N1Q1	Q8N1Q1	CAH13_HUMAN	Carbonic anhydrase 13	0.527951	0.867793	1	18.6859	17.5665	1.11942	7.1714	31.1651	54	51	High
1572	KRT13	O76009;P13646;Q14525;Q15323;Q9C075;O76013;P02533;P05783;P08727;P08779;P13645;P13646;P19012;Q04695;Q14525;Q14532;Q15323;Q2M2I5;Q92764;P02533;P08727;P08779;P13646;P19012;Q04695;P02533;P08779;P13646;P19012;P02533;P08779;P13646;P19012;Q04695;P13645;P13646;P13645;P13646;P19012;Q2M2I5;P13645;P13646;P19012;Q2M2I5;Q7Z3Y8;P13645;P13646;Q2M2I5;P13646;P13646;P19012;P13646;P19012;Q99456	Q14525;O76011;A0A140TA62;O76009;Q9C075;P35900;Q15323;P13646;Q6A162;P19012;O76015;Q04695;Q92764;Q7Z3Y7;P05783;Q14525;P08779;Q2M2I5;O76014;P08727;Q15323;P02533;Q14532;P13645;P13646;O76013;P19012;Q04695;P08779;P08727;P35900;P02533;Q8N1A0;P13646;P19012;P08779;P02533;P13646;P19012;Q04695;P08779;P35900;P02533;P13646;P13645;P13646;P19012;Q7Z3Y7;Q2M2I5;Q7Z3Y8;P13645;P13646;P19012;Q7Z3Y7;Q2M2I5;Q7Z3Y8;P13…	K1C13_HUMAN;K1C23_HUMAN;K1H1_HUMAN;KT33A_HUMAN;KT33B_HUMAN;K1C10_HUMAN;K1C13_HUMAN;K1C14_HUMAN;K1C15_HUMAN;K1C16_HUMAN;K1C17_HUMAN;K1C18_HUMAN;K1C19_HUMAN;K1C24_HUMAN;K1H1_HUMAN;K1H2_HUMAN;KRT35_HUMAN;KRT36_HUMAN;KT33B_HUMAN;K1C13_HUMAN;K1C14_HUMAN;K1C15_HUMAN;K1C16_HUMAN;K1C17_HUMAN;K1C19_HUMAN;K1C13_HUMAN;K1C14_HUMAN;K1C15_HUMAN;K1C16_HUMAN;K1C13_HUMAN;K1C14_HUMAN;K1C15_HUMAN;K1C16_HUMAN;K1C17_…	Keratin, type I cuticular Ha3-I;Keratin, type I cuticular Ha6;Keratin, type I cytoskeletal 14;Keratin, type I cytoskeletal 14;Keratin, type I cytoskeletal 14;Keratin, type I cytoskeletal 10;Keratin, type I cytoskeletal 10;Keratin, type I cytoskeletal 10;Keratin, type I cytoskeletal 10;Keratin, type I cytoskeletal 13;Keratin, type I cytoskeletal 13;Keratin, type I cytoskeletal 13	0.527982	0.867793	1	24.1918	24.2724	-0.0805798	1.43648	1.37925	55	56	High
1775	METAP1	P53582	P53582	MAP11_HUMAN	Methionine aminopeptidase 1	0.528311	0.867902	1	4.84585	4.13465	0.711193	53.5675	47.8465	17	15	High
3131	TSTD1	Q8NFU3	Q8NFU3	TSTD1_HUMAN	Thiosulfate:glutathione sulfurtransferase	0.529036	0.868556	1	15.974	15.528	0.445989	44.7546	53.6997	47	46	High
263	ASPSCR1	Q9BZE9	Q9BZE9	ASPC1_HUMAN	Tether containing UBX domain for GLUT4	0.531097	0.869515	1	6.91251	7.76545	-0.852944	68.0787	71.2904	23	26	High
1809	MPI	P34949	P34949	MPI_HUMAN	Mannose-6-phosphate isomerase	0.531198	0.869515	1	10.3327	8.98377	1.34888	72.9669	76.6581	33	29	High
1541	KIAA1217	Q5T5P2	Q5T5P2	SKT_HUMAN	Sickle tail protein homolog	0.53131	0.869515	1	5.08877	4.08577	1.00299	65.3047	56.7454	16	13	High
2235	PPP2R2D	Q66LE6	Q66LE6	2ABD_HUMAN	Serine/threonine-protein phosphatase 2A 55 kDa regulatory subunit B delta isoform	0.531394	0.869515	1	5.92444	6.48749	-0.563054	62.6891	66.3355	11	13	High
3199	UFM1	P61960	P61960	UFM1_HUMAN	Ubiquitin-fold modifier 1	0.532236	0.869515	1	13.1837	11.2006	1.98306	55.1455	71.2569	42	36	High
476	CD38	P28907	P28907	CD38_HUMAN	ADP-ribosyl cyclase/cyclic ADP-ribose hydrolase 1	0.532302	0.869515	1	2.94123	3.72716	-0.785933	39.7875	46.9394	10	13	High
2749	SHFL	Q9NUL5	Q9NUL5	SHFL_HUMAN	Shiftless antiviral inhibitor of ribosomal frameshifting protein	0.532614	0.869515	1	5.15041	6.15612	-1.0057	61.0474	64.5552	17	21	High
1122	GDF5	P43026	P43026	GDF5_HUMAN	Growth/differentiation factor 5	0.532795	0.869515	1	4.28227	3.50089	0.781384	54.9258	46.0662	14	12	High
324	BAG5	Q9UL15	Q9UL15	BAG5_HUMAN	BAG family molecular chaperone regulator 5	0.534908	0.8718	1	2.5418	3.14114	-0.599345	33.6462	41.2531	9	11	High
2318	PSMC1	P43686;P62191;P62195;P62191	P62195;P62191;P43686;P62191	PRS4_HUMAN;PRS6B_HUMAN;PRS8_HUMAN;PRS4_HUMAN	26S proteasome regulatory subunit 6B;26S proteasome regulatory subunit 4	0.535616	0.872181	1	17.5198	16.6775	0.842292	18.4497	34.3853	50	52	High
2890	SSBP1	Q04837	Q04837	SSBP_HUMAN	Single-stranded DNA-binding protein, mitochondrial	0.5364	0.872181	1	9.64555	9.96622	-0.320673	73.9755	76.2737	31	32	High
1073	FUS	P35637;P35637;Q92804	P35637;Q92804;P35637	FUS_HUMAN;FUS_HUMAN;RBP56_HUMAN	RNA-binding protein FUS;RNA-binding protein FUS	0.536977	0.872181	1	8.25434	8.33819	-0.0838462	77.7742	81.8502	26	26	High
2590	RRBP1	Q9P2E9	Q9P2E9	RRBP1_HUMAN	Ribosome-binding protein 1	0.537205	0.872181	1	12.1398	10.5196	1.62012	62.4363	73.5171	31	22	High
509	CFB	P00751	P00751	CFAB_HUMAN	Complement factor B	0.537668	0.872181	1	21.5175	21.6073	-0.0898154	0.543697	0.397813	55	56	High
2080	PDCD6IP	Q8WUM4	Q8WUM4	PDC6I_HUMAN	Programmed cell death 6-interacting protein	0.537668	0.872181	1	20.3521	20.239	0.113047	0.387091	0.651844	21	28	High
831	DTD2	Q96FN9	Q96FN9	DTD2_HUMAN	D-aminoacyl-tRNA deacylase 2	0.537783	0.872181	1	3.37172	4.28975	-0.918029	52.2369	62.1016	10	13	High
1472	IGLV6-57	P01721	P01721	LV657_HUMAN	Immunoglobulin lambda variable 6-57	0.538292	0.872577	1	14.3086	14.1689	0.13968	72.5899	69.7179	41	42	High
886	EIF3H	O15372	O15372	EIF3H_HUMAN	Eukaryotic translation initiation factor 3 subunit H	0.538951	0.873217	1	13.6776	13.3115	0.366171	53.8769	60.7451	43	42	High
178	AP2M1	Q96CW1	Q96CW1	AP2M1_HUMAN	AP-2 complex subunit mu	0.540383	0.873551	1	14.74	14.9062	-0.166222	49.5327	49.3779	45	46	High
3231	VAV1	P15498	P15498	VAV_HUMAN	Proto-oncogene vav	0.540842	0.873551	1	14.7407	15.157	-0.416315	43.5761	39.5006	46	48	High
564	CMBL	Q96DG6	Q96DG6	CMBL_HUMAN	Carboxymethylenebutenolidase homolog	0.541466	0.873551	1	13.2452	12.9531	0.292146	61.6457	69.0719	41	40	High
945	ERFL	A0A1W2PQ73	A0A1W2PQ73	ERFL_HUMAN	ETS domain-containing transcription factor ERF-like	0.541567	0.873551	1	21.2187	21.7474	-0.528706	9.9985	1.37521	54	56	High
1485	ILF2	Q12905	Q12905	ILF2_HUMAN	Interleukin enhancer-binding factor 2	0.541579	0.873551	1	11.4497	12.8128	-1.36306	70.7404	61.5089	36	41	High
2373	PURA	Q00577	Q00577	PURA_HUMAN	Transcriptional activator protein Pur-alpha	0.541948	0.873551	1	14.4441	13.5289	0.915233	42.3053	57.2505	12	13	High
2292	PRSS27	Q9BQR3	Q9BQR3	PRS27_HUMAN	Serine protease 27	0.542607	0.873551	1	0.615767	0.297853	0.317914	10.2352	4.96812	55	56	High
2169	PLD1	Q13393	Q13393	PLD1_HUMAN	Phospholipase D1	0.542607	0.873551	1	0.578887	0.269209	0.309679	9.04494	4.05851	32	39	High
3126	TSPAN14	Q8NG11	Q8NG11	TSN14_HUMAN	Tetraspanin-14	0.542871	0.873551	1	2.55588	3.28297	-0.727087	34.0681	40.4409	9	12	High
503	CENPE	Q02224	Q02224	CENPE_HUMAN	Centromere-associated protein E	0.543725	0.873551	1	4.56566	5.20009	-0.634431	62.2308	68.9518	14	16	High
89	AGR3	O95994;Q8TD06;Q8TD06	Q8TD06;O95994;Q8TD06	AGR2_HUMAN;AGR3_HUMAN;AGR3_HUMAN	Anterior gradient protein 2 homolog;Anterior gradient protein 3	0.544075	0.873551	1	3.21211	2.3823	0.829811	42.1582	34.7257	11	8	High
182	AP3S1	Q92572	Q92572	AP3S1_HUMAN	AP-3 complex subunit sigma-1	0.544637	0.873551	1	2.88738	3.46708	-0.579703	38.2621	44.9436	10	12	High
2086	PDIA4	P13667	P13667	PDIA4_HUMAN	Protein disulfide-isomerase A4	0.54548	0.873551	1	18.3649	18.7171	-0.352169	6.93229	0.807263	55	56	High
2360	PTP4A2	Q12974;Q12974;Q93096	Q12974;Q93096;Q12974	TP4A2_HUMAN;TP4A1_HUMAN;TP4A2_HUMAN	Protein tyrosine phosphatase type IVA 2;Protein tyrosine phosphatase type IVA 2	0.546099	0.873551	1	6.72507	7.90092	-1.17585	70.0975	68.7307	54	51	High
2887	SRSF7	Q16629	Q16629	SRSF7_HUMAN	Serine/arginine-rich splicing factor 7	0.546232	0.873551	1	9.82443	11.6913	-1.86687	76.7217	66.6386	31	38	High
15	ABCE1	P61221	P61221	ABCE1_HUMAN	ATP-binding cassette sub-family E member 1	0.546324	0.873551	1	11.1332	9.66117	1.47202	84.6157	95.114	33	28	High
1067	FSCN1	Q16658	Q16658	FSCN1_HUMAN	Fascin	0.546646	0.873551	1	9.84145	9.66153	0.179925	66.2887	71.9233	33	32	High
578	COCH	O43405	O43405	COCH_HUMAN	Cochlin	0.548405	0.873551	1	14.1898	16.4732	-2.28339	64.0115	33.6655	42	50	High
1277	HLA-B	P01889;P01889;P01893;P04439;P10321;P01889;P01893;P04439;P13747;P01889;P04439;P01889;P10321;P01889;P13747	P01889;P01889;P10321;P01893;P04439;P17693;P01889;P13747;P01893;P04439;P01889;P04439;P01889;P10321;P01889;P13747	HLAB_HUMAN;HLAA_HUMAN;HLAB_HUMAN;HLAC_HUMAN;HLAH_HUMAN;HLAA_HUMAN;HLAB_HUMAN;HLAE_HUMAN;HLAH_HUMAN;HLAA_HUMAN;HLAB_HUMAN;HLAB_HUMAN;HLAC_HUMAN;HLAB_HUMAN;HLAE_HUMAN	HLA class I histocompatibility antigen, B alpha chain;HLA class I histocompatibility antigen, B alpha chain;HLA class I histocompatibility antigen, B alpha chain;HLA class I histocompatibility antigen, B alpha chain;HLA class I histocompatibility antigen, B alpha chain;HLA class I histocompatibility antigen, B alpha chain	0.548609	0.873551	1	2.94676	3.79224	-0.845483	45.4649	53.9665	9	12	High
2797	SMC3	Q9UQE7	Q9UQE7	SMC3_HUMAN	Structural maintenance of chromosomes protein 3	0.54869	0.873551	1	17.6982	16.6817	1.01647	48.9217	63.8316	48	46	High
813	DPP7	Q9UHL4	Q9UHL4	DPP2_HUMAN	Dipeptidyl peptidase 2	0.54869	0.873551	1	15.1104	15.9139	-0.803471	52.2441	37.4096	45	49	High
148	ANKFY1	Q9P2R3	Q9P2R3	ANFY1_HUMAN	Rabankyrin-5	0.549335	0.873551	1	7.82586	8.11233	-0.286471	69.7669	72.1523	26	27	High
3139	TUBA4A	P68366;P68366;Q9H853	P68366;P68363;Q9BQE3;Q71U36;A6NHL2;P68366;Q9NY65;P0DPH7;Q6PEY2;P68363;Q9BQE3;Q9H853;Q71U36;P0DPH8	TBA4A_HUMAN;TBA4A_HUMAN;TBA4B_HUMAN	Tubulin alpha-4A chain;Tubulin alpha-4A chain	0.549389	0.873551	1	16.9333	18.5848	-1.65155	29.6349	0.42829	50	56	High
1590	KRT4	O95678;P02538;P04259;P05787;P08729;P12035;P13647;P19013;P35908;Q01546;Q3SY84;Q5XKE5;Q7Z794;Q9NSB2;P02538;P04259;P19013;P35908;Q01546;P05787;P08729;P19013;Q6KB66;P08729;P19013;P12035;P19013;P12035;P19013;Q3SY84;P12035;P19013;Q3SY84;Q8N1N4;P13647;P19013;P19013;P19013;Q3SY84	P12035;Q86Y46;P19013;Q5XKE5;P04259;P05787;P08729;Q3SY84;Q7Z794;P13647;Q14CN4;O95678;P02538;Q7RTS7;P48668;Q9NSB2;Q01546;P35908;P19013;P04259;P02538;P48668;Q01546;P35908;P19013;P05787;P08729;Q6KB66;P14136;P19013;P08729;P12035;P19013;P12035;Q86Y46;P19013;Q3SY84;Q7RTS7;P12035;Q86Y46;P19013;Q3SY84;Q7RTS7;Q8N1N4;P19013;P13647;P19013;Q86Y46;P19013;Q3SY84	K22E_HUMAN;K22O_HUMAN;K2C1B_HUMAN;K2C3_HUMAN;K2C4_HUMAN;K2C5_HUMAN;K2C6A_HUMAN;K2C6B_HUMAN;K2C71_HUMAN;K2C75_HUMAN;K2C79_HUMAN;K2C7_HUMAN;K2C8_HUMAN;KRT84_HUMAN;K22E_HUMAN;K22O_HUMAN;K2C4_HUMAN;K2C6A_HUMAN;K2C6B_HUMAN;K2C4_HUMAN;K2C7_HUMAN;K2C80_HUMAN;K2C8_HUMAN;K2C4_HUMAN;K2C7_HUMAN;K2C3_HUMAN;K2C4_HUMAN;K2C3_HUMAN;K2C4_HUMAN;K2C71_HUMAN;K2C3_HUMAN;K2C4_HUMAN;K2C71_HUMAN;K2C78_HUMAN;K2C4_HUMAN;K…	Keratin, type II cytoskeletal 75;Keratin, type II cytoskeletal 6A;Keratin, type II cytoskeletal 8;Keratin, type II cytoskeletal 7;Keratin, type II cytoskeletal 3;Keratin, type II cytoskeletal 3;Keratin, type II cytoskeletal 3;Keratin, type II cytoskeletal 5;Keratin, type II cytoskeletal 4;Keratin, type II cytoskeletal 4	0.549407	0.873551	1	24.3102	24.4731	-0.162853	1.72935	1.4681	55	56	High
3055	TMPO	P42166	P42166	LAP2A_HUMAN	Lamina-associated polypeptide 2, isoform alpha	0.549705	0.873551	1	10.441	9.88244	0.558569	74.4251	80.4743	33	31	High
2798	SMOC1	Q9H4F8	Q9H4F8	SMOC1_HUMAN	SPARC-related modular calcium-binding protein 1	0.549705	0.873551	1	10.07	9.68427	0.385765	75.1692	72.6756	32	32	High
398	CA8	P35219	P35219	CAH8_HUMAN	Carbonic anhydrase-related protein	0.549772	0.873551	1	13.0646	14.1767	-1.11212	71.5889	62.2032	39	43	High
3129	TSR2	Q969E8	Q969E8	TSR2_HUMAN	Pre-rRNA-processing protein TSR2 homolog	0.550097	0.873551	1	5.54173	4.64283	0.898896	55.0087	50.5151	20	17	High
2053	PARP1	P09874	P09874	PARP1_HUMAN	Poly [ADP-ribose] polymerase 1	0.550279	0.873551	1	3.15707	3.88037	-0.723302	45.9008	56.3461	18	15	High
1941	NMRAL1	Q9HBL8	Q9HBL8	NMRL1_HUMAN	NmrA-like family domain-containing protein 1	0.550424	0.873551	1	7.41931	7.72277	-0.303465	72.5817	75.7193	27	29	High
1959	NQO2	P16083	P16083	NQO2_HUMAN	Ribosyldihydronicotinamide dehydrogenase [quinone]	0.551066	0.873551	1	11.6943	11.6646	0.0296897	80.0964	83.3082	24	26	High
2470	RECQL4	O94761	O94761	RECQ4_HUMAN	ATP-dependent DNA helicase Q4	0.551126	0.873551	1	16.5601	17.3379	-0.777803	42.1632	31.4239	7	14	High
439	CASP4	P49662	P49662	CASP4_HUMAN	Caspase-4	0.551461	0.873551	1	8.42643	7.91349	0.51294	75.2657	73.7277	27	26	High
43	ACSL1	P33121	P33121	ACSL1_HUMAN	Long-chain-fatty-acid--CoA ligase 1	0.551526	0.873551	1	3.4973	4.31365	-0.816348	44.8775	51.9076	12	15	High
801	DNAJC9	Q8WXX5	Q8WXX5	DNJC9_HUMAN	DnaJ homolog subfamily C member 9	0.552428	0.873551	1	2.62872	3.37775	-0.749031	36.3804	48.444	9	11	High
824	DSG1	Q02413	Q02413	DSG1_HUMAN	Desmoglein-1	0.553156	0.873551	1	16.3015	16.2451	0.0564167	28.0218	33.6185	50	50	High
2281	PRPS2	P11908;P11908;P60891	P11908;P11908;P60891	PRPS2_HUMAN;PRPS1_HUMAN;PRPS2_HUMAN	Ribose-phosphate pyrophosphokinase 2;Ribose-phosphate pyrophosphokinase 2	0.55482	0.873551	1	10.3061	9.79562	0.510449	72.3885	73.5305	23	22	High
1219	GSTZ1	O43708	O43708	MAAI_HUMAN	Maleylacetoacetate isomerase	0.554882	0.873551	1	6.94786	8.10357	-1.1557	73.9271	77.5742	22	26	High
1936	NME1	P15531;P15531;P22392	P15531;O60361;P22392;P15531;O60361;P22392	NDKA_HUMAN;NDKA_HUMAN;NDKB_HUMAN	Nucleoside diphosphate kinase A;Nucleoside diphosphate kinase A	0.555074	0.873551	1	15.7479	15.9033	-0.155331	31.5349	31.7197	53	55	High
1307	HNRNPC	P07910	P07910	HNRPC_HUMAN	Heterogeneous nuclear ribonucleoproteins C1/C2	0.5553	0.873551	1	16.0289	13.9222	2.10668	46.0905	79.5459	47	40	High
2104	PFKFB2	O60825	O60825	F262_HUMAN	6-phosphofructo-2-kinase/fructose-2,6-bisphosphatase 2	0.556071	0.873551	1	3.22264	2.44217	0.780476	42.9242	37.1324	53	53	High
2190	PMPCA	Q10713	Q10713	MPPA_HUMAN	Mitochondrial-processing peptidase subunit alpha	0.556613	0.873551	1	0.594264	0.288205	0.306059	9.53778	4.65148	38	38	High
2248	PRB3	Q04118	Q04118;P10163	PRB3_HUMAN	Basic salivary proline-rich protein 3	0.556613	0.873551	1	0.634647	0.305306	0.329341	10.8822	5.21985	32	24	High
2598	RTN4RL2	Q86UN3	Q86UN3	R4RL2_HUMAN	Reticulon-4 receptor-like 2	0.556613	0.873551	1	0.603812	0.304416	0.299396	9.86714	5.18947	30	34	High
2161	PLB1	Q6P1J6	Q6P1J6	PLB1_HUMAN	Phospholipase B1, membrane-associated	0.556613	0.873551	1	0.597006	0.278016	0.31899	9.66043	4.3284	28	33	High
2350	PTGFRN	Q9P2B2	Q9P2B2	FPRP_HUMAN	Prostaglandin F2 receptor negative regulator	0.556642	0.873551	1	4.00173	4.39621	-0.394478	47.9115	53.8721	54	55	High
33	ACBD3	Q9H3P7	Q9H3P7	GCP60_HUMAN	Golgi resident protein GCP60	0.556846	0.873551	1	4.69905	5.54497	-0.845922	60.1227	66.3332	15	18	High
604	COPS4	Q9BT78	Q9BT78	CSN4_HUMAN	COP9 signalosome complex subunit 4	0.556852	0.873551	1	8.40741	7.94598	0.461421	69.9312	69.1711	28	27	High
2255	PRDX6	P30041	P30041	PRDX6_HUMAN	Peroxiredoxin-6	0.557302	0.873551	1	21.9035	21.9765	-0.0729686	1.07649	1.26117	52	52	High
2643	SCP2	P22307	P22307	SCP2_HUMAN	Sterol carrier protein 2	0.557548	0.873551	1	12.9921	12.0564	0.935738	64.9783	76.3023	40	37	High
433	CARMIL1	Q5VZK9	Q5VZK9	CARL1_HUMAN	F-actin-uncapping protein LRRC16A	0.557892	0.873551	1	11.8291	11.4895	0.339657	75.7466	80.8697	36	35	High
2236	PPP2R5A	Q15172	Q15172	2A5A_HUMAN	Serine/threonine-protein phosphatase 2A 56 kDa regulatory subunit alpha isoform	0.558123	0.873551	1	3.31645	3.97999	-0.663548	45.2125	53.4202	10	16	High
1887	NBEAL2	Q6ZNJ1	Q6ZNJ1	NBEL2_HUMAN	Neurobeachin-like protein 2	0.558359	0.873551	1	5.91108	6.45638	-0.545303	62.4421	65.8456	55	56	High
3005	TGM3	Q08188	Q08188	TGM3_HUMAN	Protein-glutamine gamma-glutamyltransferase E	0.558469	0.873551	1	12.9701	10.743	2.22709	60.0469	77.1603	41	34	High
785	DNAJA1	P31689	P31689	DNJA1_HUMAN	DnaJ homolog subfamily A member 1	0.558698	0.873551	1	16.0136	15.6119	0.401719	38.793	47.9053	48	47	High
112	AKR1C3	P42330;P42330;P52895;Q04828;P42330;Q04828	P42330;P42330;Q04828;P52895;P42330;Q04828	AK1C3_HUMAN;AK1C1_HUMAN;AK1C2_HUMAN;AK1C3_HUMAN;AK1C1_HUMAN;AK1C3_HUMAN	Aldo-keto reductase family 1 member C3;Aldo-keto reductase family 1 member C3;Aldo-keto reductase family 1 member C3	0.55921	0.873551	1	4.13476	3.44479	0.689973	51.22	44.6541	14	12	High
2912	STING1	Q86WV6	Q86WV6	STING_HUMAN	Stimulator of interferon genes protein	0.559263	0.873551	1	7.69818	6.52512	1.17307	67.9129	67.2873	26	22	High
614	CORO7	P57737	P57737	CORO7_HUMAN	Coronin-7	0.559263	0.873551	1	7.21221	7.32674	-0.114532	68.7013	73.2791	24	24	High
840	DYNC1LI1	Q9Y6G9	Q9Y6G9	DC1L1_HUMAN	Cytoplasmic dynein 1 light intermediate chain 1	0.560441	0.874977	1	6.11151	4.95167	1.15983	61.9299	57.4341	21	17	High
2656	SDF4	Q9BRK5	Q9BRK5	CAB45_HUMAN	45 kDa calcium-binding protein	0.561254	0.875072	1	19.286	19.5923	-0.306287	23.0216	15.1854	52	54	High
165	ANXA7	P20073	P20073	ANXA7_HUMAN	Annexin A7	0.561271	0.875072	1	19.7926	19.7767	0.0159595	0.867089	1.56257	55	56	High
1203	GSDMA	Q96QA5	Q96QA5	GSDMA_HUMAN	Gasdermin-A	0.562587	0.875072	1	9.27977	7.39402	1.88575	79.1104	80.2433	29	23	High
1792	MLEC	Q14165	Q14165	MLEC_HUMAN	Malectin	0.562587	0.875072	1	8.00819	8.06596	-0.0577672	73.1781	76.6574	26	26	High
473	CD151	P48509	P48509	CD151_HUMAN	CD151 antigen	0.562958	0.875072	1	7.20589	8.02321	-0.817322	68.7388	70.6926	24	27	High
2037	PACSIN2	Q9UNF0	Q9UNF0	PACN2_HUMAN	Protein kinase C and casein kinase substrate in neurons protein 2	0.563119	0.875072	1	17.0858	17.1989	-0.113099	30.4199	30.4156	30	33	High
1797	MMP8	P22894	P22894	MMP8_HUMAN	Neutrophil collagenase	0.563682	0.875072	1	6.36781	7.61536	-1.24755	73.0886	73.7326	20	25	High
1637	LARS1	Q9P2J5	Q9P2J5	SYLC_HUMAN	Leucine--tRNA ligase, cytoplasmic	0.563998	0.875151	1	11.0943	11.251	-0.156701	72.185	71.8394	35	36	High
232	ARHGEF37	A1IGU5	A1IGU5	ARH37_HUMAN	Rho guanine nucleotide exchange factor 37	0.564568	0.875213	1	3.65732	4.28475	-0.627435	48.955	56.1987	12	14	High
455	CCDC43	Q96MW1	Q96MW1	CCD43_HUMAN	Coiled-coil domain-containing protein 43	0.564568	0.875213	1	3.5325	4.13218	-0.599683	45.5967	52.2527	12	14	High
687	CUL2	Q13617	Q13617	CUL2_HUMAN	Cullin-2	0.565537	0.875673	1	6.75258	7.17447	-0.421891	75.7484	81.1169	21	22	High
2781	SLC9A3R2	Q15599	Q15599	NHRF2_HUMAN	Na(+)/H(+) exchange regulatory cofactor NHE-RF2	0.565925	0.875673	1	6.44177	7.20924	-0.767466	68.6677	70.7227	21	24	High
3182	UBE3A	Q05086	Q05086	UBE3A_HUMAN	Ubiquitin-protein ligase E3A	0.566937	0.876271	1	3.83558	4.19414	-0.358559	43.9899	49.0623	14	15	High
582	COL1A1	P02452	P02452	CO1A1_HUMAN	Collagen alpha-1(I) chain	0.567005	0.876271	1	15.2873	15.9509	-0.663632	36.106	26.501	48	51	High
3156	TXNRD1	Q16881	Q16881	TRXR1_HUMAN	Thioredoxin reductase 1, cytoplasmic	0.567219	0.876271	1	18.1347	17.0363	1.09838	7.01066	29.5262	54	51	High
1982	NUDT12	Q9BQG2	Q9BQG2	NUD12_HUMAN	NAD-capped RNA hydrolase NUDT12	0.567374	0.876271	1	3.58573	2.92092	0.664802	46.9779	40.0897	19	8	High
888	EIF3J	O75822	O75822	EIF3J_HUMAN	Eukaryotic translation initiation factor 3 subunit J	0.568133	0.877033	1	14.4128	13.8855	0.527359	65.8886	72.3632	42	41	High
23	ABRAXAS2	Q15018	Q15018	ABRX2_HUMAN	BRISC complex subunit Abraxas 2	0.5686	0.877345	1	12.035	11.6004	0.434558	66.1691	70.4968	38	37	High
3086	TPD52L2	O43399	O43399	TPD54_HUMAN	Tumor protein D54	0.57055	0.877857	1	5.07231	5.6636	-0.59129	63.9445	69.0328	16	18	High
776	DLD	P09622	P09622	DLDH_HUMAN	Dihydrolipoyl dehydrogenase, mitochondrial	0.570694	0.877857	1	12.0791	10.3802	1.69893	72.8577	82.6885	37	32	High
2265	PRKCB	P05771	P17252;P05771	KPCB_HUMAN	Protein kinase C beta type	0.570793	0.877857	1	0.57571	0.30858	0.26713	8.98543	5.33239	45	45	High
2600	RUFY3	Q7L099;Q7L099;Q8WXA3;Q96T51	Q7L099;Q7L099;Q96T51;Q8WXA3	RUFY3_HUMAN;RUFY1_HUMAN;RUFY2_HUMAN;RUFY3_HUMAN	Protein RUFY3;Protein RUFY3	0.570793	0.877857	1	0.574572	0.28885	0.285722	8.91162	4.67231	40	42	High
2077	PDAP1	Q13442	Q13442	HAP28_HUMAN	28 kDa heat- and acid-stable phosphoprotein	0.571411	0.878398	1	10.1329	9.91875	0.214117	75.8188	81.4058	55	54	High
1736	MAPK14	O15264;P45984;Q15759;Q16539;Q16539	Q15759;O15264;P45984;P53779;P45983;P53778;Q16539;Q16539	MK09_HUMAN;MK11_HUMAN;MK13_HUMAN;MK14_HUMAN;MK14_HUMAN	Mitogen-activated protein kinase 13;Mitogen-activated protein kinase 14	0.572297	0.87935	1	6.87905	8.17704	-1.29799	72.5187	73.6194	22	27	High
867	EGLN3	Q9H6Z9	Q9H6Z9	EGLN3_HUMAN	Prolyl hydroxylase EGLN3	0.57321	0.880344	1	17.4879	17.7122	-0.22432	25.7421	19.4246	51	53	High
2596	RTN4	Q9NQC3	Q9NQC3	RTN4_HUMAN	Reticulon-4	0.574517	0.88194	1	13.7938	11.3895	2.40432	38.6333	62.8779	21	10	High
1027	FERMT3	Q86UX7	Q86UX7	URP2_HUMAN	Fermitin family homolog 3	0.575469	0.882285	1	5.46357	4.73593	0.727646	63.0202	57.2419	18	16	High
1313	HNRNPH3	P31942;P31942;P31943;P55795	P31942;P31942;P31943;P55795	HNRH3_HUMAN;HNRH1_HUMAN;HNRH2_HUMAN;HNRH3_HUMAN	Heterogeneous nuclear ribonucleoprotein H3;Heterogeneous nuclear ribonucleoprotein H3	0.575874	0.882285	1	5.68233	6.25953	-0.577206	62.5162	66.7736	19	21	High
1147	GMFG	O60234	O60234	GMFG_HUMAN	Glia maturation factor gamma	0.576217	0.882285	1	3.48145	2.76993	0.711528	49.4649	40.8625	11	9	High
2043	PAFAH1B3	Q15102	Q15102	PA1B3_HUMAN	Platelet-activating factor acetylhydrolase IB subunit alpha1	0.576696	0.882285	1	6.48645	6.25525	0.231204	69.5895	66.555	52	53	High
3110	TRIM16	O95361	Q309B1;O95361	TRI16_HUMAN	Tripartite motif-containing protein 16	0.577233	0.882285	1	17.2928	16.5524	0.740491	12.2427	28.0414	53	51	High
2133	PHYHIP	Q92561	Q92561	PHYIP_HUMAN	Phytanoyl-CoA hydroxylase-interacting protein	0.577947	0.882285	1	0.326926	0.63746	-0.310533	5.87844	11.1795	38	34	High
542	CIRBP	Q14011	Q14011	CIRBP_HUMAN	Cold-inducible RNA-binding protein	0.578559	0.882811	1	9.10923	9.66231	-0.553081	76.2866	77.0202	29	31	High
986	FAH	P16930	P16930	FAAA_HUMAN	Fumarylacetoacetase	0.579361	0.883435	1	11.9244	11.1842	0.74018	59.9227	65.6897	39	37	High
932	EPHX1	P07099	P07099	HYEP_HUMAN	Epoxide hydrolase 1	0.579718	0.883435	1	11.0982	11.6655	-0.567337	77.8369	77.227	34	36	High
2372	PUF60	Q9UHX1	Q9UHX1	PUF60_HUMAN	Poly(U)-binding-splicing factor PUF60	0.579771	0.883435	1	3.69273	2.86387	0.828865	45.0651	38.504	46	43	High
149	ANKMY2	Q8IV38	Q8IV38	ANKY2_HUMAN	Ankyrin repeat and MYND domain-containing protein 2	0.580687	0.884422	1	4.40996	3.56223	0.847723	53.2537	47.5906	15	12	High
1199	GRHPR	Q9UBQ7	Q9UBQ7	GRHPR_HUMAN	Glyoxylate reductase/hydroxypyruvate reductase	0.581269	0.88479	1	18.4484	17.0842	1.36422	7.36031	36.2382	54	50	High
1969	NT5DC1	Q5TFE4	Q5TFE4	NT5D1_HUMAN	5'-nucleotidase domain-containing protein 1	0.581556	0.88479	1	6.06565	6.86658	-0.80093	65.8885	69.0821	29	14	High
2856	SPRR1A	P22528;P35321;P35321	P22528;P35321;P35321	SPR1A_HUMAN;SPR1B_HUMAN;SPR1A_HUMAN	Cornifin-B;Cornifin-A	0.582239	0.88479	1	2.72187	3.30885	-0.586975	38.7832	45.6726	9	11	High
1939	NMES1	Q9C002	Q9C002	NMES1_HUMAN	Normal mucosa of esophagus-specific gene 1 protein	0.583233	0.88479	1	8.36325	8.50601	-0.142764	74.8403	79.9419	40	36	High
1955	NPM1	P06748	P06748	NPM_HUMAN	Nucleophosmin	0.583309	0.88479	1	18.7872	18.9742	-0.187081	21.7626	21.5549	48	48	High
2286	PRR5	P85299	P85299	PRR5_HUMAN	Proline-rich protein 5	0.583329	0.88479	1	18.4571	18.7902	-0.333099	23.3887	9.71417	42	47	High
2894	SSR4	P51571	P51571	SSRD_HUMAN	Translocon-associated protein subunit delta	0.584773	0.88479	1	6.28439	4.9284	1.35599	60.7012	56.8596	22	17	High
1002	FARSA	Q9Y285	Q9Y285	SYFA_HUMAN	Phenylalanine--tRNA ligase alpha subunit	0.584848	0.88479	1	7.18106	7.95058	-0.769517	68.0177	69.2289	24	27	High
49	ACTN1	O43707;P12814;O43707;P12814;P35609;P12814	O43707;P12814;O43707;P12814;Q08043;P35609;P12814	ACTN1_HUMAN;ACTN4_HUMAN;ACTN1_HUMAN;ACTN2_HUMAN;ACTN4_HUMAN;ACTN1_HUMAN	Alpha-actinin-4;Alpha-actinin-4;Alpha-actinin-1	0.585183	0.88479	1	15.7788	17.1577	-1.37886	43.8778	17.6014	47	53	High
3256	VPS35	Q96QK1	Q96QK1	VPS35_HUMAN	Vacuolar protein sorting-associated protein 35	0.585335	0.88479	1	18.28	17.7469	0.533076	13.4058	25.0629	53	52	High
1347	HSPB1	P04792	P04792	HSPB1_HUMAN	Heat shock protein beta-1	0.585364	0.88479	1	24.7443	24.7428	0.00157016	1.07353	1.50495	55	56	High
2316	PSMB8	P28062	P28062	PSB8_HUMAN	Proteasome subunit beta type-8	0.585364	0.88479	1	19.2198	19.0127	0.207054	0.918267	7.47834	53	51	High
2402	RAB33B	Q9H082	Q9H082	RB33B_HUMAN	Ras-related protein Rab-33B	0.585366	0.88479	1	6.07208	6.80569	-0.733609	91.8179	99.8471	11	11	High
2004	OCLN	Q16625	Q16625	OCLN_HUMAN	Occludin	0.585376	0.88479	1	2.08452	2.66704	-0.58252	30.419	37.8918	13	23	High
2822	SNX17	Q15036	Q15036	SNX17_HUMAN	Sorting nexin-17	0.585483	0.88479	1	3.83092	2.96184	0.869076	48.366	41.1212	13	10	High
1166	GNL1	P36915	P36915	GNL1_HUMAN	Guanine nucleotide-binding protein-like 1	0.585898	0.885012	1	6.67438	7.7872	-1.11282	68.341	71.4942	22	26	High
402	CAD	P27708	P27708	PYR1_HUMAN	CAD protein	0.586221	0.885094	1	3.08135	3.82726	-0.745909	38.747	44.8251	11	14	High
1141	GLRX3	O76003	O76003	GLRX3_HUMAN	Glutaredoxin-3	0.588491	0.887562	1	15.9653	13.4981	2.46719	26.4809	62.1032	50	42	High
671	CTPS1	P17812;P17812;Q9NRF8	P17812;Q9NRF8;P17812	PYRG1_HUMAN;PYRG1_HUMAN;PYRG2_HUMAN	CTP synthase 1;CTP synthase 1	0.589409	0.887562	1	19.2563	18.4229	0.833332	7.60876	27.2597	54	52	High
2665	SEC23B	Q15437	Q15437	SC23B_HUMAN	Protein transport protein Sec23B	0.589421	0.887562	1	12.9256	13.4634	-0.537777	70.1555	67.8694	39	41	High
955	ESD	P10768	P10768	ESTD_HUMAN	S-formylglutathione hydrolase	0.589422	0.887562	1	18.778	18.6243	0.153743	7.35924	13.6722	54	54	High
855	EEF1E1	O43324	O43324	MCA3_HUMAN	Eukaryotic translation elongation factor 1 epsilon-1	0.589676	0.887562	1	4.7636	4.07057	0.69303	56.4964	50.7566	16	14	High
1056	FN3KRP	Q9HA64	Q9HA64	KT3K_HUMAN	Ketosamine-3-kinase	0.589809	0.887562	1	12.4549	13.2188	-0.763844	65.2826	59.8021	39	42	High
72	ADIRF	Q15847	Q15847	ADIRF_HUMAN	Adipogenesis regulatory factor	0.590035	0.887562	1	11.4755	11.1736	0.301887	65.9615	71.2829	37	36	High
10	AASDHPPT	Q9NRN7	Q9NRN7	ADPPT_HUMAN	L-aminoadipate-semialdehyde dehydrogenase-phosphopantetheinyl transferase	0.590344	0.887562	1	4.82211	5.36848	-0.546367	57.9417	62.0837	16	18	High
1908	NDUFB7	P17568	P17568	NDUB7_HUMAN	NADH dehydrogenase [ubiquinone] 1 beta subcomplex subunit 7	0.59088	0.887562	1	6.72546	7.12267	-0.397211	69.7276	74.6966	21	27	High
3026	TJP3	O95049	O95049	ZO3_HUMAN	Tight junction protein ZO-3	0.591624	0.887562	1	14.4719	13.5536	0.918233	48.272	62.7984	45	42	High
1503	IRF3	Q14653	Q14653	IRF3_HUMAN	Interferon regulatory factor 3	0.592208	0.887562	1	12.3115	10.2908	2.02065	69.5705	81.2527	38	32	High
2261	PRKACA	P17612	P22694;P17612	KAPCA_HUMAN	cAMP-dependent protein kinase catalytic subunit alpha	0.59238	0.887562	1	0.282979	0.536517	-0.253538	4.40423	7.91676	44	45	High
1985	NUDT2	P50583	P50583	AP4A_HUMAN	Bis(5'-nucleosyl)-tetraphosphatase [asymmetrical]	0.59319	0.887562	1	7.17089	8.16957	-0.998685	67.9091	68.3535	16	16	High
1321	HOMER2	Q9NSB8	Q9NSB8	HOME2_HUMAN	Homer protein homolog 2	0.593214	0.887562	1	8.78452	9.30534	-0.52082	75.9943	76.6807	28	30	High
2805	SND1	Q7KZF4	Q7KZF4	SND1_HUMAN	Staphylococcal nuclease domain-containing protein 1	0.593322	0.887562	1	16.2001	15.9838	0.216265	27.2648	31.7061	50	50	High
2675	SELENBP1	Q13228	Q13228	SBP1_HUMAN	Methanethiol oxidase	0.593499	0.887562	1	22.6015	21.9462	0.655299	1.06271	18.9649	55	54	High
98	AHSG	P02765	P02765	FETUA_HUMAN	Alpha-2-HS-glycoprotein	0.5935	0.887562	1	20.2006	20.3215	-0.120931	1.1999	1.07433	55	56	High
2019	ORM2	P02763;P19652;P19652	P19652;P02763;P19652	A1AG1_HUMAN;A1AG2_HUMAN;A1AG2_HUMAN	Alpha-1-acid glycoprotein 1;Alpha-1-acid glycoprotein 2	0.594292	0.888033	1	12.3912	12.314	0.0771709	70.8147	67.8797	52	52	High
3072	TOLLIP	Q9H0E2	Q9H0E2	TOLIP_HUMAN	Toll-interacting protein	0.594618	0.888033	1	12.4487	13.6935	-1.24482	65.0526	52.4911	39	44	High
1761	MCTS1	Q9ULC4	Q9ULC4;A0A3B3IRV3	MCTS1_HUMAN	Malignant T-cell-amplified sequence 1	0.594787	0.888033	1	11.1678	12.205	-1.03721	72.9376	66.6607	35	39	High
534	CHMP6	Q96FZ7	Q96FZ7	CHMP6_HUMAN	Charged multivesicular body protein 6	0.594891	0.888033	1	4.34455	4.938	-0.593452	56.438	62.2986	14	16	High
1972	NTPCR	Q9BSD7	Q9BSD7	NTPCR_HUMAN	Cancer-related nucleoside-triphosphatase	0.59571	0.888052	1	3.82768	4.65493	-0.827244	48.5453	55.3486	16	13	High
2558	RPS12	P25398	P25398	RS12_HUMAN	40S ribosomal protein S12	0.596365	0.888276	1	12.8303	12.4691	0.361161	69.1481	75.2701	52	51	High
3222	USP9X	Q93008	O00507;Q93008	USP9X_HUMAN	Probable ubiquitin carboxyl-terminal hydrolase FAF-X	0.596399	0.888276	1	11.5164	10.1103	1.4061	66.0494	72.7269	37	33	High
1246	HARS1	P12081	P12081	HARS1_HUMAN	Histidine--tRNA ligase, cytoplasmic	0.59693	0.888285	1	15.8965	14.6206	1.27591	32.264	53.7125	49	45	High
874	EIF2B1	Q14232	Q14232	EI2BA_HUMAN	Translation initiation factor eIF-2B subunit alpha	0.597293	0.888285	1	3.73327	3.13474	0.598534	46.1842	41.0464	13	11	High
1329	HRNR	Q86YZ3	Q86YZ3	HORN_HUMAN	Hornerin	0.597588	0.888285	1	18.8998	19.4665	-0.566688	7.799	2.16983	54	56	High
2259	PRKAA1	Q13131	Q13131	AAPK1_HUMAN	5'-AMP-activated protein kinase catalytic subunit alpha-1	0.597749	0.888285	1	12.3381	10.8973	1.44085	69.6529	78.4653	14	11	High
1942	NMT1	P30419	P30419;O60551	NMT1_HUMAN	Glycylpeptide N-tetradecanoyltransferase 1	0.599253	0.890119	1	8.02823	8.52467	-0.496439	68.4071	69.1257	19	32	High
910	ELOB	Q15370	Q15370	ELOB_HUMAN	Elongin-B	0.599937	0.890214	1	7.85707	6.10159	1.75549	70.3309	68.4432	26	20	High
654	CSK	P41240	P41240	CSK_HUMAN	Tyrosine-protein kinase CSK	0.600125	0.890214	1	12.6003	12.726	-0.125605	60.8276	60.6621	40	41	High
1480	IL19	Q9UHD0	Q9UHD0	IL19_HUMAN	Interleukin-19	0.600126	0.890214	1	4.68888	4.34523	0.343657	59.9846	52.6882	15	15	High
659	CST1	P01036;P01037;P01036;P01037;P09228;P01037	P01036;P01037;P01036;P01037;P09228;P01037	CYTN_HUMAN;CYTS_HUMAN;CYTN_HUMAN;CYTS_HUMAN;CYTT_HUMAN;CYTN_HUMAN	Cystatin-S;Cystatin-S;Cystatin-SN	0.603715	0.894475	1	20.5703	19.4777	1.09251	10.2838	39.662	54	51	High
3001	TGFB2	P61812	P61812	TGFB2_HUMAN	Transforming growth factor beta-2 proprotein	0.603928	0.894475	1	5.96479	5.44314	0.521648	63.7724	59.1082	20	19	High
1232	H3-3B	P84243;P84243;Q5TEC6	P84243;Q5TEC6;P84243;Q71DI3;P68431;Q16695;Q6NXT2	H33_HUMAN;H33_HUMAN;H37_HUMAN	Histone H3.3;Histone H3.3	0.604293	0.894475	1	6.92394	5.75908	1.16485	74.0238	71.5092	22	18	High
1157	GNAI3	P04899;P08754;P19087;P63096;P04899;P08754;P19087;P63096;Q5JWF2;P04899;P08754;P63096;P08754	P08754;P11488;P19087;P04899;P63096;A8MTJ3;P08754;P11488;P09471;P38405;P19087;P04899;P63096;Q5JWF2;A8MTJ3;P08754;P09471;P04899;P63096;P08754	GNAI1_HUMAN;GNAI2_HUMAN;GNAI3_HUMAN;GNAT2_HUMAN;GNAI1_HUMAN;GNAI2_HUMAN;GNAI3_HUMAN;GNAS1_HUMAN;GNAT2_HUMAN;GNAI1_HUMAN;GNAI2_HUMAN;GNAI3_HUMAN;GNAI3_HUMAN	Guanine nucleotide-binding protein G(i) subunit alpha-2;Guanine nucleotide-binding protein G(i) subunit alpha-2;Guanine nucleotide-binding protein G(i) subunit alpha-2;Guanine nucleotide-binding protein G(i) subunit alpha-3	0.605513	0.894475	1	16.1126	16.5137	-0.401043	38.9957	33.7685	48	50	High
2125	PHB1	P35232	P35232	PHB1_HUMAN	Prohibitin 1	0.605538	0.894475	1	14.0877	12.8852	1.2025	50.9203	62.2666	50	54	High
1567	KPRP	Q5T749	Q5T749	KPRP_HUMAN	Keratinocyte proline-rich protein	0.605574	0.894475	1	17.7181	16.4657	1.25235	26.3045	47.4838	51	48	High
1566	KPNB1	Q14974	Q14974	IMB1_HUMAN	Importin subunit beta-1	0.605798	0.894475	1	19.3139	19.0946	0.219272	7.6405	14.2371	54	54	High
1574	KRT15	O76013;P02533;P05783;P08727;P08779;P13645;P13646;P19012;Q04695;Q14525;Q14532;Q15323;Q2M2I5;Q92764;P02533;P08727;P08779;P13645;P19012;P35527;Q04695;Q99456;P02533;P08727;P08779;P13646;P19012;Q04695;P02533;P08727;P08779;P19012;Q04695;P02533;P08779;P13646;P19012;P02533;P08779;P13646;P19012;Q04695;P13645;P13646;P19012;Q2M2I5;P13645;P13646;P19012;Q2M2I5;Q7Z3Y8;P13646;P19012;P13646;P19012;Q99456;P19012;…	P19012;O76015;Q04695;Q92764;Q7Z3Y7;P05783;Q14525;P08779;Q2M2I5;O76014;P08727;Q15323;P02533;Q14532;P13645;P13646;O76013;P19012;Q04695;P08779;P08727;P35527;Q99456;P02533;P13645;P19012;Q04695;P08779;P08727;P35900;P02533;Q8N1A0;P13646;P19012;Q04695;P08779;P08727;P02533;P19012;P08779;P02533;P13646;P19012;Q04695;P08779;P35900;P02533;P13646;P19012;Q7Z3Y7;Q2M2I5;Q7Z3Y8;P13645;P13646;P19012;Q7Z3Y7;Q2M2I5;…	K1C10_HUMAN;K1C13_HUMAN;K1C14_HUMAN;K1C15_HUMAN;K1C16_HUMAN;K1C17_HUMAN;K1C18_HUMAN;K1C19_HUMAN;K1C24_HUMAN;K1H1_HUMAN;K1H2_HUMAN;KRT35_HUMAN;KRT36_HUMAN;KT33B_HUMAN;K1C10_HUMAN;K1C12_HUMAN;K1C14_HUMAN;K1C15_HUMAN;K1C16_HUMAN;K1C17_HUMAN;K1C19_HUMAN;K1C9_HUMAN;K1C13_HUMAN;K1C14_HUMAN;K1C15_HUMAN;K1C16_HUMAN;K1C17_HUMAN;K1C19_HUMAN;K1C14_HUMAN;K1C15_HUMAN;K1C16_HUMAN;K1C17_HUMAN;K1C19_HUMAN;K1C13_…	Keratin, type I cuticular Ha6;Keratin, type I cytoskeletal 14;Keratin, type I cytoskeletal 14;Keratin, type I cytoskeletal 14;Keratin, type I cytoskeletal 14;Keratin, type I cytoskeletal 14;Keratin, type I cytoskeletal 10;Keratin, type I cytoskeletal 10;Keratin, type I cytoskeletal 13;Keratin, type I cytoskeletal 13;Keratin, type I cytoskeletal 15;Keratin, type I cytoskeletal 15	0.605979	0.894475	1	12.9422	12.9471	-0.00495488	65.2285	69.5303	40	40	High
1851	MYH10	A7E2Y1;P35579;P35580;P35749;Q7Z406;P35579;P35580;P35579;P35580;P35749;P35579;P35580;P35749;Q7Z406;P35579;P35580;Q7Z406;P35580;P35580;P35749;Q7Z406;P35580;Q7Z406	P35580;Q9Y623;P12883;Q7Z406;Q9UKX2;P13535;A7E2Y1;P35749;P35579;P13533;Q9UKX3;P11055;P12882;P35580;P35579;P35580;P35749;P35579;P35580;Q7Z406;P35749;P35579;P35580;Q7Z406;P35579;P35580;P35580;Q7Z406;P35749;P35580;Q7Z406	MYH10_HUMAN;MYH11_HUMAN;MYH14_HUMAN;MYH7B_HUMAN;MYH9_HUMAN;MYH10_HUMAN;MYH9_HUMAN;MYH10_HUMAN;MYH11_HUMAN;MYH9_HUMAN;MYH10_HUMAN;MYH11_HUMAN;MYH14_HUMAN;MYH9_HUMAN;MYH10_HUMAN;MYH14_HUMAN;MYH9_HUMAN;MYH10_HUMAN;MYH10_HUMAN;MYH11_HUMAN;MYH14_HUMAN;MYH10_HUMAN;MYH14_HUMAN	Myosin-7B;Myosin-9;Myosin-9;Myosin-9;Myosin-9;Myosin-10;Myosin-10;Myosin-10	0.606869	0.894669	1	4.7386	5.55913	-0.820526	61.6178	66.8627	15	18	High
374	C1QTNF1	Q9BXJ1	Q9BXJ1	C1QT1_HUMAN	Complement C1q tumor necrosis factor-related protein 1	0.607637	0.894669	1	16.1771	16.8978	-0.720775	40.3197	29.5154	48	51	High
573	CNPY2	Q9Y2B0	Q9Y2B0	CNPY2_HUMAN	Protein canopy homolog 2	0.607657	0.894669	1	8.13241	6.90913	1.22328	70.245	69.9617	27	23	High
3211	UQCRC1	O75439;P31930;P31930	P31930;O75439;P31930	MPPB_HUMAN;QCR1_HUMAN;QCR1_HUMAN	Mitochondrial-processing peptidase subunit beta;Cytochrome b-c1 complex subunit 1, mitochondrial	0.607663	0.894669	1	12.4233	11.8508	0.572471	59.2512	62.619	40	39	High
1315	HNRNPL	P14866	P14866	HNRPL_HUMAN	Heterogeneous nuclear ribonucleoprotein L	0.607872	0.894669	1	13.648	14.7521	-1.10409	65.2221	54.5755	41	45	High
2099	PELO	Q9BRX2	Q9BRX2	PELO_HUMAN	Protein pelota homolog	0.608222	0.894669	1	2.66016	3.20834	-0.548182	32.571	38.5226	53	48	High
24	ACAA1	P09110	P09110	THIK_HUMAN	3-ketoacyl-CoA thiolase, peroxisomal	0.608222	0.894669	1	3.59949	2.94679	0.652694	47.4726	40.8023	12	10	High
823	DSC3	Q14574	Q14574	DSC3_HUMAN	Desmocollin-3	0.608436	0.894669	1	10.0422	10.0578	-0.0156072	74.527	77.5438	32	32	High
367	C11orf54	Q9H0W9	Q9H0W9	CK054_HUMAN	Ester hydrolase C11orf54	0.608879	0.894669	1	15.0191	13.8462	1.17286	39.64	53.8694	47	44	High
732	DCUN1D4	Q92564	Q92564	DCNL4_HUMAN	DCN1-like protein 4	0.60909	0.894669	1	6.74022	6.00557	0.734654	75.0252	71.7568	21	19	High
3013	THUMPD1	Q9NXG2	Q9NXG2	THUM1_HUMAN	THUMP domain-containing protein 1	0.60909	0.894669	1	6.09332	6.69539	-0.602069	71.8272	76.3191	19	21	High
2323	PSMC6	P62333	P62333	PRS10_HUMAN	26S proteasome regulatory subunit 10B	0.609882	0.895434	1	17.8268	18.8942	-1.06742	33.1712	14.5426	49	49	High
46	ACSS2	Q9NR19	Q9NR19	ACSA_HUMAN	Acetyl-coenzyme A synthetase, cytoplasmic	0.611192	0.895636	1	14.045	12.8671	1.17791	56.3891	67.737	43	40	High
2585	RPS7	P62081	P62081	RS7_HUMAN	40S ribosomal protein S7	0.61177	0.895636	1	17.2506	16.7676	0.483009	30.8864	41.3199	53	54	High
3095	TPP2	P29144	P29144	TPP2_HUMAN	Tripeptidyl-peptidase 2	0.612611	0.895636	1	12.6459	12.7581	-0.112187	61.2657	60.9812	40	41	High
1434	IGKV1-8	A0A0C4DH67	A0A0C4DH67	KV108_HUMAN	Immunoglobulin kappa variable 1-8	0.61268	0.895636	1	15.6992	15.0117	0.687482	57.5111	63.8784	45	44	High
2122	PGM5	Q15124	Q15124	PGM5_HUMAN	Phosphoglucomutase-like protein 5	0.612781	0.895636	1	2.4754	3.01393	-0.538533	31.9549	37.9217	38	37	High
485	CD82	P27701	P27701	CD82_HUMAN	CD82 antigen	0.61307	0.895636	1	13.7737	11.963	1.81071	66.4645	81.3465	41	36	High
2975	TBC1D15	Q8TC07	Q8TC07	TBC15_HUMAN	TBC1 domain family member 15	0.613107	0.895636	1	6.77215	7.30888	-0.536724	65.2088	67.6601	23	25	High
639	CRNN	Q9UBG3	Q9UBG3	CRNN_HUMAN	Cornulin	0.613428	0.895636	1	16.1313	14.6399	1.49136	33.7229	54.3028	49	45	High
164	ANXA6	P08133	P08133	ANXA6_HUMAN	Annexin A6	0.613999	0.895636	1	17.2546	17.4131	-0.15855	25.1059	24.4142	51	52	High
2078	PDCD10	Q9BUL8	Q9BUL8	PDC10_HUMAN	Programmed cell death protein 10	0.614063	0.895636	1	19.8566	19.3166	0.539966	0.969479	14.9762	53	51	High
511	CFH	P08603;P08603;P36980;Q03591;P08603;Q03591	P08603;P36980;P08603;Q03591;P08603;Q03591	CFAH_HUMAN;CFAH_HUMAN;FHR1_HUMAN;FHR2_HUMAN;CFAH_HUMAN;FHR1_HUMAN	Complement factor H;Complement factor H;Complement factor H	0.614064	0.895636	1	20.1357	20.2199	-0.0841812	0.540143	0.625782	55	56	High
387	C7	P10643	P10643	CO7_HUMAN	Complement component C7	0.614073	0.895636	1	8.42304	8.1861	0.236937	75.1725	73.5982	27	27	High
1058	FNBP1L	Q5T0N5	Q5T0N5	FBP1L_HUMAN	Formin-binding protein 1-like	0.614163	0.895636	1	2.79728	3.31027	-0.512991	35.944	40.9759	10	12	High
2764	SLC15A2	Q16348	Q16348	S15A2_HUMAN	Solute carrier family 15 member 2	0.614215	0.895636	1	6.53037	6.34223	0.188142	65.3217	68.3626	22	21	High
1973	NUB1	Q9Y5A7	Q9Y5A7	NUB1_HUMAN	NEDD8 ultimate buster 1	0.61436	0.895636	1	4.54084	3.70521	0.835638	51.3493	46.4555	14	14	High
847	ECHDC1	Q9NTX5	Q9NTX5	ECHD1_HUMAN	Ethylmalonyl-CoA decarboxylase	0.615047	0.896243	1	13.858	13.1448	0.713158	61.0915	70.6354	42	40	High
1195	GPX2	P18283	P18283	GPX2_HUMAN	Glutathione peroxidase 2	0.616052	0.897311	1	3.68665	4.46813	-0.781485	49.8368	55.7674	12	15	High
668	CTNNA1	P26232;P35221;P35221	P35221;P26232;P35221	CTNA1_HUMAN;CTNA2_HUMAN;CTNA1_HUMAN	Catenin alpha-2;Catenin alpha-1	0.617584	0.897689	1	16.9292	15.625	1.30421	36.9024	61.5743	49	45	High
2833	SOD2	P04179	P04179	SODM_HUMAN	Superoxide dismutase [Mn], mitochondrial	0.617689	0.897689	1	15.0333	16.3466	-1.31336	52.3596	33.8826	45	50	High
2967	TAPBP	O15533	O15533	TPSN_HUMAN	Tapasin	0.617723	0.897689	1	13.3449	12.4549	0.88999	68.6172	75.3644	40	38	High
1024	FDPS	P14324	P14324	FPPS_HUMAN	Farnesyl pyrophosphate synthase	0.618207	0.897689	1	18.6543	18.7494	-0.0950967	13.994	14.0621	53	54	High
954	ERP44	Q9BS26	Q9BS26	ERP44_HUMAN	Endoplasmic reticulum resident protein 44	0.618214	0.897689	1	19.0056	18.9333	0.0723258	0.52088	0.507953	55	56	High
1350	HSPE1	P61604	P61604	CH10_HUMAN	10 kDa heat shock protein, mitochondrial	0.621017	0.900966	1	14.4394	15.2224	-0.782996	60.123	52.1301	43	46	High
2252	PRDX3	P30048	P30048	PRDX3_HUMAN	Thioredoxin-dependent peroxide reductase, mitochondrial	0.621713	0.901183	1	9.41892	9.13916	0.279762	75.6547	73.9948	49	48	High
1750	MAT2A	P31153	P31153	METK2_HUMAN	S-adenosylmethionine synthase isoform type-2	0.622098	0.901292	1	16.1071	16.532	-0.42491	38.8088	33.7464	48	50	High
979	F2	P00734	P00734	THRB_HUMAN	Prothrombin	0.622334	0.901292	1	17.6825	17.5332	0.149269	19.4481	24.7905	52	52	High
235	ARIH1	Q9Y4X5	Q9Y4X5	ARI1_HUMAN	E3 ubiquitin-protein ligase ARIH1	0.62304	0.901919	1	5.22217	5.8	-0.57783	57.4235	61.9923	18	20	High
2976	TBC1D17	Q9HA65	Q9HA65	TBC17_HUMAN	TBC1 domain family member 17	0.623707	0.902351	1	7.01409	5.95457	1.05952	75.7203	70.5608	22	19	High
2826	SNX27	Q96L92	Q96L92	SNX27_HUMAN	Sorting nexin-27	0.623935	0.902351	1	4.72042	5.05522	-0.334802	50.8969	55.0648	17	18	High
247	ARPC4	P59998	P59998	ARPC4_HUMAN	Actin-related protein 2/3 complex subunit 4	0.624462	0.902351	1	20.6698	20.5172	0.152545	1.07401	8.35038	55	55	High
1276	HLA-A	P01889;P01893;P04439;P10321;P01889;P01893;P04439;P13747;P01889;P04439;P01893;P04439;P01893;P04439;P10321;P04439	P01889;P10321;P01893;P04439;P17693;P01889;P13747;P01893;P04439;P01889;P04439;P01893;P04439;P10321;P01893;P04439;P04439	HLAA_HUMAN;HLAB_HUMAN;HLAC_HUMAN;HLAH_HUMAN;HLAA_HUMAN;HLAB_HUMAN;HLAE_HUMAN;HLAH_HUMAN;HLAA_HUMAN;HLAB_HUMAN;HLAA_HUMAN;HLAH_HUMAN;HLAA_HUMAN;HLAC_HUMAN;HLAH_HUMAN;HLAA_HUMAN	HLA class I histocompatibility antigen, B alpha chain;HLA class I histocompatibility antigen, B alpha chain;HLA class I histocompatibility antigen, B alpha chain;Putative HLA class I histocompatibility antigen, alpha chain H;Putative HLA class I histocompatibility antigen, alpha chain H;HLA class I histocompatibility antigen, A alpha chain	0.62501	0.902351	1	15.3602	12.8237	2.53655	36.6007	67.6112	48	40	High
2666	SEC23IP	Q9Y6Y8	Q9Y6Y8	S23IP_HUMAN	SEC23-interacting protein	0.62564	0.902351	1	3.14326	3.91118	-0.767927	40.3613	46.8236	11	14	High
2873	SRP54	P61011	P61011	SRP54_HUMAN	Signal recognition particle 54 kDa protein	0.625723	0.902351	1	5.92419	4.75118	1.17301	68.0559	62.9048	19	15	High
2325	PSMD10	O75832	O75832	PSD10_HUMAN	26S proteasome non-ATPase regulatory subunit 10	0.626103	0.902351	1	10.7827	10.5362	0.2465	67.8442	67.9637	51	51	High
2026	OVCA2	Q8WZ82	Q8WZ82	OVCA2_HUMAN	Esterase OVCA2	0.62647	0.902351	1	5.19515	6.11194	-0.916787	67.1742	74.2448	11	15	High
1170	GNPTG	Q9UJJ9	Q9UJJ9	GNPTG_HUMAN	N-acetylglucosamine-1-phosphotransferase subunit gamma	0.626548	0.902351	1	17.672	17.9254	-0.253338	12.978	6.69506	53	55	High
161	ANXA3	P12429	P12429	ANXA3_HUMAN	Annexin A3	0.626551	0.902351	1	20.5423	20.6385	-0.096257	0.888369	0.862194	55	56	High
2836	SORBS2	O94875	O94875	SRBS2_HUMAN	Sorbin and SH3 domain-containing protein 2	0.627121	0.902351	1	3.53998	4.30409	-0.764113	45.8531	51.7426	12	15	High
3053	TMEM63A	O94886	O94886	CSCL1_HUMAN	CSC1-like protein 1	0.627742	0.90279	1	6.97554	6.75328	0.222256	69.0597	66.8045	23	23	High
2935	STXBP5	Q5T5C0	Q5T5C0	STXB5_HUMAN	Syntaxin-binding protein 5	0.628996	0.903519	1	10.6577	10.4208	0.236893	71.8154	71.7263	34	34	High
2664	SEC23A	Q15436	Q15436	SC23A_HUMAN	Protein transport protein Sec23A	0.629008	0.903519	1	5.70465	4.76613	0.938527	62.9702	58.0388	19	16	High
1243	HAL	P42357	P42357	HUTH_HUMAN	Histidine ammonia-lyase	0.62907	0.903519	1	8.86166	7.16256	1.6991	72.3865	75.4991	29	23	High
1261	HEBP2	Q9Y5Z4	Q9Y5Z4	HEBP2_HUMAN	Heme-binding protein 2	0.63073	0.905127	1	19.8008	18.4482	1.35261	0.682183	27.1697	55	52	High
1030	FGB	P02675	P02675	FIBB_HUMAN	Fibrinogen beta chain	0.630738	0.905127	1	21.4087	21.6107	-0.201989	2.32329	1.92246	55	56	High
601	COPG2	Q9UBF2;Q9UBF2;Q9Y678	Q9UBF2;Q9Y678;Q9UBF2	COPG2_HUMAN;COPG1_HUMAN;COPG2_HUMAN	Coatomer subunit gamma-2;Coatomer subunit gamma-2	0.633178	0.908233	1	5.19255	5.95296	-0.760405	56.5861	60.4329	18	21	High
2473	REL	Q04864	Q04864	REL_HUMAN	Proto-oncogene c-Rel	0.634694	0.909569	1	8.81342	8.50312	0.310302	76.9002	73.9645	46	46	High
1644	LCP1	P13796;P13796;P13797	P13796;P13797;P13796	PLSL_HUMAN;PLSL_HUMAN;PLST_HUMAN	Plastin-2;Plastin-2	0.634935	0.909569	1	19.4068	18.8926	0.514224	1.87835	14.7309	55	54	High
93	AHCYL1	O43865;O43865;Q96HN2	O43865;O43865;Q96HN2	SAHH2_HUMAN;SAHH2_HUMAN;SAHH3_HUMAN	S-adenosylhomocysteine hydrolase-like protein 1;S-adenosylhomocysteine hydrolase-like protein 1	0.637132	0.911925	1	7.62351	6.88598	0.737529	76.6845	74.7404	24	22	High
421	CAPN5	O15484	O15484	CAN5_HUMAN	Calpain-5	0.638009	0.912784	1	15.1379	14.439	0.698915	46.4573	58.4767	46	44	High
1331	HSD17B10	Q99714	Q99714	HCD2_HUMAN	3-hydroxyacyl-CoA dehydrogenase type-2	0.638813	0.913539	1	9.97215	10.4946	-0.52245	78.8525	78.6151	31	33	High
2728	SF3B3	Q15393	Q15393	SF3B3_HUMAN	Splicing factor 3B subunit 3	0.639658	0.913605	1	7.73192	8.51507	-0.783148	73.3685	73.9643	25	28	High
16	ABCF1	Q8NE71	Q8NE71	ABCF1_HUMAN	ATP-binding cassette sub-family F member 1	0.640427	0.913868	1	6.88045	5.9506	0.929845	67.3567	65.1052	23	20	High
200	APOL2	Q9BQE5	Q9BQE5	APOL2_HUMAN	Apolipoprotein L2	0.641603	0.914947	1	9.0096	9.60573	-0.596131	80.6327	81.9197	28	30	High
2295	PRXL2A	Q9BRX8	Q9BRX8	PXL2A_HUMAN	Peroxiredoxin-like 2A	0.642576	0.915078	1	2.43418	2.98319	-0.549015	35.7328	41.9658	41	44	High
1258	HDLBP	Q00341	Q00341	VIGLN_HUMAN	Vigilin	0.642661	0.915078	1	15.6065	13.7664	1.84008	30.7852	53.2351	49	44	High
2439	RANBP1	P43487	P43487;Q9C010	RANG_HUMAN	Ran-specific GTPase-activating protein	0.643208	0.915463	1	12.6131	13.0368	-0.423779	72.5921	69.4665	11	13	High
839	DYNC1I2	Q13409	Q13409	DC1I2_HUMAN	Cytoplasmic dynein 1 intermediate chain 2	0.643602	0.915629	1	13.4946	12.4851	1.00949	63.664	75.4731	41	38	High
1692	LSM6	P62312	P62312	LSM6_HUMAN	U6 snRNA-associated Sm-like protein LSm6	0.643972	0.91576	1	13.5645	13.4642	0.100373	70.8135	74.2805	40	40	High
2532	RPL29	P47914	P47914	RL29_HUMAN	60S ribosomal protein L29	0.644933	0.916179	1	13.6155	11.6273	1.98823	59.5172	83.0371	41	47	High
660	CST2	P01036;P01037;P09228;P01036;P09228;P09228	P01036;P01037;P09228;P01036;P09228;P09228	CYTN_HUMAN;CYTS_HUMAN;CYTT_HUMAN;CYTS_HUMAN;CYTT_HUMAN;CYTT_HUMAN	Cystatin-S;Cystatin-S;Cystatin-SA	0.644938	0.916179	1	15.2355	13.9089	1.32661	68.8377	80.6007	43	40	High
1626	LACTB2	Q53H82	Q53H82	LACB2_HUMAN	Endoribonuclease LACTB2	0.645147	0.916179	1	4.82305	5.59302	-0.769972	53.073	57.5441	17	20	High
2054	PARP10	Q53GL7	Q53GL7	PAR10_HUMAN	Protein mono-ADP-ribosyltransferase PARP10	0.645654	0.916179	1	5.08656	4.26768	0.818875	54.3289	50.7957	40	38	High
1728	MAP2K6	P45985;P46734;P52564;P46734;P52564;P52564	P52564;P45985;P46734;P52564;P46734;P52564	MP2K3_HUMAN;MP2K4_HUMAN;MP2K6_HUMAN;MP2K3_HUMAN;MP2K6_HUMAN;MP2K6_HUMAN	Dual specificity mitogen-activated protein kinase kinase 4;Dual specificity mitogen-activated protein kinase kinase 3;Dual specificity mitogen-activated protein kinase kinase 6	0.645654	0.916179	1	4.81458	5.20788	-0.393298	57.8505	63.5399	16	17	High
1735	MAPK13	O15264;O15264;P45984;Q15759;Q16539	O15264;Q15759;O15264;P45984;P53779;P45983;P53778;Q16539	MK13_HUMAN;MK09_HUMAN;MK11_HUMAN;MK13_HUMAN;MK14_HUMAN	Mitogen-activated protein kinase 13;Mitogen-activated protein kinase 13	0.646249	0.916431	1	10.0287	10.2707	-0.242036	73.8273	75.1255	32	33	High
768	DHX9	Q08211	Q08211	DHX9_HUMAN	ATP-dependent RNA helicase A	0.646639	0.916431	1	11.8569	12.3339	-0.476975	69.9813	67.8867	37	39	High
1426	IGHV5-10-1	A0A0C4DH38;A0A0J9YXX1;A0A0J9YXX1	A0A0C4DH38;A0A0J9YXX1;A0A0J9YXX1	HV551_HUMAN;HV5X1_HUMAN;HV5X1_HUMAN	Immunoglobulin heavy variable 5-51;Immunoglobulin heavy variable 5-10-1	0.646901	0.916431	1	18.4944	16.4404	2.05397	46.1072	76.9875	49	44	High
2951	SYNCRIP	O43390;O60506;O60506	O60506;O43390;O60506	HNRPQ_HUMAN;HNRPR_HUMAN;HNRPQ_HUMAN	Heterogeneous nuclear ribonucleoprotein R;Heterogeneous nuclear ribonucleoprotein Q	0.646941	0.916431	1	8.08593	8.34385	-0.25792	69.3869	71.164	27	28	High
2231	PPP1R7	Q15435	Q15435	PP1R7_HUMAN	Protein phosphatase 1 regulatory subunit 7	0.647339	0.916601	1	16.4968	15.5696	0.927215	28.0314	41.3943	37	29	High
2045	PAIP1	Q9H074	Q9H074	PAIP1_HUMAN	Polyadenylate-binding protein-interacting protein 1	0.648324	0.916739	1	11.7766	11.3928	0.383856	63.3439	68.0322	28	33	High
1900	NDUFA13	Q9P0J0	Q9P0J0	NDUAD_HUMAN	NADH dehydrogenase [ubiquinone] 1 alpha subcomplex subunit 13	0.649077	0.916739	1	1.73111	2.20233	-0.471222	25.0324	29.7915	19	22	High
1076	G3BP1	Q13283;Q13283;Q9UN86	Q13283;Q9UN86;Q13283	G3BP1_HUMAN;G3BP1_HUMAN;G3BP2_HUMAN	Ras GTPase-activating protein-binding protein 1;Ras GTPase-activating protein-binding protein 1	0.649227	0.916739	1	10.671	10.8585	-0.187448	72.0709	72.3468	34	35	High
1244	HAPLN1	P10915	P10915	HPLN1_HUMAN	Hyaluronan and proteoglycan link protein 1	0.650074	0.916739	1	6.93281	6.09333	0.83948	68.7865	68.8346	23	20	High
2908	STAT6	P42226	P42226	STAT6_HUMAN	Signal transducer and activator of transcription 6	0.650232	0.916739	1	9.76628	9.55433	0.211952	75.3365	75.2589	31	31	High
214	ARFGAP3	Q9NP61	Q9NP61	ARFG3_HUMAN	ADP-ribosylation factor GTPase-activating protein 3	0.650726	0.916739	1	10.5305	12.1662	-1.63572	88.5029	78.0037	31	37	High
2365	PTPN23	Q9H3S7	Q9H3S7	PTN23_HUMAN	Tyrosine-protein phosphatase non-receptor type 23	0.651056	0.916739	1	3.78427	4.28599	-0.501719	47.2721	51.2715	48	50	High
2270	PRKRA	O75569	O75569	PRKRA_HUMAN	Interferon-inducible double-stranded RNA-dependent protein kinase activator A	0.651486	0.916739	1	8.36957	8.62862	-0.259044	74.4414	76.1447	23	24	High
346	BLVRB	P30043	P30043	BLVRB_HUMAN	Flavin reductase (NADPH)	0.651844	0.916739	1	20.722	20.4272	0.294829	8.6487	16.5437	54	54	High
1658	LHPP	Q9H008	Q9H008	LHPP_HUMAN	Phospholysine phosphohistidine inorganic pyrophosphate phosphatase	0.651844	0.916739	1	19.0412	18.8203	0.220903	7.61839	14.2245	54	54	High
289	ATP5MG	O75964	O75964	ATP5L_HUMAN	ATP synthase subunit g, mitochondrial	0.651879	0.916739	1	14.487	13.5732	0.913807	54.3479	69.1867	44	41	High
2813	SNRPD2	P62316	P62316	SMD2_HUMAN	Small nuclear ribonucleoprotein Sm D2	0.654253	0.919686	1	14.9826	14.2486	0.734044	58.188	69.7938	44	42	High
1086	GALK2	Q01415	Q01415	GALK2_HUMAN	N-acetylgalactosamine kinase	0.654632	0.919828	1	5.5593	4.65345	0.905854	59.7222	55.2229	19	16	High
1925	NHLRC2	Q8NBF2	Q8NBF2	NHLC2_HUMAN	NHL repeat-containing protein 2	0.65501	0.919968	1	15.6119	13.5297	2.08219	36.4552	62.39	11	15	High
2105	PFKL	P08237;P17858;P08237;P17858;Q01813;P17858;P17858;Q01813	P08237;P17858;P08237;P17858;Q01813;P17858;P17858;Q01813	PFKAL_HUMAN;PFKAM_HUMAN;PFKAL_HUMAN;PFKAM_HUMAN;PFKAP_HUMAN;PFKAL_HUMAN;PFKAL_HUMAN;PFKAP_HUMAN	ATP-dependent 6-phosphofructokinase, muscle type;ATP-dependent 6-phosphofructokinase, muscle type;ATP-dependent 6-phosphofructokinase, liver type;ATP-dependent 6-phosphofructokinase, liver type	0.656088	0.920029	1	19.0714	18.8583	0.213074	14.5873	20.8103	28	28	High
1883	NARS1	O43776	O43776	SYNC_HUMAN	Asparagine--tRNA ligase, cytoplasmic	0.656088	0.920029	1	18.7839	18.561	0.222903	13.9977	20.1178	12	12	High
2462	RBP4	P02753	P02753	RET4_HUMAN	Retinol-binding protein 4	0.656163	0.920029	1	12.6217	15.1924	-2.57068	73.0873	45.6974	50	48	High
2436	RALGAPB	Q86X10	Q86X10	RLGPB_HUMAN	Ral GTPase-activating protein subunit beta	0.656685	0.920029	1	3.04568	2.49396	0.551723	37.8572	33.1599	30	34	High
1776	METAP2	P50579	P50579	MAP2_HUMAN	Methionine aminopeptidase 2	0.656994	0.920029	1	6.34006	6.87593	-0.535875	66.4383	69.2858	21	23	High
501	CEACAM7	Q14002	Q14002	CEAM7_HUMAN	Carcinoembryonic antigen-related cell adhesion molecule 7	0.658119	0.920029	1	18.0716	17.0024	1.06925	20.3317	43.4033	52	49	High
683	CTSV	O60911;O60911;P07711	O60911;P43235;O60911;P07711;Q5NE16	CATL2_HUMAN;CATL1_HUMAN;CATL2_HUMAN	Cathepsin L2;Cathepsin L2	0.658119	0.920029	1	16.4371	17.8041	-1.36694	40.7534	19.2887	48	53	High
260	ASL	P04424	P04424	ARLY_HUMAN	Argininosuccinate lyase	0.658948	0.920165	1	14.6782	13.8539	0.824274	49.5175	59.4398	45	43	High
539	CIAO1	O76071	O76071	CIAO1_HUMAN	Probable cytosolic iron-sulfur protein assembly protein CIAO1	0.659331	0.920165	1	8.57289	9.04789	-0.474992	83.6717	83.8773	26	28	High
556	CLN5	O75503	O75503	CLN5_HUMAN	Ceroid-lipofuscinosis neuronal protein 5	0.660216	0.920622	1	16.4656	15.5724	0.893184	22.6175	35.9219	51	49	High
3230	VAT1	Q99536	Q99536	VAT1_HUMAN	Synaptic vesicle membrane protein VAT-1 homolog	0.660216	0.920622	1	16.2779	16.6808	-0.402909	33.6582	28.1517	49	51	High
771	DIP2B	Q9P265	Q9P265	DIP2B_HUMAN	Disco-interacting protein 2 homolog B	0.661308	0.921756	1	7.22961	7.02515	0.20446	64.1373	67.2512	25	24	High
453	CCDC22	O60826	O60826	CCD22_HUMAN	Coiled-coil domain-containing protein 22	0.662933	0.922905	1	6.52781	5.45868	1.06913	65.7042	64.2224	22	18	High
1762	MCU	Q8NE86	Q8NE86	MCU_HUMAN	Calcium uniporter protein, mitochondrial	0.663231	0.922905	1	3.56311	4.00114	-0.438026	46.5527	54.0576	12	13	High
2117	PGLYRP2	Q96PD5	Q96PD5	PGRP2_HUMAN	N-acetylmuramoyl-L-alanine amidase	0.663858	0.922905	1	15.8428	15.8131	0.0296876	50.9473	55.7697	54	55	High
2399	RAB27A	P51159	P51159	RB27A_HUMAN	Ras-related protein Rab-27A	0.663909	0.922905	1	10.61	10.8888	-0.278831	76.7656	72.7235	49	46	High
2062	PBX1	P40424	P40424	PBX1_HUMAN	Pre-B-cell leukemia transcription factor 1	0.66432	0.922905	1	1.09765	0.774502	0.323144	15.7169	10.8293	9	13	High
272	ATIC	P31939	P31939	PUR9_HUMAN	Bifunctional purine biosynthesis protein ATIC	0.664634	0.922905	1	18.8133	18.0065	0.806802	7.39587	25.8288	54	52	High
2250	PRDX1	P32119;Q06830;Q06830;Q06830;Q13162	P32119;Q06830;Q06830;Q06830;Q13162	PRDX1_HUMAN;PRDX2_HUMAN;PRDX1_HUMAN;PRDX1_HUMAN;PRDX4_HUMAN	Peroxiredoxin-2;Peroxiredoxin-1;Peroxiredoxin-1	0.664648	0.922905	1	23.691	23.7304	-0.0393707	1.15888	1.6918	55	56	High
382	C4B_2	P0C0L4;P0C0L5;P0C0L5	P0C0L4;P0C0L5;P0C0L4;P0C0L5	CO4A_HUMAN;CO4B_HUMAN;CO4B_HUMAN	Complement C4-A;Complement C4-B	0.665043	0.923065	1	6.94665	7.75702	-0.810366	74.2839	76.4449	22	25	High
2624	SAR1A	Q9NR31;Q9NR31;Q9Y6B6	Q9NR31;Q9Y6B6;Q9NR31	SAR1A_HUMAN;SAR1A_HUMAN;SAR1B_HUMAN	GTP-binding protein SAR1a;GTP-binding protein SAR1a	0.665648	0.92324	1	6.73879	7.33566	-0.596872	69.7053	73.2785	22	24	High
1043	FKBP3	Q00688	Q00688	FKBP3_HUMAN	Peptidyl-prolyl cis-trans isomerase FKBP3	0.666324	0.92324	1	16.348	14.7144	1.63361	28.2614	54.8309	50	45	High
1871	NADSYN1	Q6IA69	Q6IA69	NADE_HUMAN	Glutamine-dependent NAD(+) synthetase	0.666549	0.92324	1	11.3542	12.6888	-1.33463	69.6452	60.4093	36	41	High
2194	PNPO	Q9NVS9	Q9NVS9	PNPO_HUMAN	Pyridoxine-5'-phosphate oxidase	0.667234	0.92324	1	5.3676	5.4994	-0.131799	65.9049	71.0095	11	0	High
2888	SRSF9	Q13242	Q13242	SRSF9_HUMAN	Serine/arginine-rich splicing factor 9	0.66785	0.92324	1	3.80534	4.3376	-0.53226	47.8812	52.6318	13	15	High
2282	PRPSAP1	O60256;Q14558;Q14558	Q14558;O60256;Q14558	KPRA_HUMAN;KPRB_HUMAN;KPRA_HUMAN	Phosphoribosyl pyrophosphate synthase-associated protein 2;Phosphoribosyl pyrophosphate synthase-associated protein 1	0.668609	0.92324	1	6.48964	6.05579	0.433843	59.8676	57.9539	28	34	High
2988	TCN1	P20061	P20061	TCO1_HUMAN	Transcobalamin-1	0.668938	0.92324	1	22.844	22.6266	0.217409	1.26542	2.09123	55	56	High
755	DEK	P35659	P35659	DEK_HUMAN	Protein DEK	0.669003	0.92324	1	4.9128	4.07692	0.835884	60.2391	56.1499	16	13	High
1325	HPR	P00738;P00739;P00739	P00738;P00739;P00739	HPTR_HUMAN;HPT_HUMAN;HPTR_HUMAN	Haptoglobin;Haptoglobin-related protein	0.669366	0.92324	1	4.60144	3.74357	0.857872	57.8279	52.6249	15	12	High
425	CAPRIN1	Q14444	Q14444	CAPR1_HUMAN	Caprin-1	0.669796	0.92324	1	8.42539	7.70374	0.721655	65.1303	69.983	29	26	High
380	C4A	P0C0L4;P0C0L4;P0C0L5	P0C0L4;P0C0L5;P0C0L4;P0C0L5	CO4A_HUMAN;CO4A_HUMAN;CO4B_HUMAN	Complement C4-A;Complement C4-A	0.669808	0.92324	1	9.1877	11.2668	-2.07905	83.5405	72.4802	28	36	High
400	CAB39L	Q9H9S4;Q9H9S4;Q9Y376	Q9H9S4;Q9H9S4;Q9Y376	CB39L_HUMAN;CAB39_HUMAN;CB39L_HUMAN	Calcium-binding protein 39-like;Calcium-binding protein 39-like	0.670159	0.92324	1	13.801	12.1177	1.68338	54.6343	71.1452	43	38	High
2116	PGLYRP1	O75594	O75594	PGRP1_HUMAN	Peptidoglycan recognition protein 1	0.670202	0.92324	1	6.64192	7.53685	-0.894935	85.6907	89.6449	46	46	High
[truncated: 1,285 more rows]

## Sheet: Metascape list
GroupID	Category	Term	Description	LogP	Log(q-value)	Symbols	InTerm_InList
1_Summary	GO Biological Processes	GO:0002250	adaptive immune response	-16.494	-12.3081	B2M,HMGB1,IGHA1,IGHD,IGHG1,JCHAIN,IGHV5-51,IGHV4-34,IGHV3-38-3,IGHV3-49,IGHV3-43,IGHV3-38,IGHV3-35,IGHV3-13,IGHV2-26,IGLV8-61,IGLV7-46,IGLV5-52,IGLV5-45,IGLV4-69,IGLV4-60,IGLV3-19,IGLV3-12,IGLV3-9,IGLV2-18,IGLV1-51,IGLV1-47,IGLV1-40,IGKV3D-20,IGKV3D-15,IGKV2D-30,ERAP2,CARD9,JAM3	34/-
1_Member	GO Biological Processes	GO:0002250	adaptive immune response	-16.494	-12.3081	B2M,HMGB1,IGHA1,IGHD,IGHG1,JCHAIN,IGHV5-51,IGHV4-34,IGHV3-38-3,IGHV3-49,IGHV3-43,IGHV3-38,IGHV3-35,IGHV3-13,IGHV2-26,IGLV8-61,IGLV7-46,IGLV5-52,IGLV5-45,IGLV4-69,IGLV4-60,IGLV3-19,IGLV3-12,IGLV3-9,IGLV2-18,IGLV1-51,IGLV1-47,IGLV1-40,IGKV3D-20,IGKV3D-15,IGKV2D-30,ERAP2,CARD9,JAM3	34/642
1_Member	GO Biological Processes	GO:0002377	immunoglobulin production	-13.7261	-9.84112	B2M,IGLV8-61,IGLV7-46,IGLV5-52,IGLV5-45,IGLV4-69,IGLV4-60,IGLV3-19,IGLV3-12,IGLV3-9,IGLV2-18,IGLV1-51,IGLV1-47,IGLV1-40,IGKV3D-20,IGKV3D-15,IGKV2D-30	17/150
1_Member	GO Biological Processes	GO:0002440	production of molecular mediator of immune response	-13.4869	-9.77806	B2M,IGLV8-61,IGLV7-46,IGLV5-52,IGLV5-45,IGLV4-69,IGLV4-60,IGLV3-19,IGLV3-12,IGLV3-9,IGLV2-18,IGLV1-51,IGLV1-47,IGLV1-40,IGKV3D-20,IGKV3D-15,IGKV2D-30	17/155
2_Summary	GO Biological Processes	GO:0001894	tissue homeostasis	-9.56488	-6.07789	B2M,TPP1,CST4,IGHA1,JCHAIN,NT5E,PIGR,TFF1,VCL,PROM1,TJP2,STK39,F11R,JAM3,LACRT,CHMP4B,AQP1,DNASE2,HMGB1,PLA2G2A,PRCP,PICALM,NMU,CARD9	24/-
2_Member	GO Biological Processes	GO:0001894	tissue homeostasis	-9.56488	-6.07789	B2M,TPP1,CST4,IGHA1,JCHAIN,NT5E,PIGR,TFF1,VCL,PROM1,TJP2,STK39,F11R,JAM3,LACRT,CHMP4B	16/235
2_Member	GO Biological Processes	GO:0060249	anatomical structure homeostasis	-9.56488	-6.07789	B2M,TPP1,CST4,IGHA1,JCHAIN,NT5E,PIGR,TFF1,VCL,PROM1,TJP2,STK39,F11R,JAM3,LACRT,CHMP4B	16/235
2_Member	GO Biological Processes	GO:0048871	multicellular organismal-level homeostasis	-9.41535	-6.00754	AQP1,B2M,TPP1,CST4,DNASE2,HMGB1,IGHA1,JCHAIN,NT5E,PIGR,PLA2G2A,PRCP,TFF1,VCL,PICALM,PROM1,TJP2,NMU,STK39,F11R,CARD9,JAM3,LACRT,CHMP4B	24/587
2_Member	GO Biological Processes	GO:0001895	retina homeostasis	-4.13282	-1.73924	B2M,CST4,IGHA1,JCHAIN,PIGR,PROM1	6/81
3_Summary	GO Biological Processes	GO:0042742	defense response to bacterium	-8.03425	-4.69338	AQP1,CRP,IGHA1,JCHAIN,OAS3,PI3,PLA2G2A,S100A8,S100A9,SEMG2,TLR2,WFDC2,PYCARD,CARD9,LACRT,DCD,ABCA1,B2M,FUCA2,HMGB1,IDO1,LRG1,SIRPA,APP,CST4,CST6,DDX3X,SERPINB1,PICALM,ANP32B,CYCS,IGHG1,PRCP,PTN,SDC1,PRDX5,SMPDL3B,STK39,F11R,JAM3,MYLK3,AGT,LGALS1,GPRC5B,EGF,GLG1,MELTF,UBQLN2,DNM1L,NT5E,ENPP3,EVPL,PTPRS,APOA4,RHOC,PSAP,MAPRE2,SRGAP2,AGRN,MSN,SMPD1,ATF2,IGF2R,MYOC	64/-
3_Member	GO Biological Processes	GO:0042742	defense response to bacterium	-8.03425	-4.69338	AQP1,CRP,IGHA1,JCHAIN,OAS3,PI3,PLA2G2A,S100A8,S100A9,SEMG2,TLR2,WFDC2,PYCARD,CARD9,LACRT,DCD	16/300
3_Member	GO Biological Processes	GO:0009617	response to bacterium	-7.24226	-4.13547	ABCA1,AQP1,B2M,CRP,FUCA2,HMGB1,IGHA1,JCHAIN,IDO1,OAS3,PI3,PLA2G2A,S100A8,S100A9,SEMG2,TLR2,WFDC2,PYCARD,CARD9,LACRT,LRG1,DCD,SIRPA	23/703
3_Member	GO Biological Processes	GO:0052547	regulation of peptidase activity	-6.78554	-3.77567	APP,AQP1,CST4,CST6,DDX3X,SERPINB1,HMGB1,PI3,S100A8,S100A9,SEMG2,PICALM,WFDC2,ANP32B,PYCARD,CYCS,CARD9	17/418
3_Member	GO Biological Processes	GO:0006954	inflammatory response	-6.30713	-3.32528	APP,CRP,HMGB1,IGHG1,IDO1,PLA2G2A,PRCP,PTN,S100A8,S100A9,SDC1,TLR2,PRDX5,SMPDL3B,STK39,PYCARD,F11R,JAM3,MYLK3	19/560
3_Member	GO Biological Processes	GO:0050729	positive regulation of inflammatory response	-5.97613	-3.04544	AGT,APP,IDO1,LGALS1,PLA2G2A,S100A8,S100A9,TLR2,PYCARD,GPRC5B	10/155
3_Member	GO Biological Processes	GO:0030162	regulation of proteolysis	-5.86192	-2.97699	APP,AQP1,CST4,CST6,DDX3X,EGF,SERPINB1,GLG1,HMGB1,MELTF,PI3,S100A8,S100A9,SEMG2,PICALM,WFDC2,ANP32B,PYCARD,UBQLN2,CYCS,CARD9	21/719
3_Member	GO Biological Processes	GO:0010950	positive regulation of endopeptidase activity	-5.61244	-2.79971	DDX3X,HMGB1,S100A8,S100A9,SEMG2,PICALM,ANP32B,PYCARD,CYCS,CARD9	10/170
3_Member	GO Biological Processes	GO:0032103	positive regulation of response to external stimulus	-5.28919	-2.56136	AGT,APP,DDX3X,HMGB1,IDO1,LGALS1,OAS3,PLA2G2A,PTN,S100A8,S100A9,TLR2,DNM1L,STK39,PYCARD,GPRC5B,CARD9	17/538
3_Member	GO Biological Processes	GO:0010952	positive regulation of peptidase activity	-5.28456	-2.56136	DDX3X,HMGB1,S100A8,S100A9,SEMG2,PICALM,ANP32B,PYCARD,CYCS,CARD9	10/185
3_Member	GO Biological Processes	GO:0050727	regulation of inflammatory response	-5.24971	-2.56136	AGT,APP,IDO1,LGALS1,NT5E,ENPP3,PLA2G2A,S100A8,S100A9,TLR2,SMPDL3B,STK39,PYCARD,GPRC5B,SIRPA	15/429
3_Member	GO Biological Processes	GO:0052548	regulation of endopeptidase activity	-5.24218	-2.56136	AQP1,CST4,DDX3X,SERPINB1,HMGB1,S100A8,S100A9,SEMG2,PICALM,ANP32B,PYCARD,CYCS,CARD9	13/325
3_Member	GO Biological Processes	GO:0031347	regulation of defense response	-5.21122	-2.54377	AGT,APP,DDX3X,EVPL,HMGB1,IDO1,LGALS1,NT5E,OAS3,ENPP3,PLA2G2A,PTPRS,S100A8,S100A9,TLR2,SMPDL3B,STK39,PYCARD,GPRC5B,CARD9,SIRPA	21/792
3_Member	GO Biological Processes	GO:0031349	positive regulation of defense response	-4.97818	-2.37199	AGT,APP,DDX3X,HMGB1,IDO1,LGALS1,OAS3,PLA2G2A,S100A8,S100A9,TLR2,PYCARD,GPRC5B,CARD9	14/397
3_Member	GO Biological Processes	GO:0051345	positive regulation of hydrolase activity	-4.96274	-2.36784	AGT,APOA4,RHOC,DDX3X,HMGB1,PSAP,S100A8,S100A9,SEMG2,PICALM,ANP32B,MAPRE2,SRGAP2,PYCARD,CYCS,CARD9,AGRN	17/570
3_Member	GO Biological Processes	GO:0043280	positive regulation of cysteine-type endopeptidase activity involved in apoptotic process	-4.91724	-2.35452	DDX3X,HMGB1,S100A8,S100A9,ANP32B,PYCARD,CYCS,CARD9	8/123
3_Member	GO Biological Processes	GO:0045862	positive regulation of proteolysis	-4.73221	-2.21719	DDX3X,EGF,HMGB1,MELTF,S100A8,S100A9,SEMG2,PICALM,ANP32B,PYCARD,UBQLN2,CYCS,CARD9	13/363
3_Member	GO Biological Processes	GO:0002523	leukocyte migration involved in inflammatory response	-4.72191	-2.21719	PTN,S100A8,S100A9,JAM3	4/19
3_Member	GO Biological Processes	GO:2000116	regulation of cysteine-type endopeptidase activity	-4.57867	-2.0829	AQP1,CST4,DDX3X,HMGB1,S100A8,S100A9,ANP32B,PYCARD,CYCS,CARD9	10/223
3_Member	GO Biological Processes	GO:2001056	positive regulation of cysteine-type endopeptidase activity	-4.48744	-2.00045	DDX3X,HMGB1,S100A8,S100A9,ANP32B,PYCARD,CYCS,CARD9	8/141
3_Member	GO Biological Processes	GO:0043281	regulation of cysteine-type endopeptidase activity involved in apoptotic process	-4.35963	-1.90606	AQP1,DDX3X,HMGB1,S100A8,S100A9,ANP32B,PYCARD,CYCS,CARD9	9/190
3_Member	GO Biological Processes	GO:0070486	leukocyte aggregation	-4.00175	-1.63532	MSN,S100A8,S100A9	3/11
3_Member	GO Biological Processes	GO:0051092	positive regulation of NF-kappaB transcription factor activity	-3.31716	-1.19566	AGT,APP,S100A8,S100A9,TLR2,PYCARD,CARD9	7/159
3_Member	GO Biological Processes	GO:0006919	activation of cysteine-type endopeptidase activity involved in apoptotic process	-3.31344	-1.19566	S100A8,S100A9,ANP32B,PYCARD,CYCS	5/75
3_Member	GO Biological Processes	GO:0050832	defense response to fungus	-3.00657	-1.01633	S100A8,S100A9,CARD9,DCD	4/51
3_Member	GO Biological Processes	GO:0045087	innate immune response	-2.95322	-0.975276	APOA4,CRP,DDX3X,HMGB1,JCHAIN,OAS3,PI3,S100A8,S100A9,SMPD1,TLR2,WFDC2,SMPDL3B,PYCARD,CARD9,SIRPA	16/767
3_Member	GO Biological Processes	GO:0009620	response to fungus	-2.68996	-0.826211	S100A8,S100A9,CARD9,DCD	4/62
3_Member	GO Biological Processes	GO:0051091	positive regulation of DNA-binding transcription factor activity	-2.58989	-0.760035	AGT,APP,ATF2,S100A8,S100A9,TLR2,PYCARD,CARD9	8/271
3_Member	GO Biological Processes	GO:0010942	positive regulation of cell death	-2.58156	-0.759204	AGT,ATF2,DDX3X,HMGB1,IGF2R,IDO1,LGALS1,S100A8,S100A9,SMPD1,PICALM,DNM1L,PYCARD	13/609
3_Member	GO Biological Processes	GO:0043065	positive regulation of apoptotic process	-2.56846	-0.749846	AGT,ATF2,DDX3X,HMGB1,IGF2R,IDO1,LGALS1,S100A8,S100A9,SMPD1,DNM1L,PYCARD	12/539
3_Member	GO Biological Processes	GO:0021782	glial cell development	-2.53473	-0.730776	APP,MYOC,S100A8,S100A9,TLR2	5/112
3_Member	GO Biological Processes	GO:0014002	astrocyte development	-2.43466	-0.676829	APP,S100A8,S100A9	3/36
3_Member	GO Biological Processes	GO:0043068	positive regulation of programmed cell death	-2.42952	-0.676525	AGT,ATF2,DDX3X,HMGB1,IGF2R,IDO1,LGALS1,S100A8,S100A9,SMPD1,DNM1L,PYCARD	12/561
3_Member	GO Biological Processes	GO:2001235	positive regulation of apoptotic signaling pathway	-2.10103	-0.450359	AGT,S100A8,S100A9,DNM1L,PYCARD	5/142
3_Member	GO Biological Processes	GO:2001244	positive regulation of intrinsic apoptotic signaling pathway	-1.76326	-0.225035	S100A8,S100A9,DNM1L	3/63
3_Member	GO Biological Processes	GO:2001242	regulation of intrinsic apoptotic signaling pathway	-1.74937	-0.21854	DDX3X,S100A8,S100A9,DNM1L,PYCARD	5/174
3_Member	GO Biological Processes	GO:0048708	astrocyte differentiation	-1.70983	-0.196886	APP,S100A8,S100A9	3/66
3_Member	GO Biological Processes	GO:0042063	gliogenesis	-1.58025	-0.10777	APP,MYOC,S100A8,S100A9,TLR2,SRGAP2	6/261
3_Member	GO Biological Processes	GO:0010001	glial cell differentiation	-1.48898	-0.0457366	APP,MYOC,S100A8,S100A9,TLR2	5/204
3_Member	GO Biological Processes	GO:0097529	myeloid leukocyte migration	-1.48549	-0.044374	S100A8,S100A9,JAM3,SIRPA	4/139
3_Member	GO Biological Processes	GO:0030595	leukocyte chemotaxis	-1.40092	0	HMGB1,PTN,S100A8,S100A9	4/148
3_Member	GO Biological Processes	GO:0051090	regulation of DNA-binding transcription factor activity	-1.30768	0	AGT,APP,ATF2,S100A8,S100A9,TLR2,PYCARD,CARD9	8/464
4_Summary	GO Biological Processes	GO:0098609	cell-cell adhesion	-7.97602	-4.69314	APOA4,GNAS,LGALS1,MSN,NT5E,PCDHGC3,PTPRF,PTPRS,RAP2B,S100A8,S100A9,S100A11,VCL,EZR,TJP2,CLSTN1,F11R,JAM3,LRG1,SIRPA,CADM4,HMGB1,PTN	23/-
4_Member	GO Biological Processes	GO:0098609	cell-cell adhesion	-7.97602	-4.69314	APOA4,GNAS,LGALS1,MSN,NT5E,PCDHGC3,PTPRF,PTPRS,RAP2B,S100A8,S100A9,S100A11,VCL,EZR,TJP2,CLSTN1,F11R,JAM3,LRG1,SIRPA,CADM4	21/536
4_Member	GO Biological Processes	GO:0007159	leukocyte cell-cell adhesion	-7.62529	-4.43933	APOA4,MSN,NT5E,S100A8,S100A9,EZR,F11R,LRG1	8/55
4_Member	GO Biological Processes	GO:0050900	leukocyte migration	-2.88513	-0.945315	HMGB1,MSN,PTN,S100A8,S100A9,F11R,JAM3,SIRPA	8/243
4_Member	GO Biological Processes	GO:0071674	mononuclear cell migration	-1.80098	-0.246028	HMGB1,MSN,F11R,SIRPA	4/111
5_Summary	GO Biological Processes	GO:0009611	response to wounding	-7.74802	-4.51629	APOA4,AQP1,RHOC,CD59,EVPL,FBLN1,FOLR1,GNAS,PRCP,RAP2B,S100A8,SDC1,SMPD1,VCL,MYOF,LACRT,LRG1,CHMP4B,RTN4RL1,TJP2,SEMG2,STK39,HMGB1,SEMA3E,SRGAP2,SLURP1	26/-
5_Member	GO Biological Processes	GO:0009611	response to wounding	-7.74802	-4.51629	APOA4,AQP1,RHOC,CD59,EVPL,FBLN1,FOLR1,GNAS,PRCP,RAP2B,S100A8,SDC1,SMPD1,VCL,MYOF,LACRT,LRG1,CHMP4B,RTN4RL1	19/452
5_Member	GO Biological Processes	GO:0042060	wound healing	-7.38305	-4.23848	AQP1,RHOC,CD59,EVPL,FBLN1,GNAS,PRCP,RAP2B,S100A8,SDC1,SMPD1,VCL,MYOF,LACRT,LRG1,CHMP4B	16/334
5_Member	GO Biological Processes	GO:0034109	homotypic cell-cell adhesion	-2.63927	-0.79294	GNAS,RAP2B,VCL,TJP2	4/64
5_Member	GO Biological Processes	GO:0050817	coagulation	-2.36	-0.626451	CD59,FBLN1,GNAS,RAP2B,SEMG2,VCL	6/176
5_Member	GO Biological Processes	GO:0070527	platelet aggregation	-2.10862	-0.456676	GNAS,RAP2B,VCL	3/47
5_Member	GO Biological Processes	GO:0050878	regulation of body fluid levels	-1.94717	-0.356559	AQP1,CD59,FBLN1,GNAS,RAP2B,VCL,STK39,LACRT	8/349
5_Member	GO Biological Processes	GO:0007596	blood coagulation	-1.74937	-0.21854	CD59,FBLN1,GNAS,RAP2B,VCL	5/174
5_Member	GO Biological Processes	GO:0007599	hemostasis	-1.69271	-0.188225	CD59,FBLN1,GNAS,RAP2B,VCL	5/180
5_Member	GO Biological Processes	GO:0040013	negative regulation of locomotion	-1.48388	-0.044374	FBLN1,HMGB1,RAP2B,SEMG2,VCL,SEMA3E,SRGAP2,SLURP1	8/427
6_Summary	GO Biological Processes	GO:0006518	peptide metabolic process	-6.88642	-3.8144	ANPEP,TPP1,DDX3X,RPL4,RPL13,RPL19,RPL21,RPL27,RPL27A,RPS2,RPS8,ATP6AP2,CPQ,EEF2K,SELENOT,ERAP2,MRPL9,EFL1,SKIC8,FOLR1,SLC25A1,SMPD1,B4GALT4,SMPDL3B	24/-
6_Member	GO Biological Processes	GO:0006518	peptide metabolic process	-6.88642	-3.8144	ANPEP,TPP1,DDX3X,RPL4,RPL13,RPL19,RPL21,RPL27,RPL27A,RPS2,RPS8,ATP6AP2,CPQ,EEF2K,SELENOT,ERAP2,MRPL9,EFL1,SKIC8	19/513
6_Member	GO Biological Processes	GO:0043603	amide metabolic process	-6.84967	-3.80983	ANPEP,TPP1,DDX3X,FOLR1,RPL4,RPL13,RPL19,RPL21,RPL27,RPL27A,RPS2,RPS8,SLC25A1,SMPD1,B4GALT4,ATP6AP2,CPQ,SMPDL3B,EEF2K,SELENOT,ERAP2,MRPL9,EFL1,SKIC8	24/799
6_Member	GO Biological Processes	GO:0043604	amide biosynthetic process	-5.24698	-2.56136	DDX3X,RPL4,RPL13,RPL19,RPL21,RPL27,RPL27A,RPS2,RPS8,SLC25A1,SMPD1,B4GALT4,EEF2K,SELENOT,MRPL9,EFL1,SKIC8	17/542
6_Member	GO Biological Processes	GO:0006412	translation	-5.07756	-2.44789	DDX3X,RPL4,RPL13,RPL19,RPL21,RPL27,RPL27A,RPS2,RPS8,EEF2K,SELENOT,MRPL9,EFL1,SKIC8	14/389
6_Member	GO Biological Processes	GO:0002181	cytoplasmic translation	-4.91724	-2.35452	RPL4,RPL13,RPL19,RPL21,RPL27,RPL27A,RPS2,RPS8	8/123
6_Member	GO Biological Processes	GO:0043043	peptide biosynthetic process	-4.72918	-2.21719	DDX3X,RPL4,RPL13,RPL19,RPL21,RPL27,RPL27A,RPS2,RPS8,EEF2K,SELENOT,MRPL9,EFL1,SKIC8	14/418
7_Summary	GO Biological Processes	GO:0030335	positive regulation of cell migration	-6.21481	-3.25929	AGT,APP,AQP1,RHOC,EGF,HMGB1,MGAT5,MMP7,MYOC,PODXL,PTN,S100A11,SEMA3E,DNM1L,MAPRE2,CAPN7,STK39,PYCARD,JAM3,MSN	20/-
7_Member	GO Biological Processes	GO:0030335	positive regulation of cell migration	-6.21481	-3.25929	AGT,APP,AQP1,RHOC,EGF,HMGB1,MGAT5,MMP7,MYOC,PODXL,PTN,S100A11,SEMA3E,DNM1L,MAPRE2,CAPN7,STK39,PYCARD,JAM3	19/568
7_Member	GO Biological Processes	GO:2000147	positive regulation of cell motility	-5.93699	-3.02978	AGT,APP,AQP1,RHOC,EGF,HMGB1,MGAT5,MMP7,MYOC,PODXL,PTN,S100A11,SEMA3E,DNM1L,MAPRE2,CAPN7,STK39,PYCARD,JAM3	19/593
7_Member	GO Biological Processes	GO:0040017	positive regulation of locomotion	-5.77766	-2.91391	AGT,APP,AQP1,RHOC,EGF,HMGB1,MGAT5,MMP7,MYOC,PODXL,PTN,S100A11,SEMA3E,DNM1L,MAPRE2,CAPN7,STK39,PYCARD,JAM3	19/608
7_Member	GO Biological Processes	GO:0002687	positive regulation of leukocyte migration	-3.52266	-1.33233	APP,HMGB1,PTN,DNM1L,STK39,PYCARD,JAM3	7/147
7_Member	GO Biological Processes	GO:0002685	regulation of leukocyte migration	-3.07444	-1.0491	APP,HMGB1,MSN,PTN,DNM1L,STK39,PYCARD,JAM3	8/227
7_Member	GO Biological Processes	GO:0002688	regulation of leukocyte chemotaxis	-2.31664	-0.594567	HMGB1,PTN,DNM1L,STK39,JAM3	5/126
7_Member	GO Biological Processes	GO:0002690	positive regulation of leukocyte chemotaxis	-2.01374	-0.401262	HMGB1,PTN,DNM1L,STK39	4/96
7_Member	GO Biological Processes	GO:0050920	regulation of chemotaxis	-1.81905	-0.258141	HMGB1,PTN,SEMA3E,DNM1L,STK39,JAM3	6/230
7_Member	GO Biological Processes	GO:0050921	positive regulation of chemotaxis	-1.44705	-0.0239084	HMGB1,PTN,DNM1L,STK39	4/143
8_Summary	GO Biological Processes	GO:0032642	regulation of chemokine production	-5.65264	-2.8091	APP,DDX3X,HMGB1,OAS3,TLR2,PYCARD,CARD9,SIRPA,PTPRS,AGT,B2M,ATF2,IGHD,IDO1,ATP6AP2,GPRC5B,IGFBP6,EZR,STK39,EGF,FBLN1,MYOC,PLA2G2A,SMPD1,IQGAP1,SERPINB1,ABCA1,S100A8,S100A9,ENPP3,SMPDL3B,MSN,PTN,PTPRF,FBLN5,UBQLN2,RTN4RL1,MYLK3,IGHA1,IGHG1,PLA2G4A,EVPL,LACRT,CRP,CCDC47,AQP1,SCGB2A1,RAN	48/-
8_Member	GO Biological Processes	GO:0032642	regulation of chemokine production	-5.65264	-2.8091	APP,DDX3X,HMGB1,OAS3,TLR2,PYCARD,CARD9,SIRPA	8/98
8_Member	GO Biological Processes	GO:0032722	positive regulation of chemokine production	-5.60546	-2.79971	APP,DDX3X,HMGB1,OAS3,TLR2,PYCARD,CARD9	7/70
8_Member	GO Biological Processes	GO:0032648	regulation of interferon-beta production	-4.92158	-2.35452	DDX3X,OAS3,PTPRS,TLR2,PYCARD,SIRPA	6/59
8_Member	GO Biological Processes	GO:0071649	regulation of chemokine (C-C motif) ligand 5 production	-4.00175	-1.63532	DDX3X,OAS3,SIRPA	3/11
8_Member	GO Biological Processes	GO:0001819	positive regulation of cytokine production	-3.92254	-1.58167	AGT,APP,B2M,ATF2,DDX3X,HMGB1,IGHD,IDO1,OAS3,TLR2,ATP6AP2,PYCARD,GPRC5B,CARD9	14/497
8_Member	GO Biological Processes	GO:0032872	regulation of stress-activated MAPK cascade	-3.53936	-1.34016	APP,HMGB1,IGFBP6,EZR,STK39,PYCARD,CARD9,SIRPA	8/193
8_Member	GO Biological Processes	GO:0032760	positive regulation of tumor necrosis factor production	-3.51218	-1.32621	APP,HMGB1,OAS3,TLR2,PYCARD,CARD9	6/105
8_Member	GO Biological Processes	GO:0070302	regulation of stress-activated protein kinase signaling cascade	-3.49437	-1.31272	APP,HMGB1,IGFBP6,EZR,STK39,PYCARD,CARD9,SIRPA	8/196
8_Member	GO Biological Processes	GO:1903557	positive regulation of tumor necrosis factor superfamily cytokine production	-3.42483	-1.26005	APP,HMGB1,OAS3,TLR2,PYCARD,CARD9	6/109
8_Member	GO Biological Processes	GO:0043408	regulation of MAPK cascade	-3.41384	-1.25726	AGT,APP,EGF,FBLN1,HMGB1,IGFBP6,MYOC,PLA2G2A,SMPD1,EZR,IQGAP1,ATP6AP2,STK39,PYCARD,CARD9,SIRPA	16/694
8_Member	GO Biological Processes	GO:0032479	regulation of type I interferon production	-3.20279	-1.14393	DDX3X,OAS3,PTPRS,TLR2,PYCARD,SIRPA	6/120
8_Member	GO Biological Processes	GO:0050765	negative regulation of phagocytosis	-3.12312	-1.09249	HMGB1,TLR2,SIRPA	3/21
8_Member	GO Biological Processes	GO:0032874	positive regulation of stress-activated MAPK cascade	-3.03833	-1.02845	APP,HMGB1,IGFBP6,STK39,PYCARD,CARD9	6/129
8_Member	GO Biological Processes	GO:0032652	regulation of interleukin-1 production	-3.00364	-1.01633	APP,SERPINB1,HMGB1,IGHD,PYCARD,SIRPA	6/131
8_Member	GO Biological Processes	GO:0070304	positive regulation of stress-activated protein kinase signaling cascade	-3.00364	-1.01633	APP,HMGB1,IGFBP6,STK39,PYCARD,CARD9	6/131
8_Member	GO Biological Processes	GO:0002237	response to molecule of bacterial origin	-2.93663	-0.965506	ABCA1,B2M,HMGB1,IDO1,S100A8,S100A9,TLR2,PYCARD,CARD9,SIRPA	10/357
8_Member	GO Biological Processes	GO:0032680	regulation of tumor necrosis factor production	-2.93035	-0.961872	APP,HMGB1,OAS3,TLR2,PYCARD,CARD9,SIRPA	7/185
8_Member	GO Biological Processes	GO:1903555	regulation of tumor necrosis factor superfamily cytokine production	-2.86367	-0.935383	APP,HMGB1,OAS3,TLR2,PYCARD,CARD9,SIRPA	7/190
8_Member	GO Biological Processes	GO:0032755	positive regulation of interleukin-6 production	-2.74942	-0.864483	APP,HMGB1,TLR2,PYCARD,CARD9	5/100
8_Member	GO Biological Processes	GO:0002274	myeloid leukocyte activation	-2.65978	-0.800211	APP,HMGB1,ENPP3,TLR2,STK39,PYCARD	6/153
8_Member	GO Biological Processes	GO:0032653	regulation of interleukin-10 production	-2.6146	-0.776942	HMGB1,IDO1,TLR2,PYCARD	4/65
8_Member	GO Biological Processes	GO:0062207	regulation of pattern recognition receptor signaling pathway	-2.56855	-0.749846	DDX3X,HMGB1,PTPRS,TLR2,SMPDL3B	5/110
8_Member	GO Biological Processes	GO:2000401	regulation of lymphocyte migration	-2.54313	-0.731908	APP,MSN,STK39,PYCARD	4/68
8_Member	GO Biological Processes	GO:1901224	positive regulation of NIK/NF-kappaB signaling	-2.5201	-0.71795	APP,DDX3X,TLR2,PYCARD	4/69
8_Member	GO Biological Processes	GO:2000406	positive regulation of T cell migration	-2.50586	-0.710364	APP,STK39,PYCARD	3/34
8_Member	GO Biological Processes	GO:0080135	regulation of cellular response to stress	-2.48531	-0.699373	APP,HMGB1,IGFBP6,PTN,PTPRF,PTPRS,EZR,FBLN5,STK39,PYCARD,UBQLN2,CARD9,SIRPA,RTN4RL1	14/700
8_Member	GO Biological Processes	GO:0071677	positive regulation of mononuclear cell migration	-2.45327	-0.685603	APP,HMGB1,STK39,PYCARD	4/72
8_Member	GO Biological Processes	GO:0032732	positive regulation of interleukin-1 production	-2.41048	-0.660671	APP,HMGB1,IGHD,PYCARD	4/74
8_Member	GO Biological Processes	GO:0071675	regulation of mononuclear cell migration	-2.37584	-0.633916	APP,HMGB1,MSN,STK39,PYCARD	5/122
8_Member	GO Biological Processes	GO:0032675	regulation of interleukin-6 production	-2.33628	-0.612131	APP,HMGB1,TLR2,PYCARD,CARD9,SIRPA	6/178
8_Member	GO Biological Processes	GO:0032728	positive regulation of interferon-beta production	-2.30459	-0.586968	DDX3X,OAS3,TLR2	3/40
8_Member	GO Biological Processes	GO:0032733	positive regulation of interleukin-10 production	-2.27433	-0.568372	HMGB1,TLR2,PYCARD	3/41
8_Member	GO Biological Processes	GO:2000403	positive regulation of lymphocyte migration	-2.27433	-0.568372	APP,STK39,PYCARD	3/41
8_Member	GO Biological Processes	GO:0070555	response to interleukin-1	-2.21838	-0.532808	APP,SMPD1,PYCARD,MYLK3,SIRPA	5/133
8_Member	GO Biological Processes	GO:0032735	positive regulation of interleukin-12 production	-2.21623	-0.532808	HMGB1,IDO1,TLR2	3/43
8_Member	GO Biological Processes	GO:0070372	regulation of ERK1 and ERK2 cascade	-2.20802	-0.528561	APP,FBLN1,HMGB1,PLA2G2A,EZR,PYCARD,CARD9,SIRPA	8/314
8_Member	GO Biological Processes	GO:0046328	regulation of JNK cascade	-2.1391	-0.475573	APP,HMGB1,PYCARD,CARD9,SIRPA	5/139
8_Member	GO Biological Processes	GO:0062208	positive regulation of pattern recognition receptor signaling pathway	-2.13452	-0.473602	DDX3X,HMGB1,TLR2	3/46
8_Member	GO Biological Processes	GO:0050778	positive regulation of immune response	-2.08477	-0.441426	B2M,DDX3X,HMGB1,IGHA1,IGHD,IGHG1,IDO1,OAS3,PLA2G4A,TLR2,PYCARD,CARD9	12/622
8_Member	GO Biological Processes	GO:2000404	regulation of T cell migration	-2.08332	-0.441426	APP,STK39,PYCARD	3/48
8_Member	GO Biological Processes	GO:0002831	regulation of response to biotic stimulus	-2.05059	-0.418742	DDX3X,EVPL,HMGB1,OAS3,PTPRS,TLR2,SMPDL3B,PYCARD,CARD9,LACRT	10/477
8_Member	GO Biological Processes	GO:0032496	response to lipopolysaccharide	-2.03953	-0.413469	ABCA1,HMGB1,IDO1,S100A8,S100A9,TLR2,PYCARD,SIRPA	8/336
8_Member	GO Biological Processes	GO:0046330	positive regulation of JNK cascade	-2.02934	-0.408037	APP,HMGB1,PYCARD,CARD9	4/95
8_Member	GO Biological Processes	GO:0050764	regulation of phagocytosis	-1.93859	-0.350317	HMGB1,TLR2,PYCARD,SIRPA	4/101
8_Member	GO Biological Processes	GO:0032677	regulation of interleukin-8 production	-1.90978	-0.33019	CRP,HMGB1,TLR2,PYCARD	4/103
8_Member	GO Biological Processes	GO:0039531	regulation of viral-induced cytoplasmic pattern recognition receptor signaling pathway	-1.87957	-0.306386	DDX3X,HMGB1,PTPRS	3/57
8_Member	GO Biological Processes	GO:0032651	regulation of interleukin-1 beta production	-1.78806	-0.23758	APP,SERPINB1,PYCARD,SIRPA	4/112
8_Member	GO Biological Processes	GO:0042116	macrophage activation	-1.78173	-0.234253	APP,TLR2,STK39	3/62
8_Member	GO Biological Processes	GO:0032757	positive regulation of interleukin-8 production	-1.76326	-0.225035	HMGB1,TLR2,PYCARD	3/63
8_Member	GO Biological Processes	GO:1901222	regulation of NIK/NF-kappaB signaling	-1.76264	-0.225035	APP,DDX3X,TLR2,PYCARD	4/114
8_Member	GO Biological Processes	GO:0032655	regulation of interleukin-12 production	-1.74513	-0.215258	HMGB1,IDO1,TLR2	3/64
8_Member	GO Biological Processes	GO:0045088	regulation of innate immune response	-1.70379	-0.192685	DDX3X,HMGB1,OAS3,PTPRS,TLR2,SMPDL3B,PYCARD,CARD9	8/387
8_Member	GO Biological Processes	GO:0071216	cellular response to biotic stimulus	-1.64533	-0.15412	ABCA1,HMGB1,TLR2,PYCARD,CCDC47,SIRPA	6/252
8_Member	GO Biological Processes	GO:0032481	positive regulation of type I interferon production	-1.64286	-0.15412	DDX3X,OAS3,TLR2	3/70
8_Member	GO Biological Processes	GO:0045089	positive regulation of innate immune response	-1.63794	-0.150944	DDX3X,HMGB1,OAS3,TLR2,PYCARD,CARD9	6/253
8_Member	GO Biological Processes	GO:0043410	positive regulation of MAPK cascade	-1.54507	-0.0840462	APP,EGF,HMGB1,IGFBP6,PLA2G2A,IQGAP1,STK39,PYCARD,CARD9	9/494
8_Member	GO Biological Processes	GO:0002833	positive regulation of response to biotic stimulus	-1.44645	-0.0239084	DDX3X,HMGB1,OAS3,TLR2,PYCARD,CARD9	6/281
8_Member	GO Biological Processes	GO:0071222	cellular response to lipopolysaccharide	-1.42819	-0.0101172	ABCA1,HMGB1,TLR2,PYCARD,SIRPA	5/212
8_Member	GO Biological Processes	GO:0002218	activation of innate immune response	-1.36547	0	HMGB1,OAS3,TLR2,PYCARD	4/152
8_Member	GO Biological Processes	GO:0070374	positive regulation of ERK1 and ERK2 cascade	-1.3635	0	APP,HMGB1,PLA2G2A,PYCARD,CARD9	5/221
8_Member	GO Biological Processes	GO:0071396	cellular response to lipid	-1.35136	0	ABCA1,AQP1,HMGB1,SCGB2A1,MSN,RAN,TLR2,PYCARD,SIRPA	9/537
8_Member	GO Biological Processes	GO:0071219	cellular response to molecule of bacterial origin	-1.33592	0	ABCA1,HMGB1,TLR2,PYCARD,SIRPA	5/225
8_Member	GO Biological Processes	GO:0009615	response to virus	-1.3262	0	ATF2,DDX3X,OAS3,SMPD1,TLR2,PYCARD,CARD9	7/379
9_Summary	GO Biological Processes	GO:0051493	regulation of cytoskeleton organization	-5.49555	-2.70753	ACTN2,ADD3,RHOC,CAPG,DYNC1H1,MARK2,MYOC,S100A8,S100A9,SEMA3E,MAPRE2,PYCARD,F11R,JAM3,MYLK3,CHMP4B,PFN3,APP,EGF,MSN,SDC1,SURF4,DNM1L	23/-
9_Member	GO Biological Processes	GO:0051493	regulation of cytoskeleton organization	-5.49555	-2.70753	ACTN2,ADD3,RHOC,CAPG,DYNC1H1,MARK2,MYOC,S100A8,S100A9,SEMA3E,MAPRE2,PYCARD,F11R,JAM3,MYLK3,CHMP4B,PFN3	17/519
9_Member	GO Biological Processes	GO:0032956	regulation of actin cytoskeleton organization	-3.62767	-1.39109	ACTN2,ADD3,RHOC,CAPG,MYOC,SEMA3E,PYCARD,F11R,JAM3,MYLK3,PFN3	11/347
9_Member	GO Biological Processes	GO:0032970	regulation of actin filament-based process	-3.22049	-1.15065	ACTN2,ADD3,RHOC,CAPG,MYOC,SEMA3E,PYCARD,F11R,JAM3,MYLK3,PFN3	11/388
9_Member	GO Biological Processes	GO:1902905	positive regulation of supramolecular fiber organization	-3.07071	-1.0491	ACTN2,APP,RHOC,MYOC,PYCARD,MYLK3,PFN3	7/175
9_Member	GO Biological Processes	GO:0051495	positive regulation of cytoskeleton organization	-2.90341	-0.950884	ACTN2,RHOC,DYNC1H1,MYOC,PYCARD,MYLK3,PFN3	7/187
9_Member	GO Biological Processes	GO:0010638	positive regulation of organelle organization	-2.77932	-0.881155	ACTN2,RHOC,DYNC1H1,EGF,MSN,MYOC,SDC1,SURF4,DNM1L,PYCARD,MYLK3,PFN3	12/508
9_Member	GO Biological Processes	GO:1902903	regulation of supramolecular fiber organization	-2.71983	-0.839213	ACTN2,ADD3,APP,RHOC,CAPG,MYOC,PYCARD,F11R,MYLK3,PFN3	10/382
9_Member	GO Biological Processes	GO:0110053	regulation of actin filament organization	-2.56066	-0.743904	ACTN2,ADD3,RHOC,CAPG,MYOC,PYCARD,F11R,PFN3	8/274
9_Member	GO Biological Processes	GO:0110020	regulation of actomyosin structure organization	-1.89562	-0.320315	RHOC,MYOC,F11R,MYLK3	4/104
9_Member	GO Biological Processes	GO:0032231	regulation of actin filament bundle assembly	-1.84062	-0.273498	RHOC,MYOC,F11R,PFN3	4/108
9_Member	GO Biological Processes	GO:0032233	positive regulation of actin filament bundle assembly	-1.78173	-0.234253	RHOC,MYOC,PFN3	3/62
9_Member	GO Biological Processes	GO:0051492	regulation of stress fiber assembly	-1.31856	0	RHOC,MYOC,F11R	3/94
10_Summary	GO Biological Processes	GO:0006897	endocytosis	-5.38571	-2.61472	ABCA1,APP,CLTA,FOLR1,HMGB1,IGF2R,MFGE8,RAB5A,SORT1,SDC1,SURF4,EZR,PICALM,DNM1L,PYCARD,EHD3,JPT2,PIGR,ATP6AP2,CLSTN1	20/-
10_Member	GO Biological Processes	GO:0006897	endocytosis	-5.38571	-2.61472	ABCA1,APP,CLTA,FOLR1,HMGB1,IGF2R,MFGE8,RAB5A,SORT1,SDC1,SURF4,EZR,PICALM,DNM1L,PYCARD,EHD3,JPT2	17/529
10_Member	GO Biological Processes	GO:0006898	receptor-mediated endocytosis	-3.237	-1.15968	CLTA,FOLR1,IGF2R,RAB5A,SDC1,EZR,PICALM	7/164
10_Member	GO Biological Processes	GO:0045056	transcytosis	-3.18729	-1.13166	PIGR,RAB5A,PICALM	3/20
10_Member	GO Biological Processes	GO:0031623	receptor internalization	-1.59552	-0.117513	RAB5A,EZR,PICALM	3/73
10_Member	GO Biological Processes	GO:0099003	vesicle-mediated transport in synapse	-1.37422	0	RAB5A,PICALM,ATP6AP2,CLSTN1	4/151
11_Summary	GO Biological Processes	GO:0051047	positive regulation of secretion	-5.35915	-2.60455	AGT,AQP1,PLA2G4A,RAB5A,S100A8,SDC1,TLR2,EZR,DNM1L,SEC24A,SELENOT,TMEM132A,LACRT,EGF,ENSA,MYOF,STK39,RAN,HUWE1,ANP32B,B3GAT3,VPS28,MSN	23/-
11_Member	GO Biological Processes	GO:0051047	positive regulation of secretion	-5.35915	-2.60455	AGT,AQP1,PLA2G4A,RAB5A,S100A8,SDC1,TLR2,EZR,DNM1L,SEC24A,SELENOT,TMEM132A,LACRT	13/317
11_Member	GO Biological Processes	GO:0051046	regulation of secretion	-4.39617	-1.92621	AGT,AQP1,EGF,ENSA,PLA2G4A,RAB5A,S100A8,SDC1,TLR2,EZR,DNM1L,SEC24A,MYOF,STK39,SELENOT,TMEM132A,LACRT	17/632
11_Member	GO Biological Processes	GO:1903532	positive regulation of secretion by cell	-3.64703	-1.39556	AGT,PLA2G4A,RAB5A,SDC1,TLR2,EZR,DNM1L,SEC24A,SELENOT,TMEM132A	10/289
11_Member	GO Biological Processes	GO:0051222	positive regulation of protein transport	-3.40589	-1.25335	RAN,TLR2,EZR,DNM1L,HUWE1,ANP32B,SEC24A,B3GAT3,VPS28,TMEM132A	10/310
11_Member	GO Biological Processes	GO:1904951	positive regulation of establishment of protein localization	-3.23606	-1.15968	RAN,TLR2,EZR,DNM1L,HUWE1,ANP32B,SEC24A,B3GAT3,VPS28,TMEM132A	10/326
11_Member	GO Biological Processes	GO:1903829	positive regulation of protein localization	-3.06497	-1.04651	EGF,MSN,RAN,TLR2,EZR,DNM1L,HUWE1,ANP32B,SEC24A,B3GAT3,VPS28,TMEM132A	12/470
11_Member	GO Biological Processes	GO:1903530	regulation of secretion by cell	-2.35719	-0.626071	AGT,ENSA,PLA2G4A,RAB5A,SDC1,TLR2,EZR,DNM1L,SEC24A,MYOF,SELENOT,TMEM132A	12/573
11_Member	GO Biological Processes	GO:0051223	regulation of protein transport	-2.24032	-0.545713	ENSA,RAN,TLR2,EZR,DNM1L,HUWE1,ANP32B,SEC24A,B3GAT3,VPS28,TMEM132A	11/519
11_Member	GO Biological Processes	GO:0070201	regulation of establishment of protein localization	-2.09419	-0.444779	ENSA,RAN,TLR2,EZR,DNM1L,HUWE1,ANP32B,SEC24A,B3GAT3,VPS28,TMEM132A	11/544
11_Member	GO Biological Processes	GO:0050714	positive regulation of protein secretion	-2.05181	-0.418742	TLR2,EZR,DNM1L,SEC24A,TMEM132A	5/146
11_Member	GO Biological Processes	GO:0050708	regulation of protein secretion	-1.48511	-0.044374	ENSA,TLR2,EZR,DNM1L,SEC24A,TMEM132A	6/275
12_Summary	GO Biological Processes	GO:0031102	neuron projection regeneration	-5.1154	-2.46092	APOA4,FOLR1,PTN,PTPRF,RTN4RL1,PTPRS,IGF2R,CPQ,CADM4	9/-
12_Member	GO Biological Processes	GO:0031102	neuron projection regeneration	-5.1154	-2.46092	APOA4,FOLR1,PTN,PTPRF,RTN4RL1	5/32
12_Member	GO Biological Processes	GO:0048679	regulation of axon regeneration	-4.08961	-1.70298	PTN,PTPRF,PTPRS,RTN4RL1	4/27
12_Member	GO Biological Processes	GO:0070570	regulation of neuron projection regeneration	-3.90489	-1.57018	PTN,PTPRF,PTPRS,RTN4RL1	4/30
12_Member	GO Biological Processes	GO:0031099	regeneration	-3.41748	-1.25726	APOA4,FOLR1,IGF2R,PTN,PTPRF,CPQ,RTN4RL1	7/153
12_Member	GO Biological Processes	GO:0031103	axon regeneration	-2.84582	-0.92467	APOA4,FOLR1,RTN4RL1	3/26
12_Member	GO Biological Processes	GO:0048678	response to axon injury	-1.78173	-0.234253	APOA4,FOLR1,RTN4RL1	3/62
12_Member	GO Biological Processes	GO:1903034	regulation of response to wounding	-1.75906	-0.223402	PTN,PTPRF,PTPRS,RTN4RL1,CADM4	5/173
13_Summary	GO Biological Processes	GO:0090066	regulation of anatomical structure size	-5.07812	-2.44789	ACTN2,ADD3,AGT,AQP1,CAPG,CRP,MSN,PTPRS,RAB5A,TRPC5,EZR,PICALM,SEMA3E,PYCARD,SCPEP1,PFN3,ABCA1,RHOC,DDX3X,HMGB1,JAM3,MYOC,F11R	23/-
13_Member	GO Biological Processes	GO:0090066	regulation of anatomical structure size	-5.07812	-2.44789	ACTN2,ADD3,AGT,AQP1,CAPG,CRP,MSN,PTPRS,RAB5A,TRPC5,EZR,PICALM,SEMA3E,PYCARD,SCPEP1,PFN3	16/500
13_Member	GO Biological Processes	GO:0032535	regulation of cellular component size	-4.76996	-2.21746	ACTN2,ADD3,AQP1,CAPG,MSN,PTPRS,RAB5A,TRPC5,EZR,PICALM,SEMA3E,PYCARD,PFN3	13/360
13_Member	GO Biological Processes	GO:0043254	regulation of protein-containing complex assembly	-2.46228	-0.691283	ABCA1,ADD3,RHOC,CAPG,DDX3X,HMGB1,MSN,PYCARD,JAM3,PFN3	10/415
13_Member	GO Biological Processes	GO:0031333	negative regulation of protein-containing complex assembly	-2.03977	-0.413469	ADD3,CAPG,DDX3X,HMGB1,JAM3	5/147
[truncated: 68 more rows]
