# Supplementary material for: Tear Proteomics in Children and Adolescents with Type 1 Diabetes: A Promising Approach to Biomarker Identification of Diabetes Pathogenesis and Complications
Source: Int J Mol Sci. 2024 Sep 17;25(18):9994. doi: 10.3390/ijms25189994 (PMC11432293; doi:10.3390/ijms25189994)
Supplement: Supplementary file 1 [file ijms-25-09994-s001.zip › ST4b - DiabKeto_Yes_vs_No_freq.xlsx]

## Sheet: Legend
Column titles of the Proteins tab				Description
ProteinNumber				Row index of the protein in the molecular data
Genes				HUGO Gene Symbols
Protein.Group				Candidate protein IDs for a given peptide, after protein inference (Uniprot Accession Numbers)
Protein.Ids				All protein IDs for a given peptide (Uniprot Accession Numbers)
Protein.Names				Protein names
First.Protein.Description				Description for the first Protein Accession ID depicted in the column Protein.Groups
MW_p_DbKeto				Unpaired Mann-Whitney p-value
FDR_p_DbKeto				Benjamini-Hochberg correction for multiple hypothesis of the Mann-Whitney p values
SGoF_p_DbKeto				Correction for multiple hypothesis of the Mann-Whitney p values, using the sequential goodness of fit metatest (was not considered for this study)
mean_DbKetoYes				Average log2 normalized protein intensity in condition
mean_DbKetoNo				Average log2 normalized protein intensity in control
LFC[DbKetoYes - DbKetoNo]				Difference of the mean values [condition - control]
var_DbKetoYes				Protein variance in condition
var_DbKetoNo				Protein variance in control
# proteins in DbKetoYes				Number of condition samples were a given protein was succesfully quantified
# proteins in DbKetoNo				Number of control samples were a given protein was succesfully quantified
Protein frequency: High vs Low				A within-group frequency threshold of protein quantification set to 20% (arbitrar) would distingush the data to "High" and "Low" frequency proteins

## Sheet: Proteins
ProteinNumber	Genes	Protein.Group	Protein.Ids	Protein.Names	First.Protein.Description	MW_p_DbKeto	FDR_p_DbKeto	SGoF_p_DbKeto	mean_DbKetoYes	mean_DbKetoNo	L2FC[DbKetoYes - DbKetoNo]	var_DbKetoYes	var_DbKetoNo	# proteins in DbKetoNo	# proteins in DbKetoYes	Protein frequency: High vs Low
1541	KIAA1217	Q5T5P2	Q5T5P2	SKT_HUMAN	Sickle tail protein homolog	0.0109128	1	1	7.55775	2.18424	5.3735	84.9483	31.0619	4	10	High
2355	PTK7	Q13308	Q13308	PTK7_HUMAN	Inactive tyrosine-protein kinase 7	0.00699131	1	0.992872	6.36899	1.15073	5.21826	70.7554	18.5155	29	24	High
994	FAM3C	Q92520	Q92520	FAM3C_HUMAN	Protein FAM3C	0.0111056	1	1	14.3138	9.41089	4.90296	30.9059	65.0983	17	21	High
1495	INCENP	Q9NQS7	Q9NQS7	INCE_HUMAN	Inner centromere protein	0.0350487	1	1	7.3003	2.49875	4.80154	78.6233	40.4798	4	10	High
1503	IRF3	Q14653	Q14653	IRF3_HUMAN	Interferon regulatory factor 3	0.0277068	1	1	14.93	10.4008	4.52917	47.1288	79.538	17	20	High
2507	RP2	O75695	O75695	XRP2_HUMAN	Protein XRP2	0.0392341	1	1	6.54926	2.2356	4.31366	63.1197	32.4064	7	6	High
253	ARRB2	P32121;P32121;P49407	P32121;P49407;P32121	ARRB2_HUMAN;ARRB1_HUMAN;ARRB2_HUMAN	Beta-arrestin-2;Beta-arrestin-2	0.0256967	1	1	5.91563	1.62478	4.29085	61.1672	23.8173	3	9	High
943	ERAP2	Q6P179	Q6P179	ERAP2_HUMAN	Endoplasmic reticulum aminopeptidase 2	0.00796692	1	0.992872	4.69734	0.47911	4.21823	56.0848	6.65685	1	7	High
2258	PRH2	P02810	P02810	PRPC_HUMAN	Salivary acidic proline-rich phosphoprotein 1/2	0.0201818	1	1	4.71054	0.563202	4.14734	70.2528	9.1987	23	14	High
624	CPN2	P22792	P22792	CPN2_HUMAN	Carboxypeptidase N subunit 2	0.0130885	1	1	4.65124	0.557814	4.09343	54.9286	9.02353	1	7	High
1681	LRPAP1	P30533	P30533	AMRP_HUMAN	Alpha-2-macroglobulin receptor-associated protein	0.0418519	1	1	6.3134	2.30218	4.01123	69.9598	34.3543	4	9	High
18	ABHD10	Q9NUJ1	Q9NUJ1	ABHDA_HUMAN	Palmitoyl-protein thioesterase ABHD10, mitochondrial	0.0478352	1	1	5.63884	1.75869	3.88015	66.9587	27.8059	3	8	High
1715	MAGED2	Q9UNF1	Q9UNF1	MAGD2_HUMAN	Melanoma-associated antigen D2	0.0179685	1	1	5.70832	1.95948	3.74885	56.7317	24.8776	4	9	High
2004	OCLN	Q16625	Q16625	OCLN_HUMAN	Occludin	0.0299218	1	1	4.05286	0.599313	3.45355	51.5361	10.4161	6	6	High
1540	KIAA0513	O60268	O60268	K0513_HUMAN	Uncharacterized protein KIAA0513	0.0378954	1	1	4.40336	1.04606	3.3573	49.1666	15.3	2	7	High
2277	PROS1	P07225	P07225	PROS_HUMAN	Vitamin K-dependent protein S	0.0236838	1	1	3.84843	0.532114	3.31632	46.4977	8.21121	8	4	High
2745	SH3KBP1	Q96B97	Q96B97	SH3K1_HUMAN	SH3 domain-containing kinase-binding protein 1	0.0111897	1	1	3.2755	0	3.2755	42.6412	0	0	5	High
763	DHRS7B	Q6IAN0	Q6IAN0	DRS7B_HUMAN	Dehydrogenase/reductase SDR family member 7B	0.0111897	1	1	3.27294	0	3.27294	42.7136	0	0	5	High
1201	GRIPAP1	Q4V328	Q4V328	GRAP1_HUMAN	GRIP1-associated protein 1	0.0457828	1	1	3.51472	0.569129	2.94559	49.0356	9.39333	1	5	High
622	CPD	O75976	O75976	CBPD_HUMAN	Carboxypeptidase D	0.0127015	1	1	16.252	13.573	2.67899	40.3792	61.2195	22	21	High
99	AIDA	Q96BJ3	Q96BJ3	AIDA_HUMAN	Axin interactor, dorsalization-associated protein	0.0457828	1	1	3.07203	0.51363	2.5584	37.6367	7.65065	1	5	High
2944	SUMF2	Q8NBJ7	Q8NBJ7	SUMF2_HUMAN	Inactive C-alpha-formylglycine-generating enzyme 2	0.024926	1	1	18.2857	16.7202	1.56552	0.551481	21.8696	27	24	High
243	ARPC1A	Q92747	Q92747	ARC1A_HUMAN	Actin-related protein 2/3 complex subunit 1A	0.0373712	1	1	18.166	17.8448	0.321279	0.547808	11.8999	28	24	High
343	BLMH	Q13867	Q13867	BLMH_HUMAN	Bleomycin hydrolase	0.0313062	1	1	17.6105	17.4315	0.17902	1.37985	12.3632	28	24	High
2207	PPIA	P62937	P62937	PPIA_HUMAN	Peptidyl-prolyl cis-trans isomerase A	0.0273305	1	1	20.5102	20.365	0.145133	1.34514	15.6773	29	24	High
2751	SHMT1	P34896	P34896	GLYC_HUMAN	Serine hydroxymethyltransferase, cytosolic	0.0407615	1	1	19.3886	19.3314	0.0571631	1.17456	14.05	28	24	High
2378	PYGL	P06737;P06737;P11216	P06737;P06737;P11217;P11216	PYGL_HUMAN;PYGB_HUMAN;PYGL_HUMAN	Glycogen phosphorylase, liver form;Glycogen phosphorylase, liver form	0.012679	1	1	19.7178	19.7077	0.0100994	0.906924	14.9519	22	16	High
3145	TUBB4B	P04350;P07437;P68371;P04350;P07437;P68371;Q13885;P04350;P07437;P68371;Q13885;Q9BUF5;P04350;P07437;P68371;Q13885;Q9BUF5;Q9BVA1;P04350;P07437;P68371;Q13885;Q9BVA1;P04350;P68371;P07437;P68371;P07437;P68371;Q13885;P07437;P68371;Q13885;Q9BVA1;P68371	P07437;P68371;P04350;P07437;Q13885;P68371;P04350;Q9BVA1;Q13509;P07437;Q13885;Q3ZCM7;P68371;P04350;Q9BVA1;Q9BUF5;Q13509;Q9H4B7;A6NNZ2;P07437;Q13885;Q3ZCM7;P68371;P04350;Q9BVA1;Q9BUF5;Q13509;A6NNZ2;P07437;Q13885;Q3ZCM7;P68371;P04350;Q9BVA1;A6NNZ2;P68371;P04350;P07437;P68371;P07437;Q13885;P68371;P04350;Q9BVA1;Q9BUF5;Q13509;P07437;Q13885;Q3ZCM7;P68371;Q9BVA1;Q9H4B7;A6NNZ2;P68371	TBB4A_HUMAN;TBB4B_HUMAN;TBB5_HUMAN;TBB2A_HUMAN;TBB4A_HUMAN;TBB4B_HUMAN;TBB5_HUMAN;TBB2A_HUMAN;TBB4A_HUMAN;TBB4B_HUMAN;TBB5_HUMAN;TBB6_HUMAN;TBB2A_HUMAN;TBB2B_HUMAN;TBB4A_HUMAN;TBB4B_HUMAN;TBB5_HUMAN;TBB6_HUMAN;TBB2A_HUMAN;TBB2B_HUMAN;TBB4A_HUMAN;TBB4B_HUMAN;TBB5_HUMAN;TBB4A_HUMAN;TBB4B_HUMAN;TBB4B_HUMAN;TBB5_HUMAN;TBB2A_HUMAN;TBB4B_HUMAN;TBB5_HUMAN;TBB2A_HUMAN;TBB2B_HUMAN;TBB4B_HUMAN;TBB5_HUMAN;T…	Tubulin beta-4A chain;Tubulin beta-4A chain;Tubulin beta-4A chain;Tubulin beta-4A chain;Tubulin beta-4A chain;Tubulin beta-4A chain;Tubulin beta chain;Tubulin beta chain;Tubulin beta chain;Tubulin beta-4B chain	0.0357681	1	1	21.6279	21.8493	-0.221402	0.431077	1.00529	29	24	High
2255	PRDX6	P30041	P30041	PRDX6_HUMAN	Peroxiredoxin-6	0.0286044	1	1	21.7067	22.0657	-0.359002	0.700499	1.41526	28	22	High
2251	PRDX2	P32119;P32119;Q06830	P32119;P32119;Q06830	PRDX2_HUMAN;PRDX1_HUMAN;PRDX2_HUMAN	Peroxiredoxin-2;Peroxiredoxin-2	0.0286044	1	1	21.3804	21.7671	-0.386652	0.534936	0.294894	18	10	High
1757	MBP	P02686	P02686	MBP_HUMAN	Myelin basic protein	0.0327373	1	1	19.3048	19.9562	-0.651333	0.752268	1.34917	29	24	High
594	COMT	P21964	P21964	COMT_HUMAN	Catechol O-methyltransferase	0.0136666	1	1	18.6559	19.3412	-0.685311	16.6515	14.0945	28	23	High
3142	TUBB2A	P04350;P07437;P68371;Q13885;P04350;P07437;P68371;Q13885;Q9BUF5;P04350;P07437;P68371;Q13885;Q9BUF5;Q9BVA1;P04350;P07437;P68371;Q13885;Q9BVA1;P07437;P68371;Q13885;P07437;P68371;Q13885;Q9BVA1;P07437;Q13885;P07437;Q13885;Q9BVA1;Q13885;Q13885;Q9BUF5	P07437;Q13885;P68371;P04350;Q9BVA1;Q13509;P07437;Q13885;Q3ZCM7;P68371;P04350;Q9BVA1;Q9BUF5;Q13509;Q9H4B7;A6NNZ2;P07437;Q13885;Q3ZCM7;P68371;P04350;Q9BVA1;Q9BUF5;Q13509;A6NNZ2;P07437;Q13885;Q3ZCM7;P68371;P04350;Q9BVA1;A6NNZ2;P07437;Q13885;P68371;P04350;Q9BVA1;Q9BUF5;Q13509;P07437;Q13885;Q3ZCM7;P68371;Q9BVA1;Q9H4B7;A6NNZ2;P07437;Q13885;Q9BVA1;Q13509;P07437;Q13885;Q9BVA1;Q13509;Q13885;Q13885;Q9BVA1;…	TBB2A_HUMAN;TBB4A_HUMAN;TBB4B_HUMAN;TBB5_HUMAN;TBB2A_HUMAN;TBB4A_HUMAN;TBB4B_HUMAN;TBB5_HUMAN;TBB6_HUMAN;TBB2A_HUMAN;TBB2B_HUMAN;TBB4A_HUMAN;TBB4B_HUMAN;TBB5_HUMAN;TBB6_HUMAN;TBB2A_HUMAN;TBB2B_HUMAN;TBB4A_HUMAN;TBB4B_HUMAN;TBB5_HUMAN;TBB2A_HUMAN;TBB4B_HUMAN;TBB5_HUMAN;TBB2A_HUMAN;TBB2B_HUMAN;TBB4B_HUMAN;TBB5_HUMAN;TBB2A_HUMAN;TBB5_HUMAN;TBB2A_HUMAN;TBB2B_HUMAN;TBB5_HUMAN;TBB2A_HUMAN;TBB2A_HUMAN;T…	Tubulin beta-4A chain;Tubulin beta-4A chain;Tubulin beta-4A chain;Tubulin beta-4A chain;Tubulin beta chain;Tubulin beta chain;Tubulin beta chain;Tubulin beta chain;Tubulin beta-2A chain;Tubulin beta-2A chain	0.0483279	1	1	17.6055	18.7447	-1.13919	14.3047	0.87081	29	23	High
1248	HBA2	P69905	P69905	HBA_HUMAN	Hemoglobin subunit alpha	0.0342204	1	1	16.3294	18.2921	-1.96269	26.2162	2.28768	29	22	High
734	DDAH1	O94760;O94760;O95865	O94760;O95865;O94760	DDAH1_HUMAN;DDAH1_HUMAN;DDAH2_HUMAN	N(G),N(G)-dimethylarginine dimethylaminohydrolase 1;N(G),N(G)-dimethylarginine dimethylaminohydrolase 1	0.047583	1	1	13.2869	15.8614	-2.57453	62.7424	42.0768	25	18	High
1204	GSDMB	Q8TAX9	Q8TAX9	GSDMB_HUMAN	Gasdermin-B	0.0162546	1	1	11.877	15.1553	-3.27824	73.8997	49.9017	24	16	High
572	CNP	P09543	P09543	CN37_HUMAN	2',3'-cyclic-nucleotide 3'-phosphodiesterase	0.0244375	1	1	9.99448	14.2264	-4.23189	74.9699	43.9273	24	14	High
1267	HGD	Q93099	Q93099	HGD_HUMAN	Homogentisate 1,2-dioxygenase	0.0477282	1	1	3.41439	7.69367	-4.27929	46.5625	75.6509	13	5	High
545	CKB	P12277	P12277	KCRB_HUMAN	Creatine kinase B-type	0.0091557	1	1	11.9281	16.2663	-4.33822	61.6079	21.7084	27	17	High
276	ATP1A3	P05023;P13637;P05023;P13637;P20648;P13637	P05023;P13637;P50993;P05023;P20648;P13637;P50993;Q13733;P54707;P13637;P50993;Q13733;P54707	AT1A1_HUMAN;AT1A3_HUMAN;AT1A1_HUMAN;AT1A3_HUMAN;ATP4A_HUMAN;AT1A3_HUMAN	Sodium/potassium-transporting ATPase subunit alpha-1;Sodium/potassium-transporting ATPase subunit alpha-1;Sodium/potassium-transporting ATPase subunit alpha-3	0.0225626	1	1	7.60718	11.9782	-4.37101	71.9359	67.5828	20	11	High
50	ACTN2	O43707;P12814;P35609;P35609	O43707;P12814;Q08043;P35609;P35609	ACTN1_HUMAN;ACTN2_HUMAN;ACTN4_HUMAN;ACTN2_HUMAN	Alpha-actinin-4;Alpha-actinin-2	0.0363309	1	1	5.20929	10.0582	-4.84892	69.1603	85.488	16	7	High
91	AGT	P01019	P01019	ANGT_HUMAN	Angiotensinogen	0.0274658	1	1	7.81175	12.6758	-4.86409	75.7214	64.0074	21	11	High
1852	MYH11	A7E2Y1;P35579;P35580;P35749;Q7Z406;P35579;P35580;P35749;P35579;P35580;P35749;Q7Z406;P35579;P35749;P35579;P35749;Q7Z406;P35580;P35749;Q7Z406;P35749;P35749;Q7Z406	P35580;Q9Y623;P12883;Q7Z406;Q9UKX2;P13535;A7E2Y1;P35749;P35579;P13533;Q9UKX3;P11055;P12882;P35580;P35749;P35579;P35580;Q7Z406;P35749;P35579;P35749;P35579;Q7Z406;P35749;P35579;P35580;Q7Z406;P35749;P35749;Q7Z406;P35749	MYH10_HUMAN;MYH11_HUMAN;MYH14_HUMAN;MYH7B_HUMAN;MYH9_HUMAN;MYH10_HUMAN;MYH11_HUMAN;MYH9_HUMAN;MYH10_HUMAN;MYH11_HUMAN;MYH14_HUMAN;MYH9_HUMAN;MYH11_HUMAN;MYH9_HUMAN;MYH11_HUMAN;MYH14_HUMAN;MYH9_HUMAN;MYH10_HUMAN;MYH11_HUMAN;MYH14_HUMAN;MYH11_HUMAN;MYH11_HUMAN;MYH14_HUMAN	Myosin-7B;Myosin-9;Myosin-9;Myosin-9;Myosin-9;Myosin-10;Myosin-11;Myosin-11	0.0236878	1	1	7.86289	13.1566	-5.29368	65.014	38.4635	24	12	High
114	AKR1E2	Q96JD6	Q96JD6	AKCL2_HUMAN	1,5-anhydro-D-fructose reductase	0.0144941	1	1	7.21866	14.422	-7.20336	109.131	113.66	19	8	High
3139	TUBA4A	P68366;P68366;Q9H853	P68366;P68363;Q9BQE3;Q71U36;A6NHL2;P68366;Q9NY65;P0DPH7;Q6PEY2;P68363;Q9BQE3;Q9H853;Q71U36;P0DPH8	TBA4A_HUMAN;TBA4A_HUMAN;TBA4B_HUMAN	Tubulin alpha-4A chain;Tubulin alpha-4A chain	0.0503475	1	1	16.8947	17.4949	-0.600224	27.7781	23.6784	27	22	High
644	CRYAB	P02511	P02511	CRYAB_HUMAN	Alpha-crystallin B chain	0.0503939	1	1	19.4097	19.142	0.26769	0.575261	13.8758	28	24	High
3239	VILL	O15195	O15195	VILL_HUMAN	Villin-like protein	0.05118	1	1	4.80809	1.57616	3.23193	58.6749	22.3183	3	7	High
1868	NAA50	Q9GZZ1	Q9GZZ1	NAA50_HUMAN	N-alpha-acetyltransferase 50	0.0523078	1	1	7.9604	3.57023	4.39017	78.622	50.7303	6	11	High
2151	PKD1	P98161	P98161	PKD1_HUMAN	Polycystin-1	0.0525334	1	1	21.0575	21.1768	-0.119322	2.11333	19.5435	29	24	High
2233	PPP2R1A	P30153	P30153	2AAA_HUMAN	Serine/threonine-protein phosphatase 2A 65 kDa regulatory subunit A alpha isoform	0.0525334	1	1	19.841	19.6235	0.217467	0.628147	14.4291	26	17	High
2181	PLP1	P60201	P60201	MYPR_HUMAN	Myelin proteolipid protein	0.0525334	1	1	17.8348	18.4406	-0.605802	0.744592	1.15766	16	12	High
277	ATP1B1	P05026	P05026	AT1B1_HUMAN	Sodium/potassium-transporting ATPase subunit beta-1	0.0547483	1	1	19.6546	20.1525	-0.497821	1.05316	0.893622	29	24	High
1778	MFGE8	Q08431	Q08431	MFGM_HUMAN	Lactadherin	0.0547483	1	1	19.9347	19.3102	0.62454	1.70169	1.58315	29	24	High
2460	RBMXL1	P38159;Q96E39;Q96E39	P38159;Q96E39;Q96E39	RBMX_HUMAN;RMXL1_HUMAN;RMXL1_HUMAN	RNA-binding motif protein, X chromosome;RNA binding motif protein, X-linked-like-1	0.0550646	1	1	1.84215	0	1.84215	24.8004	0	25	17	High
2138	PIK3AP1	Q6ZUJ8	Q6ZUJ8	BCAP_HUMAN	Phosphoinositide 3-kinase adapter protein 1	0.0550646	1	1	1.87049	0	1.87049	25.5954	0	17	12	High
1547	KIF21A	O75037;Q7Z4S6;Q7Z4S6	Q7Z4S6;O75037;Q7Z4S6	KI21A_HUMAN;KI21B_HUMAN;KI21A_HUMAN	Kinesin-like protein KIF21B;Kinesin-like protein KIF21A	0.0558352	1	1	15.3503	17.2895	-1.93919	35.7409	11.9937	28	21	High
2856	SPRR1A	P22528;P35321;P35321	P22528;P35321;P35321	SPR1A_HUMAN;SPR1B_HUMAN;SPR1A_HUMAN	Cornifin-B;Cornifin-A	0.0564392	1	1	4.20799	1.08762	3.12037	55.8504	16.5398	2	6	High
2655	SDF2L1	Q9HCN8	Q9HCN8	SDF2L_HUMAN	Stromal cell-derived factor 2-like protein 1	0.0574388	1	1	3.41207	0.576902	2.83517	46.1957	9.65167	1	5	High
2823	SNX18	Q96RF0	Q96RF0	SNX18_HUMAN	Sorting nexin-18	0.0574388	1	1	3.48596	0.598371	2.88759	48.2507	10.3834	1	5	High
241	ARL8B	Q96BM9;Q9NVJ2;Q9NVJ2	Q9NVJ2;Q96BM9;Q9NVJ2	ARL8A_HUMAN;ARL8B_HUMAN;ARL8B_HUMAN	ADP-ribosylation factor-like protein 8A;ADP-ribosylation factor-like protein 8B	0.0575965	1	1	9.51042	13.9368	-4.42643	80.199	52.8764	23	13	High
583	COL1A2	P08123	P08123	CO1A2_HUMAN	Collagen alpha-2(I) chain	0.0584225	1	1	7.49455	11.119	-3.62445	69.8708	68.3715	19	11	High
1467	IGLV4-69	A0A075B6H9	A0A075B6H9	LV469_HUMAN	Immunoglobulin lambda variable 4-69	0.0592326	1	1	19.5152	19.0534	0.461885	37.7363	61.2676	25	22	High
1347	HSPB1	P04792	P04792	HSPB1_HUMAN	Heat shock protein beta-1	0.0594121	1	1	24.5868	24.8514	-0.264569	0.699497	1.44702	29	24	High
1058	FNBP1L	Q5T0N5	Q5T0N5	FBP1L_HUMAN	Formin-binding protein 1-like	0.0612834	1	1	4.55038	1.53935	3.01103	52.5888	21.2905	3	7	High
3136	TTC9C	Q8N5M4	Q8N5M4	TTC9C_HUMAN	Tetratricopeptide repeat protein 9C	0.0612834	1	1	4.95971	1.68289	3.27682	62.4178	25.4558	3	7	High
1261	HEBP2	Q9Y5Z4	Q9Y5Z4	HEBP2_HUMAN	Heme-binding protein 2	0.0618649	1	1	19.6012	19.9519	-0.350701	0.624507	0.725643	29	24	High
1902	NDUFA6	P56556	P56556	NDUA6_HUMAN	NADH dehydrogenase [ubiquinone] 1 alpha subcomplex subunit 6	0.0642766	1	1	4.24303	1.1496	3.09344	56.7573	18.4888	5	8	High
1329	HRNR	Q86YZ3	Q86YZ3	HORN_HUMAN	Hornerin	0.0644009	1	1	18.1901	19.3963	-1.20621	15.8328	1.22361	29	23	High
770	DIAPH2	O60879	O60879	DIAP2_HUMAN	Protein diaphanous homolog 2	0.0667742	1	1	15.7815	12.2618	3.51973	37.7914	70.967	20	21	High
1185	GPHN	Q9NQX3	Q9NQX3	GEPH_HUMAN	Gephyrin	0.0671716	1	1	11.9268	14.3733	-2.44655	74.4935	56.2552	23	16	High
2350	PTGFRN	Q9P2B2	Q9P2B2	FPRP_HUMAN	Prostaglandin F2 receptor negative regulator	0.068451	1	1	1.96324	5.47252	-3.50928	28.157	59.1288	28	24	High
171	AP1G2	O75843	O75843	AP1G2_HUMAN	AP-1 complex subunit gamma-like 2	0.0688966	1	1	4.75297	1.62583	3.12714	57.5396	23.758	3	7	High
121	ALDH1A1	P00352;P00352;P05091;P00352;P05091;P47895	P00352;P05091;P00352;P05091;P30837;P00352;P47895;O94788	AL1A1_HUMAN;AL1A1_HUMAN;ALDH2_HUMAN;AL1A1_HUMAN;AL1A3_HUMAN;ALDH2_HUMAN	Aldehyde dehydrogenase 1A1;Aldehyde dehydrogenase 1A1;Aldehyde dehydrogenase 1A1	0.0697305	1	1	23.4015	23.7587	-0.357167	0.96436	1.63964	29	24	High
1988	NUDT5	Q9UKK9	Q9UKK9	NUDT5_HUMAN	ADP-sugar pyrophosphatase	0.070621	1	1	9.31418	15.4271	-6.11293	90.7715	52.7133	25	17	High
3093	TPMT	P51580	P51580	TPMT_HUMAN	Thiopurine S-methyltransferase	0.0713141	1	1	10.9048	14.5135	-3.60869	74.7721	45.742	24	15	High
1121	GDF10	P55107	P55107	GDF10_HUMAN	Growth/differentiation factor 10	0.0714867	1	1	1.63547	5.82519	-4.18972	30.7045	78.1943	9	2	High
1295	HMGCL	P35914	P35914	HMGCL_HUMAN	Hydroxymethylglutaryl-CoA lyase, mitochondrial	0.0729852	1	1	4.79814	1.64788	3.15026	58.683	24.5206	3	7	High
1675	LPA	P08519	P08519	APOA_HUMAN	Apolipoprotein(a)	0.0732039	1	1	0.609824	3.23988	-2.63005	8.92524	41.933	6	1	High
505	CERT1	Q9Y5P4	Q9Y5P4	CERT_HUMAN	Ceramide transfer protein	0.0734648	1	1	5.72092	10.0434	-4.32249	68.3834	74.0712	17	8	High
3298	YBX3	P16989;P16989;P67809	P16989;P16989;P67809;Q9Y2T7	YBOX3_HUMAN;YBOX1_HUMAN;YBOX3_HUMAN	Y-box-binding protein 3;Y-box-binding protein 3	0.0750874	1	1	13.7674	17.8501	-4.08269	67.3093	12.8769	28	18	High
573	CNPY2	Q9Y2B0	Q9Y2B0	CNPY2_HUMAN	Protein canopy homolog 2	0.0752586	1	1	5.55787	10.8239	-5.26604	64.9255	64.2327	19	8	High
70	ADH7	P40394	P40394	ADH7_HUMAN	All-trans-retinol dehydrogenase [NAD(+)] ADH7	0.075417	1	1	21.2402	20.9124	0.327735	0.670642	17.3737	28	24	High
2270	PRKRA	O75569	O75569	PRKRA_HUMAN	Interferon-inducible double-stranded RNA-dependent protein kinase activator A	0.0760387	1	1	10.1089	6.91627	3.1926	76.7758	70.469	15	8	High
1023	FCSK	Q8N0W3	Q8N0W3	FCSK_HUMAN	L-fucose kinase	0.0775571	1	1	2.74343	6.25011	-3.50667	39.2898	66.3828	11	4	High
2660	SEC11A	P67812	P67812	SC11A_HUMAN	Signal peptidase complex catalytic subunit SEC11A	0.0780262	1	1	6.16171	2.72764	3.43408	66.5434	37.1217	5	9	High
37	ACO2	Q99798	Q99798	ACON_HUMAN	Aconitate hydratase, mitochondrial	0.0783991	1	1	17.109	18.1917	-1.08274	14.0226	0.758844	29	23	High
808	DOCK3	Q8IZD9	Q8IZD9	DOCK3_HUMAN	Dedicator of cytokinesis protein 3	0.0789228	1	1	13.3209	17.0802	-3.75922	76.9527	36.1108	26	17	High
2135	PI3	P19957	P19957	ELAF_HUMAN	Elafin	0.0794466	1	1	8.17444	4.44834	3.7261	70.4351	54.1388	7	7	High
1278	HLA-C	P01889;P01893;P04439;P10321;P01889;P10321;P01893;P04439;P10321;P10321	P01889;P10321;P01893;P04439;P01889;P10321;P10321;P01893;P04439;P10321	HLAA_HUMAN;HLAB_HUMAN;HLAC_HUMAN;HLAH_HUMAN;HLAB_HUMAN;HLAC_HUMAN;HLAA_HUMAN;HLAC_HUMAN;HLAH_HUMAN;HLAC_HUMAN	HLA class I histocompatibility antigen, B alpha chain;HLA class I histocompatibility antigen, B alpha chain;Putative HLA class I histocompatibility antigen, alpha chain H;HLA class I histocompatibility antigen, C alpha chain	0.0806259	1	1	8.70523	14.8863	-6.18103	93.8119	60.4492	23	11	High
3301	YWHAE	P27348;P31946;P31947;P61981;P62258;P63104;Q04917;P62258	P63104;P31947;P31946;Q04917;P27348;P61981;P62258;P62258	1433B_HUMAN;1433E_HUMAN;1433F_HUMAN;1433G_HUMAN;1433S_HUMAN;1433T_HUMAN;1433Z_HUMAN;1433E_HUMAN	14-3-3 protein theta;14-3-3 protein epsilon	0.0814765	1	1	21.6649	21.8679	-0.202946	0.568595	0.9215	29	24	High
2155	PKP2	Q99959	Q99959	PKP2_HUMAN	Plakophilin-2	0.0817581	1	1	4.78351	1.71203	3.07148	58.1504	26.3989	13	12	High
2954	SYT1	P21579	P21579	SYT1_HUMAN	Synaptotagmin-1	0.0817581	1	1	1.37837	4.48623	-3.10786	21.8798	54.9334	8	2	High
2977	TBC1D2	Q9BYX2	Q9BYX2	TBD2A_HUMAN	TBC1 domain family member 2A	0.0817581	1	1	4.45675	1.54017	2.91658	50.4314	21.3895	3	7	High
2733	SFXN1	Q9H9B4	Q9H9B4	SFXN1_HUMAN	Sideroflexin-1	0.0826502	1	1	4.15774	1.20242	2.95532	54.2028	20.2581	2	6	High
3305	YWHAZ	P27348;P31946;P31947;P61981;P62258;P63104;Q04917;P27348;P31946;P63104;P31947;P61981;P63104;Q04917;P63104	P63104;P31947;P31946;Q04917;P27348;P61981;P62258;P63104;P31946;P27348;P63104;P31947;Q04917;P61981;P63104	1433B_HUMAN;1433E_HUMAN;1433F_HUMAN;1433G_HUMAN;1433S_HUMAN;1433T_HUMAN;1433Z_HUMAN;1433B_HUMAN;1433T_HUMAN;1433Z_HUMAN;1433F_HUMAN;1433G_HUMAN;1433S_HUMAN;1433Z_HUMAN;1433Z_HUMAN	14-3-3 protein theta;14-3-3 protein theta;14-3-3 protein sigma;14-3-3 protein zeta/delta	0.0846511	1	1	24.0268	24.2325	-0.205626	0.532225	1.1705	29	24	High
630	CPT2	P23786	P23786	CPT2_HUMAN	Carnitine O-palmitoyltransferase 2, mitochondrial	0.0864551	1	1	4.60848	1.60675	3.00173	53.943	23.3049	3	7	High
2619	SAMD12	Q8N8I0	Q8N8I0	SAM12_HUMAN	Sterile alpha motif domain-containing protein 12	0.0864551	1	1	4.76017	1.68256	3.0776	57.4607	25.4177	3	7	High
396	CA2	P00918	P00918	CAH2_HUMAN	Carbonic anhydrase 2	0.0879251	1	1	18.2039	17.7712	0.43267	1.19779	1.0473	29	24	High
2571	RPS24	P62847	P62847	RS24_HUMAN	40S ribosomal protein S24	0.0882461	1	1	6.88127	3.38493	3.49634	69.4928	45.5783	23	18	High
3230	VAT1	Q99536	Q99536	VAT1_HUMAN	Synaptic vesicle membrane protein VAT-1 homolog	0.0893738	1	1	17.5672	15.0255	2.54169	14.7421	49.192	24	23	High
784	DNAH1	Q9P2D7	Q9P2D7	DYH1_HUMAN	Dynein axonemal heavy chain 1	0.0902232	1	1	15.3974	17.7779	-2.38043	82.8567	53.3368	25	18	High
2173	PLEKHF1	Q96S99	Q96S99	PKHF1_HUMAN	Pleckstrin homology domain-containing family F member 1	0.0905763	1	1	4.3327	8.35207	-4.01937	58.7882	77.6612	19	12	High
664	CST6	Q15828	Q15828	CYTM_HUMAN	Cystatin-M	0.0933199	1	1	3.88545	1.20566	2.67979	47.5522	20.3956	2	6	High
987	FAM107B	Q9H098	Q9H098	F107B_HUMAN	Protein FAM107B	0.0965022	1	1	4.61573	1.65852	2.95721	54.1246	24.7502	3	7	High
1685	LRRC57	Q8N9N7	Q8N9N7	LRC57_HUMAN	Leucine-rich repeat-containing protein 57	0.0965022	1	1	4.48089	1.57457	2.90632	50.9877	22.2545	3	7	High
413	CAND1	Q86VP6	Q86VP6	CAND1_HUMAN	Cullin-associated NEDD8-dissociated protein 1	0.0965513	1	1	18.6331	19.1318	-0.498724	16.5082	13.8553	28	23	High
2043	PAFAH1B3	Q15102	Q15102	PA1B3_HUMAN	Platelet-activating factor acetylhydrolase IB subunit alpha1	0.0965851	1	1	4.77677	7.76448	-2.98771	58.0539	76.9167	28	22	High
2321	PSMC4	P43686;P43686;P62191;P62195	P43686;P62195;P62191;P43686	PRS6B_HUMAN;PRS4_HUMAN;PRS6B_HUMAN;PRS8_HUMAN	26S proteasome regulatory subunit 6B;26S proteasome regulatory subunit 6B	0.0968704	1	1	12.9303	15.9835	-3.05322	72.2245	42.4631	28	21	High
2941	SULF2	Q8IWU5	Q8IWU5	SULF2_HUMAN	Extracellular sulfatase Sulf-2	0.0968704	1	1	14.1709	13.7858	0.385169	55.8881	51.6696	23	19	High
556	CLN5	O75503	O75503	CLN5_HUMAN	Ceroid-lipofuscinosis neuronal protein 5	0.0982956	1	1	17.8438	15.2285	2.61532	1.24552	39.0975	25	24	High
1886	NAXE	Q8NCW5	Q8NCW5	NNRE_HUMAN	NAD(P)H-hydrate epimerase	0.0983363	1	1	16.5402	17.7956	-1.25545	26.4791	11.983	10	8	High
1573	KRT14	O76013;P02533;P05783;P08727;P08779;P13645;P13646;P19012;Q04695;Q14525;Q14532;Q15323;Q2M2I5;Q92764;P02533;P02533;P08727;P02533;P08727;P08779;P13645;P19012;P35527;Q04695;Q99456;P02533;P08727;P08779;P13646;P19012;Q04695;P02533;P08727;P08779;P19012;Q04695;P02533;P08727;P08779;Q04695;Q15323;P02533;P08727;Q04695;P02533;P08779;P02533;P08779;P13645;P02533;P08779;P13645;Q7Z3Y8;P02533;P08779;P13646;P19012;…	P19012;O76015;Q04695;Q92764;Q7Z3Y7;P05783;Q14525;P08779;Q2M2I5;O76014;P08727;Q15323;P02533;Q14532;P13645;P13646;O76013;P02533;P08727;P02533;P19012;Q04695;P08779;P08727;P35527;Q99456;P02533;P13645;P19012;Q04695;P08779;P08727;P35900;P02533;Q8N1A0;P13646;P19012;Q04695;P08779;P08727;P02533;Q04695;Q92764;Q14525;P08779;P08727;Q15323;P02533;O76013;Q04695;P08727;P02533;P08779;P02533;P08779;P02533;P13645;…	K1C10_HUMAN;K1C13_HUMAN;K1C14_HUMAN;K1C15_HUMAN;K1C16_HUMAN;K1C17_HUMAN;K1C18_HUMAN;K1C19_HUMAN;K1C24_HUMAN;K1H1_HUMAN;K1H2_HUMAN;KRT35_HUMAN;KRT36_HUMAN;KT33B_HUMAN;K1C14_HUMAN;K1C14_HUMAN;K1C19_HUMAN;K1C10_HUMAN;K1C12_HUMAN;K1C14_HUMAN;K1C15_HUMAN;K1C16_HUMAN;K1C17_HUMAN;K1C19_HUMAN;K1C9_HUMAN;K1C13_HUMAN;K1C14_HUMAN;K1C15_HUMAN;K1C16_HUMAN;K1C17_HUMAN;K1C19_HUMAN;K1C14_HUMAN;K1C15_HUMAN;K1C16_…	Keratin, type I cuticular Ha6;Keratin, type I cytoskeletal 14;Keratin, type I cytoskeletal 14;Keratin, type I cytoskeletal 14;Keratin, type I cytoskeletal 14;Keratin, type I cytoskeletal 14;Keratin, type I cytoskeletal 14;Keratin, type I cytoskeletal 14;Keratin, type I cytoskeletal 14;Keratin, type I cytoskeletal 14;Keratin, type I cytoskeletal 14;Keratin, type I cytoskeletal 14;Keratin, type I c…	0.0983634	1	1	21.8533	21.6046	0.248696	0.434578	0.731131	29	24	High
2712	SERPINC1	P01008	P01008	ANT3_HUMAN	Antithrombin-III	0.0983634	1	1	21.2102	21.7166	-0.506467	1.56229	1.134	29	24	High
1795	MMP10	P09238	P09238	MMP10_HUMAN	Stromelysin-2	0.0984138	1	1	1.24161	4.08693	-2.84532	17.7218	54.7606	7	2	High
776	DLD	P09622	P09622	DLDH_HUMAN	Dihydrolipoyl dehydrogenase, mitochondrial	0.0990152	1	1	8.937	14.2356	-5.29857	84.0855	55.2019	23	12	High
2068	PCDHGC3	Q9UN70	Q9UN70	PCDGK_HUMAN	Protocadherin gamma-C3	0.0995426	1	1	6.21088	2.82483	3.38605	67.2044	39.7443	21	19	High
2484	RHOC	P08134;P08134;P61586	P08134;P62745;P08134;P61586	RHOC_HUMAN;RHOA_HUMAN;RHOC_HUMAN	Rho-related GTP-binding protein RhoC;Rho-related GTP-binding protein RhoC	0.101061	1	1	0.768892	3.58509	-2.8162	14.1887	51.1139	24	19	High
1256	HDGFL3	O75475;P51858;Q7Z4V5;Q9Y3E1;Q9Y3E1	Q7Z4V5;P51858;Q9Y3E1;O75475;Q9Y3E1	HDGF_HUMAN;HDGR2_HUMAN;HDGR3_HUMAN;PSIP1_HUMAN;HDGR3_HUMAN	PC4 and SFRS1-interacting protein;Hepatoma-derived growth factor-related protein 3	0.101865	1	1	1.44598	4.57974	-3.13375	24.0407	57.1279	8	2	High
107	AKR1A1	P14550	P14550	AK1A1_HUMAN	Aldo-keto reductase family 1 member A1	0.102055	1	1	21.3973	21.7037	-0.306404	1.02216	1.69196	29	24	High
2351	PTGR1	Q14914	Q14914	PTGR1_HUMAN	Prostaglandin reductase 1	0.102055	1	1	19.4985	19.3143	0.184253	0.736447	14.4946	22	16	High
57	ACY1	Q03154	Q03154	ACY1_HUMAN	Aminoacylase-1	0.104698	1	1	8.36531	11.1702	-2.80491	73.3171	68.3056	19	12	High
79	ADSS2	P30520	P30520	PURA2_HUMAN	Adenylosuccinate synthetase isozyme 2	0.105856	1	1	19.3169	19.7013	-0.384329	1.09996	0.769609	29	24	High
2639	SCGB1D1	O95968	O95968	SG1D1_HUMAN	Secretoglobin family 1D member 1	0.105856	1	1	29.7193	30.0588	-0.33953	0.608209	0.82473	29	24	High
10	AASDHPPT	Q9NRN7	Q9NRN7	ADPPT_HUMAN	L-aminoadipate-semialdehyde dehydrogenase-phosphopantetheinyl transferase	0.105935	1	1	6.8647	3.46425	3.40046	68.974	47.9407	6	10	High
1037	FHL2	Q14192	Q14192	FHL2_HUMAN	Four and a half LIM domains protein 2	0.107462	1	1	4.30885	1.57161	2.73725	47.1498	22.1925	3	7	High
3161	UAP1L1	Q16222;Q3KQV9;Q3KQV9	Q16222;Q3KQV9;Q3KQV9	UAP1L_HUMAN;UAP1_HUMAN;UAP1L_HUMAN	UDP-N-acetylhexosamine pyrophosphorylase;UDP-N-acetylhexosamine pyrophosphorylase-like protein 1	0.107537	1	1	3.6427	1.12471	2.51799	52.6473	17.7109	2	5	High
98	AHSG	P02765	P02765	FETUA_HUMAN	Alpha-2-HS-glycoprotein	0.109769	1	1	20.0122	20.3599	-0.347638	0.901336	1.43172	29	24	High
1217	GSTP1	P09211	P09211	GSTP1_HUMAN	Glutathione S-transferase P	0.109769	1	1	24.1448	24.4679	-0.323096	1.02479	1.23896	29	24	High
685	CTTN	Q14247	Q14247	SRC8_HUMAN	Src substrate cortactin	0.109769	1	1	19.8976	19.6265	0.271072	0.915115	14.6937	28	24	High
1194	GPX1	P07203	P07203	GPX1_HUMAN	Glutathione peroxidase 1	0.109769	1	1	19.8592	19.6435	0.215708	0.952858	14.5656	28	24	High
2231	PPP1R7	Q15435	Q15435	PP1R7_HUMAN	Protein phosphatase 1 regulatory subunit 7	0.111695	1	1	15.7496	17.616	-1.86638	37.3569	11.7398	21	14	High
2105	PFKL	P08237;P17858;P08237;P17858;Q01813;P17858;P17858;Q01813	P08237;P17858;P08237;P17858;Q01813;P17858;P17858;Q01813	PFKAL_HUMAN;PFKAM_HUMAN;PFKAL_HUMAN;PFKAM_HUMAN;PFKAP_HUMAN;PFKAL_HUMAN;PFKAL_HUMAN;PFKAP_HUMAN	ATP-dependent 6-phosphofructokinase, muscle type;ATP-dependent 6-phosphofructokinase, muscle type;ATP-dependent 6-phosphofructokinase, liver type;ATP-dependent 6-phosphofructokinase, liver type	0.11176	1	1	18.7241	19.2912	-0.567158	16.9262	13.9885	15	12	High
3133	TTC37	Q6PGP7	Q6PGP7	TTC37_HUMAN	Tetratricopeptide repeat protein 37	0.112263	1	1	1.74253	4.51746	-2.77493	22.3349	55.9643	8	3	High
996	FAM83E	Q2M2I3	Q2M2I3	FA83E_HUMAN	Protein FAM83E	0.113775	1	1	12.74	15.2126	-2.47262	86.2307	79.3753	22	16	High
19	ABHD14B	Q96IU4	Q96IU4	ABHEB_HUMAN	Putative protein-lysine deacylase ABHD14B	0.113794	1	1	20.1033	20.3898	-0.286462	0.829534	0.899186	29	24	High
117	ALAD	P13716	P13716	HEM2_HUMAN	Delta-aminolevulinic acid dehydratase	0.113794	1	1	17.6863	18.7868	-1.10048	14.8682	0.4223	29	23	High
2798	SMOC1	Q9H4F8	Q9H4F8	SMOC1_HUMAN	SPARC-related modular calcium-binding protein 1	0.114677	1	1	12.3105	8.91032	3.40022	66.0904	77.7418	15	17	High
2402	RAB33B	Q9H082	Q9H082	RB33B_HUMAN	Ras-related protein Rab-33B	0.115778	1	1	3.59368	8.54194	-4.94825	67.4422	107.462	6	5	High
1600						0.117252	1	1	8.36264	10.4701	-2.10742	73.6904	80.6761	16	15	High
424	CAPNS2	P04632;Q96L46;Q96L46	Q96L46;P04632;Q96L46	CPNS1_HUMAN;CPNS2_HUMAN;CPNS2_HUMAN	Calpain small subunit 1;Calpain small subunit 2	0.117906	1	1	16.8041	18.0137	-1.2096	27.2879	12.3355	28	22	High
2707	SERPINB5	P36952	P36952	SPB5_HUMAN	Serpin B5	0.117936	1	1	19.6819	19.3438	0.338118	0.731644	14.0417	28	24	High
1272	HINT1	P49773	P49773	HINT1_HUMAN	Adenosine 5'-monophosphoramidase HINT1	0.119789	1	1	16.1468	16.7388	-0.592052	39.0056	33.8149	26	21	High
838	DYNC1H1	Q14204	Q14204	DYHC1_HUMAN	Cytoplasmic dynein 1 heavy chain 1	0.119975	1	1	16.1234	18.1167	-1.99333	39.8192	12.617	28	21	High
2621	SAMHD1	Q9Y3Z3	Q9Y3Z3	SAMH1_HUMAN	Deoxynucleoside triphosphate triphosphohydrolase SAMHD1	0.120043	1	1	19.4328	19.2096	0.223188	18.3423	14.1789	28	23	High
1704	LYPD2	Q6UXB3	Q6UXB3	LYPD2_HUMAN	Ly6/PLAUR domain-containing protein 2	0.121104	1	1	6.77251	10.6069	-3.83435	95.8722	109.203	15	8	High
1907	NDUFB6	O95139	O95139	NDUB6_HUMAN	NADH dehydrogenase [ubiquinone] 1 beta subcomplex subunit 6	0.121164	1	1	5.97898	2.98384	2.99513	74.7762	44.3407	9	11	High
3144	TUBB4A	P04350;P04350;P07437;P68371;P04350;P07437;P68371;Q13885;P04350;P07437;P68371;Q13885;Q9BUF5;P04350;P07437;P68371;Q13885;Q9BUF5;Q9BVA1;P04350;P07437;P68371;Q13885;Q9BVA1;P04350;P68371	P04350;P07437;P68371;P04350;P07437;Q13885;P68371;P04350;Q9BVA1;Q13509;P07437;Q13885;Q3ZCM7;P68371;P04350;Q9BVA1;Q9BUF5;Q13509;Q9H4B7;A6NNZ2;P07437;Q13885;Q3ZCM7;P68371;P04350;Q9BVA1;Q9BUF5;Q13509;A6NNZ2;P07437;Q13885;Q3ZCM7;P68371;P04350;Q9BVA1;A6NNZ2;P68371;P04350	TBB4A_HUMAN;TBB4A_HUMAN;TBB4B_HUMAN;TBB5_HUMAN;TBB2A_HUMAN;TBB4A_HUMAN;TBB4B_HUMAN;TBB5_HUMAN;TBB2A_HUMAN;TBB4A_HUMAN;TBB4B_HUMAN;TBB5_HUMAN;TBB6_HUMAN;TBB2A_HUMAN;TBB2B_HUMAN;TBB4A_HUMAN;TBB4B_HUMAN;TBB5_HUMAN;TBB6_HUMAN;TBB2A_HUMAN;TBB2B_HUMAN;TBB4A_HUMAN;TBB4B_HUMAN;TBB5_HUMAN;TBB4A_HUMAN;TBB4B_HUMAN	Tubulin beta-4A chain;Tubulin beta-4A chain;Tubulin beta-4A chain;Tubulin beta-4A chain;Tubulin beta-4A chain;Tubulin beta-4A chain;Tubulin beta-4A chain	0.121437	1	1	4.12903	7.86621	-3.73718	53.7287	69.3941	14	6	High
1863	MYO6	Q9UM54	Q9UM54	MYO6_HUMAN	Unconventional myosin-VI	0.121561	1	1	16.0803	16.8125	-0.732208	54.2846	47.0494	25	20	High
2955	SYTL1	Q8IYJ3	Q8IYJ3	SYTL1_HUMAN	Synaptotagmin-like protein 1	0.121566	1	1	4.92707	8.76377	-3.83669	61.5894	74.4597	15	7	High
3102	TRAFD1	O14545	O14545	TRAD1_HUMAN	TRAF-type zinc finger domain-containing protein 1	0.122751	1	1	4.06868	1.64959	2.41909	52.0805	24.4565	3	6	High
1950	NOSTRIN	Q8IVI9	Q8IVI9	NOSTN_HUMAN	Nostrin	0.122981	1	1	1.30617	0	1.30617	19.6293	0	29	24	High
2348	PTGES2	Q9H7Z7	Q9H7Z7	PGES2_HUMAN	Prostaglandin E synthase 2	0.122981	1	1	1.25629	0	1.25629	18.1296	0	28	21	High
2600	RUFY3	Q7L099;Q7L099;Q8WXA3;Q96T51	Q7L099;Q7L099;Q96T51;Q8WXA3	RUFY3_HUMAN;RUFY1_HUMAN;RUFY2_HUMAN;RUFY3_HUMAN	Protein RUFY3;Protein RUFY3	0.122981	1	1	1.31673	0	1.31673	19.9032	0	23	15	High
2448	RASA1	P20936	P20936	RASA1_HUMAN	Ras GTPase-activating protein 1	0.122981	1	1	1.24071	0	1.24071	17.8159	0	21	18	High
2072	PCNP	Q8WW12	Q8WW12	PCNP_HUMAN	PEST proteolytic signal-containing nuclear protein	0.122981	1	1	1.44485	0	1.44485	23.9707	0	19	14	High
2479	RETN	Q9HD89	Q9HD89	RETN_HUMAN	Resistin	0.122981	1	1	1.36937	0	1.36937	21.7081	0	18	7	High
2598	RTN4RL2	Q86UN3	Q86UN3	R4RL2_HUMAN	Reticulon-4 receptor-like 2	0.122981	1	1	1.38373	0	1.38373	22.0402	0	17	12	High
2248	PRB3	Q04118	Q04118;P10163	PRB3_HUMAN	Basic salivary proline-rich protein 3	0.122981	1	1	1.4544	0	1.4544	24.3053	0	16	15	High
2229	PPP1R18	Q6NYC8	Q6NYC8	PPR18_HUMAN	Phostensin	0.122981	1	1	1.36621	0	1.36621	21.4821	0	11	9	High
2477	REPS2	Q8NFH8;Q8NFH8;Q96D71	Q8NFH8;Q96D71;Q8NFH8	REPS2_HUMAN;REPS1_HUMAN;REPS2_HUMAN	RalBP1-associated Eps domain-containing protein 2;RalBP1-associated Eps domain-containing protein 2	0.122981	1	1	1.28607	0	1.28607	18.9946	0	7	5	High
232	ARHGEF37	A1IGU5	A1IGU5	ARH37_HUMAN	Rho guanine nucleotide exchange factor 37	0.124125	1	1	4.95738	2.24109	2.71629	62.4081	32.6111	4	7	High
2702	SERPINB12	Q96P63	Q96P63	SPB12_HUMAN	Serpin B12	0.124887	1	1	12.6957	15.7011	-3.00538	70.3755	42.2671	25	17	High
2003	OCIAD2	Q56VL3	Q56VL3	OCAD2_HUMAN	OCIA domain-containing protein 2	0.125374	1	1	2.58736	0.586759	2.0006	35.0788	9.98429	1	6	High
2457	RBM47	A0AV96	A0AV96	RBM47_HUMAN	RNA-binding protein 47	0.125724	1	1	1.50477	4.47801	-2.97324	26.0257	54.7333	16	10	High
3092	TPM4	P06753;P07951;P09493;P67936;P06753;P07951;P67936;P06753;P67936;P07951;P67936;P67936	P07951;P09493;P06753;P67936;P07951;P09493;P06753;P67936;P06753;P67936;P07951;P67936;P67936	TPM1_HUMAN;TPM2_HUMAN;TPM3_HUMAN;TPM4_HUMAN;TPM2_HUMAN;TPM3_HUMAN;TPM4_HUMAN;TPM3_HUMAN;TPM4_HUMAN;TPM2_HUMAN;TPM4_HUMAN;TPM4_HUMAN	Tropomyosin alpha-3 chain;Tropomyosin alpha-3 chain;Tropomyosin alpha-3 chain;Tropomyosin beta chain;Tropomyosin alpha-4 chain	0.126572	1	1	18.8504	18.4698	0.380618	0.536429	13.4065	28	24	High
1959	NQO2	P16083	P16083	NQO2_HUMAN	Ribosyldihydronicotinamide dehydrogenase [quinone]	0.127378	1	1	9.84482	12.7928	-2.94803	86.3074	76.5894	11	12	High
3189	UBTF	P17480	P17480	UBF1_HUMAN	Nucleolar transcription factor 1	0.127572	1	1	6.52122	2.86227	3.65895	92.1199	54.1867	4	8	High
1254	HDGF	O75475;P51858;Q7Z4V5;Q9Y3E1;P51858	Q7Z4V5;P51858;Q9Y3E1;O75475;P51858	HDGF_HUMAN;HDGR2_HUMAN;HDGR3_HUMAN;PSIP1_HUMAN;HDGF_HUMAN	PC4 and SFRS1-interacting protein;Hepatoma-derived growth factor	0.129219	1	1	9.3414	15.2208	-5.8794	91.508	50.5706	24	12	High
2421	RABAC1	Q9UI14	Q9UI14	PRAF1_HUMAN	Prenylated Rab acceptor protein 1	0.129516	1	1	4.33796	1.67082	2.66714	59.1292	25.3463	8	7	High
179	AP2S1	P53680	P53680	AP2S1_HUMAN	AP-2 complex subunit sigma	0.130799	1	1	14.8676	16.7675	-1.89989	46.836	21.8281	27	20	High
126	ALDH3A1	P30838;P30838;P43353;P51648	P30838;P43353;P30838;P51648;P48448	AL3A1_HUMAN;AL3A1_HUMAN;AL3A2_HUMAN;AL3B1_HUMAN	Aldehyde dehydrogenase, dimeric NADP-preferring;Aldehyde dehydrogenase, dimeric NADP-preferring	0.131071	1	1	22.7785	23.0419	-0.263372	0.969284	2.34796	29	24	High
1363	IDH1	O75874;O75874;P48735	O75874;P48735;O75874	IDHC_HUMAN;IDHC_HUMAN;IDHP_HUMAN	Isocitrate dehydrogenase [NADP] cytoplasmic;Isocitrate dehydrogenase [NADP] cytoplasmic	0.131071	1	1	21.3322	21.6895	-0.357306	0.634529	0.359015	29	24	High
1651	LGALS3	P17931	P17931	LEG3_HUMAN	Galectin-3	0.131071	1	1	21.7075	21.999	-0.291563	1.07099	1.4457	29	24	High
2832	SOD1	P00441	P00441	SODC_HUMAN	Superoxide dismutase [Cu-Zn]	0.131071	1	1	20.3697	20.8325	-0.462777	1.27499	0.681833	29	24	High
1935	NKIRAS2	Q9NYR9	Q9NYR9	KBRS2_HUMAN	NF-kappa-B inhibitor-interacting Ras-like protein 2	0.133746	1	1	7.58718	4.52306	3.06412	71.372	55.8948	27	20	High
1971	NTMT1	Q9BV86	Q9BV86	NTM1A_HUMAN	N-terminal Xaa-Pro-Lys N-methyltransferase 1	0.136567	1	1	3.90663	1.5837	2.32293	47.8778	22.5176	5	8	High
3194	UCHL5	Q9Y5K5	Q9Y5K5	UCHL5_HUMAN	Ubiquitin carboxyl-terminal hydrolase isozyme L5	0.136567	1	1	4.50979	1.81544	2.69435	63.6894	29.6281	3	6	High
2811	SNRPB2	P08579;P08579;P09012	P08579;P08579;P09012	RU2B_HUMAN;RU2B_HUMAN;SNRPA_HUMAN	U2 small nuclear ribonucleoprotein B'';U2 small nuclear ribonucleoprotein B''	0.136776	1	1	3.4868	1.08245	2.40434	48.3389	16.5759	2	5	High
741	DDX1	Q92499	Q92499	DDX1_HUMAN	ATP-dependent RNA helicase DDX1	0.139479	1	1	14.24	15.794	-1.55399	56.3333	41.6726	25	19	High
500	CEACAM5	P06731	P06731	CEAM5_HUMAN	Carcinoembryonic antigen-related cell adhesion molecule 5	0.14028	1	1	17.9888	14.7707	3.21808	1.00875	47.9304	24	24	High
1183	GPD1L	Q8N335	Q8N335	GPD1L_HUMAN	Glycerol-3-phosphate dehydrogenase 1-like protein	0.14044	1	1	19.9182	19.7547	0.163515	1.56654	14.8907	28	24	High
2253	PRDX4	Q06830;Q13162;Q13162	Q06830;Q13162;Q13162	PRDX1_HUMAN;PRDX4_HUMAN;PRDX4_HUMAN	Peroxiredoxin-1;Peroxiredoxin-4	0.142579	1	1	16.8428	14.5191	2.3237	13.5936	45.8277	29	24	High
1309	HNRNPDL	O14979;O14979;Q99729	O14979;O14979;Q99729	HNRDL_HUMAN;HNRDL_HUMAN;ROAA_HUMAN	Heterogeneous nuclear ribonucleoprotein D-like;Heterogeneous nuclear ribonucleoprotein D-like	0.143402	1	1	7.21064	12.8016	-5.59097	90.7913	77.2066	20	9	High
24	ACAA1	P09110	P09110	THIK_HUMAN	3-ketoacyl-CoA thiolase, peroxisomal	0.143723	1	1	4.87027	2.25615	2.61412	60.3847	33.0444	4	7	High
2669	SEC24D	O94855	O94855	SC24D_HUMAN	Protein transport protein Sec24D	0.143723	1	1	4.50212	2.04847	2.45366	51.3832	27.2737	4	7	High
708	CYP27A1	Q02318	Q02318	CP27A_HUMAN	Sterol 26-hydroxylase, mitochondrial	0.14391	1	1	1.27668	3.53576	-2.25908	18.8499	40.8172	7	2	High
2362	PTPN1	P18031	P18031	PTN1_HUMAN	Tyrosine-protein phosphatase non-receptor type 1	0.144968	1	1	3.36059	1.13434	2.22625	44.8939	18.0087	25	19	High
2324	PSMD1	Q99460	Q99460	PSMD1_HUMAN	26S proteasome non-ATPase regulatory subunit 1	0.14503	1	1	14.7947	16.5904	-1.79561	45.9597	21.3404	18	16	High
519	CHI3L1	P36222	P36222	CH3L1_HUMAN	Chitinase-3-like protein 1	0.145204	1	1	4.87439	8.03556	-3.16117	60.7199	71.9384	14	7	High
457	CCDC6	Q16204	Q16204	CCDC6_HUMAN	Coiled-coil domain-containing protein 6	0.145281	1	1	17.3009	18.5979	-1.29698	29.9668	13.4498	28	22	High
1410	IGHV3-43	A0A075B6Q5;A0A0B4J1X8;A0A0C4DH36;A0A0J9YX35;P0DTE1;A0A0A0MS15;A0A0B4J1V0;A0A0B4J1V6;A0A0B4J1X5;A0A0B4J1X8;A0A0B4J1Y9;A0A0C4DH32;A0A0C4DH36;P01766;P01780;P0DTE1;A0A0B4J1X8;A0A0B4J1X8;A0A0C4DH32;P01766;P01780	A0A0B4J1X8;P0DTE1;P0DP02;P01768;A0A0J9YY99;P01764;P0DP04;P01772;A0A0C4DH36;A0A0J9YX35;A0A075B6Q5;A0A0C4DH42;P0DP03;P01767;P01766;A0A0B4J1X8;P01780;A0A0B4J1X5;P0DTE1;P0DP02;P01782;P01768;P01763;A0A075B7F0;A0A0B4J1V0;A0A0J9YY99;A0A0B4J1V1;S4R3C0;A0A075B7F1;P01764;P01762;P0DP04;P01772;A0A0C4DH36;A0A0B4J2B5;A0A0B4J1V6;A0A0J9YX35;A0A075B6Q5;A0A0B4J1Y9;A0A0A0MS15;A0A0C4DH42;A0A0C4DH32;P0DP03;P01767;A0A…	HV338_HUMAN;HV343_HUMAN;HV364_HUMAN;HV383_HUMAN;HV64D_HUMAN;HV307_HUMAN;HV313_HUMAN;HV315_HUMAN;HV320_HUMAN;HV338_HUMAN;HV343_HUMAN;HV349_HUMAN;HV372_HUMAN;HV373_HUMAN;HV374_HUMAN;HV383_HUMAN;HV343_HUMAN;HV307_HUMAN;HV313_HUMAN;HV320_HUMAN;HV343_HUMAN	Immunoglobulin heavy variable 3-64;Immunoglobulin heavy variable 3-49;Immunoglobulin heavy variable 3-43;Immunoglobulin heavy variable 3-43	0.145314	1	1	20.2629	19.0612	1.20167	1.69174	14.3813	28	24	High
2112	PGD	P52209	P52209	6PGD_HUMAN	6-phosphogluconate dehydrogenase, decarboxylating	0.145314	1	1	22.2541	22.467	-0.212862	0.929276	1.79223	24	16	High
2761	SLC12A2	P55011	P55011	S12A2_HUMAN	Solute carrier family 12 member 2	0.145687	1	1	10.9599	14.1846	-3.22467	76.0071	55.218	23	15	High
1203	GSDMA	Q96QA5	Q96QA5	GSDMA_HUMAN	Gasdermin-A	0.148525	1	1	11.6296	7.28394	4.34569	70.9675	78.2044	12	16	High
1100	GAPDHS	O14556;O14556;P04406	O14556;O14556;P04406	G3PT_HUMAN;G3PT_HUMAN;G3P_HUMAN	Glyceraldehyde-3-phosphate dehydrogenase, testis-specific;Glyceraldehyde-3-phosphate dehydrogenase, testis-specific	0.148553	1	1	3.79411	7.36319	-3.56908	57.3523	80.2372	12	5	High
1698	LUC7L2	Q9Y383	Q9Y383	LC7L2_HUMAN	Putative RNA-binding protein Luc7-like 2	0.149651	1	1	3.37486	6.29632	-2.92146	45.477	67.4673	11	5	High
582	COL1A1	P02452	P02452	CO1A1_HUMAN	Collagen alpha-1(I) chain	0.149855	1	1	13.691	16.429	-2.73796	52.4802	22.4869	27	19	High
739	DDR1	Q08345	Q08345	DDR1_HUMAN	Epithelial discoidin domain-containing receptor 1	0.150151	1	1	17.2886	15.2746	2.01396	14.4211	39.9994	25	23	High
2513	RPL11	P62913	P62913	RL11_HUMAN	60S ribosomal protein L11	0.150283	1	1	16.6332	17.7807	-1.14747	27.1647	12.0886	28	23	High
1	A1BG	P04217	P04217	A1BG_HUMAN	Alpha-1B-glycoprotein	0.150316	1	1	18.9063	19.3474	-0.441121	1.51492	1.57122	29	24	High
275	ATP1A1	P05023;P05023;P13637;P05023;P13637;P20648	P05023;P05023;P13637;P50993;P05023;P20648;P13637;P50993;Q13733;P54707	AT1A1_HUMAN;AT1A1_HUMAN;AT1A3_HUMAN;AT1A1_HUMAN;AT1A3_HUMAN;ATP4A_HUMAN	Sodium/potassium-transporting ATPase subunit alpha-1;Sodium/potassium-transporting ATPase subunit alpha-1;Sodium/potassium-transporting ATPase subunit alpha-1	0.150316	1	1	19.1564	19.7179	-0.561551	2.05368	0.736687	29	24	High
869	EHD3	Q9H223;Q9NZN3;Q9H4M9;Q9NZN3;Q9NZN3	Q9NZN3;Q9H223;Q9H4M9;Q9NZN3;Q9NZN3	EHD3_HUMAN;EHD4_HUMAN;EHD1_HUMAN;EHD3_HUMAN;EHD3_HUMAN	EH domain-containing protein 4;EH domain-containing protein 1;EH domain-containing protein 3	0.1507	1	1	8.50181	11.4251	-2.92327	76.5632	72.2281	19	12	High
1120	GDA	Q9Y2T3	Q9Y2T3	GUAD_HUMAN	Guanine deaminase	0.150759	1	1	4.85571	2.25103	2.60468	60.3791	32.9321	4	7	High
3073	TOM1	O60784	O60784	TOM1_HUMAN	Target of Myb1 membrane trafficking protein	0.150982	1	1	9.2578	12.5989	-3.34106	76.0149	63.057	21	13	High
131	ALDH6A1	Q02252	Q02252	MMSA_HUMAN	Methylmalonate-semialdehyde dehydrogenase [acylating], mitochondrial	0.151553	1	1	4.13398	1.66813	2.46586	53.5291	25.0623	3	6	High
3284	WIPF2	Q8TF74	Q8TF74	WIPF2_HUMAN	WAS/WASL-interacting protein family member 2	0.151553	1	1	4.0933	1.6769	2.4164	52.5936	25.272	3	6	High
2192	PNP	P00491	P00491	PNPH_HUMAN	Purine nucleoside phosphorylase	0.15217	1	1	14.2813	16.3364	-2.05514	57.1978	33.0165	24	23	High
2051	PARD6B	Q9BYG5	Q9BYG5	PAR6B_HUMAN	Partitioning defective 6 homolog beta	0.15353	1	1	3.42511	1.13569	2.28942	46.5765	18.0346	29	24	High
1322	HOOK3	Q86VS8	Q86VS8	HOOK3_HUMAN	Protein Hook homolog 3	0.15353	1	1	3.45792	1.15615	2.30177	47.6305	18.69	2	5	High
2783	SLIRP	Q9GZT3	Q9GZT3	SLIRP_HUMAN	SRA stem-loop-interacting RNA-binding protein, mitochondrial	0.15353	1	1	3.22604	1.12937	2.09667	41.357	17.9768	2	5	High
1114	GC	P02774	P02774	VTDB_HUMAN	Vitamin D-binding protein	0.155448	1	1	20.4797	20.7368	-0.257124	0.761009	0.933897	29	24	High
1372	IFI30	P13284	P13284	GILT_HUMAN	Gamma-interferon-inducible lysosomal thiol reductase	0.155659	1	1	14.367	13.4056	0.961377	57.5964	60.1499	22	19	High
2431	RAD23B	P54725;P54727;P54727	P54725;P54727;P54725;P54727	RD23A_HUMAN;RD23B_HUMAN;RD23B_HUMAN	UV excision repair protein RAD23 homolog A;UV excision repair protein RAD23 homolog B	0.155659	1	1	13.2752	15.649	-2.37386	75.937	53.1366	5	5	High
3211	UQCRC1	O75439;P31930;P31930	P31930;O75439;P31930	MPPB_HUMAN;QCR1_HUMAN;QCR1_HUMAN	Mitochondrial-processing peptidase subunit beta;Cytochrome b-c1 complex subunit 1, mitochondrial	0.155961	1	1	11.2826	13.0597	-1.77712	66.7182	56.4812	22	16	High
1845	MVK	Q03426	Q03426	KIME_HUMAN	Mevalonate kinase	0.156038	1	1	7.44494	12.5895	-5.14452	81.1469	63.4159	21	10	High
1154	GNA13	O95837;P29992;P50148;Q14344;Q14344	P29992;Q14344;P19086;Q03113;P50148;O95837;Q14344	GNA11_HUMAN;GNA13_HUMAN;GNA14_HUMAN;GNAQ_HUMAN;GNA13_HUMAN	Guanine nucleotide-binding protein subunit alpha-14;Guanine nucleotide-binding protein subunit alpha-13	0.156621	1	1	6.4202	3.52488	2.89532	71.7174	49.3873	6	9	High
214	ARFGAP3	Q9NP61	Q9NP61	ARFG3_HUMAN	ADP-ribosylation factor GTPase-activating protein 3	0.156676	1	1	12.3993	8.33408	4.06521	80.8272	89.7701	13	16	High
926	ENPP3	O14638	O14638	ENPP3_HUMAN	Ectonucleotide pyrophosphatase/phosphodiesterase family member 3	0.158053	1	1	4.81479	2.19666	2.61813	59.2007	31.3886	4	7	High
3062	TMX4	Q9H1E5	Q9H1E5	TMX4_HUMAN	Thioredoxin-related transmembrane protein 4	0.159152	1	1	2.77814	5.27887	-2.50073	40.2688	64.2345	9	4	High
290	ATP5MJ	P56378	P56378	ATP68_HUMAN	ATP synthase subunit ATP5MJ, mitochondrial	0.159152	1	1	5.66214	2.81824	2.84391	67.1959	39.8226	5	8	High
1857	MYLK3	Q32MK0	Q32MK0;Q9H1R3;Q86YV6	MYLK3_HUMAN	Myosin light chain kinase 3	0.159969	1	1	8.30789	5.43783	2.87006	85.7419	68.2835	9	11	High
1451	IGLV2-14	A0A075B6J9;P01704;P01704	A0A075B6J9;P01704;P01704	LV214_HUMAN;LV218_HUMAN;LV214_HUMAN	Immunoglobulin lambda variable 2-18;Immunoglobulin lambda variable 2-14	0.160417	1	1	16.9333	19.3056	-2.37224	62.3725	32.8169	27	20	High
1401	IGHV2-70	A0A0C4DH43;P01814;P01814	P01814;A0A0C4DH43;P01814	HV270_HUMAN;HV70D_HUMAN;HV270_HUMAN	Immunoglobulin heavy variable 2-70D;Immunoglobulin heavy variable 2-70	0.160628	1	1	18.1892	18.902	-0.712827	33.4806	29.2777	27	22	High
1468	IGLV5-39	A0A075B6I7;A0A087WSX0;A0A0G2JS06;A0A087WSX0;A0A0G2JS06;A0A0G2JS06	A0A0G2JS06;A0A087WSX0;A0A075B6I7;A0A0G2JS06;A0A087WSX0;A0A0G2JS06	LV539_HUMAN;LV545_HUMAN;LV548_HUMAN;LV539_HUMAN;LV545_HUMAN;LV539_HUMAN	Probable non-functional immunoglobulin lambda variable 5-48;Immunoglobulin lambda variable 5-45;Immunoglobulin lambda variable 5-39	0.160678	1	1	17.9949	18.0001	-0.0052392	15.9108	26.5129	27	23	High
284	ATP5F1B	P06576	P06576	ATPB_HUMAN	ATP synthase subunit beta, mitochondrial	0.160712	1	1	19.4306	19.7781	-0.347556	0.718229	0.580024	29	24	High
418	CAPN1	P07384;P07384;P17655	P07384;P07384;O14815;P17655	CAN1_HUMAN;CAN1_HUMAN;CAN2_HUMAN	Calpain-1 catalytic subunit;Calpain-1 catalytic subunit	0.160712	1	1	21.9002	22.2206	-0.320451	0.794399	0.381812	29	24	High
204	APRT	P07741	P07741	APT_HUMAN	Adenine phosphoribosyltransferase	0.160712	1	1	19.8705	19.6449	0.225599	0.932688	14.4179	28	24	High
3088	TPK1	Q9H3S4	Q9H3S4	TPK1_HUMAN	Thiamin pyrophosphokinase 1	0.162239	1	1	7.59614	11.9491	-4.353	84.6314	77.979	19	10	High
1739	MAPK9	O15264;P45984;Q15759;Q16539;P45984	Q15759;O15264;P45984;P53779;P45983;P53778;Q16539;P45984;P53779	MK09_HUMAN;MK11_HUMAN;MK13_HUMAN;MK14_HUMAN;MK09_HUMAN	Mitogen-activated protein kinase 13;Mitogen-activated protein kinase 9	0.162482	1	1	3.3038	6.03778	-2.73398	43.3282	61.8435	11	5	High
49	ACTN1	O43707;P12814;O43707;P12814;P35609;P12814	O43707;P12814;O43707;P12814;Q08043;P35609;P12814	ACTN1_HUMAN;ACTN4_HUMAN;ACTN1_HUMAN;ACTN2_HUMAN;ACTN4_HUMAN;ACTN1_HUMAN	Alpha-actinin-4;Alpha-actinin-4;Alpha-actinin-1	0.162681	1	1	16.2744	15.1569	1.11748	40.3011	50.1761	24	21	High
625	CPNE1	Q99829	Q99829	CPNE1_HUMAN	Copine-1	0.16299	1	1	11.9407	13.6213	-1.6806	62.0274	50.5343	23	17	High
2026	OVCA2	Q8WZ82	Q8WZ82	OVCA2_HUMAN	Esterase OVCA2	0.163304	1	1	6.69492	3.70078	2.99414	78.2514	54.4537	5	6	High
1905	NDUFB4	O95168	O95168	NDUB4_HUMAN	NADH dehydrogenase [ubiquinone] 1 beta subcomplex subunit 4	0.165612	1	1	4.95188	2.25645	2.69543	62.2177	33.234	7	6	High
1169	GNPNAT1	Q96EK6	Q96EK6	GNA1_HUMAN	Glucosamine 6-phosphate N-acetyltransferase	0.165612	1	1	4.67989	2.17148	2.50841	55.7275	30.6191	4	7	High
2794	SMAP2	Q8IYB5;Q8WU79;Q8WU79	Q8IYB5;Q8WU79;Q8WU79	SMAP1_HUMAN;SMAP2_HUMAN;SMAP2_HUMAN	Stromal membrane-associated protein 1;Stromal membrane-associated protein 2	0.165612	1	1	4.81614	2.26169	2.55446	58.834	33.1752	4	7	High
2525	RPL23	P62829	P62829	RL23_HUMAN	60S ribosomal protein L23	0.165811	1	1	15.6797	17.7089	-2.02919	52.0859	24.4817	25	15	High
1070	FUCA2	Q9BTY2	Q9BTY2	FUCO2_HUMAN	Plasma alpha-L-fucosidase	0.165949	1	1	12.4498	10.6456	1.80418	66.9726	72.1124	18	17	High
2704	SERPINB2	P05120	P05120	PAI2_HUMAN	Plasminogen activator inhibitor 2	0.16611	1	1	18.1785	19.3541	-1.17559	16.381	0.785893	29	23	High
1903	NDUFA7	O95182	O95182	NDUA7_HUMAN	NADH dehydrogenase [ubiquinone] 1 alpha subcomplex subunit 7	0.166277	1	1	5.36852	2.70333	2.66519	60.6766	36.6769	19	13	High
3120	TRIR	Q9BQ61	Q9BQ61	TRIR_HUMAN	Telomerase RNA component interacting RNase	0.166277	1	1	5.99287	3.0632	2.92967	75.1463	46.8658	5	8	High
3097	TPPP3	Q9BW30	Q9BW30	TPPP3_HUMAN	Tubulin polymerization-promoting protein family member 3	0.166775	1	1	11.4455	14.7889	-3.34336	83.5097	60.0851	23	15	High
300	ATP6V1D	Q9Y5K8	Q9Y5K8	VATD_HUMAN	V-type proton ATPase subunit D	0.167145	1	1	8.16144	10.873	-2.71156	69.7716	64.8718	19	12	High
1663	LIPH	Q8WWY8	Q8WWY8	LIPH_HUMAN	Lipase member H	0.16795	1	1	10.9031	7.29773	3.60538	62.3425	68.2324	13	16	High
2311	PSMB3	P49720	P49720	PSB3_HUMAN	Proteasome subunit beta type-3	0.168559	1	1	14.7854	18.1915	-3.40609	60.6828	13.0237	29	24	High
817	DPYSL3	Q14195;Q14195;Q16555	Q14195;Q16555;Q14194;Q14195	DPYL3_HUMAN;DPYL2_HUMAN;DPYL3_HUMAN	Dihydropyrimidinase-related protein 3;Dihydropyrimidinase-related protein 3	0.168559	1	1	15.1324	16.0117	-0.879323	35.5827	31.3082	26	21	High
1399	IGHV2-26	A0A0B4J1V2	A0A0B4J2B6;A0A0B4J1V2	HV226_HUMAN	Immunoglobulin heavy variable 2-26	0.169276	1	1	5.61808	8.47622	-2.85814	80.3772	106.458	12	7	High
2249	PRCP	P42785	P42785	PCP_HUMAN	Lysosomal Pro-X carboxypeptidase	0.170012	1	1	10.7411	9.28226	1.45883	72.5202	72.8017	29	24	High
350	BOLA2B	Q9H3K6	Q9H3K6	BOLA2_HUMAN	BolA-like protein 2	0.170012	1	1	7.8457	11.8158	-3.97013	75.9763	65.3443	20	11	High
2176	PLEKHS1	Q5SXH7	Q5SXH7	PKHS1_HUMAN	Pleckstrin homology domain-containing family S member 1	0.170201	1	1	6.37786	3.49213	2.88573	71.0392	48.4614	29	24	High
313	B3GNT3	Q9Y2A9	Q9Y2A9	B3GN3_HUMAN	N-acetyllactosaminide beta-1,3-N-acetylglucosaminyltransferase 3	0.171608	1	1	18.908	16.9149	1.99314	0.4932	35.3331	26	24	High
133	ALDH9A1	P49189	P49189	AL9A1_HUMAN	4-trimethylaminobutyraldehyde dehydrogenase	0.171643	1	1	19.654	19.9557	-0.301703	0.613695	0.472562	29	24	High
2693	SERPINA1	P01009	P01009	A1AT_HUMAN	Alpha-1-antitrypsin	0.171643	1	1	21.6566	21.99	-0.333453	1.02137	1.43697	29	24	High
2750	SHISA8	B8ZZ34	B8ZZ34	SHSA8_HUMAN	Protein shisa-8	0.1718	1	1	3.77238	1.32363	2.44876	56.7502	24.4981	2	5	High
1465	IGLV4-3	A0A075B6K6	A0A075B6K6	LV403_HUMAN	Immunoglobulin lambda variable 4-3	0.172023	1	1	8.35402	4.55899	3.79503	87.5211	68.2647	7	11	High
421	CAPN5	O15484	O15484	CAN5_HUMAN	Calpain-5	0.176263	1	1	14.7693	15.1888	-0.419475	46.6345	50.2002	24	20	High
980	F3	P13726	P13726	TF_HUMAN	Tissue factor	0.177138	1	1	15.9711	17.3011	-1.33	38.7762	23.5612	27	21	High
2769	SLC25A3	Q00325	Q00325	MPCP_HUMAN	Phosphate carrier protein, mitochondrial	0.177313	1	1	19.631	19.9556	-0.324575	1.13447	0.719497	29	24	High
2625	SARG	Q9BW04	Q9BW04	SARG_HUMAN	Specifically androgen-regulated gene protein	0.177313	1	1	18.5642	18.3272	0.237069	1.3063	13.4422	28	24	High
1485	ILF2	Q12905	Q12905	ILF2_HUMAN	Interleukin enhancer-binding factor 2	0.178754	1	1	8.8036	13.2152	-4.41163	81.0547	57.9122	22	12	High
1908	NDUFB7	P17568	P17568	NDUB7_HUMAN	NADH dehydrogenase [ubiquinone] 1 beta subcomplex subunit 7	0.179066	1	1	7.92508	5.13268	2.7924	78.3443	60.8374	10	10	High
2392	RAB18	Q9NP72	Q9NP72	RAB18_HUMAN	Ras-related protein Rab-18	0.179823	1	1	7.33302	11.4059	-4.07292	78.9683	71.425	19	16	High
652	CSDE1	O75534	O75534	CSDE1_HUMAN	Cold shock domain-containing protein E1	0.179992	1	1	10.6722	13.044	-2.37173	71.4907	56.2044	22	15	High
3135	TTC9	Q92623	Q92623	TTC9A_HUMAN	Tetratricopeptide repeat protein 9A	0.181174	1	1	12.8158	15.7584	-2.94267	72.2226	41.8859	25	17	High
12	ABCA1	O95477	O95477	ABCA1_HUMAN	Phospholipid-transporting ATPase ABCA1	0.181174	1	1	13.6017	15.5709	-1.9692	66.3317	54.8027	24	18	High
588	COL6A2	P12110	P12110	CO6A2_HUMAN	Collagen alpha-2(VI) chain	0.181242	1	1	2.74923	5.28137	-2.53214	39.4712	64.5732	9	4	High
3116	TRIM38	O00635	O00635	TRI38_HUMAN	E3 ubiquitin-protein ligase TRIM38	0.181242	1	1	2.75529	5.29554	-2.54024	39.6251	64.7825	9	4	High
2822	SNX17	Q15036	Q15036	SNX17_HUMAN	Sorting nexin-17	0.181242	1	1	5.41534	2.78387	2.63147	61.3069	38.5825	5	8	High
1710	LZIC	Q8WZA0	Q8WZA0	LZIC_HUMAN	Protein LZIC	0.181541	1	1	1.98241	4.38969	-2.40728	28.7139	52.5058	8	3	High
544	CKAP4	Q07065	Q07065	CKAP4_HUMAN	Cytoskeleton-associated protein 4	0.182017	1	1	15.5521	13.1899	2.36224	67.6426	81.8439	20	19	High
1161	GNB2	P62873;P62879;P62873;P62879;Q9HAV0;P62879;P62879;Q9HAV0	P16520;P62873;P62879;P16520;P62873;Q9HAV0;P62879;P62879;Q9BRK4;Q9HAV0;P62879	GBB1_HUMAN;GBB2_HUMAN;GBB1_HUMAN;GBB2_HUMAN;GBB4_HUMAN;GBB2_HUMAN;GBB2_HUMAN;GBB4_HUMAN	Guanine nucleotide-binding protein G(I)/G(S)/G(T) subunit beta-1;Guanine nucleotide-binding protein G(I)/G(S)/G(T) subunit beta-1;Guanine nucleotide-binding protein G(I)/G(S)/G(T) subunit beta-2;Guanine nucleotide-binding protein G(I)/G(S)/G(T) subunit beta-2	0.182482	1	1	9.573	12.0987	-2.5257	95.9092	92.8717	18	12	High
84	AGAP2	Q99490	Q99490	AGAP2_HUMAN	Arf-GAP with GTPase, ANK repeat and PH domain-containing protein 2	0.182482	1	1	15.0617	10.7974	4.26425	120.518	130.787	14	16	High
2021	OSBP	P22059	P22059	OSBP1_HUMAN	Oxysterol-binding protein 1	0.182812	1	1	14.8756	16.8444	-1.96877	46.7776	22.0761	3	5	High
3220	USP5	P45974	P45974	UBP5_HUMAN	Ubiquitin carboxyl-terminal hydrolase 5	0.183086	1	1	17.927	17.8751	0.0519125	15.6954	24.7047	27	23	High
296	ATP6V1A	P38606	P38606	VATA_HUMAN	V-type proton ATPase catalytic subunit A	0.183112	1	1	19.5026	19.1519	0.350655	0.568986	13.7378	28	24	High
550	CLIC1	O00299	O00299	CLIC1_HUMAN	Chloride intracellular channel protein 1	0.183121	1	1	22.1502	22.3559	-0.205722	0.647082	0.876041	29	24	High
1140	GLOD4	Q9HC38	Q9HC38	GLOD4_HUMAN	Glyoxalase domain-containing protein 4	0.183121	1	1	20.5532	20.7499	-0.196657	0.745388	1.81533	29	24	High
2185	PLS3	P13796;P13797;P13797;P13797;Q14651	P13797;P13796;P13797;Q14651;P13797	PLSL_HUMAN;PLST_HUMAN;PLST_HUMAN;PLSI_HUMAN;PLST_HUMAN	Plastin-2;Plastin-3;Plastin-3	0.183121	1	1	20.3453	20.0118	0.333456	0.698363	15.0308	29	24	High
2305	PSMA5	P28066	P28066	PSA5_HUMAN	Proteasome subunit alpha type-5	0.183121	1	1	19.4087	19.7228	-0.314101	0.558617	0.384482	29	24	High
467	CCT4	P50991	P50991	TCPD_HUMAN	T-complex protein 1 subunit delta	0.183121	1	1	19.7195	19.4988	0.220709	0.993119	14.2067	28	24	High
2638	SCFD1	Q8WVM8	Q8WVM8	SCFD1_HUMAN	Sec1 family domain-containing protein 1	0.184816	1	1	7.04756	4.08457	2.96299	72.9555	54.4844	7	10	High
508	CFAP298	P57076	P57076	CF298_HUMAN	Cilia- and flagella-associated protein 298	0.185236	1	1	4.02023	1.70248	2.31775	50.8147	26.1367	3	6	High
1554	KLK10	O43240	O43240	KLK10_HUMAN	Kallikrein-10	0.185814	1	1	9.11179	5.82244	3.28935	74.1374	67.4035	10	13	High
2735	SH2D4A	Q9H788	Q9H788	SH24A_HUMAN	SH2 domain-containing protein 4A	0.189033	1	1	16.7361	17.9569	-1.22083	27.3981	12.4218	28	22	High
1327	HPX	P02790	P02790	HEMO_HUMAN	Hemopexin	0.189069	1	1	20.8918	21.3362	-0.444374	1.7348	1.23709	29	24	High
1421	IGHV3OR16-9	A0A0B4J2B5	A0A0B4J2B5	A0A0B4J2B5_HUMAN	Immunoglobulin heavy variable 3/OR16-9 (non-functional) (Fragment)	0.189069	1	1	23.8574	24.3732	-0.515789	1.87777	2.38589	29	24	High
69	ADH5	P11766	P11766	ADHX_HUMAN	Alcohol dehydrogenase class-3	0.189069	1	1	19.9149	19.7262	0.188711	1.08466	14.5766	28	24	High
2738	SH3BGRL3	Q9H299	Q9H299	SH3L3_HUMAN	SH3 domain-binding glutamic acid-rich-like protein 3	0.189069	1	1	20.4214	20.0301	0.391273	0.596027	15.1377	28	24	High
1312	HNRNPH2	P31942;P31943;P55795;P31943;P52597;P55795;P31943;P55795;P55795	P31942;P31943;P55795;P52597;P31943;P55795;P31943;P55795;P55795	HNRH1_HUMAN;HNRH2_HUMAN;HNRH3_HUMAN;HNRH1_HUMAN;HNRH2_HUMAN;HNRPF_HUMAN;HNRH1_HUMAN;HNRH2_HUMAN;HNRH2_HUMAN	Heterogeneous nuclear ribonucleoprotein H3;Heterogeneous nuclear ribonucleoprotein H;Heterogeneous nuclear ribonucleoprotein H;Heterogeneous nuclear ribonucleoprotein H2	0.189089	1	1	5.8454	3.04145	2.80395	71.5514	46.1977	5	8	High
474	CD177	Q8N6Q3	Q8N6Q3	CD177_HUMAN	CD177 antigen	0.189502	1	1	5.00835	7.64801	-2.63966	64.2491	86.7954	12	7	High
651	CS	O75390	O75390	CISY_HUMAN	Citrate synthase, mitochondrial	0.189524	1	1	11.7306	16.6013	-4.87066	86.5742	33.7619	26	15	High
2094	PDZK1IP1	Q13113	Q13113	PDZ1I_HUMAN	PDZK1-interacting protein 1	0.18992	1	1	4.91057	2.35615	2.55442	61.2474	35.9422	4	7	High
1494	IMUP	Q9GZP8	Q9GZP8	IMUP_HUMAN	Immortalization up-regulated protein	0.191782	1	1	16.4638	17.221	-0.757145	41.4149	36.2426	26	21	High
895	EIF4B	P23588	P23588	IF4B_HUMAN	Eukaryotic translation initiation factor 4B	0.192087	1	1	17.9189	18.4543	-0.535448	16.3924	13.5111	28	23	High
2056	PARP9	Q8IXQ6	Q8IXQ6	PARP9_HUMAN	Protein mono-ADP-ribosyltransferase PARP9	0.192122	1	1	4.58541	2.54113	2.04427	53.4534	32.128	8	5	High
1480	IL19	Q9UHD0	Q9UHD0	IL19_HUMAN	Interleukin-19	0.193075	1	1	5.89272	3.48843	2.40429	72.7403	48.3931	6	8	High
68	ADH1C	P00325;P00326;P00326	P00325;P00326;P00326	ADH1B_HUMAN;ADH1G_HUMAN;ADH1G_HUMAN	All-trans-retinol dehydrogenase [NAD(+)] ADH1B;Alcohol dehydrogenase 1C	0.194076	1	1	16.9104	22.1808	-5.27041	124.029	38.9318	27	17	High
3181	UBE2Z	Q9H832	Q9H832	UBE2Z_HUMAN	Ubiquitin-conjugating enzyme E2 Z	0.194401	1	1	15.1254	15.8406	-0.715257	48.6757	41.7778	25	20	High
489	CDC37	Q16543	Q16543	CDC37_HUMAN	Hsp90 co-chaperone Cdc37	0.194843	1	1	15.341	17.3847	-2.04367	49.8795	23.5697	27	20	High
1720	MANBA	O00462;O00462;Q9NQW7	O00462;O00462;Q9NQW7	MANBA_HUMAN;MANBA_HUMAN;XPP1_HUMAN	Beta-mannosidase;Beta-mannosidase	0.194978	1	1	18.3653	16.5302	1.83511	16.5486	45.7681	25	23	High
1482	IL1RN	P18510	P18510	IL1RA_HUMAN	Interleukin-1 receptor antagonist protein	0.195158	1	1	22.0926	22.3606	-0.268041	1.18375	0.781862	29	24	High
1562	KNG1	P01042	P01042	KNG1_HUMAN	Kininogen-1	0.195158	1	1	20.1356	20.443	-0.307401	1.13442	1.20193	29	24	High
3090	TPM2	P06753;P07951;P09493;P67936;P06753;P07951;P67936;P07951;P07951;P67936	P07951;P09493;P06753;P67936;P07951;P09493;P06753;P67936;P07951;P07951;P67936	TPM1_HUMAN;TPM2_HUMAN;TPM3_HUMAN;TPM4_HUMAN;TPM2_HUMAN;TPM3_HUMAN;TPM4_HUMAN;TPM2_HUMAN;TPM2_HUMAN;TPM4_HUMAN	Tropomyosin alpha-3 chain;Tropomyosin alpha-3 chain;Tropomyosin beta chain;Tropomyosin beta chain	0.195778	1	1	11.2539	8.04395	3.20994	79.8635	82.7504	13	15	High
2340	PSMF1	Q92530	Q92530	PSMF1_HUMAN	Proteasome inhibitor PI31 subunit	0.195778	1	1	7.27387	10.8229	-3.54899	77.4173	74.4029	7	6	High
2235	PPP2R2D	Q66LE6	Q66LE6	2ABD_HUMAN	Serine/threonine-protein phosphatase 2A 55 kDa regulatory subunit B delta isoform	0.196624	1	1	7.50046	4.52264	2.97782	69.5196	55.6415	5	6	High
293	ATP5PD	O75947	O75947	ATP5H_HUMAN	ATP synthase subunit d, mitochondrial	0.197561	1	1	4.86849	8.433	-3.56451	60.3133	69.2359	15	7	High
2907	STAT5B	P51692	P51692	STA5B_HUMAN	Signal transducer and activator of transcription 5B	0.19858	1	1	4.43983	2.10914	2.33069	50.2129	28.9758	4	7	High
2024	OSTF1	Q92882	Q92882	OSTF1_HUMAN	Osteoclast-stimulating factor 1	0.198782	1	1	12.8431	13.7553	-0.912255	57.8057	51.2582	26	24	High
1557	KLK14	Q9P0G3	Q9P0G3	KLK14_HUMAN	Kallikrein-14	0.199293	1	1	8.78188	5.60489	3.17699	68.3113	61.959	10	13	High
924	ENOPH1	Q9UHY7	Q9UHY7	ENOPH_HUMAN	Enolase-phosphatase E1	0.199385	1	1	13.0259	15.8953	-2.86933	73.4637	42.2084	25	17	High
553	CLIC6	Q96NY7	Q96NY7	CLIC6_HUMAN	Chloride intracellular channel protein 6	0.200881	1	1	13.9087	16.4941	-2.58538	53.7206	21.273	27	19	High
3091	TPM3	P06753;P06753;P07951;P09493;P67936;P06753;P07951;P67936;P06753;P67936	P06753;P07951;P09493;P06753;P67936;P07951;P09493;P06753;P67936;P06753;P67936	TPM3_HUMAN;TPM1_HUMAN;TPM2_HUMAN;TPM3_HUMAN;TPM4_HUMAN;TPM2_HUMAN;TPM3_HUMAN;TPM4_HUMAN;TPM3_HUMAN;TPM4_HUMAN	Tropomyosin alpha-3 chain;Tropomyosin alpha-3 chain;Tropomyosin alpha-3 chain;Tropomyosin alpha-3 chain	0.201354	1	1	16.948	16.8829	0.0650552	14.065	22.6867	27	23	High
976	F11R	Q9Y624	Q9Y624	JAM1_HUMAN	Junctional adhesion molecule A	0.20139	1	1	19.2455	18.7164	0.529121	0.46704	13.4511	28	24	High
2642	SCIN	Q9Y6U3	Q9Y6U3	SCIN_HUMAN	Scinderin	0.20139	1	1	19.4525	19.2394	0.213129	1.41088	15.07	28	24	High
2730	SFN	P27348;P31946;P31947;P61981;P62258;P63104;Q04917;P31947;P31947;P61981;P63104;Q04917	P63104;P31947;P31946;Q04917;P27348;P61981;P62258;P31947;P63104;P31947;Q04917;P61981	1433B_HUMAN;1433E_HUMAN;1433F_HUMAN;1433G_HUMAN;1433S_HUMAN;1433T_HUMAN;1433Z_HUMAN;1433S_HUMAN;1433F_HUMAN;1433G_HUMAN;1433S_HUMAN;1433Z_HUMAN	14-3-3 protein theta;14-3-3 protein sigma;14-3-3 protein sigma	0.20139	1	1	21.854	21.4506	0.403474	0.546242	17.417	28	24	High
2503	RNPEP	Q9H4A4	Q9H4A4	AMPB_HUMAN	Aminopeptidase B	0.20139	1	1	20.2807	20.0159	0.264783	0.780374	15.0627	16	8	High
1682	LRPPRC	P42704	P42704	LPPRC_HUMAN	Leucine-rich PPR motif-containing protein, mitochondrial	0.202143	1	1	6.68022	10.3375	-3.65725	77.9141	78.7593	17	9	High
3203	UGT2B4	P06133	P06133	UD2B4_HUMAN	UDP-glucuronosyltransferase 2B4	0.202143	1	1	8.84506	10.6434	-1.79834	97.2035	110.281	15	11	High
1268	HGS	O14964	O14964	HGS_HUMAN	Hepatocyte growth factor-regulated tyrosine kinase substrate	0.202384	1	1	9.99871	8.10921	1.88951	74.6746	73.1177	14	14	High
2265	PRKCB	P05771	P17252;P05771	KPCB_HUMAN	Protein kinase C beta type	0.203449	1	1	0	1.09186	-1.09186	0	16.7453	26	17	High
2169	PLD1	Q13393	Q13393	PLD1_HUMAN	Phospholipase D1	0.203449	1	1	0	1.09789	-1.09789	0	16.8536	17	15	High
2161	PLB1	Q6P1J6	Q6P1J6	PLB1_HUMAN	Phospholipase B1, membrane-associated	0.203449	1	1	0	1.13225	-1.13225	0	18.0031	16	11	High
2349	PTGES3	Q15185	Q15185	TEBP_HUMAN	Prostaglandin E synthase 3	0.204469	1	1	16.9385	18.8693	-1.93082	43.3505	13.4418	10	3	High
2976	TBC1D17	Q9HA65	Q9HA65	TBC17_HUMAN	TBC1 domain family member 17	0.2046	1	1	8.24775	6.47685	1.7709	84.5054	71.4993	11	11	High
2276	PROM2	Q8N271	Q8N271	PROM2_HUMAN	Prominin-2	0.204855	1	1	2.00052	0.483683	1.51684	29.3595	6.78453	1	6	High
524	CHL1	O00533	O00533	NCHL1_HUMAN	Neural cell adhesion molecule L1-like protein	0.20553	1	1	5.25563	2.73209	2.52354	57.8671	37.161	5	8	High
2899	ST3GAL6	Q9Y274	Q9Y274	SIA10_HUMAN	Type 2 lactosamine alpha-2,3-sialyltransferase	0.205945	1	1	3.54866	6.44018	-2.89152	50.0656	70.6674	11	5	High
750	DECR1	Q16698	Q16698	DECR_HUMAN	2,4-dienoyl-CoA reductase [(3E)-enoyl-CoA-producing], mitochondrial	0.206664	1	1	13.329	16.0557	-2.72673	62.7692	31.521	26	18	High
3201	UGGT1	Q9NYU2	Q9NYU2	UGGG1_HUMAN	UDP-glucose:glycoprotein glucosyltransferase 1	0.207252	1	1	16.347	14.5867	1.76028	25.6528	46.2805	24	22	High
608	COPS7B	Q9H9Q2	Q9H9Q2	CSN7B_HUMAN	COP9 signalosome complex subunit 7b	0.207525	1	1	4.68126	2.27729	2.40398	55.8028	33.572	4	7	High
1849	MYDGF	Q969H8	Q969H8	MYDGF_HUMAN	Myeloid-derived growth factor	0.207729	1	1	17.5093	16.8255	0.683744	14.5243	21.9825	27	23	High
1764	MDH2	P40926	P40926	MDHM_HUMAN	Malate dehydrogenase, mitochondrial	0.207766	1	1	19.2682	19.5894	-0.321244	0.987317	0.487593	29	24	High
1658	LHPP	Q9H008	Q9H008	LHPP_HUMAN	Phospholysine phosphohistidine inorganic pyrophosphate phosphatase	0.207766	1	1	18.3747	19.5391	-1.16442	16.3903	0.525803	29	23	High
1897	NDRG2	Q9UN36	Q9UN36	NDRG2_HUMAN	Protein NDRG2	0.207766	1	1	21.0097	21.1641	-0.154353	0.631769	1.37162	14	11	High
1776	METAP2	P50579	P50579	MAP2_HUMAN	Methionine aminopeptidase 2	0.20971	1	1	4.86706	7.99633	-3.12927	60.2034	71.1061	14	7	High
3248	VPS16	Q9H269	Q9H269	VPS16_HUMAN	Vacuolar protein sorting-associated protein 16 homolog	0.20971	1	1	4.97619	8.13194	-3.15576	63.147	73.7449	14	7	High
2857	SPRR1B	P22528;P22528;P35321	P22528;P22528;P35321	SPR1B_HUMAN;SPR1A_HUMAN;SPR1B_HUMAN	Cornifin-B;Cornifin-B	0.210158	1	1	12.5709	10.0472	2.52372	69.3655	74.8415	17	17	High
922	ENO2	P06733;P09104;P06733;P09104;P13929;P09104	P13929;P06733;P09104;P13929;P06733;P09104;P09104	ENOA_HUMAN;ENOG_HUMAN;ENOA_HUMAN;ENOB_HUMAN;ENOG_HUMAN;ENOG_HUMAN	Alpha-enolase;Alpha-enolase;Gamma-enolase	0.212213	1	1	7.97808	12.2216	-4.24352	93.8133	82.166	19	10	High
2902	STARD10	Q9Y365	Q9Y365	STA10_HUMAN	START domain-containing protein 10	0.213176	1	1	14.9398	16.5701	-1.63033	61.8883	45.8862	25	19	High
2797	SMC3	Q9UQE7	Q9UQE7	SMC3_HUMAN	Structural maintenance of chromosomes protein 3	0.213769	1	1	17.3356	17.7561	-0.420452	47.2737	54.4266	25	21	High
2684	SEPTIN1	Q8WYJ6	Q8WYJ6	SEPT1_HUMAN	Septin-1	0.21392	1	1	4.42284	1.92095	2.50189	61.7139	33.1296	3	6	High
788	DNAJB1	P25685	P25685	DNJB1_HUMAN	DnaJ homolog subfamily B member 1	0.21425	1	1	17.2919	17.2189	0.0729693	15.1021	23.2723	27	23	High
190	APOA1	P02647	P02647	APOA1_HUMAN	Apolipoprotein A-I	0.214287	1	1	21.1748	21.5364	-0.361636	1.24351	1.39624	29	24	High
2640	SCGB2A1	O75556	O75556	SG2A1_HUMAN	Mammaglobin-B	0.214287	1	1	27.6329	27.9656	-0.332637	1.50501	1.29086	29	24	High
3304	YWHAQ	P27348;P27348;P31946;P27348;P31946;P31947;P61981;P62258;P63104;Q04917;P27348;P31946;P61981;Q04917;P27348;P31946;P63104	P27348;P31946;P27348;P63104;P31947;P31946;Q04917;P27348;P61981;P62258;P31946;Q04917;P27348;P61981;P63104;P31946;P27348	1433T_HUMAN;1433B_HUMAN;1433T_HUMAN;1433B_HUMAN;1433E_HUMAN;1433F_HUMAN;1433G_HUMAN;1433S_HUMAN;1433T_HUMAN;1433Z_HUMAN;1433B_HUMAN;1433F_HUMAN;1433G_HUMAN;1433T_HUMAN;1433B_HUMAN;1433T_HUMAN;1433Z_HUMAN	14-3-3 protein theta;14-3-3 protein theta;14-3-3 protein theta;14-3-3 protein theta;14-3-3 protein theta	0.214287	1	1	19.3618	19.0777	0.284109	0.757151	13.6752	28	24	High
1963	NSF	P46459	P46459	NSF_HUMAN	Vesicle-fusing ATPase	0.214287	1	1	20.8227	21.2017	-0.378928	1.05091	0.637172	28	21	High
2483	RHOA	P08134;P61586;P61586	P08134;P61586;P61586	RHOA_HUMAN;RHOC_HUMAN;RHOA_HUMAN	Rho-related GTP-binding protein RhoC;Transforming protein RhoA	0.214939	1	1	14.1698	16.8323	-2.66249	87.4598	61.5092	6	1	High
558	CLSTN1	O94985	O94985	CSTN1_HUMAN	Calsyntenin-1	0.215285	1	1	3.93441	6.80309	-2.86868	48.8573	59.3623	13	6	High
1545	KIF15	Q9NS87	Q9NS87	KIF15_HUMAN	Kinesin-like protein KIF15	0.215697	1	1	11.8713	13.7912	-1.91995	74.3877	63.2426	22	16	High
1561	KLKB1	P03952	P03952	KLKB1_HUMAN	Plasma kallikrein	0.216214	1	1	6.56826	10.648	-4.07971	75.2676	72.3059	18	9	High
2800	SMPDL3B	Q92485	Q92485	ASM3B_HUMAN	Acid sphingomyelinase-like phosphodiesterase 3b	0.217547	1	1	14.5025	11.8066	2.69594	45.1541	65.7682	20	20	High
2119	PGM2	Q96G03	Q96G03	PGM2_HUMAN	Phosphopentomutase	0.217593	1	1	18.0643	18.5272	-0.462837	15.5262	12.9775	13	14	High
928	ENTPD3	O75355	O75355	ENTP3_HUMAN	Ectonucleoside triphosphate diphosphohydrolase 3	0.219222	1	1	8.35404	5.71869	2.63535	74.4087	64.9393	10	12	High
1434	IGKV1-8	A0A0C4DH67	A0A0C4DH67	KV108_HUMAN	Immunoglobulin kappa variable 1-8	0.219414	1	1	16.3039	14.9301	1.37382	57.4963	61.6653	23	20	High
3131	TSTD1	Q8NFU3	Q8NFU3	TSTD1_HUMAN	Thiosulfate:glutathione sulfurtransferase	0.220171	1	1	15.4061	16.2433	-0.837139	50.2507	44.0784	25	20	High
2250	PRDX1	P32119;Q06830;Q06830;Q06830;Q13162	P32119;Q06830;Q06830;Q06830;Q13162	PRDX1_HUMAN;PRDX2_HUMAN;PRDX1_HUMAN;PRDX1_HUMAN;PRDX4_HUMAN	Peroxiredoxin-2;Peroxiredoxin-1;Peroxiredoxin-1	0.220954	1	1	23.5212	23.8258	-0.304639	1.24864	1.13721	29	24	High
1555	KLK11	Q9UBX7	Q9UBX7	KLK11_HUMAN	Kallikrein-11	0.222783	1	1	1.27662	3.20106	-1.92444	18.7085	40.9142	6	2	High
1354	HTN3	P15516	P15516	HIS3_HUMAN	Histatin-3	0.222783	1	1	3.72049	1.59317	2.12732	55.8943	22.8354	3	5	High
2996	TFAM	Q00059	Q00059	TFAM_HUMAN	Transcription factor A, mitochondrial	0.222985	1	1	5.54307	2.90101	2.64207	64.3542	41.8785	5	8	High
1703	LYN	P07948;P07948;P08631;P07948;P08631;P12931	P07948;P08631;P07948;P12931;P08631;P07947;P07948	LYN_HUMAN;HCK_HUMAN;LYN_HUMAN;HCK_HUMAN;LYN_HUMAN;SRC_HUMAN	Tyrosine-protein kinase Lyn;Tyrosine-protein kinase Lyn;Tyrosine-protein kinase Lyn	0.223364	1	1	6.47665	10.5067	-4.03005	73.2504	70.1551	18	9	High
477	CD44	P16070	P16070	CD44_HUMAN	CD44 antigen	0.224249	1	1	17.5901	16.3392	1.25088	14.6738	32.4208	26	23	High
2079	PDCD4	Q53EL6	Q53EL6	PDCD4_HUMAN	Programmed cell death protein 4	0.224334	1	1	18.0569	18.7071	-0.650213	16.5484	13.5977	29	24	High
512	CFHR1	P08603;P36980;Q03591;P08603;Q03591;P36980;Q03591;Q03591	P36980;P08603;Q03591;P08603;Q03591;P36980;Q03591;Q03591	CFAH_HUMAN;FHR1_HUMAN;FHR2_HUMAN;CFAH_HUMAN;FHR1_HUMAN;FHR1_HUMAN;FHR2_HUMAN;FHR1_HUMAN	Complement factor H;Complement factor H;Complement factor H-related protein 2;Complement factor H-related protein 1	0.224684	1	1	3.43797	5.79946	-2.36149	46.8893	66.3604	10	5	High
187	API5	Q9BZZ5	Q9BZZ5	API5_HUMAN	Apoptosis inhibitor 5	0.224786	1	1	4.79347	7.78427	-2.9908	58.4294	68.0648	14	7	High
281	ATP2B1	P20020;P20020;P23634	P20020;P23634;Q16720;P20020;Q01814	AT2B1_HUMAN;AT2B1_HUMAN;AT2B4_HUMAN	Plasma membrane calcium-transporting ATPase 1;Plasma membrane calcium-transporting ATPase 1	0.227077	1	1	7.33556	4.42439	2.91117	66.5689	53.3997	8	11	High
589	COL6A3	P12111	P12111	CO6A3_HUMAN	Collagen alpha-3(VI) chain	0.227243	1	1	15.9585	17.4508	-1.49233	56.4848	38.3444	26	20	High
158	ANXA11	P27216;P50995;P50995	P50995;P27216;P50995	ANX11_HUMAN;ANX13_HUMAN;ANX11_HUMAN	Annexin A13;Annexin A11	0.227769	1	1	21.4336	21.6622	-0.228616	1.3718	1.06783	29	24	High
207	AQP5	P55064	P55064	AQP5_HUMAN	Aquaporin-5	0.227769	1	1	21.8319	21.9773	-0.145417	0.495974	0.475245	29	24	High
298	ATP6V1B2	P15313;P21281;P21281	P21281;P15313;P21281	VATB1_HUMAN;VATB2_HUMAN;VATB2_HUMAN	V-type proton ATPase subunit B, kidney isoform;V-type proton ATPase subunit B, brain isoform	0.227769	1	1	19.0435	18.7553	0.288192	0.886076	13.3107	28	24	High
470	CCT7	Q99832	Q99832	TCPH_HUMAN	T-complex protein 1 subunit eta	0.227769	1	1	19.8045	19.5709	0.233651	1.21417	14.4019	28	24	High
659	CST1	P01036;P01037;P01036;P01037;P09228;P01037	P01036;P01037;P01036;P01037;P09228;P01037	CYTN_HUMAN;CYTS_HUMAN;CYTN_HUMAN;CYTS_HUMAN;CYTT_HUMAN;CYTN_HUMAN	Cystatin-S;Cystatin-S;Cystatin-SN	0.227769	1	1	20.5301	20.5917	-0.0615796	3.26846	17.0547	28	24	High
1674	LORICRIN	P23490	P23490	LORI_HUMAN	Loricrin	0.229401	1	1	10.9515	14.0213	-3.06981	75.7111	53.9998	23	15	High
539	CIAO1	O76071	O76071	CIAO1_HUMAN	Probable cytosolic iron-sulfur protein assembly protein CIAO1	0.230241	1	1	6.81525	10.0097	-3.19445	80.8263	84.6124	16	9	High
2653	SDCBP2	Q9H190	Q9H190	SDCB2_HUMAN	Syntenin-2	0.230432	1	1	7.79471	8.91962	-1.12492	63.8386	67.1356	16	12	High
1517	ITGBL1	O95965	O95965	ITGBL_HUMAN	Integrin beta-like protein 1	0.230432	1	1	10.8539	7.8108	3.04312	74.0603	78.3317	13	15	High
1956	NPNT	Q6UXI9	Q6UXI9	NPNT_HUMAN	Nephronectin	0.230902	1	1	15.9475	15.9922	-0.0446449	38.8611	31.4921	11	9	High
1892	NCK2	O43639	O43639	NCK2_HUMAN	Cytoplasmic protein NCK2	0.231693	1	1	11.4627	8.80385	2.65883	68.9183	75.1358	22	15	High
1296	HMGCS1	Q01581	Q01581	HMCS1_HUMAN	Hydroxymethylglutaryl-CoA synthase, cytoplasmic	0.232021	1	1	13.626	14.7211	-1.09505	65.2217	58.8917	23	18	High
761	DHRS11	Q6UWP2	Q6UWP2	DHR11_HUMAN	Dehydrogenase/reductase SDR family member 11	0.232607	1	1	5.18436	8.42229	-3.23793	68.4001	78.8593	14	7	High
3002	TGFBI	Q15582	Q15582	BGH3_HUMAN	Transforming growth factor-beta-induced protein ig-h3	0.233932	1	1	10.9342	14.4622	-3.528	75.1877	45.7527	24	15	High
3212	UQCRC2	P22695	P22695	QCR2_HUMAN	Cytochrome b-c1 complex subunit 2, mitochondrial	0.233932	1	1	10.6749	14.1741	-3.49927	72.0646	44.175	24	15	High
2328	PSMD13	Q9UNM6	Q9UNM6	PSD13_HUMAN	26S proteasome non-ATPase regulatory subunit 13	0.233938	1	1	13.4248	16.7632	-3.33837	62.9237	21.7224	18	14	High
2678	SELENOP	P49908	P49908	SEPP1_HUMAN	Selenoprotein P	0.233995	1	1	13.2264	10.7929	2.43354	61.2725	74.6277	18	18	High
1895	NCOA2	Q15596	Q15596	NCOA2_HUMAN	Nuclear receptor coactivator 2	0.234117	1	1	2.14875	0.616902	1.53185	33.8554	11.0365	26	21	High
42	ACP3	P15309	P15309	PPAP_HUMAN	Prostatic acid phosphatase	0.234203	1	1	15.9783	14.3029	1.67542	24.7457	44.4678	24	22	High
2146	PITHD1	Q9GZP4	Q9GZP4	PITH1_HUMAN	PITH domain-containing protein 1	0.234579	1	1	5.70548	8.25124	-2.54576	68.0392	75.6223	28	23	High
1837	MUC16	Q8WXI7	Q8WXI7	MUC16_HUMAN	Mucin-16	0.234694	1	1	18.6282	18.3663	0.261861	16.2282	26.1859	27	23	High
283	ATP5F1A	P25705	P25705	ATPA_HUMAN	ATP synthase subunit alpha, mitochondrial	0.234732	1	1	20.1004	20.3554	-0.255028	1.12792	0.832527	29	24	High
720	DBNL	Q9UJU6	Q9UJU6	DBNL_HUMAN	Drebrin-like protein	0.234732	1	1	18.7342	18.4494	0.284715	0.79863	12.894	28	24	High
2864	SPTBN2	O15020;O15020;P11277;Q01082	O15020;O15020;Q01082;P11277	SPTN2_HUMAN;SPTB1_HUMAN;SPTB2_HUMAN;SPTN2_HUMAN	Spectrin beta chain, non-erythrocytic 2;Spectrin beta chain, non-erythrocytic 2	0.235318	1	1	12.1513	13.4139	-1.26258	77.4523	71.3463	21	16	High
1735	MAPK13	O15264;O15264;P45984;Q15759;Q16539	O15264;Q15759;O15264;P45984;P53779;P45983;P53778;Q16539	MK13_HUMAN;MK09_HUMAN;MK11_HUMAN;MK13_HUMAN;MK14_HUMAN	Mitogen-activated protein kinase 13;Mitogen-activated protein kinase 13	0.235331	1	1	7.94111	11.8444	-3.90325	77.9087	65.647	20	11	High
760	DHRS1	Q96LJ7	Q96LJ7	DHRS1_HUMAN	Dehydrogenase/reductase SDR family member 1	0.235482	1	1	5.47085	3.20799	2.26287	62.9295	40.9542	6	8	High
1900	NDUFA13	Q9P0J0	Q9P0J0	NDUAD_HUMAN	NADH dehydrogenase [ubiquinone] 1 alpha subcomplex subunit 13	0.235842	1	1	2.70672	1.04309	1.66363	38.321	15.2787	11	7	High
3080	TOR1B	O14657	O14657	TOR1B_HUMAN	Torsin-1B	0.237938	1	1	16.8957	14.5651	2.33066	13.316	46.042	24	23	High
2882	SRSF2	Q01130	Q01130	SRSF2_HUMAN	Serine/arginine-rich splicing factor 2	0.238018	1	1	10.1002	13.4117	-3.31148	90.5584	72.1745	21	13	High
3292	XRCC6	P12956	P12956	XRCC6_HUMAN	X-ray repair cross-complementing protein 6	0.240274	1	1	13.5217	15.7503	-2.22861	64.4441	41.7551	25	18	High
1972	NTPCR	Q9BSD7	Q9BSD7	NTPCR_HUMAN	Cancer-related nucleoside-triphosphatase	0.241477	1	1	5.31226	2.86305	2.44921	59.4581	40.8831	9	7	High
1414	IGHV3-7	A0A0A0MS15;A0A0B4J1V0;A0A0B4J1V6;A0A0B4J1X5;A0A0B4J1X8;A0A0B4J1Y9;A0A0C4DH32;A0A0C4DH36;P01766;P01780;P0DTE1;A0A0B4J1X5;P01780;A0A0B4J1X8;A0A0C4DH32;P01766;P01780;P01780	P01766;A0A0B4J1X8;P01780;A0A0B4J1X5;P0DTE1;P0DP02;P01782;P01768;P01763;A0A075B7F0;A0A0B4J1V0;A0A0J9YY99;A0A0B4J1V1;S4R3C0;A0A075B7F1;P01764;P01762;P0DP04;P01772;A0A0C4DH36;A0A0B4J2B5;A0A0B4J1V6;A0A0J9YX35;A0A075B6Q5;A0A0B4J1Y9;A0A0A0MS15;A0A0C4DH42;A0A0C4DH32;P0DP03;P01767;P01780;A0A0B4J1X5;P01782;P01763;A0A075B7F0;A0A0B4J1V1;P01762;A0A0B4J2B5;A0A0C4DH32;P01766;A0A0B4J1X8;P01780;P01782;P01763;A0A…	HV307_HUMAN;HV313_HUMAN;HV315_HUMAN;HV320_HUMAN;HV338_HUMAN;HV343_HUMAN;HV349_HUMAN;HV372_HUMAN;HV373_HUMAN;HV374_HUMAN;HV383_HUMAN;HV307_HUMAN;HV374_HUMAN;HV307_HUMAN;HV313_HUMAN;HV320_HUMAN;HV343_HUMAN;HV307_HUMAN	Immunoglobulin heavy variable 3-49;Immunoglobulin heavy variable 3-74;Immunoglobulin heavy variable 3-43;Immunoglobulin heavy variable 3-7	0.241844	1	1	23.8953	24.221	-0.325688	1.08546	1.89198	29	24	High
1448	IGLV1-51	P01701	P01701	LV151_HUMAN	Immunoglobulin lambda variable 1-51	0.241844	1	1	23.2456	23.6555	-0.409854	2.38705	1.7537	29	24	High
1614	KRT9	P02533;P08727;P08779;P13645;P19012;P35527;Q04695;Q99456;P35527	P19012;Q04695;P08779;P08727;P35527;Q99456;P02533;P13645;P35527	K1C10_HUMAN;K1C12_HUMAN;K1C14_HUMAN;K1C15_HUMAN;K1C16_HUMAN;K1C17_HUMAN;K1C19_HUMAN;K1C9_HUMAN;K1C9_HUMAN	Keratin, type I cytoskeletal 14;Keratin, type I cytoskeletal 9	0.241844	1	1	22.6274	22.9252	-0.297803	0.805725	0.900145	29	24	High
2304	PSMA4	P25789	P25789	PSA4_HUMAN	Proteasome subunit alpha type-4	0.241844	1	1	20.0509	20.2438	-0.192991	0.731779	0.355758	29	24	High
395	CA13	Q8N1Q1	Q8N1Q1	CAH13_HUMAN	Carbonic anhydrase 13	0.241844	1	1	18.7454	18.5856	0.159748	1.00233	12.9484	28	24	High
1853	MYH14	A7E2Y1;P35579;P35580;P35749;Q7Z406;P35579;P35580;P35749;Q7Z406;P35579;P35580;Q7Z406;P35579;P35749;Q7Z406;P35580;P35749;Q7Z406;P35580;Q7Z406;P35749;Q7Z406;Q7Z406	P35580;Q9Y623;P12883;Q7Z406;Q9UKX2;P13535;A7E2Y1;P35749;P35579;P13533;Q9UKX3;P11055;P12882;P35580;Q7Z406;P35749;P35579;P35580;Q7Z406;P35579;Q7Z406;P35749;P35579;P35580;Q7Z406;P35749;P35580;Q7Z406;Q7Z406;P35749;Q7Z406	MYH10_HUMAN;MYH11_HUMAN;MYH14_HUMAN;MYH7B_HUMAN;MYH9_HUMAN;MYH10_HUMAN;MYH11_HUMAN;MYH14_HUMAN;MYH9_HUMAN;MYH10_HUMAN;MYH14_HUMAN;MYH9_HUMAN;MYH11_HUMAN;MYH14_HUMAN;MYH9_HUMAN;MYH10_HUMAN;MYH11_HUMAN;MYH14_HUMAN;MYH10_HUMAN;MYH14_HUMAN;MYH11_HUMAN;MYH14_HUMAN;MYH14_HUMAN	Myosin-7B;Myosin-9;Myosin-9;Myosin-9;Myosin-10;Myosin-10;Myosin-11;Myosin-14	0.241844	1	1	20.7259	20.5025	0.22339	1.22896	15.8439	28	24	High
2042	PAFAH1B1	P43034	P43034	LIS1_HUMAN	Platelet-activating factor acetylhydrolase IB subunit beta	0.241844	1	1	19.1622	18.9232	0.238912	0.942689	13.3951	13	7	High
3056	TMPRSS11B	Q86T26	Q86T26	TM11B_HUMAN	Transmembrane protease serine 11B	0.243505	1	1	7.56051	4.58606	2.97445	70.6151	57.3422	8	11	High
1864	MYOC	Q99972	Q99972	MYOC_HUMAN	Myocilin	0.2447	1	1	5.83026	3.57621	2.25405	71.0721	50.8232	6	8	High
3294	XRRA1	Q6P2D8	Q6P2D8	XRRA1_HUMAN	X-ray radiation resistance-associated protein 1	0.245321	1	1	1.51975	3.71055	-2.1908	26.5199	54.7613	6	2	High
841	DYNC1LI2	O43237	O43237	DC1L2_HUMAN	Cytoplasmic dynein 1 light intermediate chain 2	0.245362	1	1	15.3201	17.123	-1.80295	36.1368	11.7779	28	21	High
274	ATP10A	O60312	O43520;O60312	AT10A_HUMAN	Phospholipid-transporting ATPase VA	0.247	1	1	15.0259	14.2208	0.805103	49.1493	67.2924	22	20	High
1637	LARS1	Q9P2J5	Q9P2J5	SYLC_HUMAN	Leucine--tRNA ligase, cytoplasmic	0.247203	1	1	9.34064	12.1458	-2.80514	77.3317	69.5055	20	13	High
1728	MAP2K6	P45985;P46734;P52564;P46734;P52564;P52564	P52564;P45985;P46734;P52564;P46734;P52564	MP2K3_HUMAN;MP2K4_HUMAN;MP2K6_HUMAN;MP2K3_HUMAN;MP2K6_HUMAN;MP2K6_HUMAN	Dual specificity mitogen-activated protein kinase kinase 4;Dual specificity mitogen-activated protein kinase kinase 3;Dual specificity mitogen-activated protein kinase kinase 6	0.248167	1	1	6.23119	3.97425	2.25695	68.0285	51.5811	7	9	High
2201	PON2	Q15165	Q15165	PON2_HUMAN	Serum paraoxonase/arylesterase 2	0.248925	1	1	3.01495	1.21491	1.80005	47.511	20.6463	14	9	High
315	B4GALT1	P15291	P15291	B4GT1_HUMAN	Beta-1,4-galactosyltransferase 1	0.249012	1	1	18.3448	15.7758	2.56909	0.755768	41.694	25	24	High
51	ACTN4	O43707;O43707;P12814;O43707;P12814;P35609	O43707;O43707;P12814;O43707;P12814;Q08043;P35609	ACTN4_HUMAN;ACTN1_HUMAN;ACTN4_HUMAN;ACTN1_HUMAN;ACTN2_HUMAN;ACTN4_HUMAN	Alpha-actinin-4;Alpha-actinin-4;Alpha-actinin-4	0.249107	1	1	20.793	20.8944	-0.101402	0.751244	1.42303	29	24	High
1428	IGHV6-1	A0A0B4J1U7	A0A0B4J1U7	HV601_HUMAN	Immunoglobulin heavy variable 6-1	0.249107	1	1	22.3277	22.7113	-0.383559	1.39765	1.43626	29	24	High
2178	PLIN3	O60664	O60664	PLIN3_HUMAN	Perilipin-3	0.249107	1	1	20.0069	20.2148	-0.207908	0.8526	1.48753	29	24	High
3004	TGM2	O43548;P21980;P21980	O43548;P21980;P21980	TGM2_HUMAN;TGM5_HUMAN;TGM2_HUMAN	Protein-glutamine gamma-glutamyltransferase 5;Protein-glutamine gamma-glutamyltransferase 2	0.249107	1	1	24.0434	24.2432	-0.199799	1.12733	1.84437	29	24	High
2266	PRKCD	Q05655	Q05655	KPCD_HUMAN	Protein kinase C delta type	0.251212	1	1	12.4994	15.8075	-3.30806	67.3016	30.3428	10	11	High
2552	RPLP2	P05387	P05387	RLA2_HUMAN	60S acidic ribosomal protein P2	0.2515	1	1	3.8345	6.32812	-2.49362	58.3929	78.944	25	16	High
330	BBOX1	O75936	O75936	BODG_HUMAN	Gamma-butyrobetaine dioxygenase	0.25199	1	1	14.4724	16.4412	-1.96877	57.9645	32.997	26	19	High
392	C9	P02748	P02748	CO9_HUMAN	Complement component C9	0.252786	1	1	17.5438	17.9808	-0.436996	15.0242	12.5182	28	23	High
2818	SNW1	Q13573	Q13573	SNW1_HUMAN	SNW domain-containing protein 1	0.254169	1	1	3.44443	5.66884	-2.22441	47.4423	74.6795	9	5	High
128	ALDH3B1	P30838;P43353;P51648;P43353	P43353;P30838;P51648;P48448;P43353	AL3A1_HUMAN;AL3A2_HUMAN;AL3B1_HUMAN;AL3B1_HUMAN	Aldehyde dehydrogenase, dimeric NADP-preferring;Aldehyde dehydrogenase family 3 member B1	0.254882	1	1	1.85114	3.70418	-1.85304	25.1041	44.7639	7	3	High
2358	PTN	P21246	P21246	PTN_HUMAN	Pleiotrophin	0.255878	1	1	13.9256	11.9819	1.94367	54.7963	68.7416	15	9	High
41	ACP1	P24666	P24666	PPAC_HUMAN	Low molecular weight phosphotyrosine protein phosphatase	0.256511	1	1	17.5967	19.4577	-1.86104	30.4553	0.454456	29	22	High
1336	HSP90AA1	P07900;P07900;P08238;P07900;P08238;Q58FF6	P07900;Q58FF8;P07900;P08238;Q14568;Q58FF8;P07900;P08238;Q58FF7;Q58FF6	HS90A_HUMAN;HS90A_HUMAN;HS90B_HUMAN;H90B4_HUMAN;HS90A_HUMAN;HS90B_HUMAN	Heat shock protein HSP 90-alpha;Heat shock protein HSP 90-alpha;Heat shock protein HSP 90-alpha	0.256521	1	1	21.6399	21.804	-0.164143	0.650799	0.93708	29	24	High
2303	PSMA3	P25788	P25788	PSA3_HUMAN	Proteasome subunit alpha type-3	0.256521	1	1	19.5915	19.8831	-0.291614	0.754816	0.344114	29	24	High
272	ATIC	P31939	P31939	PUR9_HUMAN	Bifunctional purine biosynthesis protein ATIC	0.256521	1	1	18.8819	18.729	0.152866	1.20116	13.229	28	24	High
2356	PTMA	P06454	P06454	PTMA_HUMAN	Prothymosin alpha	0.256521	1	1	20.6123	20.7819	-0.169536	0.673772	1.16787	19	14	High
2344	PTBP3	O95758;O95758;P26599	O95758;P26599;O95758	PTBP3_HUMAN;PTBP1_HUMAN;PTBP3_HUMAN	Polypyrimidine tract-binding protein 3;Polypyrimidine tract-binding protein 3	0.257171	1	1	3.44298	1.67595	1.76703	47.0485	25.2386	25	21	High
875	EIF2B2	P49770	P49770	EI2BB_HUMAN	Translation initiation factor eIF-2B subunit beta	0.257171	1	1	3.38578	1.65536	1.73042	45.4746	24.5972	3	5	High
3033	TM9SF3	Q9HD45	Q9HD45	TM9S3_HUMAN	Transmembrane 9 superfamily member 3	0.257291	1	1	7.18129	4.54113	2.64016	89.8653	67.5742	7	9	High
409	CAMK2D	Q13555;Q13557;Q13555;Q13557;Q9UQM7;Q13557;Q13557;Q9UQM7	Q13555;Q13557;Q13554;Q9UQM7;Q13555;Q13557;Q13554;Q13557;Q9UQM7;Q13557	KCC2D_HUMAN;KCC2G_HUMAN;KCC2A_HUMAN;KCC2D_HUMAN;KCC2G_HUMAN;KCC2D_HUMAN;KCC2A_HUMAN;KCC2D_HUMAN	Calcium/calmodulin-dependent protein kinase type II subunit gamma;Calcium/calmodulin-dependent protein kinase type II subunit gamma;Calcium/calmodulin-dependent protein kinase type II subunit delta;Calcium/calmodulin-dependent protein kinase type II subunit delta	0.258695	1	1	12.7659	16.1568	-3.39092	70.7912	32.2422	26	17	High
1291	HMGA1	P17096	P17096	HMGA1_HUMAN	High mobility group protein HMG-I/HMG-Y	0.261498	1	1	5.9899	8.28478	-2.29488	75.2967	88.266	13	8	High
2858	SPRR2A	P22532;P35326;P22532;P35326;Q96RM1;P35326	P22531;Q9BYE4;P22532;P35325;P35326;P22531;Q9BYE4;P22532;P35325;P35326;Q96RM1;P35326	SPR2A_HUMAN;SPR2D_HUMAN;SPR2A_HUMAN;SPR2D_HUMAN;SPR2F_HUMAN;SPR2A_HUMAN	Small proline-rich protein 2D;Small proline-rich protein 2D;Small proline-rich protein 2A	0.26172	1	1	9.44661	6.95921	2.48741	81.1109	72.0026	12	13	High
2989	TCN2	P20062	P20062	TCO2_HUMAN	Transcobalamin-2	0.263547	1	1	16.6235	14.9164	1.70702	26.4433	48.3568	24	22	High
2462	RBP4	P02753	P02753	RET4_HUMAN	Retinol-binding protein 4	0.263802	1	1	9.96738	14.4272	-4.45979	88.167	56.8153	27	21	High
1319	HNRNPUL1	Q9BUJ2	Q9BUJ2	HNRL1_HUMAN	Heterogeneous nuclear ribonucleoprotein U-like protein 1	0.263889	1	1	5.88029	3.52725	2.35304	72.6703	49.6507	6	8	High
1318	HNRNPU	Q00839	Q00839	HNRPU_HUMAN	Heterogeneous nuclear ribonucleoprotein U	0.263894	1	1	16.3683	17.6823	-1.31405	41.1738	24.6906	27	21	High
853	EEF1B2	P24534;P24534;P29692	P24534;P29692;P24534	EF1B_HUMAN;EF1B_HUMAN;EF1D_HUMAN	Elongation factor 1-beta;Elongation factor 1-beta	0.263894	1	1	16.5457	16.5767	-0.0309482	26.3954	33.5493	26	22	High
2960	TACSTD2	P09758	P09758	TACD2_HUMAN	Tumor-associated calcium signal transducer 2	0.264077	1	1	19.0227	18.3164	0.706338	1.69253	26.5188	27	24	High
1548	KIF5A	O60282;P33176;Q12840;P33176;Q12840;Q12840	O60282;P33176;Q12840;P33176;Q12840;Q12840	KIF5A_HUMAN;KIF5C_HUMAN;KINH_HUMAN;KIF5A_HUMAN;KINH_HUMAN;KIF5A_HUMAN	Kinesin heavy chain isoform 5C;Kinesin-1 heavy chain;Kinesin heavy chain isoform 5A	0.264087	1	1	21.8105	22.1533	-0.342772	1.32301	0.832492	29	24	High
3028	TKT	P29401	P29401	TKT_HUMAN	Transketolase	0.264087	1	1	20.8214	21.0141	-0.192728	0.950125	0.706667	29	24	High
438	CASP3	P42574	P42574	CASP3_HUMAN	Caspase-3	0.264087	1	1	19.2343	18.9798	0.254521	1.28997	13.8427	28	24	High
2990	TCP1	P17987	P17987	TCPA_HUMAN	T-complex protein 1 subunit alpha	0.264087	1	1	18.7451	18.591	0.154122	1.17984	12.9666	28	24	High
2854	SPOCK3	Q9BQ16	Q9BQ16	TICN3_HUMAN	Testican-3	0.264313	1	1	11.0825	9.97072	1.11181	77.4711	73.6815	17	15	High
1741	MAPKAPK3	P49137;Q16644;Q16644	Q16644;Q96PN8;P49137;O43930;P51817;Q16644	MAPK2_HUMAN;MAPK3_HUMAN;MAPK3_HUMAN	MAP kinase-activated protein kinase 2;MAP kinase-activated protein kinase 3	0.265967	1	1	3.86927	2.08902	1.78025	46.9986	28.3091	4	6	High
1501	IPO7	O95373	O95373	IPO7_HUMAN	Importin-7	0.266338	1	1	10.0218	14.0138	-3.99204	75.0872	42.9503	24	14	High
988	FAM110A	Q9BQ89	Q9BQ89	F110A_HUMAN	Protein FAM110A	0.266461	1	1	12.9118	14.9828	-2.07103	126.283	123.547	19	14	High
787	DNAJA4	Q8WW22	Q8WW22	DNJA4_HUMAN	DnaJ homolog subfamily A member 4	0.266805	1	1	6.83766	3.93738	2.90028	68.3318	50.7167	7	10	High
1035	FHIT	P49789	P49789	FHIT_HUMAN	Bis(5'-adenosyl)-triphosphatase	0.269412	1	1	1.39366	3.37288	-1.97922	22.301	45.5058	6	2	High
2673	SEC62	Q99442	Q99442	SEC62_HUMAN	Translocation protein SEC62	0.269412	1	1	3.47624	1.68206	1.79419	48.0219	25.4206	3	5	High
3057	TMPRSS11D	O60235	O60235	TM11D_HUMAN	Transmembrane protease serine 11D	0.269412	1	1	3.44047	1.64063	1.79983	47.1271	24.2243	3	5	High
2877	SRPRA	P08240	P08240	SRPRA_HUMAN	Signal recognition particle receptor subunit alpha	0.270992	1	1	17.7551	15.3316	2.42351	30.3633	63.8433	23	22	High
3315	ZNF185	O15231	O15231	ZN185_HUMAN	Zinc finger protein 185	0.271766	1	1	18.9011	18.613	0.288102	17.1103	27.3706	27	23	High
2862	SPTAN1	Q13813	Q13813	SPTN1_HUMAN	Spectrin alpha chain, non-erythrocytic 1	0.271766	1	1	18.6089	17.1053	1.50361	0.742843	35.2775	26	24	High
163	ANXA5	P08758	P08758	ANXA5_HUMAN	Annexin A5	0.271805	1	1	21.5339	21.7649	-0.231022	0.627489	0.787241	29	24	High
2302	PSMA2	P25787	P25787	PSA2_HUMAN	Proteasome subunit alpha type-2	0.271805	1	1	19.4827	19.7563	-0.273643	0.805747	0.30992	29	24	High
2995	TF	P02787	P02787	TRFE_HUMAN	Serotransferrin	0.271805	1	1	24.253	24.6817	-0.42865	1.7198	1.11725	29	24	High
611	CORO1B	Q9BR76	Q9BR76	COR1B_HUMAN	Coronin-1B	0.271805	1	1	19.3228	18.9835	0.339318	0.931918	13.5367	28	24	High
2310	PSMB2	P49721	P49721	PSB2_HUMAN	Proteasome subunit beta type-2	0.271805	1	1	19.2972	19.633	-0.335888	0.804927	0.383021	28	19	High
15	ABCE1	P61221	P61221	ABCE1_HUMAN	ATP-binding cassette sub-family E member 1	0.27229	1	1	9.98452	12.2118	-2.22731	88.352	81.883	19	13	High
1723	MAP1S	Q66K74	Q66K74	MAP1S_HUMAN	Microtubule-associated protein 1S	0.273092	1	1	8.98816	6.59624	2.39191	84.8358	74.3925	11	12	High
1348	HSPBP1	Q9NZL4	Q9NZL4	HPBP1_HUMAN	Hsp70-binding protein 1	0.273863	1	1	3.63936	5.70412	-2.06476	52.6791	75.0608	9	5	High
368	C11orf68	Q9H3H3	Q9H3H3	CK068_HUMAN	UPF0696 protein C11orf68	0.273863	1	1	5.65299	3.48725	2.16573	66.8279	48.4136	6	8	High
3031	TM4SF1	P30408	P30408	T4S1_HUMAN	Transmembrane 4 L6 family member 1	0.274192	1	1	13.8349	10.4225	3.41244	41.1115	69.2342	18	20	High
2222	PPME1	Q9Y570	Q9Y570	PPME1_HUMAN	Protein phosphatase methylesterase 1	0.274609	1	1	7.62839	5.66115	1.96724	72.0268	63.1682	27	17	High
2064	PCBD1	P61457;P61457;Q9H0N5	P61457;P61457;Q9H0N5	PHS_HUMAN;PHS2_HUMAN;PHS_HUMAN	Pterin-4-alpha-carbinolamine dehydratase;Pterin-4-alpha-carbinolamine dehydratase	0.275229	1	1	11.8676	14.1637	-2.2961	73.759	54.41	29	24	High
1843	MVB12A	Q96EY5	Q96EY5	MB12A_HUMAN	Multivesicular body subunit 12A	0.275507	1	1	3.94197	6.52989	-2.58792	49.1199	62.7471	12	6	High
1983	NUDT14	O95848	O95848	NUD14_HUMAN	Uridine diphosphate glucose pyrophosphatase NUDT14	0.275507	1	1	7.23227	4.73573	2.49654	77.3073	61.0351	7	7	High
1967	NT5C2	P49902	P49902	5NTC_HUMAN	Cytosolic purine 5'-nucleotidase	0.275712	1	1	17.8159	18.1745	-0.358601	15.3771	12.7302	15	12	High
1563	KPNA1	O60684;P52294;P52294	O60684;P52294;O15131;P52294	IMA5_HUMAN;IMA7_HUMAN;IMA5_HUMAN	Importin subunit alpha-7;Importin subunit alpha-5	0.276232	1	1	3.43114	6.10041	-2.66928	46.7291	63.303	11	5	High
2975	TBC1D15	Q8TC07	Q8TC07	TBC15_HUMAN	TBC1 domain family member 15	0.27626	1	1	8.1522	5.59912	2.55308	69.5799	61.8088	10	12	High
2997	TFEC	O14948	O14948	TFEC_HUMAN	Transcription factor EC	0.27626	1	1	8.94291	6.13506	2.80785	84.0891	74.4185	10	12	High
546	CKMT1B	P12532	P12532	KCRU_HUMAN	Creatine kinase U-type, mitochondrial	0.276381	1	1	9.51998	12.5619	-3.04191	80.5821	62.966	21	13	High
2890	SSBP1	Q04837	Q04837	SSBP_HUMAN	Single-stranded DNA-binding protein, mitochondrial	0.276574	1	1	7.83037	10.6473	-2.81696	76.4578	72.1977	18	11	High
1457	IGLV3-10	A0A075B6K0;A0A075B6K2;A0A075B6K4;A0A075B6K5;P01715;P01717;P01718;P80748;A0A075B6K0;A0A075B6K4;A0A075B6K4;A0A075B6K4;P01715;A0A075B6K4;P01717	P01718;A0A075B6K5;P01715;P01717;A0A075B6K2;P80748;A0A075B6K0;A0A075B6K4;A0A075B6K0;A0A075B6K4;A0A075B6K4;P01715;A0A075B6K4;P01717;A0A075B6K4	LV301_HUMAN;LV310_HUMAN;LV312_HUMAN;LV316_HUMAN;LV321_HUMAN;LV325_HUMAN;LV327_HUMAN;LV39_HUMAN;LV310_HUMAN;LV316_HUMAN;LV310_HUMAN;LV301_HUMAN;LV310_HUMAN;LV310_HUMAN;LV325_HUMAN	Immunoglobulin lambda variable 3-16;Immunoglobulin lambda variable 3-16;Immunoglobulin lambda variable 3-10;Immunoglobulin lambda variable 3-10;Immunoglobulin lambda variable 3-10	0.27738	1	1	2.25506	4.62302	-2.36796	37.6875	69.7381	7	3	High
2445	RAP2B	P61225	P61225;Q9Y3L5;P10114	RAP2B_HUMAN	Ras-related protein Rap-2b	0.277963	1	1	4.60671	2.66837	1.93834	53.8482	35.5391	29	24	High
2095	PEA15	Q15121	Q15121	PEA15_HUMAN	Astrocytic phosphoprotein PEA-15	0.278389	1	1	4.74711	2.37672	2.37039	57.3733	36.6235	29	24	High
1167	GNPDA1	P46926;P46926;Q8TDQ7	P46926;P46926;Q8TDQ7	GNPI1_HUMAN;GNPI1_HUMAN;GNPI2_HUMAN	Glucosamine-6-phosphate isomerase 1;Glucosamine-6-phosphate isomerase 1	0.279337	1	1	15.2051	17.1506	-1.94551	49.4301	23.1131	27	20	High
640	CROCC	Q5TZA2	Q5TZA2	CROCC_HUMAN	Rootletin	0.279482	1	1	18.613	19.9536	-1.34053	52.5663	31.796	27	21	High
1225	H1-0	P07305	P07305	H10_HUMAN	Histone H1.0	0.279667	1	1	19.0207	18.4131	0.607647	3.21606	27.4565	27	24	High
1018	FCAMR	Q8WWV6	Q8WWV6	FCAMR_HUMAN	High affinity immunoglobulin alpha and immunoglobulin mu Fc receptor	0.279676	1	1	22.2734	22.6177	-0.34436	1.33911	0.822927	29	24	High
1099	GAPDH	O14556;P04406;P04406	O14556;P04406;P04406	G3PT_HUMAN;G3P_HUMAN;G3P_HUMAN	Glyceraldehyde-3-phosphate dehydrogenase, testis-specific;Glyceraldehyde-3-phosphate dehydrogenase	0.279676	1	1	24.3595	24.5476	-0.188144	0.454295	0.192782	29	24	High
1832	MTHFD1	P11586	P11586	C1TC_HUMAN	C-1-tetrahydrofolate synthase, cytoplasmic	0.279676	1	1	18.8162	19.1638	-0.347619	1.0114	0.267774	29	24	High
3087	TPI1	P60174	P60174	TPIS_HUMAN	Triosephosphate isomerase	0.279676	1	1	23.89	24.1937	-0.303679	1.35966	0.44876	29	24	High
598	COPB2	P35606	P35606	COPB2_HUMAN	Coatomer subunit beta'	0.279676	1	1	18.8456	18.4565	0.389106	0.715182	12.8023	28	24	High
892	EIF4A1	P38919;P60842;Q14240;P60842;P60842;Q14240	P60842;Q14240;P38919;P60842;P60842;Q14240	IF4A1_HUMAN;IF4A2_HUMAN;IF4A3_HUMAN;IF4A1_HUMAN;IF4A1_HUMAN;IF4A2_HUMAN	Eukaryotic initiation factor 4A-III;Eukaryotic initiation factor 4A-I;Eukaryotic initiation factor 4A-I	0.279676	1	1	19.3767	19.0281	0.348601	1.03451	13.64	28	24	High
1087	GALM	Q96C23	Q96C23	GALM_HUMAN	Galactose mutarotase	0.279676	1	1	19.3155	19.1443	0.171236	1.15954	13.7974	28	24	High
1416	IGHV3-73	A0A0A0MS15;A0A0B4J1V0;A0A0B4J1V6;A0A0B4J1X5;A0A0B4J1X8;A0A0B4J1Y9;A0A0C4DH32;A0A0C4DH36;P01766;P01780;P0DTE1;A0A0A0MS15;A0A0B4J1V0;A0A0B4J1V6;A0A0B4J1Y9;A0A0A0MS15;A0A0B4J1V6;A0A0B4J1V0;A0A0B4J1V6;A0A0B4J1Y9;A0A0B4J1V6	P01766;A0A0B4J1X8;P01780;A0A0B4J1X5;P0DTE1;P0DP02;P01782;P01768;P01763;A0A075B7F0;A0A0B4J1V0;A0A0J9YY99;A0A0B4J1V1;S4R3C0;A0A075B7F1;P01764;P01762;P0DP04;P01772;A0A0C4DH36;A0A0B4J2B5;A0A0B4J1V6;A0A0J9YX35;A0A075B6Q5;A0A0B4J1Y9;A0A0A0MS15;A0A0C4DH42;A0A0C4DH32;P0DP03;P01767;A0A0B4J1V0;A0A0B4J1V6;A0A0B4J1Y9;A0A0A0MS15;A0A0B4J1V6;A0A0A0MS15;A0A0B4J1V0;A0A0B4J1V6;A0A0B4J1Y9;A0A0B4J1V6	HV307_HUMAN;HV313_HUMAN;HV315_HUMAN;HV320_HUMAN;HV338_HUMAN;HV343_HUMAN;HV349_HUMAN;HV372_HUMAN;HV373_HUMAN;HV374_HUMAN;HV383_HUMAN;HV315_HUMAN;HV349_HUMAN;HV372_HUMAN;HV373_HUMAN;HV349_HUMAN;HV373_HUMAN;HV315_HUMAN;HV372_HUMAN;HV373_HUMAN;HV373_HUMAN	Immunoglobulin heavy variable 3-49;Immunoglobulin heavy variable 3-49;Immunoglobulin heavy variable 3-49;Immunoglobulin heavy variable 3-15;Immunoglobulin heavy variable 3-73	0.279676	1	1	17.9944	17.7903	0.204043	1.4958	12.8842	28	24	High
1672	LMOD1	P29536	P29536	LMOD1_HUMAN	Leiomodin-1	0.28043	1	1	9.7695	11.9306	-2.16106	84.4843	77.7508	19	13	High
3	A2ML1	A8K2U0	A8K2U0	A2ML1_HUMAN	Alpha-2-macroglobulin-like protein 1	0.28043	1	1	10.067	10.9915	-0.924547	76.1031	76.889	18	14	High
2154	PKP1	Q13835	Q13835	PKP1_HUMAN	Plakophilin-1	0.28043	1	1	11.0195	8.98535	2.03414	64.2938	68.4431	3	7	High
1721	MANF	P55145	P55145	MANF_HUMAN	Mesencephalic astrocyte-derived neurotrophic factor	0.280986	1	1	6.60675	4.66648	1.94027	76.0972	59.3714	8	9	High
574	CNPY3	Q9BT09	Q9BT09	CNPY3_HUMAN	Protein canopy homolog 3	0.281636	1	1	6.18063	3.30441	2.87623	79.8303	54.384	5	8	High
1255	HDGFL2	O75475;P51858;Q7Z4V5;Q9Y3E1;Q7Z4V5	Q7Z4V5;P51858;Q9Y3E1;O75475;Q7Z4V5	HDGF_HUMAN;HDGR2_HUMAN;HDGR3_HUMAN;PSIP1_HUMAN;HDGR2_HUMAN	PC4 and SFRS1-interacting protein;Hepatoma-derived growth factor-related protein 2	0.282048	1	1	3.38486	1.61618	1.76869	46.1012	23.6234	3	5	High
377	C1S	P09871	P09871	C1S_HUMAN	Complement C1s subcomponent	0.282169	1	1	9.83967	13.6152	-3.77555	85.845	61.7769	22	13	High
2206	PPCS	Q9HAB8	Q9HAB8	PPCS_HUMAN	Phosphopantothenate--cysteine ligase	0.283572	1	1	16.7097	18.5684	-1.85872	42.0991	12.9649	28	24	High
1080	GABARAP	O95166;O95166;Q9H0R8	O95166;Q9H0R8;O95166;P60520	GBRAP_HUMAN;GBRAP_HUMAN;GBRL1_HUMAN	Gamma-aminobutyric acid receptor-associated protein;Gamma-aminobutyric acid receptor-associated protein	0.284938	1	1	7.26915	4.89383	2.37532	78.8257	66.1216	8	10	High
382	C4B_2	P0C0L4;P0C0L5;P0C0L5	P0C0L4;P0C0L5;P0C0L4;P0C0L5	CO4A_HUMAN;CO4B_HUMAN;CO4B_HUMAN	Complement C4-A;Complement C4-B	0.285168	1	1	6.32251	7.94226	-1.61974	70.1661	80.818	13	9	High
5	AAK1	Q2M2I8	Q2M2I8	AAK1_HUMAN	AP2-associated protein kinase 1	0.28605	1	1	6.40072	4.18329	2.21743	71.3196	57.4649	7	9	High
881	EIF3B	P55884	P55884	EIF3B_HUMAN	Eukaryotic translation initiation factor 3 subunit B	0.286532	1	1	12.8655	16.7754	-3.9099	71.5801	22.1941	27	17	High
3164	UBA3	Q8TBC4	Q8TBC4	UBA3_HUMAN	NEDD8-activating enzyme E1 catalytic subunit	0.286532	1	1	12.3465	16.218	-3.87157	65.877	20.6526	27	17	High
2373	PURA	Q00577	Q00577	PURA_HUMAN	Transcriptional activator protein Pur-alpha	0.286532	1	1	12.9728	15.556	-2.58321	59.1947	29.374	6	6	High
2834	SOD3	P08294	P08294	SODE_HUMAN	Extracellular superoxide dismutase [Cu-Zn]	0.286884	1	1	14.4725	15.1853	-0.712883	44.3246	38.825	25	20	High
2802	SMS	P52788	P52788	SPSY_HUMAN	Spermine synthase	0.287507	1	1	16.9942	16.7988	0.195387	27.5909	33.9033	26	22	High
1490	IMPA1	P29218	P29218	IMPA1_HUMAN	Inositol monophosphatase 1	0.287701	1	1	19.2139	18.908	0.30582	0.780854	13.5467	28	24	High
584	COL21A1	Q96P44	Q96P44	COLA1_HUMAN	Collagen alpha-1(XXI) chain	0.287809	1	1	14.8613	12.2181	2.64322	78.4337	95.4578	18	18	High
1965	NSUN2	Q08J23	Q08J23	NSUN2_HUMAN	RNA cytosine C(5)-methyltransferase NSUN2	0.288537	1	1	0.595046	0	0.595046	8.49792	0	27	17	High
2261	PRKACA	P17612	P22694;P17612	KAPCA_HUMAN	cAMP-dependent protein kinase catalytic subunit alpha	0.288537	1	1	0.648492	0	0.648492	10.093	0	26	16	High
2246	PPP6R3	Q5H9R7	Q5H9R7	PP6R3_HUMAN	Serine/threonine-protein phosphatase 6 regulatory subunit 3	0.288537	1	1	0.576215	0	0.576215	7.96856	0	21	19	High
1944	NNT	Q13423	Q13423	NNTM_HUMAN	NAD(P) transhydrogenase, mitochondrial	0.288537	1	1	0.602378	0	0.602378	8.70862	0	20	17	High
2133	PHYHIP	Q92561	Q92561	PHYIP_HUMAN	Phytanoyl-CoA hydroxylase-interacting protein	0.288537	1	1	0.749206	0	0.749206	13.4714	0	19	17	High
2165	PLCB2	Q00722	Q00722	PLCB2_HUMAN	1-phosphatidylinositol 4,5-bisphosphate phosphodiesterase beta-2	0.288537	1	1	0.633768	0	0.633768	9.63989	0	12	10	High
2257	PRG2	P13727	P13727	PRG2_HUMAN	Bone marrow proteoglycan	0.288537	1	1	0.634339	0	0.634339	9.65726	0	1	6	High
3054	TMOD3	Q9NYL9	Q9NYL9;P28289	TMOD3_HUMAN	Tropomodulin-3	0.288734	1	1	8.78779	12.0916	-3.30383	80.7425	68.3871	20	12	High
1552	KLC4	Q07866;Q9H0B6;Q9NSK0;Q07866;Q9NSK0;Q9H0B6;Q9NSK0;Q9NSK0	Q9NSK0;Q07866;Q9H0B6;Q9NSK0;Q6P597;Q07866;Q9NSK0;Q9H0B6;Q9NSK0	KLC1_HUMAN;KLC2_HUMAN;KLC4_HUMAN;KLC1_HUMAN;KLC4_HUMAN;KLC2_HUMAN;KLC4_HUMAN;KLC4_HUMAN	Kinesin light chain 1;Kinesin light chain 1;Kinesin light chain 2;Kinesin light chain 4	0.288905	1	1	4.50974	2.65415	1.85559	51.6521	35.0488	5	7	High
974	EXOSC6	Q5RKV6	Q5RKV6	EXOS6_HUMAN	Exosome complex component MTR3	0.289122	1	1	3.96047	2.20399	1.75648	49.5788	31.5025	4	6	High
2632	SBSN	Q6UWP8	Q6UWP8	SBSN_HUMAN	Suprabasin	0.289122	1	1	3.93919	2.1836	1.75559	48.8136	31.3129	4	6	High
2826	SNX27	Q96L92	Q96L92	SNX27_HUMAN	Sorting nexin-27	0.290614	1	1	3.17808	5.30607	-2.12799	40.2117	55.566	10	5	High
124	ALDH1L2	O75891;Q3SY69;Q3SY69	Q3SY69;O75891;Q3SY69	AL1L1_HUMAN;AL1L2_HUMAN;AL1L2_HUMAN	Cytosolic 10-formyltetrahydrofolate dehydrogenase;Mitochondrial 10-formyltetrahydrofolate dehydrogenase	0.291007	1	1	10.322	7.94175	2.38029	80.2796	80.5523	13	14	High
532	CHMP4C	Q96CF2;Q96CF2;Q9H444	Q96CF2;Q9H444;Q96CF2	CHM4C_HUMAN;CHM4B_HUMAN;CHM4C_HUMAN	Charged multivesicular body protein 4c;Charged multivesicular body protein 4c	0.291007	1	1	10.0612	7.68752	2.37371	75.8423	75.557	13	14	High
2124	PGRMC2	O00264;O15173;O15173	O15173;O00264;O15173	PGRC1_HUMAN;PGRC2_HUMAN;PGRC2_HUMAN	Membrane-associated progesterone receptor component 1;Membrane-associated progesterone receptor component 2	0.291182	1	1	2.5516	1.07443	1.47717	34.0682	16.1578	25	17	High
2532	RPL29	P47914	P47914	RL29_HUMAN	60S ribosomal protein L29	0.292311	1	1	11.8732	14.7795	-2.90635	75.0648	47.9386	21	18	High
1777	METTL7A	Q9H8H3	Q9H8H3	MET7A_HUMAN	Putative methyltransferase-like protein 7A	0.293729	1	1	12.6511	15.3403	-2.68917	69.6309	40.1699	25	17	High
2709	SERPINB7	O75635	O75635	SPB7_HUMAN	Serpin B7	0.294575	1	1	5.6243	3.49543	2.12886	66.894	49.5482	6	8	High
1534	KATNAL2	Q8IYT4	Q8IYT4	KATL2_HUMAN	Katanin p60 ATPase-containing subunit A-like 2	0.294584	1	1	4.9418	8.07148	-3.12969	76.6196	95.8394	12	6	High
119	ALCAM	Q13740	Q13740	CD166_HUMAN	CD166 antigen	0.294584	1	1	10.1945	12.6857	-2.49118	77.7397	64.1619	21	14	High
2726	SF3B1	O75533	O75533	SF3B1_HUMAN	Splicing factor 3B subunit 1	0.295079	1	1	3.39747	1.67421	1.72326	45.8484	25.2919	3	5	High
2772	SLC26A4	O43511	O43511	S26A4_HUMAN	Pendrin	0.295079	1	1	3.56574	1.69705	1.8687	50.6164	26.0706	3	5	High
3082	TP53I11	O14683	O14683	P5I11_HUMAN	Tumor protein p53-inducible protein 11	0.295079	1	1	3.18379	1.57852	1.60527	40.3646	22.384	3	5	High
1680	LRG1	P02750	P02750	A2GL_HUMAN	Leucine-rich alpha-2-glycoprotein	0.295334	1	1	15.7869	14.0927	1.69425	24.9099	43.7538	24	22	High
1226	H1-10	Q92522	Q92522	H1X_HUMAN	Histone H1.10	0.295375	1	1	10.0295	8.54704	1.48247	89.9871	81.8001	14	13	High
3179	UBE2V1	Q13404;Q13404;Q15819	Q13404;Q13404;Q15819	UB2V1_HUMAN;UB2V1_HUMAN;UB2V2_HUMAN	Ubiquitin-conjugating enzyme E2 variant 1;Ubiquitin-conjugating enzyme E2 variant 1	0.295539	1	1	15.8861	17.9428	-2.05671	53.7031	25.0932	27	20	High
1151	GMPR	P36959;P36959;Q9P2T1	P36959;Q9P2T1;P36959	GMPR1_HUMAN;GMPR1_HUMAN;GMPR2_HUMAN	GMP reductase 1;GMP reductase 1	0.295777	1	1	6.05235	4.19871	1.85364	76.7143	57.5121	7	8	High
2504	RO60	P10155	P10155	RO60_HUMAN	RNA-binding protein RO60	0.295866	1	1	5.98417	9.60139	-3.61722	75.5447	77.9759	17	13	High
3236	VDAC1	P21796	P21796	VDAC1_HUMAN	Voltage-dependent anion-selective channel protein 1	0.29587	1	1	17.0947	18.8016	-1.7069	28.9003	0.803541	29	22	High
511	CFH	P08603;P08603;P36980;Q03591;P08603;Q03591	P08603;P36980;P08603;Q03591;P08603;Q03591	CFAH_HUMAN;CFAH_HUMAN;FHR1_HUMAN;FHR2_HUMAN;CFAH_HUMAN;FHR1_HUMAN	Complement factor H;Complement factor H;Complement factor H	0.29588	1	1	20.0377	20.1758	-0.138093	0.560685	0.545772	29	24	High
975	EZR	P15311;P15311;P26038;P35241;P15311;P35241	P15311;P15311;P35241;P26038;P15311;P35241	EZRI_HUMAN;EZRI_HUMAN;MOES_HUMAN;RADI_HUMAN;EZRI_HUMAN;RADI_HUMAN	Ezrin;Ezrin;Ezrin	0.29588	1	1	21.9621	22.1386	-0.176441	0.978338	1.10796	29	24	High
1054	FN1	P02751	P02751	FINC_HUMAN	Fibronectin	0.29588	1	1	18.822	19.1233	-0.301299	1.01435	1.11239	29	24	High
1098	GANAB	Q14697	Q14697	GANAB_HUMAN	Neutral alpha-glucosidase AB	0.29588	1	1	21.0052	20.814	0.191223	0.323368	0.271426	29	24	High
1389	IGHG1	P01857;P01857;P01859;P01857;P01859;P01860;P01857;P01859;P01860;P01861;P01857;P01860;P01857;P01860;P01861	P01857;P01859;P01857;P01859;P01860;P01857;P01859;P01861;P01860;P01857;P01860;P01857;P01861;P01860;P01857	IGHG1_HUMAN;IGHG1_HUMAN;IGHG2_HUMAN;IGHG1_HUMAN;IGHG2_HUMAN;IGHG3_HUMAN;IGHG1_HUMAN;IGHG2_HUMAN;IGHG3_HUMAN;IGHG4_HUMAN;IGHG1_HUMAN;IGHG3_HUMAN;IGHG1_HUMAN;IGHG3_HUMAN;IGHG4_HUMAN	Immunoglobulin heavy constant gamma 1;Immunoglobulin heavy constant gamma 1;Immunoglobulin heavy constant gamma 1;Immunoglobulin heavy constant gamma 1;Immunoglobulin heavy constant gamma 1;Immunoglobulin heavy constant gamma 1	0.29588	1	1	23.0437	23.4468	-0.403103	2.89808	1.19029	29	24	High
1445	IGLL5	A0M8Q6;B9A064;B9A064	P0CF74;P0DOY2;B9A064;P0CG04;A0M8Q6;B9A064	IGLC7_HUMAN;IGLL5_HUMAN;IGLL5_HUMAN	Immunoglobulin lambda constant 7;Immunoglobulin lambda-like polypeptide 5	0.29588	1	1	25.1176	25.4052	-0.287565	1.5294	1.18501	29	24	High
2177	PLG	P00747	P00747	PLMN_HUMAN	Plasminogen	0.29588	1	1	19.9727	20.3043	-0.33159	1.33967	1.21504	29	24	High
2612	S100A6	P06703	P06703	S10A6_HUMAN	Protein S100-A6	0.29588	1	1	23.0958	23.3296	-0.233818	1.33314	1.03773	29	24	High
2717	SERPING1	P05155	P05155	IC1_HUMAN	Plasma protease C1 inhibitor	0.29588	1	1	20.682	20.8536	-0.17166	0.420941	0.461475	29	24	High
3124	TSN	Q15631	Q15631	TSN_HUMAN	Translin	0.29588	1	1	22.1146	21.8358	0.278779	1.34729	18.1089	28	24	High
2439	RANBP1	P43487	P43487;Q9C010	RANG_HUMAN	Ran-specific GTPase-activating protein	0.297495	1	1	12.1167	13.2664	-1.14969	76.7188	69.5336	6	5	High
1059	FNTA	P49354	P49354	FNTA_HUMAN	Protein farnesyltransferase/geranylgeranyltransferase type-1 subunit alpha	0.299086	1	1	7.88682	11.6847	-3.79783	76.9389	63.8127	20	11	High
2652	SDCBP	O00560	O00560	SDCB1_HUMAN	Syntenin-1	0.300017	1	1	18.0745	18.0112	0.063266	15.5045	12.9876	28	23	High
2040	PADI2	Q9Y2J8	Q9Y2J8	PADI2_HUMAN	Protein-arginine deiminase type-2	0.300133	1	1	4.81583	2.78793	2.0279	59.0511	38.867	6	5	High
1499	IPO4	Q8TEX9	Q8TEX9	IPO4_HUMAN	Importin-4	0.300133	1	1	4.92625	2.9185	2.00775	61.6881	42.3722	5	7	High
3037	TMED2	Q15363	Q15363	TMED2_HUMAN	Transmembrane emp24 domain-containing protein 2	0.300639	1	1	13.3741	13.9379	-0.563774	63.6404	64.279	22	18	High
2495	RNASEL	Q05823	Q05823	RN5A_HUMAN	2-5A-dependent ribonuclease	0.300752	1	1	8.82044	9.88259	-1.06216	69.072	71.9698	28	22	High
864	EFTUD2	P13639;Q15029;Q15029	P13639;Q15029;Q15029	EF2_HUMAN;U5S1_HUMAN;U5S1_HUMAN	Elongation factor 2;116 kDa U5 small nuclear ribonucleoprotein component	0.301194	1	1	2.02563	3.94381	-1.91818	30.1134	50.7471	7	3	High
2718	SERPINH1	P50454	P50454	SERPH_HUMAN	Serpin H1	0.301194	1	1	4.04343	2.23218	1.81125	51.4098	32.2764	4	6	High
3109	TRAPPC6B	Q86SZ2	Q86SZ2	TPC6B_HUMAN	Trafficking protein particle complex subunit 6B	0.301194	1	1	3.96113	2.18041	1.78072	49.1615	30.8588	4	6	High
2819	SNX1	O60749;Q13596;Q13596	Q13596;O60749;Q13596	SNX1_HUMAN;SNX2_HUMAN;SNX1_HUMAN	Sorting nexin-2;Sorting nexin-1	0.30218	1	1	7.90391	10.7028	-2.79892	77.2772	72.8259	18	11	High
461	CCIN	Q13939	Q13939	CALI_HUMAN	Calicin	0.30304	1	1	14.3242	17.1936	-2.86945	72.9001	36.9412	26	18	High
3137	TTLL12	Q14166	Q14166	TTL12_HUMAN	Tubulin--tyrosine ligase-like protein 12	0.303393	1	1	14.5884	15.2476	-0.659129	44.7815	38.7301	25	20	High
1508	ISG20	Q96AZ6	Q96AZ6	ISG20_HUMAN	Interferon-stimulated gene 20 kDa protein	0.303561	1	1	8.67753	5.88409	2.79343	79.4153	68.3034	10	12	High
596	COPA	P53621	P53621	COPA_HUMAN	Coatomer subunit alpha	0.303666	1	1	14.5024	17.1544	-2.65206	58.4011	22.9801	27	19	High
929	EPB41L1	Q9H4G0;Q9H4G0;Q9Y2J2	Q9H4G0;Q9H4G0;O43491;Q9Y2J2	E41L1_HUMAN;E41L1_HUMAN;E41L3_HUMAN	Band 4.1-like protein 1;Band 4.1-like protein 1	0.304018	1	1	16.6914	17.8503	-1.15893	42.0542	25.0589	27	21	High
1139	GLO1	Q04760	Q04760	LGUL_HUMAN	Lactoylglutathione lyase	0.304018	1	1	17.4745	17.1194	0.355077	29.8793	35.1488	26	22	High
714	DAG1	Q14118	Q14118	DAG1_HUMAN	Dystroglycan 1	0.304115	1	1	17.1557	17.2818	-0.126108	30.0184	23.8387	27	22	High
1847	MX1	P20591	P20591	MX1_HUMAN	Interferon-induced GTP-binding protein Mx1	0.304174	1	1	17.429	18.604	-1.17496	30.0151	13.1179	28	22	High
1846	MVP	Q14764	Q14764	MVP_HUMAN	Major vault protein	0.304213	1	1	19.7723	19.4791	0.293241	0.945351	14.4083	28	24	High
1558	KLK5	Q9Y337	Q9Y337	KLK5_HUMAN	Kallikrein-5	0.304489	1	1	9.21902	6.07174	3.14728	75.7301	73.2432	10	13	High
744	DDX3X	O00571	Q9NQI0;O15523;O00571	DDX3X_HUMAN	ATP-dependent RNA helicase DDX3X	0.304831	1	1	7.29419	9.70908	-2.41489	78.011	79.6177	16	10	High
1942	NMT1	P30419	P30419;O60551	NMT1_HUMAN	Glycylpeptide N-tetradecanoyltransferase 1	0.304831	1	1	8.42156	7.73585	0.685715	74.3474	66.5499	10	9	High
2198	POFUT1	Q9H488	Q9H488	OFUT1_HUMAN	GDP-fucose protein O-fucosyltransferase 1	0.306282	1	1	2.4124	1.01646	1.39594	30.3756	14.4462	4	6	High
1505	IRF9	Q00978	Q00978	IRF9_HUMAN	Interferon regulatory factor 9	0.306285	1	1	5.47057	3.78407	1.6865	62.6051	46.7563	7	8	High
3040	TMED7	Q9Y3B3	Q9Y3B3	TMED7_HUMAN	Transmembrane emp24 domain-containing protein 7	0.307176	1	1	12.3226	12.4006	-0.0779942	65.7512	60.8813	21	17	High
1519	ITIH2	P19823	P19823	ITIH2_HUMAN	Inter-alpha-trypsin inhibitor heavy chain H2	0.30834	1	1	16.3148	18.0581	-1.7433	40.9582	14.102	28	21	High
356	BROX	Q5VW32	Q5VW32	BROX_HUMAN	BRO1 domain-containing protein BROX	0.308427	1	1	18.2675	18.6841	-0.416643	16.6517	13.3628	28	23	High
2022	OSBPL10	Q9BXB5	Q9BXB5	OSB10_HUMAN	Oxysterol-binding protein-related protein 10	0.308508	1	1	3.15031	1.5399	1.61041	39.4004	21.3094	9	6	High
3159	U2AF2	P26368	P26368	U2AF2_HUMAN	Splicing factor U2AF 65 kDa subunit	0.308508	1	1	3.38761	1.67616	1.71145	45.634	25.244	3	5	High
1331	HSD17B10	Q99714	Q99714	HCD2_HUMAN	3-hydroxyacyl-CoA dehydrogenase type-2	0.309545	1	1	8.13965	11.5165	-3.37682	82.1776	72.6686	19	11	High
1259	HEATR1	Q9H583	Q9H583	HEAT1_HUMAN	HEAT repeat-containing protein 1	0.309545	1	1	10.5172	9.44591	1.07124	83.7395	75.8111	16	14	High
1736	MAPK14	O15264;P45984;Q15759;Q16539;Q16539	Q15759;O15264;P45984;P53779;P45983;P53778;Q16539;Q16539	MK09_HUMAN;MK11_HUMAN;MK13_HUMAN;MK14_HUMAN;MK14_HUMAN	Mitogen-activated protein kinase 13;Mitogen-activated protein kinase 14	0.309906	1	1	7.83441	5.3619	2.47251	75.9496	66.3746	9	11	High
1507	ISG15	P05161	P05161	ISG15_HUMAN	Ubiquitin-like protein ISG15	0.309958	1	1	9.99319	13.3236	-3.33039	89.1227	70.6342	21	13	High
2187	PLXNB2	O15031	O15031	PLXB2_HUMAN	Plexin-B2	0.310276	1	1	11.5453	11.5512	-0.00595906	57.7154	62.5744	12	7	High
63	ADD1	P35611	P35611	ADDA_HUMAN	Alpha-adducin	0.31086	1	1	6.16122	4.46207	1.69915	66.2599	54.2245	8	9	High
1394	IGHV1-18	A0A0C4DH31;A0A0C4DH31;P23083	A0A0C4DH31;P0DP01;A0A0C4DH29;P01743;A0A075B7D0;A0A0J9YW62;A0A0J9YVY3;P23083;A0A0C4DH33;A0A087WYE8;A0A0C4DH31	HV118_HUMAN;HV102_HUMAN;HV118_HUMAN	Immunoglobulin heavy variable 1-18;Immunoglobulin heavy variable 1-18	0.311055	1	1	9.13118	12.1414	-3.0102	103.269	95.447	18	11	High
759	DGKA	P23743	P23743	DGKA_HUMAN	Diacylglycerol kinase alpha	0.311527	1	1	13.3733	16.0273	-2.65397	62.6384	31.062	26	18	High
848	ECHS1	P30084	P30084	ECHM_HUMAN	Enoyl-CoA hydratase, mitochondrial	0.3117	1	1	9.00873	14.0475	-5.03875	84.7904	53.6312	23	12	High
371	C1QB	P02746	P02746	C1QB_HUMAN	Complement C1q subcomponent subunit B	0.3117	1	1	10.344	12.9406	-2.59651	80.535	66.475	21	14	High
1712	MACROD1	Q9BQ69	Q9BQ69	MACD1_HUMAN	ADP-ribose glycohydrolase MACROD1	0.311737	1	1	7.99294	5.96922	2.02372	79.1884	70.2202	10	11	High
736	DDB1	Q16531	Q16531	DDB1_HUMAN	DNA damage-binding protein 1	0.311879	1	1	14.824	15.5889	-0.764906	46.3294	40.5592	25	20	High
2753	SHTN1	A0MZ66	A0MZ66	SHOT1_HUMAN	Shootin-1	0.312153	1	1	14.4987	17.1128	-2.61409	58.795	23.0586	27	19	High
139	ALPL	P05186	P05186	PPBT_HUMAN	Alkaline phosphatase, tissue-nonspecific isozyme	0.312153	1	1	16.237	15.723	0.514048	39.9819	41.9832	25	21	High
1214	GSTK1	Q9Y2Q3	Q9Y2Q3	GSTK1_HUMAN	Glutathione S-transferase kappa 1	0.312217	1	1	8.43042	10.9911	-2.56073	74.8323	67.2745	19	12	High
314	B3GNT7	Q8NFL0	Q8NFL0	B3GN7_HUMAN	UDP-GlcNAc:betaGal beta-1,3-N-acetylglucosaminyltransferase 7	0.312309	1	1	7.25937	10.603	-3.3436	77.3279	71.9191	18	10	High
1179	GOT1	P17174	P17174	AATC_HUMAN	Aspartate aminotransferase, cytoplasmic	0.3127	1	1	18.7719	18.979	-0.207106	0.742483	0.258009	29	24	High
1521	ITIH4	Q14624	Q14624	ITIH4_HUMAN	Inter-alpha-trypsin inhibitor heavy chain H4	0.3127	1	1	18.529	18.8827	-0.353634	1.82081	1.75782	29	24	High
3162	UBA1	P22314	P22314	UBA1_HUMAN	Ubiquitin-like modifier-activating enzyme 1	0.3127	1	1	20.4793	20.691	-0.211744	0.855212	1.39285	29	24	High
1462	IGLV3-25	A0A075B6K0;A0A075B6K2;A0A075B6K4;A0A075B6K5;P01715;P01717;P01718;P80748;A0A075B6K0;P01717;P01718;A0A075B6K4;P01717;P01717;P01717;P01718	P01718;A0A075B6K5;P01715;P01717;A0A075B6K2;P80748;A0A075B6K0;A0A075B6K4;P01718;P01717;A0A075B6K0;P01717;A0A075B6K4;P01717;P01718;P01717	LV301_HUMAN;LV310_HUMAN;LV312_HUMAN;LV316_HUMAN;LV321_HUMAN;LV325_HUMAN;LV327_HUMAN;LV39_HUMAN;LV316_HUMAN;LV325_HUMAN;LV327_HUMAN;LV310_HUMAN;LV325_HUMAN;LV325_HUMAN;LV325_HUMAN;LV327_HUMAN	Immunoglobulin lambda variable 3-16;Immunoglobulin lambda variable 3-16;Immunoglobulin lambda variable 3-10;Immunoglobulin lambda variable 3-25;Immunoglobulin lambda variable 3-25	0.3127	1	1	19.0622	20.0685	-1.00625	17.84	1.05878	29	23	High
2186	PLTP	P55058	P55058	PLTP_HUMAN	Phospholipid transfer protein	0.3127	1	1	22.6326	22.4997	0.132945	1.39379	0.936657	20	17	High
2560	RPS14	P62263	P62263	RS14_HUMAN	40S ribosomal protein S14	0.3127	1	1	19.7937	19.5001	0.293631	1.16866	14.4875	18	14	High
2080	PDCD6IP	Q8WUM4	Q8WUM4	PDC6I_HUMAN	Programmed cell death 6-interacting protein	0.3127	1	1	20.2939	20.4059	-0.111947	0.268132	0.505469	13	8	High
2360	PTP4A2	Q12974;Q12974;Q93096	Q12974;Q93096;Q12974	TP4A2_HUMAN;TP4A1_HUMAN;TP4A2_HUMAN	Protein tyrosine phosphatase type IVA 2;Protein tyrosine phosphatase type IVA 2	0.313046	1	1	7.97825	6.15175	1.8265	80.0061	64.5519	28	24	High
1811	MPP7	Q5T2T1	Q5T2T1	MPP7_HUMAN	MAGUK p55 subfamily member 7	0.313598	1	1	3.97035	2.17453	1.79582	49.4999	30.7021	4	6	High
3280	WDR77	Q9BQA1	Q9BQA1	MEP50_HUMAN	Methylosome protein 50	0.313598	1	1	3.60128	1.99027	1.61101	40.7205	25.7161	4	6	High
825	DSG2	Q14126	Q14126	DSG2_HUMAN	Desmoglein-2	0.31429	1	1	6.5076	8.96595	-2.45835	73.8804	78.1409	15	9	High
2658	SDHB	P21912	P21912	SDHB_HUMAN	Succinate dehydrogenase [ubiquinone] iron-sulfur subunit, mitochondrial	0.314526	1	1	7.27543	4.75621	2.51922	77.6543	61.7393	8	10	High
2768	SLC25A24	Q6NUK1	Q6NUK1	SCMC1_HUMAN	Calcium-binding mitochondrial carrier protein SCaMC-1	0.314631	1	1	8.09461	12.432	-4.33734	81.1829	61.5224	21	11	High
953	ERP29	P30040	P30040	ERP29_HUMAN	Endoplasmic reticulum resident protein 29	0.314631	1	1	8.99115	12.3948	-3.40366	85.0819	71.8154	20	12	High
13	ABCB6	Q9NP58	Q9NP58	ABCB6_HUMAN	ATP-binding cassette sub-family B member 6	0.315816	1	1	16.505	13.5071	2.99788	75.4012	100.211	19	19	High
3017	TIAL1	P31483;Q01085;Q01085	Q01085;P31483;Q01085	TIA1_HUMAN;TIAR_HUMAN;TIAR_HUMAN	Cytotoxic granule associated RNA binding protein TIA1;Nucleolysin TIAR	0.316311	1	1	5.24641	3.24351	2.0029	57.6641	41.8555	6	8	High
237	ARL3	P36405	P36405	ARL3_HUMAN	ADP-ribosylation factor-like protein 3	0.31666	1	1	14.9161	18.2151	-3.29894	62.1942	12.7202	28	19	High
375	C1R	P00736;P00736;Q9NZP8	P00736;Q9NZP8;P00736	C1R_HUMAN;C1RL_HUMAN;C1R_HUMAN	Complement C1r subcomponent;Complement C1r subcomponent	0.31666	1	1	14.9208	15.5773	-0.65651	33.7688	29.4745	26	21	High
889	EIF3K	Q9UBQ5	Q9UBQ5	EIF3K_HUMAN	Eukaryotic translation initiation factor 3 subunit K	0.316806	1	1	8.72336	12.4925	-3.76911	79.5929	61.8548	21	12	High
262	ASPH	Q12797	Q12797	ASPH_HUMAN	Aspartyl/asparaginyl beta-hydroxylase	0.318756	1	1	9.51895	12.6772	-3.15824	80.77	63.8779	21	13	High
2545	RPL5	P46777	P46777	RL5_HUMAN	60S ribosomal protein L5	0.319727	1	1	13.9568	16.108	-2.1512	68.5215	43.3981	29	24	High
3174	UBE2M	P61081	P61081	UBC12_HUMAN	NEDD8-conjugating enzyme Ubc12	0.320521	1	1	13.8116	17.1498	-3.33822	66.8674	23.2464	27	18	High
3147	TUFM	P49411	P49411	EFTU_HUMAN	Elongation factor Tu, mitochondrial	0.320795	1	1	15.0038	16.4738	-1.47	48.4069	32.8348	26	20	High
3289	XPO1	O14980	O14980	XPO1_HUMAN	Exportin-1	0.321242	1	1	10.8274	14.1407	-3.31331	73.6963	43.6655	24	15	High
141	AMBP	P02760	P02760	AMBP_HUMAN	Protein AMBP	0.321244	1	1	17.1889	17.7397	-0.550793	29.0947	24.978	27	22	High
1180	GOT2	P00505	P00505	AATM_HUMAN	Aspartate aminotransferase, mitochondrial	0.321244	1	1	16.2115	16.8065	-0.594997	26.045	22.0621	27	22	High
1790	MINPP1	Q9UNW1	Q9UNW1	MINP1_HUMAN	Multiple inositol polyphosphate phosphatase 1	0.321303	1	1	17.6507	15.7196	1.93107	0.235857	29.8519	26	24	High
118	ALB	P02768	P02768	ALBU_HUMAN	Albumin	0.321342	1	1	28.2199	28.6111	-0.391167	2.13503	1.18058	29	24	High
2695	SERPINA3	P01011	P01011	AACT_HUMAN	Alpha-1-antichymotrypsin	0.321342	1	1	22.1554	22.3404	-0.185007	0.756849	0.658951	29	24	High
3300	YWHAB	P27348;P31946;P27348;P31946;P31947;P61981;P62258;P63104;Q04917;P27348;P31946;P61981;Q04917;P27348;P31946;P63104;P31946;P31946;P61981	P31946;P27348;P63104;P31947;P31946;Q04917;P27348;P61981;P62258;P31946;Q04917;P27348;P61981;P63104;P31946;P27348;P31946;P31946;P61981	1433B_HUMAN;1433T_HUMAN;1433B_HUMAN;1433E_HUMAN;1433F_HUMAN;1433G_HUMAN;1433S_HUMAN;1433T_HUMAN;1433Z_HUMAN;1433B_HUMAN;1433F_HUMAN;1433G_HUMAN;1433T_HUMAN;1433B_HUMAN;1433T_HUMAN;1433Z_HUMAN;1433B_HUMAN;1433B_HUMAN;1433G_HUMAN	14-3-3 protein theta;14-3-3 protein theta;14-3-3 protein theta;14-3-3 protein theta;14-3-3 protein beta/alpha;14-3-3 protein beta/alpha	0.321342	1	1	22.42	22.6005	-0.180582	0.67482	1.44083	29	24	High
634	CRIP2	P52943	P52943	CRIP2_HUMAN	Cysteine-rich protein 2	0.321342	1	1	19.1729	18.8739	0.299015	2.27844	14.2216	28	24	High
2502	RNH1	P13489	P13489	RINI_HUMAN	Ribonuclease inhibitor	0.321342	1	1	20.5891	20.7513	-0.16219	0.648932	1.12711	28	24	High
1938	NME3	Q13232	Q13232	NDK3_HUMAN	Nucleoside diphosphate kinase 3	0.321342	1	1	19.0306	18.8771	0.153434	0.282796	0.317514	17	10	High
2584	RPS6KB1	P23443	P23443;Q9UBS0	KS6B1_HUMAN	Ribosomal protein S6 kinase beta-1	0.321893	1	1	2.59606	1.15324	1.44282	35.1957	18.6506	27	21	High
822	DSC2	Q02487	Q02487	DSC2_HUMAN	Desmocollin-2	0.323593	1	1	9.01673	11.1007	-2.08395	72.1718	68.0367	19	13	High
1262	HECTD3	Q5T447	Q5T447	HECD3_HUMAN	E3 ubiquitin-protein ligase HECTD3	0.323779	1	1	6.23797	8.65822	-2.42026	67.836	72.7121	15	9	High
2346	PTGDS	P41222	P41222	PTGDS_HUMAN	Prostaglandin-H2 D-isomerase	0.324106	1	1	14.8338	15.775	-0.941243	61.4797	54.1786	24	18	High
434	CARS1	P49589	P49589	SYCC_HUMAN	Cysteine--tRNA ligase, cytoplasmic	0.324958	1	1	13.0341	11.3055	1.72855	73.3046	81.127	18	17	High
862	EFHD2	Q96C19	Q96C19	EFHD2_HUMAN	EF-hand domain-containing protein D2	0.325711	1	1	18.1729	18.7495	-0.576559	17.2419	13.6917	28	23	High
775	DLAT	P10515	P10515	ODP2_HUMAN	Dihydrolipoyllysine-residue acetyltransferase component of pyruvate dehydrogenase complex, mitochondrial	0.326555	1	1	4.26703	6.47483	-2.2078	57.2364	71.3356	11	6	High
67	ADGRV1	Q8WXG9	Q8WXG9	AGRV1_HUMAN	Adhesion G-protein coupled receptor V1	0.326563	1	1	13.682	14.6874	-1.00544	81.0527	59.9151	23	17	High
1073	FUS	P35637;P35637;Q92804	P35637;Q92804;P35637	FUS_HUMAN;FUS_HUMAN;RBP56_HUMAN	RNA-binding protein FUS;RNA-binding protein FUS	0.328467	1	1	6.0067	10.0817	-4.075	75.3749	74.8302	17	8	High
441	CASP7	P55210	P55210	CASP7_HUMAN	Caspase-7	0.328524	1	1	13.4988	15.5673	-2.06844	64.0166	40.7533	25	18	High
2708	SERPINB6	P35237;P35237;P50452	P35237;P35237;P50452	SPB6_HUMAN;SPB6_HUMAN;SPB8_HUMAN	Serpin B6;Serpin B6	0.328965	1	1	13.6008	16.3563	-2.75546	64.9279	32.334	26	18	High
97	AHSA1	O95433	O95433	AHSA1_HUMAN	Activator of 90 kDa heat shock protein ATPase homolog 1	0.328965	1	1	13.5871	14.9236	-1.33647	51.0246	37.092	25	19	High
2044	PAICS	P22234	P22234	PUR6_HUMAN	Bifunctional phosphoribosylaminoimidazole carboxylase/phosphoribosylaminoimidazole succinocarboxamide synthetase	0.330099	1	1	16.9444	18.1047	-1.16031	28.0886	12.4008	21	16	High
945	ERFL	A0A1W2PQ73	A0A1W2PQ73	ERFL_HUMAN	ETS domain-containing transcription factor ERF-like	0.330138	1	1	20.5617	21.7315	-1.16981	21.3209	1.10846	29	23	High
1671	LMO7	Q8WWI1	Q8WWI1	LMO7_HUMAN	LIM domain only protein 7	0.330138	1	1	18.1175	17.7952	0.322299	0.965258	12.0495	28	24	High
1953	NPEPPS	P55786	A6NEC2;P55786	PSA_HUMAN	Puromycin-sensitive aminopeptidase	0.330138	1	1	19.396	19.6732	-0.277167	0.811304	0.39384	23	16	High
2523	RPL21	P46778	P46778	RL21_HUMAN	60S ribosomal protein L21	0.330309	1	1	9.03758	11.613	-2.57546	72.7538	63.1324	29	24	High
1076	G3BP1	Q13283;Q13283;Q9UN86	Q13283;Q9UN86;Q13283	G3BP1_HUMAN;G3BP1_HUMAN;G3BP2_HUMAN	Ras GTPase-activating protein-binding protein 1;Ras GTPase-activating protein-binding protein 1	0.330309	1	1	8.1043	12.939	-4.83472	81.4555	55.5339	22	11	High
1358	HYDIN	Q4G0P3	Q4G0P3	HYDIN_HUMAN	Hydrocephalus-inducing protein homolog	0.330309	1	1	11.0774	11.3783	-0.300912	77.2459	83.0105	18	15	High
570	CNN3	Q15417;Q15417;Q99439	Q15417;Q15417;Q99439	CNN3_HUMAN;CNN2_HUMAN;CNN3_HUMAN	Calponin-3;Calponin-3	0.332597	1	1	8.0269	6.53488	1.49202	79.5845	72.4604	11	11	High
3061	TMX1	Q9H3N1	Q9H3N1	TMX1_HUMAN	Thioredoxin-related transmembrane protein 1	0.332834	1	1	4.38563	7.54497	-3.15935	60.375	72.7831	13	6	High
1198	GRB2	P62993	P62993	GRB2_HUMAN	Growth factor receptor-bound protein 2	0.332981	1	1	13.8723	14.7774	-0.9051	53.4913	47.4633	24	19	High
2891	SSH3	Q8TE77	Q8TE77	SSH3_HUMAN	Protein phosphatase Slingshot homolog 3	0.334585	1	1	17.4928	18.0963	-0.603459	15.2015	12.3734	28	23	High
462	CCL21	O00585	O00585	CCL21_HUMAN	C-C motif chemokine 21	0.335544	1	1	4.57918	2.77984	1.79934	53.5342	38.7784	5	7	High
2691	SERBP1	Q8NC51	Q8NC51	PAIRB_HUMAN	Plasminogen activator inhibitor 1 RNA-binding protein	0.336288	1	1	12.088	15.4475	-3.35958	77.2686	40.5347	25	16	High
1931	NIPSNAP1	O75323;Q9BPW8;Q9BPW8	O75323;Q9BPW8;Q9BPW8	NIPS1_HUMAN;NIPS2_HUMAN;NIPS1_HUMAN	Protein NipSnap homolog 2;Protein NipSnap homolog 1	0.336559	1	1	3.31707	1.70051	1.61657	43.9102	26.0254	12	8	High
2723	SF1	Q15637	Q15637	SF01_HUMAN	Splicing factor 1	0.336559	1	1	3.4112	1.7235	1.6877	46.3096	26.7076	3	5	High
1945	NOL12	Q9UGY1	Q9UGY1	NOL12_HUMAN	Nucleolar protein 12	0.336911	1	1	13.5802	13.5017	0.0784874	80.099	86.703	13	9	High
193	APOB	P04114	P04114	APOB_HUMAN	Apolipoprotein B-100	0.337477	1	1	13.697	15.9464	-2.24944	66.2669	42.6221	25	18	High
2570	RPS23	P62266	P62266	RS23_HUMAN	40S ribosomal protein S23	0.337477	1	1	13.5468	15.7076	-2.16078	64.9929	41.4692	6	10	High
217	ARFIP1	P53367	P53367	ARFP1_HUMAN	Arfaptin-1	0.337892	1	1	2.80308	5.0609	-2.25781	41.0391	59.0386	9	4	High
3285	WNK2	Q9H4A3;Q9Y3S1;Q9Y3S1	Q9BYP7;Q9Y3S1;Q9H4A3;Q9Y3S1	WNK1_HUMAN;WNK2_HUMAN;WNK2_HUMAN	Serine/threonine-protein kinase WNK1;Serine/threonine-protein kinase WNK2	0.338136	1	1	7.04781	8.67837	-1.63056	72.6651	73.3946	15	10	High
806	DNPEP	Q9ULA0	Q9ULA0	DNPEP_HUMAN	Aspartyl aminopeptidase	0.338543	1	1	15.0768	17.8326	-2.75581	63.0195	24.6576	27	19	High
451	CCDC13	Q8IYE1	Q8IYE1	CCD13_HUMAN	Coiled-coil domain-containing protein 13	0.338543	1	1	15.1131	16.3089	-1.19583	48.8537	34.4002	26	20	High
1294	HMGB3	O15347;O15347;P26583	O15347;O15347;P26583	HMGB3_HUMAN;HMGB2_HUMAN;HMGB3_HUMAN	High mobility group protein B3;High mobility group protein B3	0.338703	1	1	11.3895	8.7194	2.67013	81.8472	84.9445	14	15	High
3286	XDH	P47989;P47989;Q06278	P47989;P47989;Q06278	XDH_HUMAN;AOXA_HUMAN;XDH_HUMAN	Xanthine dehydrogenase/oxidase;Xanthine dehydrogenase/oxidase	0.338894	1	1	17.6147	17.5546	0.0600726	29.9879	37.6003	26	22	High
1205	GSDMD	P57764	P57764	GSDMD_HUMAN	Gasdermin-D	0.33905	1	1	18.7229	19.8089	-1.08605	33.6593	14.9844	28	22	High
679	CTSH	P09668	P09668	CATH_HUMAN	Pro-cathepsin H	0.339079	1	1	20.5641	19.1509	1.41319	1.49935	29.029	27	24	High
1385	IGHA1	P01876;P01876;P01877	P01876;P01876;P01877	IGHA1_HUMAN;IGHA1_HUMAN;IGHA2_HUMAN	Immunoglobulin heavy constant alpha 1;Immunoglobulin heavy constant alpha 1	0.339089	1	1	29.919	30.651	-0.732027	6.52929	1.34528	29	24	High
2611	S100A4	P26447	P26447	S10A4_HUMAN	Protein S100-A4	0.339089	1	1	25.334	25.6245	-0.290555	4.03657	2.92732	29	24	High
3273	WDR1	O75083	O75083	WDR1_HUMAN	WD repeat-containing protein 1	0.339089	1	1	21.232	20.7957	0.436238	0.666023	16.1333	28	24	High
3075	TOMM20	Q15388	Q15388	TOM20_HUMAN	Mitochondrial import receptor subunit TOM20 homolog	0.339277	1	1	5.90733	4.10565	1.80168	73.173	55.1437	7	8	High
372	C1QBP	Q07021	Q07021	C1QBP_HUMAN	Complement component 1 Q subcomponent-binding protein, mitochondrial	0.339399	1	1	2.06517	3.87132	-1.80614	31.2462	48.9129	7	3	High
2950	SYK	P43405;P43405;Q8NFD2	P43405;P43405;Q8NFD2;P43403	KSYK_HUMAN;ANKK1_HUMAN;KSYK_HUMAN	Tyrosine-protein kinase SYK;Tyrosine-protein kinase SYK	0.34022	1	1	9.84444	8.08047	1.76397	72.562	72.6073	14	14	High
656	CSNK2B	P67870	P67870	CSK2B_HUMAN	Casein kinase II subunit beta	0.341489	1	1	11.0174	12.2313	-1.21389	63.807	59.3376	21	16	High
1996	NXN	Q6DKJ4	Q6DKJ4	NXN_HUMAN	Nucleoredoxin	0.342686	1	1	10.6428	13.4212	-2.77837	71.1823	48.982	21	18	High
104	AK1	P00568	P00568	KAD1_HUMAN	Adenylate kinase isoenzyme 1	0.343525	1	1	16.9962	18.9271	-1.93087	44.1634	13.4911	28	21	High
3055	TMPO	P42166	P42166	LAP2A_HUMAN	Lamina-associated polypeptide 2, isoform alpha	0.344311	1	1	8.10098	11.9024	-3.8014	81.2974	66.4543	20	11	High
270	ATG5	Q9H1Y0	Q9H1Y0	ATG5_HUMAN	Autophagy protein 5	0.344505	1	1	4.0937	2.69931	1.39439	52.528	36.2383	5	6	High
1546	KIF1C	O43896;O43896;O60333	O43896;O43896;Q12756;O60333	KIF1C_HUMAN;KIF1B_HUMAN;KIF1C_HUMAN	Kinesin-like protein KIF1C;Kinesin-like protein KIF1C	0.344505	1	1	4.11161	2.62966	1.48196	53.0452	34.5056	5	6	High
2993	TENT4B	Q8NDF8	Q8NDF8	PAPD5_HUMAN	Terminal nucleotidyltransferase 4B	0.347859	1	1	15.6205	12.2314	3.38904	86.3886	110.633	17	18	High
1819	MRPL9	Q9BYD2	Q9BYD2	RM09_HUMAN	39S ribosomal protein L9, mitochondrial	0.347985	1	1	8.02331	6.89522	1.12809	67.5039	60.9683	13	12	High
1518	ITIH1	P19827	P19827	ITIH1_HUMAN	Inter-alpha-trypsin inhibitor heavy chain H1	0.347999	1	1	15.2802	19.0883	-3.8081	64.8705	1.11564	29	19	High
2943	SULT2B1	O00204	O00204	ST2B1_HUMAN	Sulfotransferase 2B1	0.347999	1	1	15.6132	18.2793	-2.66614	51.4485	12.6064	28	20	High
600	COPG1	Q9UBF2;Q9Y678;Q9Y678	Q9Y678;Q9UBF2;Q9Y678	COPG1_HUMAN;COPG2_HUMAN;COPG1_HUMAN	Coatomer subunit gamma-2;Coatomer subunit gamma-1	0.347999	1	1	16.9459	16.7299	0.215967	27.7283	33.6586	26	22	High
2131	PHPT1	Q9NRX4	Q9NRX4	PHP14_HUMAN	14 kDa phosphohistidine phosphatase	0.348097	1	1	16.423	17.0014	-0.578402	26.6633	22.5374	23	18	High
509	CFB	P00751	P00751	CFAB_HUMAN	Complement factor B	0.348194	1	1	21.4431	21.5767	-0.133619	0.688952	0.473262	29	24	High
706	CYCS	P99999	P99999	CYC_HUMAN	Cytochrome c	0.348194	1	1	19.8303	20.1599	-0.329566	2.34328	1.11943	29	24	High
1579	KRT2	O95678;P02538;P04259;P04264;P05787;P12035;P13647;P35908;Q01546;Q5XKE5;Q7Z794;O95678;P02538;P04259;P04264;P05787;P12035;P13647;P35908;Q01546;Q7Z794;O95678;P02538;P04259;P05787;P08729;P12035;P13647;P19013;P35908;Q01546;Q3SY84;Q5XKE5;Q7Z794;Q9NSB2;O95678;P02538;P04259;P12035;P13647;P35908;Q01546;O95678;P02538;P04259;P13647;P35908;Q01546;O95678;P02538;P04259;P13647;P35908;Q01546;Q8N1N4;O95678;P02538;…	P12035;Q5XKE5;P04259;P05787;Q7Z794;P04264;P13647;O95678;P02538;P48668;Q01546;P35908;P12035;P04259;P05787;Q7Z794;P04264;P13647;O95678;P02538;P48668;Q01546;P35908;P12035;Q86Y46;P19013;Q5XKE5;P04259;P05787;P08729;Q3SY84;Q7Z794;P13647;Q14CN4;O95678;P02538;Q7RTS7;P48668;Q9NSB2;Q01546;P35908;P12035;Q5XKE5;P04259;P13647;O95678;P02538;P48668;Q01546;P35908;Q86Y46;P04259;P13647;P12036;O95678;P02538;Q7RTS7;…	K22E_HUMAN;K22O_HUMAN;K2C1B_HUMAN;K2C1_HUMAN;K2C3_HUMAN;K2C5_HUMAN;K2C6A_HUMAN;K2C6B_HUMAN;K2C75_HUMAN;K2C79_HUMAN;K2C8_HUMAN;K22E_HUMAN;K22O_HUMAN;K2C1B_HUMAN;K2C1_HUMAN;K2C3_HUMAN;K2C5_HUMAN;K2C6A_HUMAN;K2C6B_HUMAN;K2C75_HUMAN;K2C8_HUMAN;K22E_HUMAN;K22O_HUMAN;K2C1B_HUMAN;K2C3_HUMAN;K2C4_HUMAN;K2C5_HUMAN;K2C6A_HUMAN;K2C6B_HUMAN;K2C71_HUMAN;K2C75_HUMAN;K2C79_HUMAN;K2C7_HUMAN;K2C8_HUMAN;KRT84_HUMA…	Keratin, type II cytoskeletal 75;Keratin, type II cytoskeletal 75;Keratin, type II cytoskeletal 75;Keratin, type II cytoskeletal 75;Keratin, type II cytoskeletal 75;Keratin, type II cytoskeletal 75;Keratin, type II cytoskeletal 75;Keratin, type II cytoskeletal 6A;Keratin, type II cytoskeletal 6A;Keratin, type II cytoskeletal 1;Keratin, type II cytoskeletal 1;Keratin, type II cytoskeletal 3;Kerati…	0.348194	1	1	22.6458	22.6713	-0.0255392	1.24335	0.946882	29	24	High
1605	KRT78	O43790;O95678;P02538;P04259;P05787;P08670;P08729;P12035;P13647;P78385;P78386;Q01546;Q14533;Q5XKE5;Q8N1N4;Q9NSB2;O43790;O95678;P02538;P04259;P05787;P08670;P08729;P12035;P13647;P78385;P78386;Q01546;Q14533;Q8N1N4;Q9NSB2;O43790;O95678;P02538;P04259;P05787;P08670;P08729;P12035;P13647;P78386;Q01546;Q8N1N4;Q9NSB2;O95678;P02538;P04259;P13647;P35908;Q01546;Q8N1N4;P12035;P19013;Q3SY84;Q8N1N4;Q8N1N4	P12035;P78386;Q5XKE5;P04259;P05787;P08729;O43790;P14136;P13647;Q14533;O95678;P02538;P08670;P78385;P48668;Q9NSB2;Q01546;Q8N1N4;P12035;P78386;Q5XKE5;P04259;P05787;P08729;O43790;P14136;P13647;Q14533;O95678;P02538;P08670;P78385;P48668;Q9NSB2;Q01546;Q8N1N4;P12035;P78386;Q5XKE5;P04259;P05787;P08729;O43790;P14136;P13647;Q14533;O95678;P02538;P08670;P78385;P48668;Q9NSB2;Q01546;Q8N1N4;Q86Y46;P04259;P13647;…	K22O_HUMAN;K2C3_HUMAN;K2C5_HUMAN;K2C6A_HUMAN;K2C6B_HUMAN;K2C75_HUMAN;K2C78_HUMAN;K2C79_HUMAN;K2C7_HUMAN;K2C8_HUMAN;KRT81_HUMAN;KRT83_HUMAN;KRT84_HUMAN;KRT85_HUMAN;KRT86_HUMAN;VIME_HUMAN;K22O_HUMAN;K2C3_HUMAN;K2C5_HUMAN;K2C6A_HUMAN;K2C6B_HUMAN;K2C75_HUMAN;K2C78_HUMAN;K2C7_HUMAN;K2C8_HUMAN;KRT81_HUMAN;KRT83_HUMAN;KRT84_HUMAN;KRT85_HUMAN;KRT86_HUMAN;VIME_HUMAN;K22O_HUMAN;K2C3_HUMAN;K2C5_HUMAN;K2C6A_…	Keratin, type II cuticular Hb6;Keratin, type II cuticular Hb6;Keratin, type II cuticular Hb6;Keratin, type II cytoskeletal 75;Keratin, type II cytoskeletal 3;Keratin, type II cytoskeletal 78	0.348194	1	1	19.1624	19.4121	-0.249618	0.920507	0.555643	29	24	High
264	ASS1	P00966	P00966	ASSY_HUMAN	Argininosuccinate synthase	0.348194	1	1	22.5715	22.1974	0.374077	1.07741	18.3777	28	24	High
442	CAST	P20810	P20810	ICAL_HUMAN	Calpastatin	0.348194	1	1	18.8598	18.481	0.3788	1.43606	13.6661	28	24	High
2524	RPL22	P35268	P35268	RL22_HUMAN	60S ribosomal protein L22	0.348194	1	1	18.6071	18.8973	-0.290208	1.53109	1.02073	27	20	High
3240						0.348194	1	1	19.5464	19.7843	-0.237917	0.430362	0.806504	17	17	High
3222	USP9X	Q93008	O00507;Q93008	USP9X_HUMAN	Probable ubiquitin carboxyl-terminal hydrolase FAF-X	0.349402	1	1	10.7206	12.37	-1.6494	72.2425	60.7782	21	15	High
791	DNAJB4	Q9UDY4	Q9UDY4	DNJB4_HUMAN	DnaJ homolog subfamily B member 4	0.349867	1	1	4.0261	6.9956	-2.96949	64.3694	83.2171	11	5	High
847	ECHDC1	Q9NTX5	Q9NTX5	ECHD1_HUMAN	Ethylmalonyl-CoA decarboxylase	0.350011	1	1	11.5115	16.1362	-4.62471	83.2527	31.8768	26	15	High
2225	PPP1CC	P36873;P36873;P62136;P36873;P62136;P62140	P36873;P36873;P62136;P36873;P62136;P62140	PP1G_HUMAN;PP1A_HUMAN;PP1G_HUMAN;PP1A_HUMAN;PP1B_HUMAN;PP1G_HUMAN	Serine/threonine-protein phosphatase PP1-gamma catalytic subunit;Serine/threonine-protein phosphatase PP1-gamma catalytic subunit;Serine/threonine-protein phosphatase PP1-gamma catalytic subunit	0.350763	1	1	5.38975	3.79408	1.59567	60.8595	46.9999	10	7	High
2405						0.350841	1	1	3.52644	5.25165	-1.72521	49.3932	64.113	27	20	High
2143	PIP4K2A	P48426;P48426;P78356	P48426;P48426;P78356	PI42A_HUMAN;PI42A_HUMAN;PI42B_HUMAN	Phosphatidylinositol 5-phosphate 4-kinase type-2 alpha;Phosphatidylinositol 5-phosphate 4-kinase type-2 alpha	0.351182	1	1	3.65413	1.89617	1.75795	53.166	32.3077	25	16	High
623	CPM	P14384	P14384	CBPM_HUMAN	Carboxypeptidase M	0.351182	1	1	3.17677	1.7415	1.43527	40.2694	27.6658	3	5	High
260	ASL	P04424	P04424	ARLY_HUMAN	Argininosuccinate lyase	0.351197	1	1	14.0397	14.9409	-0.901251	55.1304	48.7275	24	19	High
2379	PYM1	Q9BRP8	Q9BRP8	PYM1_HUMAN	Partner of Y14 and mago	0.351958	1	1	11.385	13.148	-1.763	68.4055	57.4066	27	20	High
322	BAG1	Q99933	Q99933	BAG1_HUMAN	BAG family molecular chaperone regulator 1	0.352707	1	1	16.1332	17.9895	-1.85628	39.6382	12.338	28	21	High
146	ANGPTL2	Q9UKU9	Q9UKU9	ANGL2_HUMAN	Angiopoietin-related protein 2	0.352919	1	1	8.3029	5.83089	2.47201	72.8723	67.7002	10	12	High
3170	UBE2I	P63279	P63279	UBC9_HUMAN	SUMO-conjugating enzyme UBC9	0.353353	1	1	6.06582	9.5785	-3.51268	77.073	78.0385	16	8	High
2603	RWDD4	Q6NW29	Q6NW29	RWDD4_HUMAN	RWD domain-containing protein 4	0.353837	1	1	6.35582	4.64544	1.71038	70.4344	58.7073	28	24	High
2663	SEC22B	O75396	O75396	SC22B_HUMAN	Vesicle-trafficking protein SEC22b	0.35546	1	1	11.7916	14.311	-2.51937	87.7153	68.051	22	15	High
2323	PSMC6	P62333	P62333	PRS10_HUMAN	26S proteasome regulatory subunit 10B	0.357259	1	1	16.3192	18.9542	-2.63499	56.7466	13.8208	27	20	High
2332	PSMD4	P55036	P55036	PSMD4_HUMAN	26S proteasome non-ATPase regulatory subunit 4	0.357414	1	1	16.3238	17.4433	-1.11944	27.0996	11.7291	22	15	High
2715	SERPINF1	P36955	P36955	PEDF_HUMAN	Pigment epithelium-derived factor	0.357453	1	1	19.5119	19.6456	-0.133703	0.415012	0.397063	29	24	High
471	CCT8	P50990	P50990	TCPQ_HUMAN	T-complex protein 1 subunit theta	0.357453	1	1	20.2526	19.9418	0.31079	0.846345	14.8512	28	24	High
3153	TXNDC17	Q9BRA2	Q9BRA2	TXD17_HUMAN	Thioredoxin domain-containing protein 17	0.357453	1	1	18.9034	18.5556	0.347876	0.886231	13.012	28	24	High
2308	PSMB1	P20618	P20618	PSB1_HUMAN	Proteasome subunit beta type-1	0.357453	1	1	19.8269	20.1185	-0.291635	0.92947	0.329574	28	23	High
2578	RPS3A	P61247	P61247	RS3A_HUMAN	40S ribosomal protein S3a	0.357453	1	1	18.8275	18.5465	0.280981	1.59108	13.302	20	15	High
3024	TJP1	Q07157;Q07157;Q9UDY2	Q07157;Q9UDY2;Q07157	ZO1_HUMAN;ZO1_HUMAN;ZO2_HUMAN	Tight junction protein ZO-1;Tight junction protein ZO-1	0.358838	1	1	11.194	13.1284	-1.93441	79.1824	68.4923	21	15	High
1860	MYO1D	O94832	O94832	MYO1D_HUMAN	Unconventional myosin-Id	0.359688	1	1	7.13465	10.2813	-3.14669	74.9441	67.2738	18	10	High
30	ACAP2	Q15057	Q15057	ACAP2_HUMAN	Arf-GAP with coiled-coil, ANK repeat and PH domain-containing protein 2	0.359688	1	1	9.80298	8.02745	1.77553	71.8307	71.6244	14	14	High
701	CYB5R2	Q6BCY4	Q6BCY4	NB5R2_HUMAN	NADH-cytochrome b5 reductase 2	0.359688	1	1	9.66079	7.87527	1.78552	70.1978	69.0249	14	14	High
3125	TSNAX	Q99598	Q99598	TSNAX_HUMAN	Translin-associated protein X	0.360537	1	1	12.6537	15.9646	-3.3109	69.8118	31.0324	26	17	High
2234	PPP2R2A	P63151	P63151	2ABA_HUMAN	Serine/threonine-protein phosphatase 2A 55 kDa regulatory subunit B alpha isoform	0.360537	1	1	12.6918	16.019	-3.32715	69.6209	31.1029	8	11	High
2589	RRAS2	P62070	P62070	RRAS2_HUMAN	Ras-related protein R-Ras2	0.360587	1	1	4.60795	2.74247	1.86549	53.9321	37.6103	20	17	High
925	ENOSF1	Q7L5Y1	Q7L5Y1	ENOF1_HUMAN	Mitochondrial enolase superfamily member 1	0.360587	1	1	4.66929	2.77472	1.89456	55.3039	38.4363	5	7	High
548	CLDN4	O14493	O14493	CLD4_HUMAN	Claudin-4	0.361085	1	1	11.6864	8.62941	3.05695	59.4558	72.7954	15	17	High
1236	HABP2	Q14520	Q14520	HABP2_HUMAN	Hyaluronan-binding protein 2	0.36132	1	1	6.81833	4.40027	2.41806	81.1104	63.1404	7	9	High
1937	NME2	P15531;P22392;P22392	P15531;O60361;P22392;O60361;P22392	NDKA_HUMAN;NDKB_HUMAN;NDKB_HUMAN	Nucleoside diphosphate kinase A;Nucleoside diphosphate kinase B	0.36213	1	1	19.1983	19.8063	-0.608027	18.2573	14.8247	29	24	High
280	ATP2A3	P16615;Q93084;Q93084	Q93084;P16615;Q93084	AT2A2_HUMAN;AT2A3_HUMAN;AT2A3_HUMAN	Sarcoplasmic/endoplasmic reticulum calcium ATPase 2;Sarcoplasmic/endoplasmic reticulum calcium ATPase 3	0.362493	1	1	5.54346	3.9384	1.60506	64.4876	50.6174	7	8	High
340	BIN1	O00499;O00499;Q9UBW5	O00499;O00499;Q9UBW5;P49418	BIN1_HUMAN;BIN1_HUMAN;BIN2_HUMAN	Myc box-dependent-interacting protein 1;Myc box-dependent-interacting protein 1	0.362493	1	1	5.55548	3.93776	1.61772	64.6422	50.6512	7	8	High
432	CARM1	Q86X55	Q86X55	CARM1_HUMAN	Histone-arginine methyltransferase CARM1	0.362493	1	1	5.48958	3.9046	1.58498	63.0975	49.7614	7	8	High
1122	GDF5	P43026	P43026	GDF5_HUMAN	Growth/differentiation factor 5	0.362863	1	1	5.5789	3.50453	2.07437	65.2115	48.9843	6	8	High
1831	MTDH	Q86UE4	Q86UE4	LYRIC_HUMAN	Protein LYRIC	0.362863	1	1	5.57824	3.48367	2.09457	65.3666	48.2816	6	8	High
2212	PPIH	O43447	O43447	PPIH_HUMAN	Peptidyl-prolyl cis-trans isomerase H	0.365143	1	1	6.53606	4.74192	1.79415	74.4794	61.2045	23	16	High
794	DNAJC10	Q8IXB1	Q8IXB1	DJC10_HUMAN	DnaJ homolog subfamily C member 10	0.365176	1	1	14.4544	10.7492	3.70517	73.2144	97.6413	16	18	High
813	DPP7	Q9UHL4	Q9UHL4	DPP2_HUMAN	Dipeptidyl peptidase 2	0.365265	1	1	15.4437	14.5402	0.90343	50.4119	57.6071	23	20	High
636	CRISPLD1	Q9H336	Q9H336	CRLD1_HUMAN	Cysteine-rich secretory protein LCCL domain-containing 1	0.365834	1	1	10.938	8.95566	1.98239	75.4458	78.0768	15	15	High
1876	NAIP	Q13075	Q13075	BIRC1_HUMAN	Baculoviral IAP repeat-containing protein 1	0.366523	1	1	2.03537	3.73371	-1.69834	30.2937	45.5631	7	3	High
1005	FASN	P49327	P49327	FAS_HUMAN	Fatty acid synthase	0.366527	1	1	16.0794	15.2695	0.809851	24.9713	38.8477	25	22	High
867	EGLN3	Q9H6Z9	Q9H6Z9	EGLN3_HUMAN	Prolyl hydroxylase EGLN3	0.366768	1	1	17.3624	17.486	-0.123672	30.3014	24.568	27	22	High
1420	IGHV3OR16-13	A0A075B7E8	A0A075B7E8	A0A075B7E8_HUMAN	Immunoglobulin heavy variable 3/OR16-13 (non-functional) (Fragment)	0.366826	1	1	17.5484	17.4857	0.0626924	15.6887	25.2539	27	23	High
983	FABP5	Q01469	Q01469	FABP5_HUMAN	Fatty acid-binding protein 5	0.366865	1	1	22.9005	22.9924	-0.0918683	0.759703	0.803585	29	24	High
1528	JCHAIN	P01591	P01591	IGJ_HUMAN	Immunoglobulin J chain	0.366865	1	1	25.5576	26.0389	-0.481374	3.51918	1.40875	29	24	High
1839	MUC5AC	P98088;P98088;Q9HC84	P98088;P98088;Q02817;Q9HC84	MUC5A_HUMAN;MUC5A_HUMAN;MUC5B_HUMAN	Mucin-5AC;Mucin-5AC	0.366865	1	1	23.661	23.8178	-0.1568	1.30976	2.22238	29	24	High
2962	TAGLN2	P37802	P37802	TAGL2_HUMAN	Transgelin-2	0.366865	1	1	21.2997	21.4563	-0.156662	0.726847	1.12927	29	24	High
1341	HSPA4	P34932;P34932;Q92598	P34932;P34932;Q92598	HSP74_HUMAN;HS105_HUMAN;HSP74_HUMAN	Heat shock 70 kDa protein 4;Heat shock 70 kDa protein 4	0.366865	1	1	18.7581	18.4735	0.284589	1.01156	12.867	28	24	High
1634	LAP3	P28838	P28838	AMPL_HUMAN	Cytosol aminopeptidase	0.366865	1	1	20.8759	20.5878	0.28812	1.28227	16.0909	28	24	High
2627	SARS1	P49591	P49591	SYSC_HUMAN	Serine--tRNA ligase, cytoplasmic	0.366865	1	1	18.5078	18.3065	0.201294	1.21096	12.8819	28	24	High
3083	TP53I3	Q53FA7	Q53FA7	QORX_HUMAN	Quinone oxidoreductase PIG3	0.366865	1	1	19.323	19.0263	0.296622	0.958935	13.7681	28	24	High
2142	PIP	P12273	P12273	PIP_HUMAN	Prolactin-inducible protein	0.366865	1	1	29.4737	29.7317	-0.257984	1.45634	1.84773	3	5	High
2953	SYPL1	Q16563	Q16563	SYPL1_HUMAN	Synaptophysin-like protein 1	0.366901	1	1	10.3852	13.0451	-2.65995	82.3548	71.0273	21	14	High
1352	HSPH1	O95757;Q92598;P34932;Q92598;Q92598	O95757;Q92598;P34932;Q92598;Q92598	HS105_HUMAN;HS74L_HUMAN;HS105_HUMAN;HSP74_HUMAN;HS105_HUMAN	Heat shock 70 kDa protein 4L;Heat shock 70 kDa protein 4;Heat shock protein 105 kDa	0.367879	1	1	7.43727	10.0081	-2.57086	68.4918	63.6464	18	11	High
2839	SORT1	Q99523	Q99523	SORT_HUMAN	Sortilin	0.367955	1	1	8.69165	5.53255	3.1591	79.3453	70.8527	9	12	High
2376	PYCR3	Q53H96	Q53H96	P5CR3_HUMAN	Pyrroline-5-carboxylate reductase 3	0.368173	1	1	5.92247	4.74589	1.17658	61.1318	51.9087	28	24	High
855	EEF1E1	O43324	O43324	MCA3_HUMAN	Eukaryotic translation elongation factor 1 epsilon-1	0.368449	1	1	3.43869	5.61693	-2.17824	47.0756	62.2337	10	5	High
2699	SERPINA7	P05543	P05543	THBG_HUMAN	Thyroxine-binding globulin	0.368449	1	1	3.59018	5.76148	-2.17129	51.1554	65.6287	10	5	High
1218	GSTT1	P30711	P30711	GSTT1_HUMAN	Glutathione S-transferase theta-1	0.36968	1	1	11.2249	8.11101	3.11389	79.1503	84.0603	13	15	High
2191	PMVK	Q15126	Q15126	PMVK_HUMAN	Phosphomevalonate kinase	0.369787	1	1	10.5184	14.1475	-3.62909	82.7062	54.5695	26	19	High
1009	FBLN2	P98095	P98095	FBLN2_HUMAN	Fibulin-2	0.370504	1	1	4.68763	6.64393	-1.9563	55.8488	64.8959	12	7	High
2789	SMAD2	Q15796	Q15796	SMAD2_HUMAN	Mothers against decapentaplegic homolog 2	0.370849	1	1	4.26008	2.7551	1.50498	56.8784	37.8917	5	6	High
1470	IGLV5-48	A0A075B6I7;A0A075B6I7;A0A087WSX0;A0A0G2JS06	A0A075B6I7;A0A0G2JS06;A0A087WSX0;A0A075B6I7	LV548_HUMAN;LV539_HUMAN;LV545_HUMAN;LV548_HUMAN	Probable non-functional immunoglobulin lambda variable 5-48;Probable non-functional immunoglobulin lambda variable 5-48	0.372212	1	1	5.24806	7.79072	-2.54266	70.2654	77.9921	13	7	High
1844	MVD	P53602	P53602	MVD1_HUMAN	Diphosphomevalonate decarboxylase	0.372212	1	1	7.34667	5.81622	1.53045	79.3588	66.9673	10	10	High
1909	NDUFB9	Q9Y6M9	Q9Y6M9	NDUB9_HUMAN	NADH dehydrogenase [ubiquinone] 1 beta subcomplex subunit 9	0.372212	1	1	7.3182	5.91478	1.40342	78.5116	69.0795	10	5	High
422	CAPN7	Q9Y6W3	Q9Y6W3	CAN7_HUMAN	Calpain-7	0.372463	1	1	7.31501	9.79578	-2.48078	78.7034	81.9069	16	10	High
2878	SRPRB	Q9Y5M8	Q9Y5M8	SRPRB_HUMAN	Signal recognition particle receptor subunit beta	0.373007	1	1	3.44118	5.93865	-2.49747	47.0411	59.9893	11	5	High
871	EIF1AX	P47813	O14602;P47813	IF1AX_HUMAN	Eukaryotic translation initiation factor 1A, X-chromosomal	0.373007	1	1	5.96069	4.67041	1.29028	74.3273	59.4303	8	8	High
2796	SMC1A	Q14683	Q14683	SMC1A_HUMAN	Structural maintenance of chromosomes protein 1A	0.373007	1	1	5.64386	4.29053	1.35333	66.767	50.3324	8	8	High
503	CENPE	Q02224	Q02224	CENPE_HUMAN	Centromere-associated protein E	0.373537	1	1	3.00025	4.95885	-1.95861	46.9848	66.9312	8	4	High
1383	IGFBP6	P24592	P24592	IBP6_HUMAN	Insulin-like growth factor-binding protein 6	0.373537	1	1	4.8196	2.93557	1.88402	59.0993	42.9366	5	7	High
1328	HRG	P04196	P04196	HRG_HUMAN	Histidine-rich glycoprotein	0.373661	1	1	12.5046	15.9917	-3.48709	82.7102	43.791	25	16	High
2553	RPN1	P04843	P04843	RPN1_HUMAN	Dolichyl-diphosphooligosaccharide--protein glycosyltransferase subunit 1	0.373661	1	1	12.8767	16.5802	-3.7035	87.593	46.0518	21	18	High
1375	IFIT1	P09914	P09914	IFIT1_HUMAN	Interferon-induced protein with tetratricopeptide repeats 1	0.374837	1	1	13.3267	15.1117	-1.78504	62.5152	38.48	25	18	High
2380	QARS1	P07814;P47897;P47897	P07814;P47897;P47897	SYEP_HUMAN;SYQ_HUMAN;SYQ_HUMAN	Bifunctional glutamate/proline--tRNA ligase;Glutamine--tRNA ligase	0.376093	1	1	15.4494	17.2411	-1.79165	50.2736	23.4564	26	20	High
2853	SPINT1	O43278	O43278	SPIT1_HUMAN	Kunitz-type protease inhibitor 1	0.376093	1	1	16.3285	15.6635	0.66504	26.2342	40.9469	25	22	High
1308	HNRNPD	Q14103;Q14103;Q99729	Q14103;Q14103;Q99729	HNRPD_HUMAN;HNRPD_HUMAN;ROAA_HUMAN	Heterogeneous nuclear ribonucleoprotein D0;Heterogeneous nuclear ribonucleoprotein D0	0.37643	1	1	19.569	19.7416	-0.172663	1.68485	1.40547	29	24	High
1447	IGLV1-47	A0A075B6J9;P01700;P01703;P01706;P01709;P01700	P01699;P01709;A0A075B6J9;P01703;P01700;P01706;P01700	LV140_HUMAN;LV147_HUMAN;LV208_HUMAN;LV211_HUMAN;LV218_HUMAN;LV147_HUMAN	Immunoglobulin lambda variable 2-18;Immunoglobulin lambda variable 1-47	0.37643	1	1	22.9868	23.2056	-0.218867	1.87332	2.06631	29	24	High
1590	KRT4	O95678;P02538;P04259;P05787;P08729;P12035;P13647;P19013;P35908;Q01546;Q3SY84;Q5XKE5;Q7Z794;Q9NSB2;P02538;P04259;P19013;P35908;Q01546;P05787;P08729;P19013;Q6KB66;P08729;P19013;P12035;P19013;P12035;P19013;Q3SY84;P12035;P19013;Q3SY84;Q8N1N4;P13647;P19013;P19013;P19013;Q3SY84	P12035;Q86Y46;P19013;Q5XKE5;P04259;P05787;P08729;Q3SY84;Q7Z794;P13647;Q14CN4;O95678;P02538;Q7RTS7;P48668;Q9NSB2;Q01546;P35908;P19013;P04259;P02538;P48668;Q01546;P35908;P19013;P05787;P08729;Q6KB66;P14136;P19013;P08729;P12035;P19013;P12035;Q86Y46;P19013;Q3SY84;Q7RTS7;P12035;Q86Y46;P19013;Q3SY84;Q7RTS7;Q8N1N4;P19013;P13647;P19013;Q86Y46;P19013;Q3SY84	K22E_HUMAN;K22O_HUMAN;K2C1B_HUMAN;K2C3_HUMAN;K2C4_HUMAN;K2C5_HUMAN;K2C6A_HUMAN;K2C6B_HUMAN;K2C71_HUMAN;K2C75_HUMAN;K2C79_HUMAN;K2C7_HUMAN;K2C8_HUMAN;KRT84_HUMAN;K22E_HUMAN;K22O_HUMAN;K2C4_HUMAN;K2C6A_HUMAN;K2C6B_HUMAN;K2C4_HUMAN;K2C7_HUMAN;K2C80_HUMAN;K2C8_HUMAN;K2C4_HUMAN;K2C7_HUMAN;K2C3_HUMAN;K2C4_HUMAN;K2C3_HUMAN;K2C4_HUMAN;K2C71_HUMAN;K2C3_HUMAN;K2C4_HUMAN;K2C71_HUMAN;K2C78_HUMAN;K2C4_HUMAN;K…	Keratin, type II cytoskeletal 75;Keratin, type II cytoskeletal 6A;Keratin, type II cytoskeletal 8;Keratin, type II cytoskeletal 7;Keratin, type II cytoskeletal 3;Keratin, type II cytoskeletal 3;Keratin, type II cytoskeletal 3;Keratin, type II cytoskeletal 5;Keratin, type II cytoskeletal 4;Keratin, type II cytoskeletal 4	0.37643	1	1	24.1814	24.3539	-0.172471	0.905878	2.51463	29	24	High
989	FAM114A1	Q8IWE2	Q8IWE2	NXP20_HUMAN	Protein NOXP20	0.376661	1	1	9.9704	12.4362	-2.46582	74.3045	61.2049	21	14	High
82	AFM	P43652	P43652	AFAM_HUMAN	Afamin	0.37968	1	1	12.8456	16.0987	-3.25311	71.5529	31.7262	26	17	High
2915	STK24	Q9P289;Q9Y6E0;Q9Y6E0	Q9Y6E0;Q9P289;Q9Y6E0	STK24_HUMAN;STK26_HUMAN;STK24_HUMAN	Serine/threonine-protein kinase 26;Serine/threonine-protein kinase 24	0.380462	1	1	14.7123	16.7545	-2.04217	59.9202	33.6552	26	19	High
2199	POLR2H	P52434	P52434	RPAB3_HUMAN	DNA-directed RNA polymerases I, II, and III subunit RPABC3	0.380578	1	1	3.82674	2.17582	1.65092	45.9891	30.6488	19	13	High
1981	NUDCD3	Q8IVD9	Q8IVD9	NUDC3_HUMAN	NudC domain-containing protein 3	0.380578	1	1	1.95305	3.67264	-1.71958	27.8692	43.9994	7	5	High
2698	SERPINA6	P08185	P08185	CBG_HUMAN	Corticosteroid-binding globulin	0.380717	1	1	11.8332	13.5775	-1.74433	73.6307	61.2953	22	16	High
211	ARF5	P18085;P84085;P84085	P61204;P84085;P18085;P84077;P84085	ARF4_HUMAN;ARF5_HUMAN;ARF5_HUMAN	ADP-ribosylation factor 4;ADP-ribosylation factor 5	0.380934	1	1	15.869	16.1186	-0.249615	37.9926	31.395	26	21	High
3115	TRIM29	Q14134	Q14134	TRI29_HUMAN	Tripartite motif-containing protein 29	0.381174	1	1	17.5106	16.7472	0.763313	14.895	34.0438	26	23	High
2965	TAP1	Q03518	Q03518	TAP1_HUMAN	Antigen peptide transporter 1	0.381292	1	1	4.96199	3.29106	1.67093	62.8434	43.2775	6	7	High
1713	MACROH2A1	O75367;O75367;Q9P0M6	O75367;O75367;Q9P0M6	H2AY_HUMAN;H2AW_HUMAN;H2AY_HUMAN	Core histone macro-H2A.1;Core histone macro-H2A.1	0.381601	1	1	10.0725	13.8598	-3.7873	90.2734	64.0446	22	13	High
642	CRTAC1	Q9NQ79	Q9NQ79	CRAC1_HUMAN	Cartilage acidic protein 1	0.381735	1	1	4.86129	6.83494	-1.97365	60.0897	69.5499	12	7	High
295	ATP6AP2	O75787	O75787	RENR_HUMAN	Renin receptor	0.382634	1	1	14.5387	14.5415	-0.00287479	74.3328	70.3419	22	18	High
3199	UFM1	P61960	P61960	UFM1_HUMAN	Ubiquitin-fold modifier 1	0.382634	1	1	13.7374	12.4699	1.26752	52.2428	61.6551	21	19	High
2139	PIK3C3	Q8NEB9	Q8NEB9	PK3C3_HUMAN	Phosphatidylinositol 3-kinase catalytic subunit type 3	0.383037	1	1	10.1675	12.024	-1.85642	108.089	106.473	14	10	High
840	DYNC1LI1	Q9Y6G9	Q9Y6G9	DC1L1_HUMAN	Cytoplasmic dynein 1 light intermediate chain 1	0.383304	1	1	6.81489	5.39601	1.41888	68.2932	57.4929	10	10	High
2342	PSTPIP2	Q9H939	Q9H939	PPIP2_HUMAN	Proline-serine-threonine phosphatase-interacting protein 2	0.383311	1	1	0	0.475659	-0.475659	0	6.56129	27	21	High
2491	RNASE2	P10153	P10153	RNAS2_HUMAN	Non-secretory ribonuclease	0.383311	1	1	0	0.621311	-0.621311	0	11.1948	15	13	High
370	C1QA	P02745	P02745	C1QA_HUMAN	Complement C1q subcomponent subunit A	0.383392	1	1	12.1449	15.4075	-3.26266	78.0628	40.9074	25	16	High
1405	IGHV3-16	A0A0C4DH30	A0A0C4DH30	HV316_HUMAN	Probable non-functional immunoglobulin heavy variable 3-16	0.383392	1	1	14.0095	14.9756	-0.966059	69.0061	61.5849	23	18	High
3193	UCHL3	P15374	P15374	UCHL3_HUMAN	Ubiquitin carboxyl-terminal hydrolase isozyme L3	0.384321	1	1	7.60282	5.71195	1.89087	71.6587	64.3056	10	11	High
135	ALDOC	P04075;P09972;P09972	P04075;P05062;P09972;P09972	ALDOA_HUMAN;ALDOC_HUMAN;ALDOC_HUMAN	Fructose-bisphosphate aldolase A;Fructose-bisphosphate aldolase C	0.384477	1	1	4.19482	2.66809	1.52673	55.213	35.7477	5	6	High
2825	SNX20	Q7Z614	Q7Z614	SNX20_HUMAN	Sorting nexin-20	0.384924	1	1	4.60729	6.45608	-1.84879	66.4775	82.2006	10	6	High
1581	KRT24	O76013;P02533;P05783;P08727;P08779;P13645;P13646;P19012;Q04695;Q14525;Q14532;Q15323;Q2M2I5;Q92764;P13645;P13646;P19012;Q2M2I5;P13645;P13646;P19012;Q2M2I5;Q7Z3Y8;P13645;P13646;Q2M2I5;Q2M2I5	P19012;O76015;Q04695;Q92764;Q7Z3Y7;P05783;Q14525;P08779;Q2M2I5;O76014;P08727;Q15323;P02533;Q14532;P13645;P13646;O76013;P19012;Q7Z3Y7;Q2M2I5;Q7Z3Y8;P13645;P13646;P19012;Q7Z3Y7;Q2M2I5;Q7Z3Y8;P13645;P13646;Q2M2I5;P13645;P13646;Q2M2I5	K1C10_HUMAN;K1C13_HUMAN;K1C14_HUMAN;K1C15_HUMAN;K1C16_HUMAN;K1C17_HUMAN;K1C18_HUMAN;K1C19_HUMAN;K1C24_HUMAN;K1H1_HUMAN;K1H2_HUMAN;KRT35_HUMAN;KRT36_HUMAN;KT33B_HUMAN;K1C10_HUMAN;K1C13_HUMAN;K1C15_HUMAN;K1C24_HUMAN;K1C10_HUMAN;K1C13_HUMAN;K1C15_HUMAN;K1C24_HUMAN;K1C27_HUMAN;K1C10_HUMAN;K1C13_HUMAN;K1C24_HUMAN;K1C24_HUMAN	Keratin, type I cuticular Ha6;Keratin, type I cytoskeletal 10;Keratin, type I cytoskeletal 10;Keratin, type I cytoskeletal 10;Keratin, type I cytoskeletal 24	0.384924	1	1	6.09491	4.0068	2.08811	64.9413	52.7835	7	9	High
3165	UBA5	Q9GZZ9	Q9GZZ9	UBA5_HUMAN	Ubiquitin-like modifier-activating enzyme 5	0.385611	1	1	14.8407	16.1475	-1.30682	46.4757	31.3514	26	20	High
478	CD46	P15529	P15529	MCP_HUMAN	Membrane cofactor protein	0.385611	1	1	15.8754	15.9616	-0.0862482	38.4424	42.6646	25	21	High
961	ETFB	P38117	P38117	ETFB_HUMAN	Electron transfer flavoprotein subunit beta	0.385934	1	1	8.85461	10.0271	-1.17248	70.5895	73.8957	17	13	High
88	AGR2	O95994;O95994;Q8TD06	O95994;Q8TD06;O95994	AGR2_HUMAN;AGR2_HUMAN;AGR3_HUMAN	Anterior gradient protein 2 homolog;Anterior gradient protein 2 homolog	0.386148	1	1	22.1701	22.4851	-0.314999	4.01711	3.11864	29	24	High
157	ANXA1	P04083	P04083	ANXA1_HUMAN	Annexin A1	0.386148	1	1	25.5112	25.6568	-0.145662	1.60133	1.69535	29	24	High
365	BZW1	Q7L1Q6	Q7L1Q6	5MP2_HUMAN	eIF5-mimic protein 2	0.386148	1	1	18.7709	19.0164	-0.245523	1.08418	0.523786	29	24	High
1455	IGLV2-8	A0A075B6J9;P01700;P01703;P01706;P01709;P01706;P01709;P01709	P01699;P01709;A0A075B6J9;P01703;P01700;P01706;P01709;P01706;P01709	LV140_HUMAN;LV147_HUMAN;LV208_HUMAN;LV211_HUMAN;LV218_HUMAN;LV208_HUMAN;LV211_HUMAN;LV208_HUMAN	Immunoglobulin lambda variable 2-18;Immunoglobulin lambda variable 2-11;Immunoglobulin lambda variable 2-8	0.386148	1	1	21.1233	21.4136	-0.290359	1.37451	1.4351	29	24	High
2307	PSMA7	O14818	O14818	PSA7_HUMAN	Proteasome subunit alpha type-7	0.386148	1	1	20.3413	20.6008	-0.259536	0.7951	0.277225	29	24	High
531	CHMP4B	Q96CF2;Q9H444;Q9H444	Q9H444;Q96CF2;Q9H444	CHM4B_HUMAN;CHM4C_HUMAN;CHM4B_HUMAN	Charged multivesicular body protein 4c;Charged multivesicular body protein 4b	0.386148	1	1	19.8556	20.8466	-0.991014	19.6701	1.79848	29	23	High
812	DPP4	P27487	P27487	DPP4_HUMAN	Dipeptidyl peptidase 4	0.386148	1	1	20.0876	19.1463	0.941223	2.27775	15.1948	28	24	High
1174	GOLM1	Q8NBJ4	Q8NBJ4	GOLM1_HUMAN	Golgi membrane protein 1	0.386148	1	1	20.3041	19.9482	0.35593	0.881419	15.4001	28	24	High
3169	UBE2D3	P61077	P62837;P61077	UB2D3_HUMAN	Ubiquitin-conjugating enzyme E2 D3	0.38658	1	1	14.482	11.3395	3.14251	73.2932	94.2242	17	18	High
1020	FCHO2	Q0JRZ9	Q0JRZ9	FCHO2_HUMAN	F-BAR domain only protein 2	0.386679	1	1	5.4171	3.82752	1.58958	61.4631	47.791	7	8	High
3130	TST	Q16762	Q16762	THTR_HUMAN	Thiosulfate sulfurtransferase	0.387759	1	1	2.84124	4.97194	-2.13071	42.163	57.131	9	4	High
2784	SLIT3	O75094	O75094	SLIT3_HUMAN	Slit homolog 3 protein	0.388098	1	1	12.8818	11.7911	1.09073	71.8136	76.2649	19	17	High
2801	SMR3A	Q99954	Q99954	SMR3A_HUMAN	Submaxillary gland androgen-regulated protein 3A	0.389182	1	1	8.29258	10.4094	-2.11686	100.811	105.7	15	10	High
279	ATP2A2	P16615;P16615;Q93084	P16615;Q93084;P16615	AT2A2_HUMAN;AT2A2_HUMAN;AT2A3_HUMAN	Sarcoplasmic/endoplasmic reticulum calcium ATPase 2;Sarcoplasmic/endoplasmic reticulum calcium ATPase 2	0.390615	1	1	11.4878	14.4541	-2.96627	83.2716	56.7886	23	15	High
2604	S100A10	P60903	P60903	S10AA_HUMAN	Protein S100-A10	0.390729	1	1	15.9472	16.6055	-0.658228	39.1785	34.1438	26	21	High
1706	LYPLA1	O75608	O75608	LYPA1_HUMAN	Acyl-protein thioesterase 1	0.391054	1	1	18.8766	19.2738	-0.397232	16.7622	15.2546	28	23	High
1994	NUP93	Q8N1F7	Q8N1F7	NUP93_HUMAN	Nuclear pore complex protein Nup93	0.39114	1	1	6.2775	5.00767	1.26983	68.6707	57.9224	10	6	High
729	DCTN5	Q9BTE1	Q9BTE1	DCTN5_HUMAN	Dynactin subunit 5	0.39114	1	1	6.47971	5.24378	1.23593	73.1428	63.3639	9	9	High
2713	SERPIND1	P05546	P05546	HEP2_HUMAN	Heparin cofactor 2	0.392522	1	1	11.9023	14.8195	-2.91716	74.9945	48.0972	24	16	High
1317	HNRNPR	O43390;O43390;O60506	O43390;O60506;O43390	HNRPR_HUMAN;HNRPQ_HUMAN;HNRPR_HUMAN	Heterogeneous nuclear ribonucleoprotein R;Heterogeneous nuclear ribonucleoprotein R	0.393173	1	1	4.98938	7.042	-2.05262	63.2435	72.8957	12	7	High
385	C6	P13671	P13671	CO6_HUMAN	Complement component C6	0.393677	1	1	7.89912	11.5957	-3.6966	77.3777	63.3565	20	11	High
184	APCS	P02743	P02743	SAMP_HUMAN	Serum amyloid P-component	0.393912	1	1	12.2676	14.9204	-2.65287	65.9269	37.8028	25	17	High
2916	STK26	Q9P289;Q9P289;Q9Y6E0	Q9P289;Q9Y6E0;Q9P289	STK26_HUMAN;STK24_HUMAN;STK26_HUMAN	Serine/threonine-protein kinase 26;Serine/threonine-protein kinase 26	0.393912	1	1	13.6925	13.6238	0.0686514	52.3617	50.4246	23	19	High
112	AKR1C3	P42330;P42330;P52895;Q04828;P42330;Q04828	P42330;P42330;Q04828;P52895;P42330;Q04828	AK1C3_HUMAN;AK1C1_HUMAN;AK1C2_HUMAN;AK1C3_HUMAN;AK1C1_HUMAN;AK1C3_HUMAN	Aldo-keto reductase family 1 member C3;Aldo-keto reductase family 1 member C3;Aldo-keto reductase family 1 member C3	0.394294	1	1	4.79685	3.33732	1.45953	58.6849	44.3139	6	7	High
601	COPG2	Q9UBF2;Q9UBF2;Q9Y678	Q9UBF2;Q9Y678;Q9UBF2	COPG2_HUMAN;COPG1_HUMAN;COPG2_HUMAN	Coatomer subunit gamma-2;Coatomer subunit gamma-2	0.394378	1	1	4.01419	5.99033	-1.97614	50.5391	60.987	11	6	High
2548	RPL7A	P62424	P62424	RL7A_HUMAN	60S ribosomal protein L7a	0.39445	1	1	10.0352	14.8931	-4.85789	89.2857	48.7737	26	18	High
2099	PELO	Q9BRX2	Q9BRX2	PELO_HUMAN	Protein pelota homolog	0.39496	1	1	1.92	3.45617	-1.53617	26.9512	39.0457	28	23	High
3077	TOMM70	O94826	O94826	TOM70_HUMAN	Mitochondrial import receptor subunit TOM70	0.39496	1	1	4.07089	2.40192	1.66897	52.3195	37.4226	4	6	High
1048	FLNA	O75369;P21333;P21333	Q14315;O75369;P21333;P21333	FLNA_HUMAN;FLNB_HUMAN;FLNA_HUMAN	Filamin-B;Filamin-A	0.395827	1	1	16.1532	17.2702	-1.11699	40.2584	23.7959	27	21	High
2463	RBX1	P62877	P62877	RBX1_HUMAN	E3 ubiquitin-protein ligase RBX1	0.395827	1	1	15.519	16.7827	-1.26364	36.6858	21.9686	10	7	High
2759	SKIV2L	Q15477	Q15477	SKIV2_HUMAN	Helicase SKI2W	0.395863	1	1	7.42077	5.99543	1.42534	68.1334	61.0875	11	11	High
3288	XPNPEP1	O00462;Q9NQW7;Q9NQW7	O00462;Q9NQW7;Q9NQW7	MANBA_HUMAN;XPP1_HUMAN;XPP1_HUMAN	Beta-mannosidase;Xaa-Pro aminopeptidase 1	0.395979	1	1	17.4645	18.6192	-1.15478	29.6988	13.1333	28	22	High
979	F2	P00734	P00734	THRB_HUMAN	Prothrombin	0.395979	1	1	17.7778	17.5233	0.254478	15.3496	24.6846	27	23	High
481	CD59	P13987	P13987	CD59_HUMAN	CD59 glycoprotein	0.396017	1	1	20.2705	20.1171	0.153347	0.70758	0.586905	29	24	High
514	CFI	P05156	P05156	CFAI_HUMAN	Complement factor I	0.396017	1	1	18.504	18.6264	-0.122471	0.54606	0.524555	29	24	High
3234	VCP	P55072	P55072	TERA_HUMAN	Transitional endoplasmic reticulum ATPase	0.396017	1	1	20.4098	20.4969	-0.0870431	0.891198	1.03075	29	24	High
900	EIF4H	Q15056	Q15056	IF4H_HUMAN	Eukaryotic translation initiation factor 4H	0.396017	1	1	19.6982	19.3503	0.347804	1.41513	14.7099	28	24	High
3202	UGP2	Q16851	Q16851	UGPA_HUMAN	UTP--glucose-1-phosphate uridylyltransferase	0.396017	1	1	20.0025	19.6657	0.33685	1.20073	14.5562	28	24	High
846	ECH1	Q13011	Q13011	ECH1_HUMAN	Delta(3,5)-Delta(2,4)-dienoyl-CoA isomerase, mitochondrial	0.396233	1	1	7.30909	11.5856	-4.27654	78.3216	62.9157	20	10	High
927	ENSA	O43768;O43768;P56211	O43768;O43768;P56211	ENSA_HUMAN;ARP19_HUMAN;ENSA_HUMAN	Alpha-endosulfine;Alpha-endosulfine	0.396233	1	1	9.06749	11.2493	-2.18177	86.3359	80.4764	18	12	High
404	CALML3	P27482	P27482	CALL3_HUMAN	Calmodulin-like protein 3	0.397072	1	1	4.28469	6.11055	-1.82585	57.8617	73.7348	10	6	High
1553	KLHL14	Q9P2G3	Q9P2G3	KLH14_HUMAN	Kelch-like protein 14	0.397116	1	1	1.96798	3.38975	-1.42177	28.4039	45.95	6	3	High
711	CYTH2	Q99418	Q15438;Q99418	CYH2_HUMAN	Cytohesin-2	0.397116	1	1	3.35915	2.12456	1.23459	44.776	29.2545	4	5	High
1333	HSD17B12	Q53GQ0	Q53GQ0	DHB12_HUMAN	Very-long-chain 3-oxoacyl-CoA reductase	0.398408	1	1	4.39228	2.89029	1.50199	60.4611	41.8766	5	6	High
2830	SNX8	Q9Y5X2	Q9Y5X2	SNX8_HUMAN	Sorting nexin-8	0.398408	1	1	4.02454	2.61021	1.41433	50.7482	34.0489	5	6	High
2236	PPP2R5A	Q15172	Q15172	2A5A_HUMAN	Serine/threonine-protein phosphatase 2A 56 kDa regulatory subunit alpha isoform	0.398408	1	1	4.29486	2.73545	1.55941	57.9851	37.6092	4	6	High
86	AGFG2	O95081	O95081	AGFG2_HUMAN	Arf-GAP domain and FG repeat-containing protein 2	0.399132	1	1	5.19656	3.73422	1.46234	56.7258	45.4725	7	8	High
2815	SNRPF	P62306	P62306	RUXF_HUMAN	Small nuclear ribonucleoprotein F	0.399132	1	1	5.46712	3.87391	1.59321	62.5322	48.9184	7	8	High
2518	RPL15	P61313	P61313	RL15_HUMAN	60S ribosomal protein L15	0.400668	1	1	10.5831	14.856	-4.27294	83.9974	47.9681	26	22	High
2252	PRDX3	P30048	P30048	PRDX3_HUMAN	Thioredoxin-dependent peroxide reductase, mitochondrial	0.400675	1	1	7.28246	10.6339	-3.35147	77.6281	72.0091	24	23	High
2097	PEBP4	Q96S96	Q96S96	PEBP4_HUMAN	Phosphatidylethanolamine-binding protein 4	0.400999	1	1	20.4966	21.0953	-0.598704	20.8912	18.004	8	7	High
670	CTNND1	O60716	O60716	CTND1_HUMAN	Catenin delta-1	0.40119	1	1	8.99524	12.3182	-3.32298	84.9195	71.3247	20	12	High
3103	TRAJ17	A0A075B6W8	A0A075B6W8	A0A075B6W8_HUMAN	T cell receptor alpha joining 17 (Fragment)	0.401325	1	1	6.23715	9.16563	-2.92849	83.5348	83.1761	15	8	High
1402	IGHV2-70D	A0A0C4DH43;A0A0C4DH43;P01814	A0A0C4DH43;P01814;A0A0C4DH43	HV70D_HUMAN;HV270_HUMAN;HV70D_HUMAN	Immunoglobulin heavy variable 2-70D;Immunoglobulin heavy variable 2-70D	0.401686	1	1	13.3486	15.8228	-2.47422	94.2708	68.4549	23	16	High
2471	RECQL5	O94762	O94762	RECQ5_HUMAN	ATP-dependent DNA helicase Q5	0.403691	1	1	2.71876	1.55909	1.15967	38.5901	21.8596	24	16	High
2762	SLC13A2	Q13183	Q13183	S13A2_HUMAN	Solute carrier family 13 member 2	0.404096	1	1	10.5639	7.59523	2.96865	83.8996	84.8392	12	14	High
2806	SNF8	Q96H20	Q96H20	SNF8_HUMAN	Vacuolar-sorting protein SNF8	0.40447	1	1	13.6544	15.7602	-2.10581	65.3146	41.5159	25	18	High
2188	PML	P29590	P29590	PML_HUMAN	Protein PML	0.404816	1	1	5.17925	7.32256	-2.14331	68.4543	79.0218	28	24	High
2685	SEPTIN11	Q14141;Q92599;Q9NVA2;Q14141;Q9NVA2;Q9NVA2	Q9NVA2;Q14141;Q92599;Q9NVA2;Q14141;Q9NVA2	SEP11_HUMAN;SEPT6_HUMAN;SEPT8_HUMAN;SEP11_HUMAN;SEPT6_HUMAN;SEP11_HUMAN	Septin-6;Septin-6;Septin-11	0.405199	1	1	10.9634	10.0808	0.882572	63.0109	64.5793	18	16	High
1397	IGHV1-69	P01742	P01742	HV169_HUMAN	Immunoglobulin heavy variable 1-69	0.405366	1	1	9.13928	6.8078	2.33148	75.1316	68.9216	12	13	High
1717	MAN1A1	P33908	P33908	MA1A1_HUMAN	Mannosyl-oligosaccharide 1,2-alpha-mannosidase IA	0.405848	1	1	16.5686	16.029	0.539662	26.8481	31.6005	26	22	High
2563	RPS16	P62249	P62249	RS16_HUMAN	40S ribosomal protein S16	0.405943	1	1	16.9533	17.3908	-0.437527	28.093	23.567	28	22	High
1132	GIPC1	O14908	O14908	GIPC1_HUMAN	PDZ domain-containing protein GIPC1	0.405943	1	1	16.0585	16.5447	-0.486205	25.7775	21.4959	27	22	High
2290	PRSS22	Q9GZN4	Q9GZN4	BSSP4_HUMAN	Brain-specific serine protease 4	0.405943	1	1	16.6872	16.8861	-0.198945	27.4665	22.897	11	12	High
1069	FUCA1	P04066	P04066	FUCO_HUMAN	Tissue alpha-L-fucosidase	0.405999	1	1	18.5769	16.733	1.84387	0.766829	34.4655	26	24	High
494	CDH1	P12830	P12830	CADH1_HUMAN	Cadherin-1	0.406037	1	1	21.7514	21.6299	0.121523	1.09352	0.804548	29	24	High
1569	KRT1	O95678;P02538;P04259;P04264;P05787;P12035;P13647;P35908;Q01546;Q5XKE5;Q7Z794;O95678;P02538;P04259;P04264;P05787;P12035;P13647;P35908;Q01546;Q7Z794;P02538;P04259;P04264;P05787;P13647;P04259;P04264;P04264;P04264;P35908;P04264;P35908;Q7Z794	P12035;Q5XKE5;P04259;P05787;Q7Z794;P04264;P13647;O95678;P02538;P48668;Q01546;P35908;P12035;P04259;P05787;Q7Z794;P04264;P13647;O95678;P02538;P48668;Q01546;P35908;Q5XKE5;P04259;P05787;P04264;P13647;P02538;P48668;P04259;P04264;P04264;P04264;P35908;Q7Z794;P04264;P35908	K22E_HUMAN;K22O_HUMAN;K2C1B_HUMAN;K2C1_HUMAN;K2C3_HUMAN;K2C5_HUMAN;K2C6A_HUMAN;K2C6B_HUMAN;K2C75_HUMAN;K2C79_HUMAN;K2C8_HUMAN;K22E_HUMAN;K22O_HUMAN;K2C1B_HUMAN;K2C1_HUMAN;K2C3_HUMAN;K2C5_HUMAN;K2C6A_HUMAN;K2C6B_HUMAN;K2C75_HUMAN;K2C8_HUMAN;K2C1_HUMAN;K2C5_HUMAN;K2C6A_HUMAN;K2C6B_HUMAN;K2C8_HUMAN;K2C1_HUMAN;K2C6B_HUMAN;K2C1_HUMAN;K22E_HUMAN;K2C1_HUMAN;K22E_HUMAN;K2C1B_HUMAN;K2C1_HUMAN	Keratin, type II cytoskeletal 75;Keratin, type II cytoskeletal 75;Keratin, type II cytoskeletal 6A;Keratin, type II cytoskeletal 6B;Keratin, type II cytoskeletal 1;Keratin, type II cytoskeletal 1;Keratin, type II cytoskeletal 1	0.406037	1	1	24.9351	25.0834	-0.148343	0.686451	0.635619	29	24	High
2029	OXSR1	O95747;O95747;Q9UEW8	O95747;O95747;Q9UEW8	OXSR1_HUMAN;OXSR1_HUMAN;STK39_HUMAN	Serine/threonine-protein kinase OSR1;Serine/threonine-protein kinase OSR1	0.406037	1	1	18.4045	18.2344	0.170087	1.74016	12.8708	29	24	High
1606						0.406037	1	1	21.0922	20.7411	0.351098	1.54219	17.1325	16	14	High
2090	PDLIM5	Q96HC4	Q96HC4	PDLI5_HUMAN	PDZ and LIM domain protein 5	0.406037	1	1	19.1505	18.7489	0.40156	0.996923	13.3766	5	6	High
773	DKC1	O60832	O60832	DKC1_HUMAN	H/ACA ribonucleoprotein complex subunit DKC1	0.406088	1	1	8.26275	5.80724	2.45551	85.8184	78.1782	9	11	High
2016	OPTN	Q96CV9	Q96CV9	OPTN_HUMAN	Optineurin	0.406307	1	1	6.07031	8.44916	-2.37885	64.1837	69.7055	17	12	High
861	EFEMP2	O95967	O95967	FBLN4_HUMAN	EGF-containing fibulin-like extracellular matrix protein 2	0.406695	1	1	10.1997	9.32104	0.878627	78.2825	73.7807	16	14	High
3005	TGM3	Q08188	Q08188	TGM3_HUMAN	Protein-glutamine gamma-glutamyltransferase E	0.406767	1	1	10.9426	14.2245	-3.28197	76.2411	45.309	24	15	High
2931	STX7	O15400	O15400	STX7_HUMAN	Syntaxin-7	0.407892	1	1	9.95246	7.67261	2.27985	74.0884	75.2203	13	14	High
603	COPS3	Q9UNS2	Q9UNS2	CSN3_HUMAN	COP9 signalosome complex subunit 3	0.408388	1	1	11.0992	15.8299	-4.73066	77.6163	30.2398	26	15	High
1398	IGHV1OR15-1	A0A075B7D0	A0A075B7D0	A0A075B7D0_HUMAN	Immunoglobulin heavy variable 1/OR15-1 (non-functional) (Fragment)	0.411009	1	1	20.4905	18.9697	1.52078	21.3378	45.2568	26	23	High
3117	TRIP10	Q15642	Q15642	CIP4_HUMAN	Cdc42-interacting protein 4	0.411094	1	1	18.098	18.5861	-0.488083	16.9263	13.5926	28	23	High
3259	VPS4B	O75351;O75351;Q9UN37	O75351;Q9UN37;O75351	VPS4B_HUMAN;VPS4A_HUMAN;VPS4B_HUMAN	Vacuolar protein sorting-associated protein 4B;Vacuolar protein sorting-associated protein 4B	0.411094	1	1	17.8759	18.2327	-0.356745	15.594	12.8227	28	23	High
285	ATP5F1C	P36542	P36542	ATPG_HUMAN	ATP synthase subunit gamma, mitochondrial	0.411886	1	1	11.3935	13.5671	-2.17361	68.5592	50.6285	23	16	High
2442	RAP1A	O95716;P61224;P62834;P61224;P62834;P62834	P62834;P61224;O95716;A6NIZ1;P62834;P61224;P62834	RAB3D_HUMAN;RAP1A_HUMAN;RAP1B_HUMAN;RAP1A_HUMAN;RAP1B_HUMAN;RAP1A_HUMAN	Ras-related protein Rab-3D;Ras-related protein Rap-1b;Ras-related protein Rap-1A	0.41252	1	1	1.97632	3.34696	-1.37064	28.5485	44.6181	11	7	High
2662	SEC16A	O15027	O15027	SC16A_HUMAN	Protein transport protein Sec16A	0.41252	1	1	2.114	3.56277	-1.44877	32.7609	50.9543	6	3	High
2697	SERPINA5	P05154	P05154	IPSP_HUMAN	Plasma serine protease inhibitor	0.41252	1	1	3.37818	2.17237	1.20581	45.2895	30.5698	4	5	High
2866	SQSTM1	Q13501	Q13501	SQSTM_HUMAN	Sequestosome-1	0.41252	1	1	3.27876	2.00856	1.27021	42.8122	26.1734	4	5	High
1730	MAP3K4	Q9Y6R4	Q9Y6R4	M3K4_HUMAN	Mitogen-activated protein kinase kinase kinase 4	0.414084	1	1	2.73165	4.42818	-1.69653	39.0621	53.5969	8	4	High
2792	SMAD6	O43541	O43541	SMAD6_HUMAN	Mothers against decapentaplegic homolog 6	0.414084	1	1	3.09298	4.87388	-1.7809	50.4183	64.7718	8	4	High
1220	GTPBP1	O00178	O00178	GTPB1_HUMAN	GTP-binding protein 1	0.414956	1	1	5.9757	4.80512	1.17058	62.2542	53.2704	9	9	High
2315	PSMB7	Q99436	Q99436	PSB7_HUMAN	Proteasome subunit beta type-7	0.41568	1	1	16.181	14.4716	1.7094	25.2831	45.8948	29	24	High
2646	SCRN1	Q12765	Q12765	SCRN1_HUMAN	Secernin-1	0.41568	1	1	14.19	16.7365	-2.54652	55.6794	21.7447	27	19	High
816	DPYSL2	Q14195;Q16555;Q16555	Q16555;Q14194;Q14195;Q16555	DPYL2_HUMAN;DPYL3_HUMAN;DPYL2_HUMAN	Dihydropyrimidinase-related protein 3;Dihydropyrimidinase-related protein 2	0.416019	1	1	14.7824	17.2232	-2.44075	46.2242	12.6792	28	20	High
757	DENR	O43583	O43583	DENR_HUMAN	Density-regulated protein	0.416019	1	1	16.0492	17.2238	-1.17459	40.1431	23.9043	27	21	High
662	CST4	P01036;P01036;P01037;P01036;P01037;P09228;P01036;P09228	P01036;P01036;P01037;P01036;P01037;P09228;P01036;P09228	CYTS_HUMAN;CYTN_HUMAN;CYTS_HUMAN;CYTN_HUMAN;CYTS_HUMAN;CYTT_HUMAN;CYTS_HUMAN;CYTT_HUMAN	Cystatin-S;Cystatin-S;Cystatin-S;Cystatin-S	0.41617	1	1	21.3694	24.509	-3.1396	69.0297	1.17854	29	21	High
2920	STOM	P27105	P27105	STOM_HUMAN	Stomatin	0.416198	1	1	19.8889	19.9959	-0.106971	0.942308	1.18207	29	24	High
1129	GGCT	O75223	O75223	GGCT_HUMAN	Gamma-glutamylcyclotransferase	0.416207	1	1	19.7821	20.0176	-0.235526	0.767854	1.01075	29	24	High
1210	GSS	P48637	P48637	GSHB_HUMAN	Glutathione synthetase	0.416207	1	1	19.8057	20.1386	-0.332885	0.931425	0.243913	29	24	High
1359	HYOU1	Q9Y4L1	Q9Y4L1	HYOU1_HUMAN	Hypoxia up-regulated protein 1	0.416207	1	1	19.4082	19.2859	0.122261	0.198449	0.235276	29	24	High
1763	MDH1	P40925	P40925	MDHC_HUMAN	Malate dehydrogenase, cytoplasmic	0.416207	1	1	22.0239	22.2348	-0.210963	1.00339	1.2232	29	24	High
437	CASP14	P31944	P31944	CASPE_HUMAN	Caspase-14	0.416207	1	1	18.8651	18.6391	0.226002	2.30746	15.1629	28	24	High
468	CCT5	P48643	P48643	TCPE_HUMAN	T-complex protein 1 subunit epsilon	0.416207	1	1	19.0025	18.7178	0.284701	0.81675	13.0788	28	24	High
2913	STIP1	P31948	P31948	STIP1_HUMAN	Stress-induced-phosphoprotein 1	0.416207	1	1	19.8551	19.4726	0.382536	1.66422	14.6743	28	24	High
2534	RPL30	P62888	P62888	RL30_HUMAN	60S ribosomal protein L30	0.416207	1	1	19.0755	18.7945	0.281005	1.46112	13.6537	25	19	High
21	ABLIM1	O14639	O14639	ABLM1_HUMAN	Actin-binding LIM protein 1	0.41744	1	1	6.56197	9.00321	-2.44124	75.2116	78.7263	15	9	High
2120	PGM2L1	Q6PCE3	Q6PCE3	PGM2L_HUMAN	Glucose 1,6-bisphosphate synthase	0.418754	1	1	9.89113	7.52349	2.36764	73.2854	72.508	25	20	High
2680	SEMA3E	O15041	O15041	SEM3E_HUMAN	Semaphorin-3E	0.418768	1	1	13.3019	10.9617	2.34017	61.9531	76.666	18	18	High
2077	PDAP1	Q13442	Q13442	HAP28_HUMAN	28 kDa heat- and acid-stable phosphoprotein	0.419891	1	1	8.80711	11.3545	-2.54739	81.3797	71.1355	29	24	High
1245	HAPLN3	Q96S86	Q96S86	HPLN3_HUMAN	Hyaluronan and proteoglycan link protein 3	0.419891	1	1	11.486	8.9741	2.51191	69.294	78.3575	15	16	High
2435	RALBP1	Q15311	Q15311	RBP1_HUMAN	RalA-binding protein 1	0.421003	1	1	2.57556	1.53653	1.03903	34.6156	21.233	7	4	High
1190	GPRC5B	Q9NZH0	Q9NZH0	GPC5B_HUMAN	G-protein coupled receptor family C group 5 member B	0.42109	1	1	4.62153	3.15538	1.46616	54.3147	39.7312	6	7	High
1976	NUCB1	P80303;Q02818;Q02818	Q02818;P80303;Q02818	NUCB1_HUMAN;NUCB2_HUMAN;NUCB1_HUMAN	Nucleobindin-2;Nucleobindin-1	0.421339	1	1	17.8931	17.9689	-0.0757521	15.46	12.4189	29	24	High
1063	FPGT	O14772	O14772	FPGT_HUMAN	Fucose-1-phosphate guanylyltransferase	0.421946	1	1	8.17873	7.25355	0.925178	69.9558	67.1292	13	12	High
2335	PSMD7	P51665	P51665	PSMD7_HUMAN	26S proteasome non-ATPase regulatory subunit 7	0.423103	1	1	12.1165	14.9411	-2.82455	77.3508	48.7666	26	21	High
1472	IGLV6-57	P01721	P01721	LV657_HUMAN	Immunoglobulin lambda variable 6-57	0.423842	1	1	14.2903	15.3106	-1.02028	72.9278	64.4256	23	18	High
2624	SAR1A	Q9NR31;Q9NR31;Q9Y6B6	Q9NR31;Q9Y6B6;Q9NR31	SAR1A_HUMAN;SAR1A_HUMAN;SAR1B_HUMAN	GTP-binding protein SAR1a;GTP-binding protein SAR1a	0.424203	1	1	5.59735	7.55066	-1.95331	65.7285	73.0145	13	8	High
586	COL4A2	P08572	P08572	CO4A2_HUMAN	Collagen alpha-2(IV) chain	0.424987	1	1	4.83674	5.93988	-1.10314	59.3599	69.6543	10	7	High
1013	FBXL8	Q96CD0	Q96CD0	FBXL8_HUMAN	F-box/LRR-repeat protein 8	0.425254	1	1	10.4681	9.08729	1.38085	69.0453	69.9407	16	15	High
2223	PPP1CA	P36873;P62136;P36873;P62136;P62140;P62136;P62136;P62140	P36873;P62136;P36873;P62136;P62140;P62136;P62136;P62140	PP1A_HUMAN;PP1G_HUMAN;PP1A_HUMAN;PP1B_HUMAN;PP1G_HUMAN;PP1A_HUMAN;PP1A_HUMAN;PP1B_HUMAN	Serine/threonine-protein phosphatase PP1-gamma catalytic subunit;Serine/threonine-protein phosphatase PP1-gamma catalytic subunit;Serine/threonine-protein phosphatase PP1-alpha catalytic subunit;Serine/threonine-protein phosphatase PP1-alpha catalytic subunit	0.425404	1	1	12.8514	16.776	-3.92456	71.5765	22.0015	28	24	High
3025	TJP2	Q07157;Q9UDY2;Q9UDY2	Q9UDY2;Q07157;Q9UDY2	ZO1_HUMAN;ZO2_HUMAN;ZO2_HUMAN	Tight junction protein ZO-1;Tight junction protein ZO-2	0.426003	1	1	15.5018	15.5898	-0.0880474	37.2527	40.9247	25	21	High
555	CLIP1	P30622	P30622	CLIP1_HUMAN	CAP-Gly domain-containing linker protein 1	0.42605	1	1	8.44354	7.91196	0.531577	74.8195	69.5964	14	12	High
144	ANG	P03950	P03950	ANGI_HUMAN	Angiogenin	0.426526	1	1	20.6523	20.6131	0.0391993	0.897192	0.451041	29	24	High
666	CSTB	P04080	P04080	CYTB_HUMAN	Cystatin-B	0.426526	1	1	21.4504	21.6244	-0.173991	0.810064	1.03951	29	24	High
1323	HP	P00738;P00738;P00739	P00738;P00738;P00739	HPT_HUMAN;HPTR_HUMAN;HPT_HUMAN	Haptoglobin;Haptoglobin	0.426526	1	1	22.6929	22.8181	-0.125187	1.3821	1.04023	29	24	High
1337	HSP90AB1	P07900;P08238;P07900;P08238;Q58FF6;P08238;P08238;P14625	Q58FF8;P07900;P08238;Q14568;Q58FF8;P07900;P08238;Q58FF7;Q58FF6;P08238;P14625;P08238	HS90A_HUMAN;HS90B_HUMAN;H90B4_HUMAN;HS90A_HUMAN;HS90B_HUMAN;HS90B_HUMAN;ENPL_HUMAN;HS90B_HUMAN	Heat shock protein HSP 90-alpha;Heat shock protein HSP 90-alpha;Heat shock protein HSP 90-beta;Heat shock protein HSP 90-beta	0.426526	1	1	20.0591	20.1773	-0.118121	0.74226	0.82604	29	24	High
2988	TCN1	P20061	P20061	TCO1_HUMAN	Transcobalamin-1	0.426526	1	1	22.9242	22.7773	0.146864	1.63406	1.05132	29	24	High
3302	YWHAG	P27348;P31946;P31947;P61981;P62258;P63104;Q04917;P27348;P31946;P61981;Q04917;P31946;P61981;P31947;P61981;P63104;Q04917;P61981	P63104;P31947;P31946;Q04917;P27348;P61981;P62258;P31946;Q04917;P27348;P61981;P31946;P61981;P63104;P31947;Q04917;P61981;P61981	1433B_HUMAN;1433E_HUMAN;1433F_HUMAN;1433G_HUMAN;1433S_HUMAN;1433T_HUMAN;1433Z_HUMAN;1433B_HUMAN;1433F_HUMAN;1433G_HUMAN;1433T_HUMAN;1433B_HUMAN;1433G_HUMAN;1433F_HUMAN;1433G_HUMAN;1433S_HUMAN;1433Z_HUMAN;1433G_HUMAN	14-3-3 protein theta;14-3-3 protein theta;14-3-3 protein beta/alpha;14-3-3 protein sigma;14-3-3 protein gamma	0.426526	1	1	20.8175	20.8746	-0.0570414	0.490452	1.04754	29	24	High
2493	RNASE4	P34096	P34096	RNAS4_HUMAN	Ribonuclease 4	0.426526	1	1	21.5817	21.4517	0.13001	1.28769	0.763346	18	13	High
1688	LRRFIP2	Q32MZ4;Q9Y608;Q9Y608	Q32MZ4;Q9Y608;Q9Y608	LRRF1_HUMAN;LRRF2_HUMAN;LRRF2_HUMAN	Leucine-rich repeat flightless-interacting protein 1;Leucine-rich repeat flightless-interacting protein 2	0.427178	1	1	6.67169	5.4589	1.21279	77.622	68.9281	9	9	High
3267	WAS	P42768	P42768	WASP_HUMAN	Actin nucleation-promoting factor WAS	0.428272	1	1	3.46583	2.1399	1.32593	47.7594	29.7574	4	5	High
1797	MMP8	P22894	P22894	MMP8_HUMAN	Neutrophil collagenase	0.428712	1	1	5.13468	7.1664	-2.03172	67.462	76.274	12	7	High
2869	SRGAP2	O75044	O75044;Q7Z6B7	SRGP2_HUMAN	SLIT-ROBO Rho GTPase-activating protein 2	0.428712	1	1	5.39589	7.55244	-2.15655	73.9612	84.6636	12	7	High
3168	UBA7	P41226	P41226	UBA7_HUMAN	Ubiquitin-like modifier-activating enzyme 7	0.429068	1	1	12.8397	15.0283	-2.18858	71.1085	49.0428	24	17	High
1163	GNE	Q9Y223	Q9Y223	GLCNE_HUMAN	Bifunctional UDP-N-acetylglucosamine 2-epimerase/N-acetylmannosamine kinase	0.429299	1	1	11.236	11.7275	-0.491471	66.5135	64.6382	20	16	High
1761	MCTS1	Q9ULC4	Q9ULC4;A0A3B3IRV3	MCTS1_HUMAN	Malignant T-cell-amplified sequence 1	0.429636	1	1	8.23874	13.1355	-4.89672	83.9227	57.1934	22	11	High
2267	PRKCI	P41743	P41743	KPCI_HUMAN	Protein kinase C iota type	0.430091	1	1	7.69867	5.80698	1.89169	73.1999	66.4926	29	24	High
3219	USP47	Q96K76	Q96K76	UBP47_HUMAN	Ubiquitin carboxyl-terminal hydrolase 47	0.430091	1	1	7.23739	5.45417	1.78322	64.653	58.6961	10	11	High
153	ANP32A	P39687	P39687;O43423	AN32A_HUMAN	Acidic leucine-rich nuclear phosphoprotein 32 family member A	0.43096	1	1	15.7705	15.3368	0.433724	38.4173	51.581	24	21	High
2057	PARPBP	Q9NWS1	Q9NWS1	PARI_HUMAN	PCNA-interacting partner	0.43488	1	1	3.64955	5.21233	-1.56278	53.3586	74.2639	11	10	High
1227	H1-2	P10412;P16401;P16402;P16403;P10412;P16401;P16403;P10412;P16402;P16403;P10412;P16403;P16403	P16402;Q02539;P10412;P16401;P16403;P10412;P16401;P16403;P16402;P10412;P16403;P16402;P10412;P16403;P16403	H12_HUMAN;H13_HUMAN;H14_HUMAN;H15_HUMAN;H12_HUMAN;H14_HUMAN;H15_HUMAN;H12_HUMAN;H13_HUMAN;H14_HUMAN;H12_HUMAN;H14_HUMAN;H12_HUMAN	Histone H1.4;Histone H1.4;Histone H1.4;Histone H1.4;Histone H1.2	0.43488	1	1	4.99602	3.45646	1.53956	63.6576	47.5491	6	7	High
2487	RIC8A	Q9NPQ8	Q9NPQ8;Q9NVN3	RIC8A_HUMAN	Synembryn-A	0.43488	1	1	4.90151	3.45215	1.44937	60.9231	47.3375	5	7	High
3188	UBR4	Q5T4S7	Q5T4S7	UBR4_HUMAN	E3 ubiquitin-protein ligase UBR4	0.435364	1	1	8.87075	7.74885	1.1219	69.6775	66.8579	14	13	High
2889	SSB	P05455	P05455	LA_HUMAN	Lupus La protein	0.435462	1	1	13.4506	15.5822	-2.13165	64.1606	40.7409	25	18	High
1654	LGALS8	O00214	O00214	LEG8_HUMAN	Galectin-8	0.436264	1	1	9.39249	8.24064	1.15185	65.9855	65.8409	15	14	High
1936	NME1	P15531;P15531;P22392	P15531;O60361;P22392;P15531;O60361;P22392	NDKA_HUMAN;NDKA_HUMAN;NDKB_HUMAN	Nucleoside diphosphate kinase A;Nucleoside diphosphate kinase A	0.436669	1	1	14.6826	16.5312	-1.84869	45.7861	21.4144	28	23	High
981	F5	P12259	P12259	FA5_HUMAN	Coagulation factor V	0.436808	1	1	18.4472	18.4938	-0.0465897	33.6783	42.3896	26	22	High
1090	GALNT2	Q10471;Q10471;Q7Z7M9;Q10471;Q8N4A0	Q10471;Q7Z7M9;Q10471;Q10471;Q8N4A0	GALT2_HUMAN;GALT2_HUMAN;GALT5_HUMAN;GALT2_HUMAN;GALT4_HUMAN	Polypeptide N-acetylgalactosaminyltransferase 2;Polypeptide N-acetylgalactosaminyltransferase 2;Polypeptide N-acetylgalactosaminyltransferase 2	0.4369	1	1	16.7217	16.873	-0.151257	26.8948	22.1893	27	22	High
2326	PSMD11	O00231	O00231	PSD11_HUMAN	26S proteasome non-ATPase regulatory subunit 11	0.4369	1	1	16.3111	16.7353	-0.424143	25.9192	21.7897	26	22	High
161	ANXA3	P12429	P12429	ANXA3_HUMAN	Annexin A3	0.436993	1	1	20.3953	20.6377	-0.242476	1.00075	0.848493	29	24	High
245	ARPC2	O15144	O15144	ARPC2_HUMAN	Actin-related protein 2/3 complex subunit 2	0.436993	1	1	21.1495	21.3182	-0.168655	0.89311	0.639493	29	24	High
417	CAPG	P40121	P40121	CAPG_HUMAN	Macrophage-capping protein	0.436993	1	1	20.8916	21.0368	-0.14522	1.11895	1.41766	29	24	High
526	CHMP1B	Q7LBR1	Q7LBR1	CHM1B_HUMAN	Charged multivesicular body protein 1b	0.436993	1	1	19.5201	19.6691	-0.149011	1.74269	1.32683	29	24	High
857	EEF2	P13639;P13639;Q15029	P13639;P13639;Q15029	EF2_HUMAN;EF2_HUMAN;U5S1_HUMAN	Elongation factor 2;Elongation factor 2	0.436993	1	1	21.6061	21.7772	-0.17112	0.655385	0.386101	29	24	High
1453	IGLV2-23	P01705	P01705	LV223_HUMAN	Immunoglobulin lambda variable 2-23	0.436993	1	1	20.1096	20.3364	-0.22673	0.985481	1.62165	29	24	High
3157	TYMP	P19971	P19971	TYPH_HUMAN	Thymidine phosphorylase	0.436993	1	1	20.0833	20.2564	-0.173083	1.30078	1.69132	29	24	High
1461	IGLV3-21	A0A075B6K0;A0A075B6K2;A0A075B6K4;A0A075B6K5;P01715;P01717;P01718;P80748;A0A075B6K2;A0A075B6K5;P80748;A0A075B6K5;P80748;P80748	P01718;A0A075B6K5;P01715;P01717;A0A075B6K2;P80748;A0A075B6K0;A0A075B6K4;A0A075B6K5;A0A075B6K2;P80748;A0A075B6K5;P80748;P80748	LV301_HUMAN;LV310_HUMAN;LV312_HUMAN;LV316_HUMAN;LV321_HUMAN;LV325_HUMAN;LV327_HUMAN;LV39_HUMAN;LV312_HUMAN;LV321_HUMAN;LV39_HUMAN;LV321_HUMAN;LV39_HUMAN;LV321_HUMAN	Immunoglobulin lambda variable 3-16;Immunoglobulin lambda variable 3-12;Immunoglobulin lambda variable 3-9;Immunoglobulin lambda variable 3-21	0.436993	1	1	20.9428	22.0067	-1.06385	21.4727	0.990124	29	23	High
469	CCT6A	P40227	P40227	TCPZ_HUMAN	T-complex protein 1 subunit zeta	0.436993	1	1	19.2804	19.0291	0.251261	1.29531	13.5785	28	24	High
2339	PSME2	Q9UL46	Q9UL46	PSME2_HUMAN	Proteasome activator complex subunit 2	0.436993	1	1	20.4734	20.0544	0.418995	0.753613	15.0917	18	10	High
957	ESYT1	Q9BSJ8	Q9BSJ8	ESYT1_HUMAN	Extended synaptotagmin-1	0.437915	1	1	5.60241	4.00321	1.5992	65.748	52.5134	7	8	High
378	C2	P06681	P06681	CO2_HUMAN	Complement C2	0.439057	1	1	8.26303	10.2804	-2.01741	71.7011	67.092	18	12	High
102	AIMP2	Q13155	Q13155	AIMP2_HUMAN	Aminoacyl tRNA synthase complex-interacting multifunctional protein 2	0.439057	1	1	11.3119	9.32759	1.98434	80.4895	84.8321	15	15	High
972	EXOC7	Q9UPT5	Q9UPT5	EXOC7_HUMAN	Exocyst complex component 7	0.440237	1	1	8.64449	6.97143	1.67305	78.7341	71.433	12	12	High
2942	SULT1A1	P50225	P50225;P50226;P0DMN0;P0DMM9	ST1A1_HUMAN	Sulfotransferase 1A1	0.440288	1	1	3.96057	5.91093	-1.95037	62.217	80.4857	9	5	High
1055	FN3K	Q9H479	Q9H479	FN3K_HUMAN	Fructosamine-3-kinase	0.441741	1	1	6.85258	5.53536	1.31722	68.7347	60.519	10	10	High
1219	GSTZ1	O43708	O43708	MAAI_HUMAN	Maleylacetoacetate isomerase	0.44182	1	1	5.87578	8.31427	-2.43849	72.1603	76.9323	14	8	High
2074	PCTP	Q9UKL6	Q9UKL6	PPCT_HUMAN	Phosphatidylcholine transfer protein	0.441986	1	1	4.13772	2.80908	1.32864	53.6461	39.2605	24	19	High
106	AKAP13	Q12802	Q12802	AKP13_HUMAN	A-kinase anchor protein 13	0.441986	1	1	3.85172	2.63584	1.21588	46.5679	34.5757	5	6	High
2659	SDR9C7	Q8NEX9	Q8NEX9	DR9C7_HUMAN	Short-chain dehydrogenase/reductase family 9C member 7	0.441986	1	1	4.50848	3.0488	1.45968	63.6679	46.3494	5	6	High
3050	TMEM30A	Q9NV96	Q9NV96	CC50A_HUMAN	Cell cycle control protein 50A	0.441986	1	1	3.88806	2.60604	1.28202	47.3532	33.9865	5	6	High
2089	PDLIM2	Q96JY6	Q96JY6	PDLI2_HUMAN	PDZ and LIM domain protein 2	0.442506	1	1	2.74628	4.34778	-1.6015	39.4917	51.6443	28	24	High
1231	H2AX	P16104;P16104;Q71UI9;P16104;Q71UI9;Q8IUE6;P16104;Q8IUE6	P16104;P0C0S5;P0C0S8;Q6FI13;P04908;P20671;Q9BTM1;Q96QV6;Q71UI9;Q7L7L0;Q99878;P16104;Q93077;Q16777;Q96KK5;P0C0S5;P0C0S8;Q6FI13;P04908;P20671;Q9BTM1;Q96QV6;Q71UI9;Q7L7L0;Q99878;Q8IUE6;P16104;Q93077;Q16777;Q96KK5;P0C0S8;P04908;P20671;Q9BTM1;Q7L7L0;Q99878;Q8IUE6;P16104;Q93077;Q96KK5	H2AX_HUMAN;H2AV_HUMAN;H2AX_HUMAN;H2A2B_HUMAN;H2AV_HUMAN;H2AX_HUMAN;H2A2B_HUMAN;H2AX_HUMAN	Histone H2AX;Histone H2AX;Histone H2AX;Histone H2AX	0.443393	1	1	12.4719	14.8372	-2.36532	83.104	60.4486	23	16	High
202	APP	P05067	P05067	A4_HUMAN	Amyloid-beta precursor protein	0.443858	1	1	9.8997	10.1389	-0.239183	73.3017	65.6747	18	14	High
2444	RAP1GDS1	P52306	P52306	GDS1_HUMAN	Rap1 GTPase-GDP dissociation stimulator 1	0.444	1	1	3.99734	5.98515	-1.98781	50.1622	60.8837	5	7	High
2828	SNX5	Q9UNH7;Q9Y5X3;Q9Y5X3	Q9Y5X3;Q9UNH7;Q9Y5X3	SNX5_HUMAN;SNX6_HUMAN;SNX5_HUMAN	Sorting nexin-6;Sorting nexin-5	0.444243	1	1	12.1762	15.1155	-2.93926	78.2154	49.7565	24	16	High
321	BAD	Q92934	Q92934	BAD_HUMAN	Bcl2-associated agonist of cell death	0.444369	1	1	3.08387	2.00583	1.07804	37.7468	26.0828	4	5	High
1235	H6PD	O95479	O95479	G6PE_HUMAN	GDH/6PGL endoplasmic bifunctional protein	0.444969	1	1	14.4207	12.5475	1.87321	43.9839	62.2627	21	20	High
506	CES1	P23141	P23141	EST1_HUMAN	Liver carboxylesterase 1	0.445903	1	1	10.7903	12.3081	-1.51772	87.2915	83.5596	19	14	High
29	ACADVL	P49748	P49748	ACADV_HUMAN	Very long-chain specific acyl-CoA dehydrogenase, mitochondrial	0.446645	1	1	6.40903	10.1637	-3.75463	71.7142	65.6052	18	9	High
1377	IFIT3	O14879	O14879	IFIT3_HUMAN	Interferon-induced protein with tetratricopeptide repeats 3	0.446668	1	1	11.0689	12.8567	-1.78777	77.534	54.647	22	15	High
549	CLEC3B	P05452	P05452	TETN_HUMAN	Tetranectin	0.447092	1	1	15.1212	15.1865	-0.065302	35.1617	38.9246	25	21	High
707	CYFIP1	Q7L576	Q7L576	CYFP1_HUMAN	Cytoplasmic FMR1-interacting protein 1	0.447103	1	1	9.19389	10.5314	-1.33749	75.1928	70.4979	18	13	High
428	CAPZA2	P47755;P47755;P52907	P47755;P52907;P47755	CAZA2_HUMAN;CAZA1_HUMAN;CAZA2_HUMAN	F-actin-capping protein subunit alpha-2;F-actin-capping protein subunit alpha-2	0.447422	1	1	15.7862	18.3769	-2.59066	52.6281	12.7756	28	20	High
2940	SUGT1	Q9Y2Z0	Q9Y2Z0	SGT1_HUMAN	Protein SGT1 homolog	0.447514	1	1	16.0509	16.4019	-0.351054	24.7825	20.985	27	22	High
2564	RPS17	P08708	P08708	RS17_HUMAN	40S ribosomal protein S17	0.447569	1	1	16.8906	17.9887	-1.09814	28.9623	12.6651	27	23	High
829	DSTN	P23528;P60981;Q9Y281;P60981	Q9Y281;P23528;P60981;P60981	COF1_HUMAN;COF2_HUMAN;DEST_HUMAN;DEST_HUMAN	Cofilin-1;Destrin	0.447606	1	1	21.0111	21.1583	-0.147192	0.961524	1.17062	29	24	High
1234	H4C16	P62805	P62805	H4_HUMAN	Histone H4	0.447606	1	1	22.7705	22.9952	-0.224703	2.23823	1.62974	29	24	High
1450	IGLV2-11	A0A075B6J9;P01700;P01703;P01706;P01709;P01706;P01706;P01709	P01699;P01709;A0A075B6J9;P01703;P01700;P01706;P01706;P01709;P01706	LV140_HUMAN;LV147_HUMAN;LV208_HUMAN;LV211_HUMAN;LV218_HUMAN;LV211_HUMAN;LV208_HUMAN;LV211_HUMAN	Immunoglobulin lambda variable 2-18;Immunoglobulin lambda variable 2-11;Immunoglobulin lambda variable 2-11	0.447606	1	1	19.9284	20.1661	-0.237667	0.992827	1.79294	29	24	High
2301	PSMA1	P25786	P25786	PSA1_HUMAN	Proteasome subunit alpha type-1	0.447606	1	1	21.1295	21.3514	-0.221926	0.875035	0.354818	29	24	High
2786	SLPI	P03973	P03973	SLPI_HUMAN	Antileukoproteinase	0.447606	1	1	28.0853	27.898	0.187336	0.649008	0.937472	29	24	High
2861	SPRR3	Q9UBC9	Q9UBC9	SPRR3_HUMAN	Small proline-rich protein 3	0.447606	1	1	21.6719	21.2792	0.392628	1.95809	1.63731	29	24	High
345	BLVRA	P53004	P53004	BIEA_HUMAN	Biliverdin reductase A	0.447606	1	1	19.1363	18.6878	0.448455	0.687295	13.1883	28	24	High
2048	PAM	P19021	P19021	AMD_HUMAN	Peptidyl-glycine alpha-amidating monooxygenase	0.447606	1	1	19.6954	19.0876	0.607828	1.31251	14.1094	10	9	High
2429	RACK1	P63244	P63244	RACK1_HUMAN	Receptor of activated protein C kinase 1	0.447606	1	1	19.1198	19.3694	-0.249632	1.04016	0.850303	7	5	High
2361	PTPA	Q15257	Q15257	PTPA_HUMAN	Serine/threonine-protein phosphatase 2A activator	0.447606	1	1	18.775	18.6077	0.16729	1.1854	12.9933	2	5	High
433	CARMIL1	Q5VZK9	Q5VZK9	CARL1_HUMAN	F-actin-uncapping protein LRRC16A	0.447735	1	1	10.5266	12.484	-1.95742	82.8887	73.356	20	14	High
1995	NUP98	P52948	P52948	NUP98_HUMAN	Nuclear pore complex protein Nup98-Nup96	0.447926	1	1	4.37223	6.07845	-1.70622	60.2469	73.1157	23	15	High
2635	SCARB2	Q14108	Q14108	SCRB2_HUMAN	Lysosome membrane protein 2	0.450164	1	1	8.5597	10.5417	-1.98196	76.5819	70.8509	18	12	High
2778	SLC6A1	P30531	P30531	SC6A1_HUMAN	Sodium- and chloride-dependent GABA transporter 1	0.451403	1	1	13.689	10.7947	2.89425	82.5267	98.9017	16	17	High
178	AP2M1	Q96CW1	Q96CW1	AP2M1_HUMAN	AP-2 complex subunit mu	0.451457	1	1	14.1489	14.9687	-0.819792	55.5847	48.4749	24	19	High
1321	HOMER2	Q9NSB8	Q9NSB8	HOME2_HUMAN	Homer protein homolog 2	0.452347	1	1	7.25718	10.0652	-2.80803	77.1067	74.3076	17	10	High
3242	VMO1	Q7Z5L0	Q7Z5L0	VMO1_HUMAN	Vitelline membrane outer layer protein 1 homolog	0.452347	1	1	6.84889	9.37208	-2.52318	69.0221	64.9149	17	10	High
1092	GALNT4	Q10471;Q8N4A0;Q8N4A0	Q10471;Q8N4A0;Q8N4A0	GALT2_HUMAN;GALT4_HUMAN;GALT4_HUMAN	Polypeptide N-acetylgalactosaminyltransferase 2;Polypeptide N-acetylgalactosaminyltransferase 4	0.452647	1	1	16.5161	14.2381	2.27796	13.0273	44.0827	24	23	High
2174	PLEKHF2	Q9H8W4	Q9H8W4	PKHF2_HUMAN	Pleckstrin homology domain-containing family F member 2	0.452663	1	1	8.72724	11.312	-2.58477	79.8286	70.1725	6	5	High
3110	TRIM16	O95361	Q309B1;O95361	TRI16_HUMAN	Tripartite motif-containing protein 16	0.452957	1	1	17.0887	17.4156	-0.326861	14.1446	11.8479	28	23	High
16	ABCF1	Q8NE71	Q8NE71	ABCF1_HUMAN	ATP-binding cassette sub-family F member 1	0.453017	1	1	6.18343	7.9318	-1.74836	66.8422	70.0533	14	9	High
3127	TSPAN6	O43657	O43657	TSN6_HUMAN	Tetraspanin-6	0.453219	1	1	12.9921	11.85	1.14218	59.2916	65.8887	20	18	High
2125	PHB1	P35232	P35232	PHB1_HUMAN	Prohibitin 1	0.456359	1	1	12.4663	15.1392	-2.67284	67.1536	38.3736	27	21	High
1912	NDUFS5	O43920	O43920	NDUS5_HUMAN	NADH dehydrogenase [ubiquinone] iron-sulfur protein 5	0.456906	1	1	2.69308	1.67236	1.02073	37.8828	25.135	6	7	High
1034	FHAD1	B1AJZ9	B1AJZ9	FHAD1_HUMAN	Forkhead-associated domain-containing protein 1	0.457096	1	1	2.78321	4.11537	-1.33216	40.546	55.3386	7	4	High
3038	TMED3	Q9Y3Q3	Q9Y3Q3	TMED3_HUMAN	Transmembrane emp24 domain-containing protein 3	0.457096	1	1	3.9562	2.69444	1.26176	49.0869	36.1842	5	6	High
647	CRYL1	Q9Y2S2	Q9Y2S2	CRYL1_HUMAN	Lambda-crystallin homolog	0.457273	1	1	13.9271	15.2546	-1.32757	53.7044	38.9345	25	19	High
2998	TFF1	P04155	P04155	TFF1_HUMAN	Trefoil factor 1	0.457273	1	1	15.9064	14.4018	1.50462	38.6687	56.439	23	21	High
1479	IL18	Q14116	Q14116	IL18_HUMAN	Interleukin-18	0.458182	1	1	16.2779	16.2025	0.0753795	26.0103	31.7074	26	22	High
3209	UPK1B	O75841	O75841	UPK1B_HUMAN	Uroplakin-1b	0.458273	1	1	17.7664	15.5413	2.22506	0.31594	40.1584	25	24	High
1049	FLNB	O75369;O75369;P21333	O75369;Q14315;O75369;P21333	FLNB_HUMAN;FLNA_HUMAN;FLNB_HUMAN	Filamin-B;Filamin-B	0.458327	1	1	17.3201	18.3791	-1.05898	29.3466	12.9933	28	22	High
1228	H1-4	P10412;P10412;P16401;P16402;P16403;P10412;P16401;P16403;P10412;P16402;P16403;P10412;P16403	P10412;P16402;Q02539;P10412;P16401;P16403;P10412;P16401;P16403;P16402;P10412;P16403;P16402;P10412;P16403	H14_HUMAN;H12_HUMAN;H13_HUMAN;H14_HUMAN;H15_HUMAN;H12_HUMAN;H14_HUMAN;H15_HUMAN;H12_HUMAN;H13_HUMAN;H14_HUMAN;H12_HUMAN;H14_HUMAN	Histone H1.4;Histone H1.4;Histone H1.4;Histone H1.4;Histone H1.4	0.458354	1	1	19.61	18.568	1.04209	2.36766	28.2449	27	24	High
2031	P4HB	P07237	P07237	PDIA1_HUMAN	Protein disulfide-isomerase	0.458363	1	1	20.501	20.5477	-0.0467383	0.172794	0.121033	29	24	High
169	AP1B1	P63010;Q10567;Q10567	Q10567;P63010;Q10567	AP1B1_HUMAN;AP2B1_HUMAN;AP1B1_HUMAN	AP-2 complex subunit beta;AP-1 complex subunit beta-1	0.458363	1	1	17.7972	18.5942	-0.797044	14.9217	0.459888	29	23	High
185	APEH	P13798	P13798	ACPH_HUMAN	Acylamino-acid-releasing enzyme	0.458363	1	1	19.1836	18.9044	0.279217	0.995775	13.3743	28	24	High
1011	FBP1	O00757;P09467;P09467	O00757;P09467;P09467	F16P1_HUMAN;F16P2_HUMAN;F16P1_HUMAN	Fructose-1,6-bisphosphatase isozyme 2;Fructose-1,6-bisphosphatase 1	0.458363	1	1	20.5815	20.1836	0.397897	1.25688	15.4915	28	24	High
2607	S100A13	Q99584	Q99584	S10AD_HUMAN	Protein S100-A13	0.458363	1	1	18.8182	18.6745	0.143666	2.07929	13.3609	28	24	High
2017	OR51L1	Q8NGJ5	Q8NGJ5	O51L1_HUMAN	Olfactory receptor 51L1	0.458694	1	1	8.4609	10.2093	-1.74836	75.8616	77.3793	29	24	High
2634	SCAMP3	O14828	O14828	SCAM3_HUMAN	Secretory carrier-associated membrane protein 3	0.458694	1	1	8.01464	9.50069	-1.48605	67.3717	66.1709	17	12	High
2689	SEPTIN8	Q14141;Q92599;Q9NVA2;Q92599	Q9NVA2;Q14141;Q92599;Q92599	SEP11_HUMAN;SEPT6_HUMAN;SEPT8_HUMAN;SEPT8_HUMAN	Septin-6;Septin-8	0.458694	1	1	9.77634	8.57968	1.19667	71.4599	71.4363	15	14	High
1326	HPRT1	P00492	P00492	HPRT_HUMAN	Hypoxanthine-guanine phosphoribosyltransferase	0.458753	1	1	11.0669	11.2717	-0.20475	77.0727	69.6891	19	15	High
2855	SPR	P35270	P35270	SPRE_HUMAN	Sepiapterin reductase	0.458984	1	1	6.87119	7.71248	-0.841296	69.5537	76.4574	13	10	High
2220	PPM1H	Q9ULR3	Q9ULR3	PPM1H_HUMAN	Protein phosphatase 1H	0.460254	1	1	7.24592	9.57252	-2.3266	76.8675	77.3381	20	18	High
2263	PRKAR1A	P10644	P10644	KAP0_HUMAN	cAMP-dependent protein kinase type I-alpha regulatory subunit	0.460806	1	1	3.45506	2.2267	1.22836	47.3696	32.1936	26	20	High
447	CBX5	P45973	P45973	CBX5_HUMAN	Chromobox protein homolog 5	0.460806	1	1	1.9834	3.22216	-1.23876	28.8827	41.3815	6	3	High
1269	HIBADH	P31937	P31937	3HIDH_HUMAN	3-hydroxyisobutyrate dehydrogenase, mitochondrial	0.461195	1	1	4.1018	5.63185	-1.53005	52.9431	62.8682	10	6	High
3246	VPS13C	Q709C8	Q709C8	VP13C_HUMAN	Intermembrane lipid transfer protein VPS13C	0.461201	1	1	13.6959	12.9025	0.79342	52.2062	55.3947	22	19	High
1135	GLA	P06280	P06280	AGAL_HUMAN	Alpha-galactosidase A	0.461429	1	1	10.2052	9.57728	0.627919	78.3886	77.6303	16	14	High
2215	PPIP5K2	O43314	O43314	VIP2_HUMAN	Inositol hexakisphosphate and diphosphoinositol-pentakisphosphate kinase 2	0.461659	1	1	1.25725	0.511057	0.746195	18.1525	7.57419	28	24	High
2468	RDH11	Q8TC12	Q8TC12	RDH11_HUMAN	Retinol dehydrogenase 11	0.461659	1	1	1.20386	0.523706	0.680149	16.7434	7.95377	26	21	High
2489	RIPK3	Q9Y572	Q9Y572	RIPK3_HUMAN	Receptor-interacting serine/threonine-protein kinase 3	0.461659	1	1	1.26882	0.537183	0.731636	18.4958	8.36839	11	14	High
1838	MUC4	Q99102	Q99102	MUC4_HUMAN	Mucin-4	0.461803	1	1	11.5703	13.4523	-1.88202	84.6643	72.3833	21	15	High
3287	XP32	Q5T750	Q5T750	XP32_HUMAN	Skin-specific protein 32	0.462303	1	1	14.1766	14.9718	-0.795207	55.9717	49.0306	24	19	High
673	CTSA	P10619	P10619	PPGB_HUMAN	Lysosomal protective protein	0.463038	1	1	15.091	14.6612	0.429801	34.5417	47.0253	24	21	High
1466	IGLV4-60	A0A075B6I1	A0A075B6I1	LV460_HUMAN	Immunoglobulin lambda variable 4-60	0.463068	1	1	15.3659	13.3164	2.04951	83.3085	98.0604	19	18	High
3048	TMEM200C	A6NKL6	A6NKL6	T200C_HUMAN	Transmembrane protein 200C	0.463706	1	1	17.0313	18.9854	-1.95411	44.7868	15.0715	28	21	High
2850	SPCS2	Q15005	Q15005	SPCS2_HUMAN	Signal peptidase complex subunit 2	0.463732	1	1	6.31891	8.49475	-2.17584	69.8441	69.877	15	9	High
387	C7	P10643	P10643	CO7_HUMAN	Complement component C7	0.463874	1	1	8.74604	8.73662	0.00942318	80.0041	73.9989	15	12	High
1537	KHDRBS1	Q07666	Q07666;O75525;Q5VWX1	KHDR1_HUMAN	KH domain-containing, RNA-binding, signal transduction-associated protein 1	0.464401	1	1	8.32018	11.1883	-2.86809	85.9639	79.5801	18	11	High
199	APOL1	O14791	O14791	APOL1_HUMAN	Apolipoprotein L1	0.464995	1	1	8.09731	7.01689	1.08042	81.4905	73.0654	12	11	High
1719	MAN2B1	O00754	O00754	MA2B1_HUMAN	Lysosomal alpha-mannosidase	0.464995	1	1	7.82235	6.80418	1.01817	75.7594	68.3545	12	11	High
205	AQP1	P29972	P29972	AQP1_HUMAN	Aquaporin-1	0.466405	1	1	6.7094	8.02815	-1.31875	80.088	95.5717	12	9	High
1253	HDAC6	Q9UBN7	Q9UBN7	HDAC6_HUMAN	Histone deacetylase 6	0.466473	1	1	5.57744	7.05076	-1.47332	65.0868	73.4145	12	8	High
1088	GALNT1	Q10472	Q10472	GALT1_HUMAN	Polypeptide N-acetylgalactosaminyltransferase 1	0.467781	1	1	14.4339	13.6543	0.779625	43.9936	50.9539	23	20	High
294	ATP5PO	P48047	P48047	ATPO_HUMAN	ATP synthase subunit O, mitochondrial	0.468951	1	1	14.7279	16.4492	-1.72137	46.7372	21.6788	27	20	High
2126	PHB2	Q99623	Q99623	PHB2_HUMAN	Prohibitin-2	0.469076	1	1	15.3936	16.4606	-1.06703	36.4544	21.6776	5	6	High
2585	RPS7	P62081	P62081	RS7_HUMAN	40S ribosomal protein S7	0.469085	1	1	16.5433	17.7052	-1.16189	41.5394	24.536	28	23	High
1233	H3-7	P84243;Q5TEC6;Q5TEC6	Q5TEC6;P84243;Q71DI3;P68431;Q16695;Q6NXT2;Q5TEC6;Q71DI3;P68431;Q16695	H33_HUMAN;H37_HUMAN;H37_HUMAN	Histone H3.3;Histone H3-7	0.469229	1	1	17.9593	17.8519	0.107381	17.45	25.6716	27	23	High
1130	GGH	Q92820	Q92820	GGH_HUMAN	Gamma-glutamyl hydrolase	0.469256	1	1	18.5569	17.2902	1.26672	0.857763	23.5481	27	24	High
684	CTSZ	Q9UBR2	Q9UBR2	CATZ_HUMAN	Cathepsin Z	0.469265	1	1	19.9813	19.9021	0.0791887	0.846831	0.633404	29	24	High
1045	FLG	P20930	P20930	FILA_HUMAN	Filaggrin	0.469265	1	1	19.8502	20.2091	-0.358913	1.59976	0.9743	29	24	High
1209	GSR	P00390	P00390	GSHR_HUMAN	Glutathione reductase, mitochondrial	0.469265	1	1	21.3111	21.4597	-0.14857	0.827276	1.38424	29	24	High
1576	KRT17	O76013;P02533;P05783;P08727;P08779;P13645;P13646;P19012;Q04695;Q14525;Q14532;Q15323;Q2M2I5;Q92764;P02533;P08727;P08779;P13645;P19012;P35527;Q04695;Q99456;P02533;P08727;P08779;P13646;P19012;Q04695;P02533;P08727;P08779;P19012;Q04695;P02533;P08727;P08779;Q04695;Q15323;P02533;P08727;Q04695;P02533;P08779;P13646;P19012;Q04695;P02533;P08779;Q04695;P02533;Q04695;P08727;Q04695;Q04695;Q04695;Q9C075	P19012;O76015;Q04695;Q92764;Q7Z3Y7;P05783;Q14525;P08779;Q2M2I5;O76014;P08727;Q15323;P02533;Q14532;P13645;P13646;O76013;P19012;Q04695;P08779;P08727;P35527;Q99456;P02533;P13645;P19012;Q04695;P08779;P08727;P35900;P02533;Q8N1A0;P13646;P19012;Q04695;P08779;P08727;P02533;Q04695;Q92764;Q14525;P08779;P08727;Q15323;P02533;O76013;Q04695;P08727;P02533;P19012;Q04695;P08779;P35900;P02533;P13646;Q04695;P08779;…	K1C10_HUMAN;K1C13_HUMAN;K1C14_HUMAN;K1C15_HUMAN;K1C16_HUMAN;K1C17_HUMAN;K1C18_HUMAN;K1C19_HUMAN;K1C24_HUMAN;K1H1_HUMAN;K1H2_HUMAN;KRT35_HUMAN;KRT36_HUMAN;KT33B_HUMAN;K1C10_HUMAN;K1C12_HUMAN;K1C14_HUMAN;K1C15_HUMAN;K1C16_HUMAN;K1C17_HUMAN;K1C19_HUMAN;K1C9_HUMAN;K1C13_HUMAN;K1C14_HUMAN;K1C15_HUMAN;K1C16_HUMAN;K1C17_HUMAN;K1C19_HUMAN;K1C14_HUMAN;K1C15_HUMAN;K1C16_HUMAN;K1C17_HUMAN;K1C19_HUMAN;K1C14_…	Keratin, type I cuticular Ha6;Keratin, type I cytoskeletal 14;Keratin, type I cytoskeletal 14;Keratin, type I cytoskeletal 14;Keratin, type I cytoskeletal 14;Keratin, type I cytoskeletal 14;Keratin, type I cytoskeletal 14;Keratin, type I cytoskeletal 14;Keratin, type I cytoskeletal 14;Keratin, type I cytoskeletal 19;Keratin, type I cytoskeletal 17;Keratin, type I cytoskeletal 17	0.469265	1	1	20.7194	20.7921	-0.0726233	0.728867	0.350696	29	24	High
1695	LTA4H	P09960	P09960	LKHA4_HUMAN	Leukotriene A-4 hydrolase	0.469265	1	1	20.6245	20.7486	-0.124081	0.889634	1.32242	29	24	High
3263	VTN	P04004	P04004	VTNC_HUMAN	Vitronectin	0.469265	1	1	19.8662	19.9947	-0.128486	0.775128	0.831375	29	24	High
226	ARHGDIB	P52566	P52566	GDIR2_HUMAN	Rho GDP-dissociation inhibitor 2	0.469265	1	1	21.2128	20.7174	0.495428	0.938081	16.4837	28	24	High
2577	RPS3	P23396	P23396	RS3_HUMAN	40S ribosomal protein S3	0.469265	1	1	19.8121	19.9425	-0.130429	0.785441	0.938674	28	24	High
2096	PEBP1	P30086	P30086	PEBP1_HUMAN	Phosphatidylethanolamine-binding protein 1	0.469265	1	1	23.093	23.3327	-0.239732	1.001	0.43697	28	23	High
2546	RPL6	Q02878	Q02878	RL6_HUMAN	60S ribosomal protein L6	0.469265	1	1	18.0698	18.2855	-0.215715	1.54355	1.13651	25	17	High
1516	ITGB2	P05107	P05107	ITB2_HUMAN	Integrin beta-2	0.469699	1	1	8.10509	9.73657	-1.63148	81.8887	80.3364	16	11	High
2269	PRKDC	P78527	P78527	PRKDC_HUMAN	DNA-dependent protein kinase catalytic subunit	0.470091	1	1	4.12628	6.03771	-1.91143	53.3945	62.1658	12	14	High
1489	IMMT	Q16891	Q16891	MIC60_HUMAN	MICOS complex subunit MIC60	0.471987	1	1	6.86753	8.96743	-2.0999	69.221	68.3875	16	10	High
1568	KRAS	P01116	P01116	RASK_HUMAN	GTPase KRas	0.472445	1	1	6.76622	5.0367	1.72953	67.2989	58.5656	9	10	High
2436	RALGAPB	Q86X10	Q86X10	RLGPB_HUMAN	Ral GTPase-activating protein subunit beta	0.472493	1	1	2.51512	3.69481	-1.17969	33.0335	44.5353	16	12	High
2883	SRSF3	P84103	P84103	SRSF3_HUMAN	Serine/arginine-rich splicing factor 3	0.47285	1	1	8.9134	11.0019	-2.08849	83.626	77.6147	18	12	High
1369	IDUA	P35475	P35475	IDUA_HUMAN	Alpha-L-iduronidase	0.472935	1	1	12.0786	11.066	1.01262	63.0649	67.3015	19	17	High
234	ARHGEF7	Q14155	Q14155	ARHG7_HUMAN	Rho guanine nucleotide exchange factor 7	0.474008	1	1	8.34048	8.26584	0.0746371	86.3588	76.067	14	11	High
23	ABRAXAS2	Q15018	Q15018	ABRX2_HUMAN	BRISC complex subunit Abraxas 2	0.474185	1	1	11.7344	12.5379	-0.803554	72.0581	62.1323	21	16	High
1339	HSPA13	P48723	P48723	HSP13_HUMAN	Heat shock 70 kDa protein 13	0.47468	1	1	18.1101	16.8565	1.25362	15.9231	34.7627	26	23	High
1176	GOLPH3L	Q9H4A5	Q9H4A5	GLP3L_HUMAN	Golgi phosphoprotein 3-like	0.474681	1	1	5.65969	4.54889	1.11079	67.4939	56.4843	8	8	High
2514	RPL12	P30050	P30050	RL12_HUMAN	60S ribosomal protein L12	0.47476	1	1	18.3224	18.7521	-0.429698	16.9967	13.7293	28	23	High
2280	PRPS1	P11908;P60891;P60891	P11908;P60891;P60891	PRPS1_HUMAN;PRPS2_HUMAN;PRPS1_HUMAN	Ribose-phosphate pyrophosphokinase 2;Ribose-phosphate pyrophosphokinase 1	0.475291	1	1	8.35043	11.0336	-2.68314	73.4668	66.594	18	14	High
1919	NEK1	Q96PY6	Q96PY6	NEK1_HUMAN	Serine/threonine-protein kinase Nek1	0.475483	1	1	3.02479	1.8524	1.1724	47.816	30.8057	10	10	High
723	DCPS	Q96C86	Q96C86	DCPS_HUMAN	m7GpppX diphosphatase	0.475563	1	1	8.36459	9.01171	-0.647126	73.8048	79.3613	15	12	High
965	EWSR1	Q01844	Q01844	EWS_HUMAN	RNA-binding protein EWS	0.477491	1	1	10.0211	12.1795	-2.15831	89.5146	81.9806	19	13	High
543	CISD1	Q9NZ45	Q9NZ45	CISD1_HUMAN	CDGSH iron-sulfur domain-containing protein 1	0.477577	1	1	3.41892	2.2444	1.17451	46.5105	32.692	4	5	High
1277	HLA-B	P01889;P01889;P01893;P04439;P10321;P01889;P01893;P04439;P13747;P01889;P04439;P01889;P10321;P01889;P13747	P01889;P01889;P10321;P01893;P04439;P17693;P01889;P13747;P01893;P04439;P01889;P04439;P01889;P10321;P01889;P13747	HLAB_HUMAN;HLAA_HUMAN;HLAB_HUMAN;HLAC_HUMAN;HLAH_HUMAN;HLAA_HUMAN;HLAB_HUMAN;HLAE_HUMAN;HLAH_HUMAN;HLAA_HUMAN;HLAB_HUMAN;HLAB_HUMAN;HLAC_HUMAN;HLAB_HUMAN;HLAE_HUMAN	HLA class I histocompatibility antigen, B alpha chain;HLA class I histocompatibility antigen, B alpha chain;HLA class I histocompatibility antigen, B alpha chain;HLA class I histocompatibility antigen, B alpha chain;HLA class I histocompatibility antigen, B alpha chain;HLA class I histocompatibility antigen, B alpha chain	0.477577	1	1	3.78957	2.45249	1.33708	57.1894	39.2231	4	5	High
879	EIF2S3	P41091	P41091	IF2G_HUMAN	Eukaryotic translation initiation factor 2 subunit 3	0.47835	1	1	12.7512	15.523	-2.77182	70.3272	40.1336	25	17	High
2273	PRMT5	O14744	O14744	ANM5_HUMAN	Protein arginine N-methyltransferase 5	0.47835	1	1	12.2806	14.9044	-2.62372	65.1747	37.1872	24	21	High
1873	NAGA	P17050	P17050	NAGAB_HUMAN	Alpha-N-acetylgalactosaminidase	0.47835	1	1	13.8368	13.5747	0.262046	53.7047	50.6028	23	19	High
20	ABI1	Q8IZP0	Q9NYB9;Q8IZP0	ABI1_HUMAN	Abl interactor 1	0.478842	1	1	12.2978	16.7579	-4.46018	79.4927	22.298	27	16	High
3319	ZNF541	Q9H0D2	Q9H0D2	ZN541_HUMAN	Zinc finger protein 541	0.478878	1	1	10.7878	8.19909	2.58873	144.387	132.699	10	11	High
1444	IGLC7	A0M8Q6;A0M8Q6;B9A064;A0M8Q6;P15814	A0M8Q6;P0CF74;P0DOY2;B9A064;P0CG04;A0M8Q6;P15814;P0CF74;A0M8Q6	IGLC7_HUMAN;IGLC7_HUMAN;IGLL5_HUMAN;IGLC7_HUMAN;IGLL1_HUMAN	Immunoglobulin lambda constant 7;Immunoglobulin lambda constant 7;Immunoglobulin lambda constant 7	0.479243	1	1	14.3229	18.5161	-4.19312	89.4907	27.6785	27	17	High
1743	MAPRE1	Q15555;Q15691;Q15691	Q15555;Q15691;Q15691	MARE1_HUMAN;MARE2_HUMAN;MARE1_HUMAN	Microtubule-associated protein RP/EB family member 2;Microtubule-associated protein RP/EB family member 1	0.479563	1	1	13.2965	16.3534	-3.05688	61.9706	20.9651	27	18	High
1406	IGHV3-20	A0A0A0MS15;A0A0B4J1V0;A0A0B4J1V6;A0A0B4J1X5;A0A0B4J1X8;A0A0B4J1Y9;A0A0C4DH32;A0A0C4DH36;P01766;P01780;P0DTE1;A0A0B4J1X8;A0A0C4DH32;P01766;P01780;A0A0C4DH32	P01766;A0A0B4J1X8;P01780;A0A0B4J1X5;P0DTE1;P0DP02;P01782;P01768;P01763;A0A075B7F0;A0A0B4J1V0;A0A0J9YY99;A0A0B4J1V1;S4R3C0;A0A075B7F1;P01764;P01762;P0DP04;P01772;A0A0C4DH36;A0A0B4J2B5;A0A0B4J1V6;A0A0J9YX35;A0A075B6Q5;A0A0B4J1Y9;A0A0A0MS15;A0A0C4DH42;A0A0C4DH32;P0DP03;P01767;P01766;A0A0B4J1X8;P01780;P01782;P01763;A0A075B7F0;A0A0B4J1V1;P01762;P0DP04;A0A0B4J2B5;A0A0C4DH32;A0A0C4DH32	HV307_HUMAN;HV313_HUMAN;HV315_HUMAN;HV320_HUMAN;HV338_HUMAN;HV343_HUMAN;HV349_HUMAN;HV372_HUMAN;HV373_HUMAN;HV374_HUMAN;HV383_HUMAN;HV307_HUMAN;HV313_HUMAN;HV320_HUMAN;HV343_HUMAN;HV320_HUMAN	Immunoglobulin heavy variable 3-49;Immunoglobulin heavy variable 3-43;Immunoglobulin heavy variable 3-20	0.479799	1	1	12.5868	12.7359	-0.149127	69.2864	77.086	20	17	High
2923	STRAP	Q9Y3F4	Q9Y3F4	STRAP_HUMAN	Serine-threonine kinase receptor-associated protein	0.479812	1	1	14.5291	17.0018	-2.47271	58.2875	22.5506	27	19	High
569	CNN2	Q15417;Q99439;Q99439	Q15417;Q99439;Q99439	CNN2_HUMAN;CNN3_HUMAN;CNN2_HUMAN	Calponin-3;Calponin-2	0.479998	1	1	16.4221	15.3571	1.06502	26.827	39.875	25	22	High
3200	UGDH	O60701	O60701	UGDH_HUMAN	UDP-glucose 6-dehydrogenase	0.480131	1	1	14.775	17.2076	-2.4326	46.4645	11.3882	28	20	High
529	CHMP3	Q9Y3E7	Q9Y3E7	CHMP3_HUMAN	Charged multivesicular body protein 3	0.480131	1	1	16.539	17.695	-1.15596	42.1027	24.734	27	21	High
860	EFEMP1	Q12805	Q12805	FBLN3_HUMAN	EGF-containing fibulin-like extracellular matrix protein 1	0.480131	1	1	16.0061	15.84	0.166136	24.6782	30.5755	26	22	High
1079	GAA	P10253	P10253	LYAG_HUMAN	Lysosomal alpha-glucosidase	0.480219	1	1	16.4862	16.9455	-0.459297	26.8288	22.4652	27	22	High
1170	GNPTG	Q9UJJ9	Q9UJJ9	GNPTG_HUMAN	N-acetylglucosamine-1-phosphotransferase subunit gamma	0.480299	1	1	18.2864	17.1009	1.18544	1.47215	23.0975	27	24	High
2909	STAU1	O95793	O95793	STAU1_HUMAN	Double-stranded RNA-binding protein Staufen homolog 1	0.480299	1	1	17.8218	16.8579	0.963907	0.455011	22.2482	27	24	High
160	ANXA2	P07355	P07355;A6NMY6	ANXA2_HUMAN	Annexin A2	0.480308	1	1	24.0465	24.2324	-0.185917	1.64396	1.59822	29	24	High
674	CTSB	P07858	P07858	CATB_HUMAN	Cathepsin B	0.480308	1	1	23.3293	23.1648	0.164493	1.42572	0.806173	29	24	High
3141	TUBB	P04350;P07437;P68371;P04350;P07437;P68371;Q13885;P04350;P07437;P68371;Q13885;Q9BUF5;P04350;P07437;P68371;Q13885;Q9BUF5;Q9BVA1;P04350;P07437;P68371;Q13885;Q9BVA1;P07437;P07437;P68371;P07437;P68371;Q13885;P07437;P68371;Q13885;Q9BVA1;P07437;Q13885;P07437;Q13885;Q9BVA1	P07437;P68371;P04350;P07437;Q13885;P68371;P04350;Q9BVA1;Q13509;P07437;Q13885;Q3ZCM7;P68371;P04350;Q9BVA1;Q9BUF5;Q13509;Q9H4B7;A6NNZ2;P07437;Q13885;Q3ZCM7;P68371;P04350;Q9BVA1;Q9BUF5;Q13509;A6NNZ2;P07437;Q13885;Q3ZCM7;P68371;P04350;Q9BVA1;A6NNZ2;P07437;P07437;P68371;P07437;Q13885;P68371;P04350;Q9BVA1;Q9BUF5;Q13509;P07437;Q13885;Q3ZCM7;P68371;Q9BVA1;Q9H4B7;A6NNZ2;P07437;Q13885;Q9BVA1;Q13509;P07437;…	TBB4A_HUMAN;TBB4B_HUMAN;TBB5_HUMAN;TBB2A_HUMAN;TBB4A_HUMAN;TBB4B_HUMAN;TBB5_HUMAN;TBB2A_HUMAN;TBB4A_HUMAN;TBB4B_HUMAN;TBB5_HUMAN;TBB6_HUMAN;TBB2A_HUMAN;TBB2B_HUMAN;TBB4A_HUMAN;TBB4B_HUMAN;TBB5_HUMAN;TBB6_HUMAN;TBB2A_HUMAN;TBB2B_HUMAN;TBB4A_HUMAN;TBB4B_HUMAN;TBB5_HUMAN;TBB5_HUMAN;TBB4B_HUMAN;TBB5_HUMAN;TBB2A_HUMAN;TBB4B_HUMAN;TBB5_HUMAN;TBB2A_HUMAN;TBB2B_HUMAN;TBB4B_HUMAN;TBB5_HUMAN;TBB2A_HUMAN;TB…	Tubulin beta-4A chain;Tubulin beta-4A chain;Tubulin beta-4A chain;Tubulin beta-4A chain;Tubulin beta-4A chain;Tubulin beta chain;Tubulin beta chain;Tubulin beta chain;Tubulin beta chain;Tubulin beta chain;Tubulin beta chain	0.480308	1	1	20.2181	20.2828	-0.0647272	0.41287	0.639453	29	24	High
244	ARPC1B	O15143	O15143	ARC1B_HUMAN	Actin-related protein 2/3 complex subunit 1B	0.480308	1	1	19.6356	19.2521	0.383501	1.02417	14.0794	28	24	High
3156	TXNRD1	Q16881	Q16881	TRXR1_HUMAN	Thioredoxin reductase 1, cytoplasmic	0.480308	1	1	18.2542	17.9872	0.267001	1.27234	12.4016	28	24	High
2208	PPIB	P23284	P23284	PPIB_HUMAN	Peptidyl-prolyl cis-trans isomerase B	0.480308	1	1	21.1286	21.2104	-0.0818539	0.178376	0.228344	23	19	High
2152	PKM	P14618	P14618	KPYM_HUMAN	Pyruvate kinase PKM	0.480308	1	1	23.8213	24.0131	-0.191807	1.0171	0.879524	7	4	High
2425	RABL3	Q5HYI8	Q5HYI8	RABL3_HUMAN	Rab-like protein 3	0.481032	1	1	2.34362	1.20224	1.14138	40.9656	20.5608	6	4	High
804	DNM1L	O00429	O00429	DNM1L_HUMAN	Dynamin-1-like protein	0.481468	1	1	7.92768	9.4816	-1.55392	77.7456	75.8548	16	11	High
1881	NAPG	Q99747	Q99747	SNAG_HUMAN	Gamma-soluble NSF attachment protein	0.482306	1	1	4.7753	3.78508	0.990218	57.8745	46.7883	28	24	High
170	AP1G1	O43747	O43747	AP1G1_HUMAN	AP-1 complex subunit gamma-1	0.483349	1	1	12.5966	14.6343	-2.03763	68.439	46.4327	24	17	High
439	CASP4	P49662	P49662	CASP4_HUMAN	Caspase-4	0.483884	1	1	7.77235	8.94678	-1.17443	74.6764	77.7163	15	11	High
1708	LYPLAL1	Q5VWZ2	Q5VWZ2	LYPL1_HUMAN	Lysophospholipase-like protein 1	0.484213	1	1	10.3152	13.3288	-3.01357	79.4637	58.7995	22	14	High
389	C8B	P07358	P07358	CO8B_HUMAN	Complement component C8 beta chain	0.484213	1	1	10.8971	12.6174	-1.72034	75.5156	63.2244	21	15	High
148	ANKFY1	Q9P2R3	Q9P2R3	ANFY1_HUMAN	Rabankyrin-5	0.486039	1	1	6.29234	9.09386	-2.80152	68.9683	69.8244	16	9	High
1118	GCN1	Q92616	Q92616	GCN1_HUMAN	eIF-2-alpha kinase activator GCN1	0.486039	1	1	7.94984	8.70175	-0.751905	79.87	85.1671	14	11	High
292	ATP5PB	P24539	P24539	AT5F1_HUMAN	ATP synthase F(0) complex subunit B1, mitochondrial	0.48653	1	1	11.2782	14.1045	-2.8263	80.6784	54.4808	23	15	High
1604	KRT77	O95678;P02538;P04259;P04264;P05787;P12035;P13647;P35908;Q01546;Q5XKE5;Q7Z794;O95678;P02538;P04259;P04264;P05787;P12035;P13647;P35908;Q01546;Q7Z794;O95678;P02538;P04259;P05787;P08729;P12035;P13647;P19013;P35908;Q01546;Q3SY84;Q5XKE5;Q7Z794;Q9NSB2;P04264;P35908;Q7Z794;Q7Z794	P12035;Q5XKE5;P04259;P05787;Q7Z794;P04264;P13647;O95678;P02538;P48668;Q01546;P35908;P12035;P04259;P05787;Q7Z794;P04264;P13647;O95678;P02538;P48668;Q01546;P35908;P12035;Q86Y46;P19013;Q5XKE5;P04259;P05787;P08729;Q3SY84;Q7Z794;P13647;Q14CN4;O95678;P02538;Q7RTS7;P48668;Q9NSB2;Q01546;P35908;Q7Z794;P04264;P35908;Q7Z794	K22E_HUMAN;K22O_HUMAN;K2C1B_HUMAN;K2C1_HUMAN;K2C3_HUMAN;K2C5_HUMAN;K2C6A_HUMAN;K2C6B_HUMAN;K2C75_HUMAN;K2C79_HUMAN;K2C8_HUMAN;K22E_HUMAN;K22O_HUMAN;K2C1B_HUMAN;K2C1_HUMAN;K2C3_HUMAN;K2C5_HUMAN;K2C6A_HUMAN;K2C6B_HUMAN;K2C75_HUMAN;K2C8_HUMAN;K22E_HUMAN;K22O_HUMAN;K2C1B_HUMAN;K2C3_HUMAN;K2C4_HUMAN;K2C5_HUMAN;K2C6A_HUMAN;K2C6B_HUMAN;K2C71_HUMAN;K2C75_HUMAN;K2C79_HUMAN;K2C7_HUMAN;K2C8_HUMAN;KRT84_HUMA…	Keratin, type II cytoskeletal 75;Keratin, type II cytoskeletal 75;Keratin, type II cytoskeletal 75;Keratin, type II cytoskeletal 1;Keratin, type II cytoskeletal 1b	0.48653	1	1	12.5494	13.0705	-0.521184	69.041	68.4944	21	17	High
2420	RAB8B	O95716;P51153;P61006;Q92930;P51153;P61006;P61026;P62820;Q92930;Q9H0U4;P61006;P62820;Q92930;Q9H0U4;Q92930	O95716;P20337;P51153;Q96E17;P61006;P20336;Q92930;P59190;Q92928;P62820;Q9H0U4;P51153;P61026;P61006;Q92930;P62820;Q9H0U4;P61006;Q92930;Q92930	RAB13_HUMAN;RAB3D_HUMAN;RAB8A_HUMAN;RAB8B_HUMAN;RAB10_HUMAN;RAB13_HUMAN;RAB1A_HUMAN;RAB1B_HUMAN;RAB8A_HUMAN;RAB8B_HUMAN;RAB1A_HUMAN;RAB1B_HUMAN;RAB8A_HUMAN;RAB8B_HUMAN;RAB8B_HUMAN	Ras-related protein Rab-3D;Ras-related protein Rab-13;Ras-related protein Rab-8A;Ras-related protein Rab-8B	0.487163	1	1	3.94845	2.94173	1.00672	48.913	34.6256	3	6	High
2296	PRXL2B	Q8TBF2	Q8TBF2	PXL2B_HUMAN	Prostamide/prostaglandin F synthase	0.487471	1	1	11.8203	14.0063	-2.186	73.0897	53.5597	29	24	High
1105	GAS6	Q14393	Q14393	GAS6_HUMAN	Growth arrest-specific protein 6	0.487471	1	1	13.0041	12.3139	0.690163	59.2102	60.5268	21	18	High
3281	WFDC12	Q8WWY7	Q8WWY7	WFD12_HUMAN	WAP four-disulfide core domain protein 12	0.48791	1	1	6.47045	8.82257	-2.35213	73.3234	76.0729	15	9	High
2127	PHF5A	Q7RTV0	Q7RTV0	PHF5A_HUMAN	PHD finger-like domain-containing protein 5A	0.488171	1	1	4.0725	2.79645	1.27605	52.1852	39.1222	28	24	High
257	AS3MT	Q9HBK9	Q9HBK9	AS3MT_HUMAN	Arsenite methyltransferase	0.490756	1	1	16.3141	14.7076	1.60642	26.2713	59.4469	23	22	High
2327	PSMD12	O00232	O00232	PSD12_HUMAN	26S proteasome non-ATPase regulatory subunit 12	0.491317	1	1	17.505	17.1193	0.385716	29.7901	35.5312	27	18	High
635	CRISP3	P54108	P54108	CRIS3_HUMAN	Cysteine-rich secretory protein 3	0.491456	1	1	17.2563	16.4203	0.836078	15.1011	22.4002	27	23	High
3098	TPT1	P13693	Q56UQ5;P13693	TCTP_HUMAN	Translationally-controlled tumor protein	0.491456	1	1	17.4878	17.2506	0.237174	14.3949	23.1973	27	23	High
2637	SCEL	O95171	O95171	SCEL_HUMAN	Sciellin	0.491483	1	1	18.3128	17.3152	0.997626	1.10232	23.9364	27	24	High
483	CD63	P08962	P08962	CD63_HUMAN	CD63 antigen	0.491491	1	1	19.9782	19.7805	0.197673	0.520383	0.56748	29	24	High
1668	LMNA	P02545;P02545;P20700;Q03252	P02545;P02545;P20700;Q03252	LMNA_HUMAN;LMNA_HUMAN;LMNB1_HUMAN;LMNB2_HUMAN	Prelamin-A/C;Prelamin-A/C	0.491491	1	1	20.5995	20.8023	-0.202862	1.47377	1.76369	29	24	High
444	CBR1	O75828;P16152;P16152	P16152;O75828;P16152	CBR1_HUMAN;CBR3_HUMAN;CBR1_HUMAN	Carbonyl reductase [NADPH] 3;Carbonyl reductase [NADPH] 1	0.491491	1	1	20.7781	20.341	0.437112	0.976092	15.6249	28	24	High
565	CMPK1	P30085	P30085	KCY_HUMAN	UMP-CMP kinase	0.491491	1	1	20.0968	19.7537	0.34306	0.758843	14.6046	28	24	High
1078	G6PD	P11413	P11413	G6PD_HUMAN	Glucose-6-phosphate 1-dehydrogenase	0.491491	1	1	19.7876	19.4245	0.363108	1.16811	14.2721	28	24	High
2118	PGM1	P36871	P36871	PGM1_HUMAN	Phosphoglucomutase-1	0.491491	1	1	19.6195	19.2274	0.392097	0.783336	13.9681	28	23	High
2216	PPL	O60437	O60437	PEPL_HUMAN	Periplakin	0.491491	1	1	20.6961	20.2307	0.465372	1.49178	16.5114	24	15	High
2179	PLOD1	Q02809	Q02809	PLOD1_HUMAN	Procollagen-lysine,2-oxoglutarate 5-dioxygenase 1	0.491491	1	1	20.6319	20.6226	0.00928127	1.43334	0.850815	14	10	High
2622	SAP18	O00422	O00422	SAP18_HUMAN	Histone deacetylase complex subunit SAP18	0.491915	1	1	4.87107	6.83063	-1.95956	60.3857	68.7252	12	7	High
1115	GCA	P28676	P28676	GRAN_HUMAN	Grancalcin	0.492576	1	1	3.42929	4.70279	-1.2735	46.9775	60.3303	8	5	High
863	EFL1	Q7Z2Z2	Q7Z2Z2	EFL1_HUMAN	Elongation factor-like GTPase 1	0.492576	1	1	5.16529	3.7385	1.42679	68.7068	56.2795	6	7	High
2716	SERPINF2	P08697	P08697	A2AP_HUMAN	Alpha-2-antiplasmin	0.4927	1	1	11.5211	12.2949	-0.773829	83.76	83.0748	19	15	High
755	DEK	P35659	P35659	DEK_HUMAN	Protein DEK	0.492852	1	1	5.59409	4.08205	1.51204	65.7978	54.4343	7	8	High
800	DNAJC8	O75937	O75937	DNJC8_HUMAN	DnaJ homolog subfamily C member 8	0.492852	1	1	6.02552	4.3213	1.70422	75.934	60.9332	7	8	High
94	AHCYL2	O43865;Q96HN2;Q96HN2	O43865;Q96HN2;Q96HN2	SAHH2_HUMAN;SAHH3_HUMAN;SAHH3_HUMAN	S-adenosylhomocysteine hydrolase-like protein 1;Adenosylhomocysteinase 3	0.493142	1	1	12.3347	13.3513	-1.01663	65.7751	59.1147	22	17	High
884	EIF3F	O00303	O00303	EIF3F_HUMAN	Eukaryotic translation initiation factor 3 subunit F	0.494256	1	1	9.78554	12.0641	-2.27853	71.6487	58.1913	21	14	High
2063	PBXIP1	Q96AQ6	Q96AQ6	PBIP1_HUMAN	Pre-B-cell leukemia transcription factor-interacting protein 1	0.494677	1	1	2.02615	3.21299	-1.18684	30.1116	40.9901	23	16	High
2336	PSMD8	P48556	P48556	PSMD8_HUMAN	26S proteasome non-ATPase regulatory subunit 8	0.496831	1	1	16.3553	16.5989	-0.243575	40.4131	33.4737	22	15	High
426	CAPS	Q13938	Q13938	CAYP1_HUMAN	Calcyphosin	0.496854	1	1	12.0745	13.2011	-1.12654	76.465	69.307	21	16	High
2364	PTPN13	Q12923	Q12923	PTN13_HUMAN	Tyrosine-protein phosphatase non-receptor type 13	0.497007	1	1	4.21052	6.28321	-2.07269	55.5728	66.9397	8	5	High
1510	IST1	P53990	P53990	IST1_HUMAN	IST1 homolog	0.497048	1	1	16.8955	18.6633	-1.76778	43.36	13.3702	28	21	High
2322	PSMC5	P43686;P62191;P62195;P62195	P62195;P62191;P43686;P62195	PRS4_HUMAN;PRS6B_HUMAN;PRS8_HUMAN;PRS8_HUMAN	26S proteasome regulatory subunit 6B;26S proteasome regulatory subunit 8	0.497048	1	1	16.7309	18.5064	-1.77548	42.3616	12.9647	28	20	High
1666	LMAN2	Q12907	Q12907	LMAN2_HUMAN	Vesicular integral-membrane protein VIP36	0.497126	1	1	17.0865	17.407	-0.320491	13.5198	11.8632	28	23	High
990	FAM120A	Q9NZB2	Q9NZB2	F120A_HUMAN	Constitutive coactivator of PPAR-gamma-like protein 1	0.497923	1	1	5.36831	7.21109	-1.84277	60.3161	66.8818	13	8	High
1440	IGKV3D-15	A0A087WSY6	A0A087WSY6	KVD15_HUMAN	Immunoglobulin kappa variable 3D-15	0.498499	1	1	6.70026	7.85198	-1.15171	93.9141	104.661	11	8	High
1539	KIAA0319L	Q8IZA0	Q8IZA0	K319L_HUMAN	Dyslexia-associated protein KIAA0319-like protein	0.498849	1	1	13.5003	13.0151	0.485242	64.4215	67.2743	21	18	High
2982	TBCB	Q99426	Q99426	TBCB_HUMAN	Tubulin-folding cofactor B	0.501777	1	1	14.4351	14.499	-0.0639579	44.0625	45.643	24	20	High
3171	UBE2K	P61086	P61086	UBE2K_HUMAN	Ubiquitin-conjugating enzyme E2 K	0.502088	1	1	13.4311	16.7543	-3.32311	63.1961	21.7617	27	18	High
320	BABAM2	Q9NXR7	Q9NXR7	BABA2_HUMAN	BRISC and BRCA1-A complex member 2	0.50229	1	1	4.11233	5.59171	-1.47938	53.0295	61.6012	10	6	High
2567	RPS2	P15880	P15880	RS2_HUMAN	40S ribosomal protein S2	0.50233	1	1	15.4555	16.7079	-1.25231	50.9683	34.0043	28	23	High
977	F12	P00748	P00748	FA12_HUMAN	Coagulation factor XII	0.50233	1	1	16.5242	16.6648	-0.140568	42.238	46.4795	25	21	High
591	COMMD1	Q8N668	Q8N668	COMD1_HUMAN	COMM domain-containing protein 1	0.502572	1	1	4.05721	3.16336	0.893851	51.5775	39.9542	6	6	High
1297	HMGCS2	P54868	P54868	HMCS2_HUMAN	Hydroxymethylglutaryl-CoA synthase, mitochondrial	0.502572	1	1	4.94982	3.07042	1.8794	62.1826	46.92	5	7	High
1184	GPD2	P43304	P43304	GPDM_HUMAN	Glycerol-3-phosphate dehydrogenase, mitochondrial	0.502575	1	1	7.50305	9.57983	-2.07679	70.0066	67.6775	17	11	High
802	DNASE2	O00115	O00115	DNS2A_HUMAN	Deoxyribonuclease-2-alpha	0.502779	1	1	17.4176	16.7659	0.651735	14.4879	22.3581	27	23	High
898	EIF4G1	Q04637	Q04637	IF4G1_HUMAN	Eukaryotic translation initiation factor 4 gamma 1	0.502779	1	1	18.2737	16.8188	1.45491	1.42717	34.07	26	24	High
308	AZGP1	P25311	P25311	ZA2G_HUMAN	Zinc-alpha-2-glycoprotein	0.502813	1	1	27.6889	27.6399	0.0490658	1.20131	0.58822	29	24	High
811	DPP3	Q9NY33	Q9NY33	DPP3_HUMAN	Dipeptidyl peptidase 3	0.502813	1	1	19.5343	19.7612	-0.226868	0.868628	0.558453	29	24	High
1304	HNRNPA2B1	P22626	P22626	ROA2_HUMAN	Heterogeneous nuclear ribonucleoproteins A2/B1	0.502813	1	1	20.5648	20.6517	-0.0868517	1.14011	1.27324	29	24	High
1343	HSPA5	P11021;P11021;P11142	P11021;P11142;P0DMV8;P0DMV9;P54652;P11021;P34931	BIP_HUMAN;BIP_HUMAN;HSP7C_HUMAN	Endoplasmic reticulum chaperone BiP;Endoplasmic reticulum chaperone BiP	0.502813	1	1	20.9849	21.0323	-0.0474154	0.961574	0.373944	29	24	High
1355	HTRA1	Q92743	Q92743	HTRA1_HUMAN	Serine protease HTRA1	0.502813	1	1	19.9714	19.9118	0.0596143	1.07566	0.821863	29	24	High
1572	KRT13	O76009;P13646;Q14525;Q15323;Q9C075;O76013;P02533;P05783;P08727;P08779;P13645;P13646;P19012;Q04695;Q14525;Q14532;Q15323;Q2M2I5;Q92764;P02533;P08727;P08779;P13646;P19012;Q04695;P02533;P08779;P13646;P19012;P02533;P08779;P13646;P19012;Q04695;P13645;P13646;P13645;P13646;P19012;Q2M2I5;P13645;P13646;P19012;Q2M2I5;Q7Z3Y8;P13645;P13646;Q2M2I5;P13646;P13646;P19012;P13646;P19012;Q99456	Q14525;O76011;A0A140TA62;O76009;Q9C075;P35900;Q15323;P13646;Q6A162;P19012;O76015;Q04695;Q92764;Q7Z3Y7;P05783;Q14525;P08779;Q2M2I5;O76014;P08727;Q15323;P02533;Q14532;P13645;P13646;O76013;P19012;Q04695;P08779;P08727;P35900;P02533;Q8N1A0;P13646;P19012;P08779;P02533;P13646;P19012;Q04695;P08779;P35900;P02533;P13646;P13645;P13646;P19012;Q7Z3Y7;Q2M2I5;Q7Z3Y8;P13645;P13646;P19012;Q7Z3Y7;Q2M2I5;Q7Z3Y8;P13…	K1C13_HUMAN;K1C23_HUMAN;K1H1_HUMAN;KT33A_HUMAN;KT33B_HUMAN;K1C10_HUMAN;K1C13_HUMAN;K1C14_HUMAN;K1C15_HUMAN;K1C16_HUMAN;K1C17_HUMAN;K1C18_HUMAN;K1C19_HUMAN;K1C24_HUMAN;K1H1_HUMAN;K1H2_HUMAN;KRT35_HUMAN;KRT36_HUMAN;KT33B_HUMAN;K1C13_HUMAN;K1C14_HUMAN;K1C15_HUMAN;K1C16_HUMAN;K1C17_HUMAN;K1C19_HUMAN;K1C13_HUMAN;K1C14_HUMAN;K1C15_HUMAN;K1C16_HUMAN;K1C13_HUMAN;K1C14_HUMAN;K1C15_HUMAN;K1C16_HUMAN;K1C17_…	Keratin, type I cuticular Ha3-I;Keratin, type I cuticular Ha6;Keratin, type I cytoskeletal 14;Keratin, type I cytoskeletal 14;Keratin, type I cytoskeletal 14;Keratin, type I cytoskeletal 10;Keratin, type I cytoskeletal 10;Keratin, type I cytoskeletal 10;Keratin, type I cytoskeletal 10;Keratin, type I cytoskeletal 13;Keratin, type I cytoskeletal 13;Keratin, type I cytoskeletal 13	0.502813	1	1	24.0978	24.2033	-0.10556	0.608044	2.18199	29	24	High
2963	TALDO1	P37837	P37837	TALDO_HUMAN	Transaldolase	0.502813	1	1	20.9489	21.2069	-0.258071	0.847031	0.287849	29	24	High
521	CHID1	Q9BWS9	Q9BWS9	CHID1_HUMAN	Chitinase domain-containing protein 1	0.502813	1	1	18.7144	17.9934	0.72099	1.17295	12.6725	28	24	High
1146	GMDS	O60547	O60547	GMDS_HUMAN	GDP-mannose 4,6 dehydratase	0.502813	1	1	21.4895	21.1127	0.376749	1.01103	16.715	28	24	High
1597						0.502813	1	1	21.5363	21.0501	0.486138	1.579	18.4545	24	21	High
2036	PACS1	Q6VY07	Q6VY07	PACS1_HUMAN	Phosphofurin acidic cluster sorting protein 1	0.503233	1	1	2.0209	1.10246	0.918437	29.8343	17.0022	27	21	High
2238	PPP2R5E	Q13362;Q14738;Q16537;Q16537	Q15173;Q16537;Q14738;Q13362;Q16537	2A5D_HUMAN;2A5E_HUMAN;2A5G_HUMAN;2A5E_HUMAN	Serine/threonine-protein phosphatase 2A 56 kDa regulatory subunit gamma isoform;Serine/threonine-protein phosphatase 2A 56 kDa regulatory subunit epsilon isoform	0.503233	1	1	2.06498	1.07579	0.98919	31.1504	16.326	27	18	High
1916	NECTIN4	Q96NY8	Q96NY8	NECT4_HUMAN	Nectin-4	0.503233	1	1	1.92689	1.07595	0.850946	27.1631	16.2658	7	4	High
456	CCDC47	Q96A33	Q96A33	CCD47_HUMAN	PAT complex subunit CCDC47	0.504126	1	1	4.09048	2.81612	1.27436	52.7623	39.5483	5	6	High
127	ALDH3A2	P30838;P43353;P51648;P51648	P43353;P30838;P51648;P48448;P51648	AL3A1_HUMAN;AL3A2_HUMAN;AL3B1_HUMAN;AL3A2_HUMAN	Aldehyde dehydrogenase, dimeric NADP-preferring;Aldehyde dehydrogenase family 3 member A2	0.50459	1	1	12.6936	13.8061	-1.11248	70.497	63.5629	22	17	High
749	DDX60	Q8IY21	Q8IY21	DDX60_HUMAN	Probable ATP-dependent RNA helicase DDX60	0.504782	1	1	4.79279	6.24112	-1.44833	58.618	66.3689	11	7	High
2734	SH2D3A	Q9BRG2	Q9BRG2	SH23A_HUMAN	SH2 domain-containing protein 3A	0.504782	1	1	6.33118	5.2274	1.10378	69.8696	62.938	9	9	High
3272	WDFY1	Q8IWB7	Q8IWB7	WDFY1_HUMAN	WD repeat and FYVE domain-containing protein 1	0.504782	1	1	6.12469	4.94504	1.17964	65.5743	56.5444	9	9	High
1920	NEK9	Q8TD19	Q8TD19	NEK9_HUMAN	Serine/threonine-protein kinase Nek9	0.504971	1	1	6.4937	5.28187	1.21183	61.8704	54.9937	27	24	High
3001	TGFB2	P61812	P61812	TGFB2_HUMAN	Transforming growth factor beta-2 proprotein	0.504971	1	1	5.4301	6.81865	-1.38855	61.8581	68.6361	12	8	High
2162	PLBD1	Q6P4A8	Q6P4A8	PLBL1_HUMAN	Phospholipase B-like 1	0.50548	1	1	7.76157	9.26343	-1.50186	75.0237	72.6324	18	18	High
3213	UQCRQ	O14949	O14949	QCR8_HUMAN	Cytochrome b-c1 complex subunit 8	0.505841	1	1	10.5876	13.1051	-2.5175	83.9208	68.5367	21	14	High
597	COPB1	P53618	P53618	COPB_HUMAN	Coatomer subunit beta	0.507109	1	1	13.0507	16.452	-3.40131	73.5218	32.5971	26	17	High
3205	UMPS	P11172	P11172	UMPS_HUMAN	Uridine 5'-monophosphate synthase	0.507201	1	1	11.7952	12.0024	-0.207228	72.9835	67.3337	20	16	High
1303	HNRNPA0	Q13151	Q13151	ROA0_HUMAN	Heterogeneous nuclear ribonucleoprotein A0	0.508158	1	1	7.46709	8.55047	-1.08338	69.4494	71.0819	15	11	High
3112	TRIM21	P19474	P19474	RO52_HUMAN	E3 ubiquitin-protein ligase TRIM21	0.508158	1	1	8.5031	8.03134	0.471766	75.8448	71.8767	14	12	High
2314	PSMB6	P28072	P28072	PSB6_HUMAN	Proteasome subunit beta type-6	0.508226	1	1	16.0355	16.5831	-0.547599	38.8644	33.428	24	22	High
405	CALML5	Q9NZT1	Q9NZT1	CALL5_HUMAN	Calmodulin-like protein 5	0.508272	1	1	6.9971	7.81466	-0.817564	71.9841	78.581	13	10	High
1813	MRI1	Q9BV20	Q9BV20	MTNA_HUMAN	Methylthioribose-1-phosphate isomerase	0.509452	1	1	12.0775	13.8428	-1.7653	76.6307	63.5658	22	16	High
2808	SNRNP70	P08621	P08621	RU17_HUMAN	U1 small nuclear ribonucleoprotein 70 kDa	0.510766	1	1	4.27151	6.17264	-1.90112	57.2843	65.0821	11	6	High
100	AIFM1	O95831	O95831	AIFM1_HUMAN	Apoptosis-inducing factor 1, mitochondrial	0.51084	1	1	5.57893	7.4586	-1.87967	65.1616	71.2205	13	8	High
883	EIF3E	P60228	P60228	EIF3E_HUMAN	Eukaryotic translation initiation factor 3 subunit E	0.511155	1	1	11.4275	15.4915	-4.06408	82.1524	40.0592	25	15	High
1086	GALK2	Q01415	Q01415	GALK2_HUMAN	N-acetylgalactosamine kinase	0.511806	1	1	6.69884	4.99963	1.69921	65.6601	57.5985	9	10	High
183	APBB1IP	Q7Z5R6	Q7Z5R6	AB1IP_HUMAN	Amyloid beta A4 precursor protein-binding family B member 1-interacting protein	0.512098	1	1	3.31375	2.16506	1.14869	43.7764	30.3737	4	5	High
383	C4orf33	Q8N1A6	Q8N1A6	CD033_HUMAN	UPF0462 protein C4orf33	0.512098	1	1	3.56817	2.38246	1.18571	50.591	36.7562	4	5	High
2852	SPECC1	Q5M775	Q5M775	CYTSB_HUMAN	Cytospin-B	0.512098	1	1	3.14132	2.08624	1.05508	39.251	28.2128	4	5	High
2359	PTP4A1	Q12974;Q93096;Q93096	Q93096;Q12974;Q93096	TP4A1_HUMAN;TP4A2_HUMAN;TP4A1_HUMAN	Protein tyrosine phosphatase type IVA 2;Protein tyrosine phosphatase type IVA 1	0.512752	1	1	6.13038	8.29672	-2.16634	65.8775	66.8475	11	11	High
1349	HSPD1	P10809	P10809	CH60_HUMAN	60 kDa heat shock protein, mitochondrial	0.514263	1	1	15.9714	17.4563	-1.4849	25.1915	1.20525	29	22	High
92	AHCY	P23526	P23526	SAHH_HUMAN	Adenosylhomocysteinase	0.514271	1	1	20.3898	20.5685	-0.178626	0.769834	0.967791	29	24	High
783	DNAAF1	Q8NEP3	Q8NEP3	DAAF1_HUMAN	Dynein axonemal assembly factor 1	0.514271	1	1	22.9613	23.2967	-0.335406	2.02328	1.30999	29	24	High
1030	FGB	P02675	P02675	FIBB_HUMAN	Fibrinogen beta chain	0.514271	1	1	21.2079	21.5291	-0.321185	3.01087	1.92509	29	24	High
1404	IGHV3-15	A0A0A0MS15;A0A0B4J1V0;A0A0B4J1V6;A0A0B4J1X5;A0A0B4J1X8;A0A0B4J1Y9;A0A0C4DH32;A0A0C4DH36;P01766;P01780;P0DTE1;A0A0A0MS15;A0A0B4J1V0;A0A0B4J1V6;A0A0B4J1Y9;A0A0B4J1V0;A0A0B4J1V0;A0A0B4J1V6;A0A0B4J1Y9	P01766;A0A0B4J1X8;P01780;A0A0B4J1X5;P0DTE1;P0DP02;P01782;P01768;P01763;A0A075B7F0;A0A0B4J1V0;A0A0J9YY99;A0A0B4J1V1;S4R3C0;A0A075B7F1;P01764;P01762;P0DP04;P01772;A0A0C4DH36;A0A0B4J2B5;A0A0B4J1V6;A0A0J9YX35;A0A075B6Q5;A0A0B4J1Y9;A0A0A0MS15;A0A0C4DH42;A0A0C4DH32;P0DP03;P01767;A0A0B4J1V0;A0A0B4J1V6;A0A0B4J1Y9;A0A0A0MS15;A0A0B4J1V0;A0A0B4J1V0;A0A0B4J1V6;A0A0B4J1Y9	HV307_HUMAN;HV313_HUMAN;HV315_HUMAN;HV320_HUMAN;HV338_HUMAN;HV343_HUMAN;HV349_HUMAN;HV372_HUMAN;HV373_HUMAN;HV374_HUMAN;HV383_HUMAN;HV315_HUMAN;HV349_HUMAN;HV372_HUMAN;HV373_HUMAN;HV315_HUMAN;HV315_HUMAN;HV372_HUMAN;HV373_HUMAN	Immunoglobulin heavy variable 3-49;Immunoglobulin heavy variable 3-49;Immunoglobulin heavy variable 3-15;Immunoglobulin heavy variable 3-15	0.514271	1	1	21.8239	21.9891	-0.165216	1.32271	1.82914	29	24	High
194	APOBEC3A	P31941	P31941	ABC3A_HUMAN	DNA dC->dU-editing enzyme APOBEC-3A	0.514271	1	1	20.7347	20.2429	0.491735	1.84039	16.0122	28	24	High
466	CCT3	P49368	P49368	TCPG_HUMAN	T-complex protein 1 subunit gamma	0.514271	1	1	19.1883	18.9307	0.257575	1.25965	13.5157	28	24	High
671	CTPS1	P17812;P17812;Q9NRF8	P17812;Q9NRF8;P17812	PYRG1_HUMAN;PYRG1_HUMAN;PYRG2_HUMAN	CTP synthase 1;CTP synthase 1	0.514271	1	1	19.4828	19.0496	0.433237	0.921735	13.8181	28	24	High
940	EPS8L2	Q9H6S3	Q9H6S3	ES8L2_HUMAN	Epidermal growth factor receptor kinase substrate 8-like protein 2	0.514271	1	1	19.6883	19.2149	0.473435	1.04048	14.3006	28	24	High
1566	KPNB1	Q14974	Q14974	IMB1_HUMAN	Importin subunit beta-1	0.514271	1	1	19.4798	19.1478	0.332065	0.968902	13.8645	28	24	High
1951	NPC2	P61916	P61916	NPC2_HUMAN	NPC intracellular cholesterol transporter 2	0.514271	1	1	20.5594	20.5624	-0.0030251	1.05227	0.632312	22	15	High
541	CIAPIN1	Q6FI81	Q6FI81	CPIN1_HUMAN	Anamorsin	0.51634	1	1	11.0231	9.69362	1.32952	76.6154	79.3812	16	15	High
268	ATG16L1	Q676U5	Q676U5	A16L1_HUMAN	Autophagy-related protein 16-1	0.516406	1	1	5.72529	4.66231	1.06298	68.6614	59.1435	8	8	High
513	CFHR2	P08603;P36980;Q03591;P36980;P36980;Q03591	P36980;P08603;Q03591;P36980;P36980;Q03591	CFAH_HUMAN;FHR1_HUMAN;FHR2_HUMAN;FHR2_HUMAN;FHR1_HUMAN;FHR2_HUMAN	Complement factor H;Complement factor H-related protein 2;Complement factor H-related protein 2	0.516826	1	1	6.62796	8.20347	-1.57551	64.5912	65.6603	15	10	High
72	ADIRF	Q15847	Q15847	ADIRF_HUMAN	Adipogenesis regulatory factor	0.517568	1	1	10.1051	12.2218	-2.11666	77.1341	59.3662	21	14	High
563	CMAS	Q8NFW8	Q8NFW8	NEUA_HUMAN	N-acylneuraminate cytidylyltransferase	0.51772	1	1	5.19529	6.34724	-1.15194	68.7075	79.4373	10	7	High
1178	GORASP2	Q9H8Y8	Q9H8Y8	GORS2_HUMAN	Golgi reassembly-stacking protein 2	0.51772	1	1	5.71738	4.28577	1.4316	57.4262	50.1177	8	9	High
1471	IGLV5-52	A0A0A0MRZ9	A0A0A0MRZ9	LV552_HUMAN	Immunoglobulin lambda variable 5-52	0.51772	1	1	5.9798	4.5013	1.4785	63.0859	55.3537	8	9	High
2369	PTPRS	Q13332	Q13332	PTPRS_HUMAN	Receptor-type tyrosine-protein phosphatase S	0.518402	1	1	6.60235	4.53566	2.06668	64.0438	56.0179	15	16	High
1669	LMNB1	P02545;P20700;Q03252;P20700;P20700;Q03252	P02545;P20700;Q03252;P20700;P20700;Q03252	LMNA_HUMAN;LMNB1_HUMAN;LMNB2_HUMAN;LMNB1_HUMAN;LMNB1_HUMAN;LMNB2_HUMAN	Prelamin-A/C;Lamin-B1;Lamin-B1	0.518906	1	1	11.1168	12.8823	-1.76549	77.9969	65.8661	21	15	High
777	DLG1	Q12959	Q12959	DLG1_HUMAN	Disks large homolog 1	0.520351	1	1	2.72448	3.96382	-1.23933	38.7749	51.275	7	4	High
1821	MRPS36	P82909	P82909	KGD4_HUMAN	Alpha-ketoglutarate dehydrogenase component 4	0.520351	1	1	4.13695	2.85002	1.28693	53.9879	40.7025	5	6	High
969	EXOC4	Q96A65	Q96A65	EXOC4_HUMAN	Exocyst complex component 4	0.52053	1	1	8.68476	7.2009	1.48386	66.8711	66.2395	13	13	High
1240	HADHA	P40939	P40939	ECHA_HUMAN	Trifunctional enzyme subunit alpha, mitochondrial	0.522797	1	1	12.8457	14.4527	-1.60708	71.6594	56.8575	23	17	High
2820	SNX12	O60493;Q9UMY4;Q9UMY4	Q9UMY4;O60493;Q9UMY4	SNX12_HUMAN;SNX3_HUMAN;SNX12_HUMAN	Sorting nexin-3;Sorting nexin-12	0.525161	1	1	16.4448	17.2158	-0.771017	57.7986	49.4806	25	20	High
683	CTSV	O60911;O60911;P07711	O60911;P43235;O60911;P07711;Q5NE16	CATL2_HUMAN;CATL1_HUMAN;CATL2_HUMAN	Cathepsin L2;Cathepsin L2	0.525395	1	1	16.3417	16.3171	0.0245147	40.3893	44.7917	25	21	High
401	CACYBP	Q9HB71	Q9HB71	CYBP_HUMAN	Calcyclin-binding protein	0.52583	1	1	17.1203	17.8709	-0.750612	28.4283	12.0917	28	22	High
225	ARHGDIA	P52565	P52565	GDIR1_HUMAN	Rho GDP-dissociation inhibitor 1	0.525863	1	1	20.6253	20.7325	-0.107161	1.00759	1.50899	29	24	High
828	DSP	P15924	P15924	DESP_HUMAN	Desmoplakin	0.525863	1	1	19.0121	19.165	-0.152895	0.715145	0.312632	29	24	High
854	EEF1D	P24534;P29692;P29692	P29692;P24534;P29692	EF1B_HUMAN;EF1D_HUMAN;EF1D_HUMAN	Elongation factor 1-beta;Elongation factor 1-delta	0.525863	1	1	18.3469	18.5485	-0.201599	0.779693	0.373977	29	24	High
1202	GRN	P28799	P28799	GRN_HUMAN	Progranulin	0.525863	1	1	19.2084	19.0553	0.153083	1.64218	1.08153	29	24	High
3066	TNFSF13	O75888	O75888	TNF13_HUMAN	Tumor necrosis factor ligand superfamily member 13	0.525863	1	1	20.5848	20.606	-0.0212591	1.5088	0.803647	29	24	High
942	ERAP1	Q9NZ08	Q9NZ08	ERAP1_HUMAN	Endoplasmic reticulum aminopeptidase 1	0.525863	1	1	20.0723	19.502	0.570247	0.58563	14.3525	28	24	High
1502	IQGAP1	P46940;P46940;Q13576	P46940;P46940;Q13576	IQGA1_HUMAN;IQGA1_HUMAN;IQGA2_HUMAN	Ras GTPase-activating-like protein IQGAP1;Ras GTPase-activating-like protein IQGAP1	0.525863	1	1	20.5919	20.242	0.349931	1.42543	15.497	28	24	High
2377	PYGB	P06737;P11216;P11216	P06737;P11217;P11216;P11216	PYGB_HUMAN;PYGL_HUMAN;PYGB_HUMAN	Glycogen phosphorylase, liver form;Glycogen phosphorylase, brain form	0.525863	1	1	18.6067	18.2349	0.371788	0.799846	12.5405	28	24	High
1977	NUCB2	P80303;P80303;Q02818	P80303;Q02818;P80303	NUCB2_HUMAN;NUCB1_HUMAN;NUCB2_HUMAN	Nucleobindin-2;Nucleobindin-2	0.525863	1	1	20.08	20.2007	-0.120665	1.18629	1.10642	16	12	High
962	ETHE1	O95571	O95571	ETHE1_HUMAN	Persulfide dioxygenase ETHE1, mitochondrial	0.525982	1	1	11.5905	14.0071	-2.41657	84.4645	65.0114	22	15	High
2357	PTMS	P20962	P20962	PTMS_HUMAN	Parathymosin	0.526284	1	1	9.86485	11.1458	-1.28097	72.7896	68.291	20	19	High
1108	GBF1	Q92538	Q92538	GBF1_HUMAN	Golgi-specific brefeldin A-resistance guanine nucleotide exchange factor 1	0.526413	1	1	3.44103	5.04054	-1.59951	47.0478	58.5714	9	5	High
1288	HLA-H	P01889;P01893;P04439;P10321;P01889;P01893;P04439;P13747;P01893;P01893;P04439;P01893;P04439;P10321	P01889;P10321;P01893;P04439;P17693;P01889;P13747;P01893;P04439;P01893;P01893;P04439;P10321;P01893;P04439	HLAA_HUMAN;HLAB_HUMAN;HLAC_HUMAN;HLAH_HUMAN;HLAA_HUMAN;HLAB_HUMAN;HLAE_HUMAN;HLAH_HUMAN;HLAH_HUMAN;HLAA_HUMAN;HLAH_HUMAN;HLAA_HUMAN;HLAC_HUMAN;HLAH_HUMAN	HLA class I histocompatibility antigen, B alpha chain;HLA class I histocompatibility antigen, B alpha chain;Putative HLA class I histocompatibility antigen, alpha chain H;Putative HLA class I histocompatibility antigen, alpha chain H;Putative HLA class I histocompatibility antigen, alpha chain H	0.526413	1	1	5.08751	4.03052	1.05699	65.7502	53.1923	7	7	High
1192	GPRIN3	Q6ZVF9	Q6ZVF9	GRIN3_HUMAN	G protein-regulated inducer of neurite outgrowth 3	0.528977	1	1	4.91992	4.26958	0.650345	61.5675	49.6479	8	7	High
65	ADGRF1	Q5T601	Q5T601	AGRF1_HUMAN	Adhesion G-protein coupled receptor F1	0.529164	1	1	6.00623	8.35328	-2.34705	75.6328	77.7362	14	8	High
1999	OAS1	P00973	P00973	OAS1_HUMAN	2'-5'-oligoadenylate synthase 1	0.529835	1	1	2.15567	3.3127	-1.15703	34.1816	43.9044	17	11	High
978	F13B	P05160	P05160	F13B_HUMAN	Coagulation factor XIII B chain	0.529835	1	1	2.07731	3.07775	-1.00044	32.0072	37.8553	6	3	High
1520	ITIH3	Q06033	Q06033	ITIH3_HUMAN	Inter-alpha-trypsin inhibitor heavy chain H3	0.529835	1	1	2.00201	3.14138	-1.13938	29.2957	39.2625	6	3	High
789	DNAJB11	Q9UBS4	Q9UBS4	DJB11_HUMAN	DnaJ homolog subfamily B member 11	0.530338	1	1	15.0293	13.0234	2.00589	34.4581	56.4247	22	21	High
2075	PCYOX1	Q9UHG3	Q9UHG3	PCYOX_HUMAN	Prenylcysteine oxidase 1	0.530338	1	1	14.5183	15.2979	-0.779559	58.5281	50.7194	13	11	High
1310	HNRNPF	P31943;P52597;P55795;P52597	P52597;P31943;P55795;P52597	HNRH1_HUMAN;HNRH2_HUMAN;HNRPF_HUMAN;HNRPF_HUMAN	Heterogeneous nuclear ribonucleoprotein H;Heterogeneous nuclear ribonucleoprotein F	0.53075	1	1	10.974	12.788	-1.81395	75.8543	64.7029	21	15	High
665	CSTA	P01040	P01040	CYTA_HUMAN	Cystatin-A	0.531013	1	1	15.0219	16.9471	-1.9252	62.8823	35.6079	26	19	High
3060	TMSB4X	P62328;P62328;P63313	P62328;P62328;P63313	TYB4_HUMAN;TYB10_HUMAN;TYB4_HUMAN	Thymosin beta-4;Thymosin beta-4	0.531013	1	1	15.802	17.8556	-2.05358	70.3073	39.502	26	19	High
1189	GPRC5A	Q8NFJ5	Q8NFJ5	RAI3_HUMAN	Retinoic acid-induced protein 3	0.531536	1	1	7.41842	6.08021	1.33821	80.6854	72.8909	10	10	High
1136	GLB1	P16278	P16278	BGAL_HUMAN	Beta-galactosidase	0.532219	1	1	9.55127	8.9366	0.614675	68.6801	67.6882	16	14	High
2221	PPM1L	Q5SGD2	Q5SGD2	PPM1L_HUMAN	Protein phosphatase 1L	0.532927	1	1	12.9977	11.8893	1.10837	59.0159	66.258	10	11	High
485	CD82	P27701	P27701	CD82_HUMAN	CD82 antigen	0.534574	1	1	13.127	14.6237	-1.49674	74.6487	58.2105	23	17	High
1072	FURIN	P09958	P09958	FURIN_HUMAN	Furin	0.534574	1	1	13.5074	13.4127	0.0947251	64.2169	60.1071	22	18	High
2720	SET	Q01105	P0DME0;Q01105	SET_HUMAN	Protein SET	0.535773	1	1	14.1239	14.3675	-0.243601	55.8433	56.7881	23	19	High
3260	VSIG10L	Q86VR7	Q86VR7	VS10L_HUMAN	V-set and immunoglobulin domain-containing protein 10-like	0.536841	1	1	2.69593	3.8629	-1.16697	37.9321	48.6805	7	4	High
3309	ZC3HAV1	Q7Z2W4	Q7Z2W4	ZCCHV_HUMAN	Zinc finger CCCH-type antiviral protein 1	0.536841	1	1	3.87488	2.68561	1.18926	47.2476	35.9618	5	6	High
1145	GM2A	P17900	P17900	SAP3_HUMAN	Ganglioside GM2 activator	0.537128	1	1	16.6821	16.3716	0.310419	42.5794	45.0533	25	21	High
2345	PTER	Q96BW5	Q96BW5	PTER_HUMAN	Phosphotriesterase-related protein	0.537128	1	1	15.2856	15.0771	0.208498	35.564	37.9075	24	19	High
2894	SSR4	P51571	P51571	SSRD_HUMAN	Translocon-associated protein subunit delta	0.537191	1	1	5.28017	7.0071	-1.72693	58.5414	62.9894	13	8	High
2647	SCRN2	Q96FV2	Q96FV2	SCRN2_HUMAN	Secernin-2	0.537301	1	1	15.0326	16.8169	-1.78428	48.1708	21.8854	27	20	High
2559	RPS13	P62277	P62277	RS13_HUMAN	40S ribosomal protein S13	0.537555	1	1	18.091	16.6917	1.39928	1.82243	33.9163	28	24	High
501	CEACAM7	Q14002	Q14002	CEAM7_HUMAN	Carcinoembryonic antigen-related cell adhesion molecule 7	0.537555	1	1	18.2565	17.8346	0.421823	15.9958	25.7649	27	23	High
463	CCL28	Q9NRJ3	Q9NRJ3	CCL28_HUMAN	C-C motif chemokine 28	0.537555	1	1	18.5075	16.6489	1.85866	1.00697	34.022	26	24	High
95	AHNAK	Q09666	Q09666	AHNK_HUMAN	Neuroblast differentiation-associated protein AHNAK	0.537588	1	1	19.4957	19.5748	-0.0791135	1.43831	1.51183	29	24	High
1152	GMPR2	P36959;Q9P2T1;Q9P2T1	Q9P2T1;P36959;Q9P2T1	GMPR1_HUMAN;GMPR2_HUMAN;GMPR2_HUMAN	GMP reductase 1;GMP reductase 2	0.537588	1	1	19.1863	19.5087	-0.322454	1.3051	0.572729	29	24	High
2254	PRDX5	P30044	P30044	PRDX5_HUMAN	Peroxiredoxin-5, mitochondrial	0.537588	1	1	21.6369	21.741	-0.104092	0.580154	0.627211	29	24	High
248	ARPC5	O15511;O15511;Q9BPX5	O15511;Q9BPX5;O15511	ARPC5_HUMAN;ARP5L_HUMAN;ARPC5_HUMAN	Actin-related protein 2/3 complex subunit 5;Actin-related protein 2/3 complex subunit 5	0.537588	1	1	19.0813	18.809	0.272267	1.69899	13.7258	28	24	High
2338	PSME1	Q06323	Q06323	PSME1_HUMAN	Proteasome activator complex subunit 1	0.537588	1	1	19.9652	19.6194	0.345769	1.04031	14.593	28	24	High
1882	NAPRT	Q6XQN6	Q6XQN6	PNCB_HUMAN	Nicotinate phosphoribosyltransferase	0.537588	1	1	20.4139	19.9835	0.430332	0.984429	15.5745	27	24	High
1437	IGKV2-30	A0A075B6S6;P06310;P06310	A0A075B6S6;P01614;P06310;A0A087WW87;A0A075B6P5;P01615;A0A0A0MRZ7;A2NJV5;A0A075B6S2;P06310	KV230_HUMAN;KVD30_HUMAN;KV230_HUMAN	Immunoglobulin kappa variable 2D-30;Immunoglobulin kappa variable 2-30	0.538237	1	1	9.89202	8.22417	1.66785	104.296	102.075	12	12	High
3198	UFL1	O94874	O94874	UFL1_HUMAN	E3 UFM1-protein ligase 1	0.538403	1	1	4.58911	3.31102	1.27809	53.6174	43.5827	6	7	High
360	BTF3	P20290	P20290	BTF3_HUMAN	Transcription factor BTF3	0.539356	1	1	10.1147	8.47554	1.6392	77.2604	80.2814	14	14	High
2925	STT3A	P46977	P46977	STT3A_HUMAN	Dolichyl-diphosphooligosaccharide--protein glycosyltransferase subunit STT3A	0.539356	1	1	9.6463	7.92171	1.72459	69.6635	69.7982	14	14	High
2325	PSMD10	O75832	O75832	PSD10_HUMAN	26S proteasome non-ATPase regulatory subunit 10	0.539979	1	1	11.1822	10.6077	0.574482	65.4486	71.355	27	22	High
653	CSE1L	P55060	P55060	XPO2_HUMAN	Exportin-2	0.539979	1	1	10.0879	11.8406	-1.75261	75.9897	65.8048	20	14	High
1289	HM13	Q8TCT9	Q8TCT9	HM13_HUMAN	Minor histocompatibility antigen H13	0.539979	1	1	10.3126	12.085	-1.77234	79.7834	68.4867	20	14	High
93	AHCYL1	O43865;O43865;Q96HN2	O43865;O43865;Q96HN2	SAHH2_HUMAN;SAHH2_HUMAN;SAHH3_HUMAN	S-adenosylhomocysteine hydrolase-like protein 1;S-adenosylhomocysteine hydrolase-like protein 1	0.54043	1	1	6.6049	8.38614	-1.78124	76.0272	78.3345	14	9	High
1727	MAP2K4	P45985;P45985;P46734;P52564	P45985;P52564;P45985;P46734	MP2K4_HUMAN;MP2K3_HUMAN;MP2K4_HUMAN;MP2K6_HUMAN	Dual specificity mitogen-activated protein kinase kinase 4;Dual specificity mitogen-activated protein kinase kinase 4	0.54043	1	1	7.77457	6.96417	0.810407	74.9005	71.2161	12	11	High
376	C1RL	P00736;Q9NZP8;Q9NZP8	Q9NZP8;P00736;Q9NZP8	C1RL_HUMAN;C1R_HUMAN;C1RL_HUMAN	Complement C1r subcomponent;Complement C1r subcomponent-like protein	0.543418	1	1	16.9105	15.9875	0.922997	14.6911	31.0906	26	23	High
2330	PSMD2	Q13200	Q13200	PSMD2_HUMAN	26S proteasome non-ATPase regulatory subunit 2	0.543491	1	1	17.7041	18.0937	-0.3896	15.3296	12.6621	27	19	High
249	ARPC5L	O15511;Q9BPX5;Q9BPX5	Q9BPX5;O15511;Q9BPX5	ARP5L_HUMAN;ARPC5_HUMAN;ARP5L_HUMAN	Actin-related protein 2/3 complex subunit 5;Actin-related protein 2/3 complex subunit 5-like protein	0.54453	1	1	11.999	8.78594	3.21302	75.546	86.2054	14	16	High
206	AQP3	Q92482	Q92482	AQP3_HUMAN	Aquaporin-3	0.544867	1	1	12.0099	13.617	-1.60717	75.8918	61.9029	22	16	High
1459	IGLV3-16	A0A075B6K0;A0A075B6K0;A0A075B6K2;A0A075B6K4;A0A075B6K5;P01715;P01717;P01718;P80748;A0A075B6K0;A0A075B6K4;A0A075B6K0;P01717;P01718	A0A075B6K0;P01718;A0A075B6K5;P01715;P01717;A0A075B6K2;P80748;A0A075B6K0;A0A075B6K4;A0A075B6K0;A0A075B6K4;P01718;P01717;A0A075B6K0	LV316_HUMAN;LV301_HUMAN;LV310_HUMAN;LV312_HUMAN;LV316_HUMAN;LV321_HUMAN;LV325_HUMAN;LV327_HUMAN;LV39_HUMAN;LV310_HUMAN;LV316_HUMAN;LV316_HUMAN;LV325_HUMAN;LV327_HUMAN	Immunoglobulin lambda variable 3-16;Immunoglobulin lambda variable 3-16;Immunoglobulin lambda variable 3-16;Immunoglobulin lambda variable 3-16	0.545244	1	1	4.68007	6.53876	-1.85869	69.7633	84.3879	10	6	High
2758	SIRT5	Q9NXA8	Q9NXA8	SIR5_HUMAN	NAD-dependent protein deacylase sirtuin-5, mitochondrial	0.545244	1	1	4.02218	5.4423	-1.42012	50.8326	58.7074	10	6	High
2556	RPS10	P46783	P46783	RS10_HUMAN	40S ribosomal protein S10	0.545731	1	1	7.90612	10.3873	-2.48121	91.493	91.9926	26	19	High
408	CAMK1D	Q8IU85	Q8IU85	KCC1D_HUMAN	Calcium/calmodulin-dependent protein kinase type 1D	0.545869	1	1	6.82325	6.06585	0.757391	81.0761	72.6365	10	9	High
2082	PDGFC	Q9NRA1	Q9NRA1	PDGFC_HUMAN	Platelet-derived growth factor C	0.547488	1	1	12.1997	10.6218	1.57788	64.5214	72.1466	11	9	High
136	ALOX12B	O75342	O75342	LX12B_HUMAN	Arachidonate 12-lipoxygenase, 12R-type	0.547878	1	1	3.47424	2.33873	1.13551	47.9908	35.4385	4	5	High
699	CXorf38	Q8TB03	Q8TB03	CX038_HUMAN	Uncharacterized protein CXorf38	0.547878	1	1	3.28387	2.20194	1.08193	42.7984	31.4291	4	5	High
3299	YKT6	O15498	O15498	YKT6_HUMAN	Synaptobrevin homolog YKT6	0.548108	1	1	13.9306	13.49	0.440549	41.1001	49.5752	23	20	High
381	C4BPA	P04003	P04003	C4BPA_HUMAN	C4b-binding protein alpha chain	0.548473	1	1	15.2613	15.318	-0.0567378	49.563	51.4536	24	20	High
663	CST5	P28325	P28325	CYTD_HUMAN	Cystatin-D	0.548991	1	1	18.6973	18.0466	0.650609	60.8676	60.6581	25	21	High
2067	PCDH1	Q08174	Q08174	PCDH1_HUMAN	Protocadherin-1	0.549208	1	1	1.89382	1.07924	0.814578	26.2198	16.301	5	9	High
667	CTBS	Q01459	Q01459	DIAC_HUMAN	Di-N-acetylchitobiase	0.549442	1	1	19.1082	18.9889	0.119355	1.42382	1.11967	29	24	High
682	CTSS	P25774	P25774	CATS_HUMAN	Cathepsin S	0.549442	1	1	20.067	19.9293	0.137694	0.534485	0.392708	29	24	High
921	ENO1	P06733;P06733;P09104;P06733;P09104;P13929	P06733;P13929;P06733;P09104;P13929;P06733;P09104	ENOA_HUMAN;ENOA_HUMAN;ENOG_HUMAN;ENOA_HUMAN;ENOB_HUMAN;ENOG_HUMAN	Alpha-enolase;Alpha-enolase;Alpha-enolase	0.549442	1	1	25.2666	25.4288	-0.162225	0.986979	1.11653	29	24	High
1351	HSPG2	P98160	P98160	PGBM_HUMAN	Basement membrane-specific heparan sulfate proteoglycan core protein	0.549442	1	1	22.8732	22.8871	-0.0139158	2.26949	1.32595	29	24	High
1665	LMAN1	P49257	P49257	LMAN1_HUMAN	Protein ERGIC-53	0.549442	1	1	19.3993	19.3185	0.0807328	0.379248	0.29026	29	24	High
2605	S100A11	P31949	P31949	S10AB_HUMAN	Protein S100-A11	0.549442	1	1	24.1336	24.2883	-0.1547	3.68458	2.78387	29	24	High
918	EML2	O95834	O95834	EMAL2_HUMAN	Echinoderm microtubule-associated protein-like 2	0.549442	1	1	19.7366	19.4822	0.25434	1.11729	14.2081	28	24	High
3160	UAP1	Q16222;Q16222;Q3KQV9	Q16222;Q16222;Q3KQV9	UAP1_HUMAN;UAP1L_HUMAN;UAP1_HUMAN	UDP-N-acetylhexosamine pyrophosphorylase;UDP-N-acetylhexosamine pyrophosphorylase	0.549442	1	1	18.3187	17.826	0.492761	0.406529	12.0311	28	24	High
2703	SERPINB13	Q9UIV8	Q9UIV8	SPB13_HUMAN	Serpin B13	0.550301	1	1	4.39062	3.42244	0.968176	60.6582	46.6393	6	6	High
2739	SH3BP1	Q9Y3L3	Q9Y3L3;Q6ZT62	3BP1_HUMAN	SH3 domain-binding protein 1	0.550301	1	1	4.14864	3.28223	0.86641	54.0725	42.9051	6	6	High
1806	MOGS	Q13724	Q13724	MOGS_HUMAN	Mannosyl-oligosaccharide glucosidase	0.551214	1	1	8.36033	6.89693	1.4634	73.1084	69.9359	12	12	High
352	BPI	P17213	P17213	BPI_HUMAN	Bactericidal permeability-increasing protein	0.552934	1	1	9.34288	10.7548	-1.41189	78.2767	74.3872	18	13	High
2521	RPL18A	Q02543	Q02543	RL18A_HUMAN	60S ribosomal protein L18a	0.553573	1	1	10.5619	12.9907	-2.42879	83.5543	66.9146	18	13	High
2104	PFKFB2	O60825	O60825	F262_HUMAN	6-phosphofructo-2-kinase/fructose-2,6-bisphosphatase 2	0.553591	1	1	2.59662	3.96298	-1.36636	35.2195	52.2067	28	23	High
2091	PDPK1	O15530	O15530	PDPK1_HUMAN	3-phosphoinositide-dependent protein kinase 1	0.553591	1	1	3.7813	2.6406	1.1407	44.8783	34.7106	23	17	High
1340	HSPA14	Q0VDF9	Q0VDF9	HSP7E_HUMAN	Heat shock 70 kDa protein 14	0.553591	1	1	2.86025	4.06682	-1.20657	42.7974	54.1297	7	4	High
26	ACADM	P11310	P11310	ACADM_HUMAN	Medium-chain specific acyl-CoA dehydrogenase, mitochondrial	0.553591	1	1	4.28185	2.98207	1.29978	57.5233	44.2915	5	6	High
2876	SRP9	P49458	P49458	SRP09_HUMAN	Signal recognition particle 9 kDa protein	0.553591	1	1	4.34831	3.09712	1.25119	59.4817	48.0771	5	6	High
2668	SEC24C	P53992	P53992	SC24C_HUMAN	Protein transport protein Sec24C	0.554841	1	1	10.2368	14.4677	-4.23086	92.7968	57.5344	23	13	High
1211	GSTA1	P08263;P08263;P09210;P08263;P09210;Q16772	P08263;Q7RTV2;P08263;P09210;Q7RTV2;Q16772;P08263;P09210;Q7RTV2;Q16772	GSTA1_HUMAN;GSTA1_HUMAN;GSTA2_HUMAN;GSTA1_HUMAN;GSTA2_HUMAN;GSTA3_HUMAN	Glutathione S-transferase A1;Glutathione S-transferase A1;Glutathione S-transferase A1	0.555338	1	1	18.1945	20.1186	-1.92415	51.1431	16.3001	28	21	High
337	BDH2	Q9BUT1	Q9BUT1	DHRS6_HUMAN	Dehydrogenase/reductase SDR family member 6	0.555409	1	1	18.6085	18.8586	-0.25011	16.3733	13.4163	28	23	High
694	CXCL10	P02778	P02778	CXL10_HUMAN	C-X-C motif chemokine 10	0.555409	1	1	17.5452	17.964	-0.41882	15.4348	13.6682	28	23	High
476	CD38	P28907	P28907	CD38_HUMAN	ADP-ribosyl cyclase/cyclic ADP-ribose hydrolase 1	0.555917	1	1	2.59277	3.43245	-0.839679	35.1174	46.9147	6	4	High
2019	ORM2	P02763;P19652;P19652	P19652;P02763;P19652	A1AG1_HUMAN;A1AG2_HUMAN;A1AG2_HUMAN	Alpha-1-acid glycoprotein 1;Alpha-1-acid glycoprotein 2	0.555958	1	1	13.1673	12.0544	1.11291	61.1143	79.8077	27	23	High
495	CDK5	Q00535	Q00535	CDK5_HUMAN	Cyclin-dependent kinase 5	0.556923	1	1	3.38605	4.86588	-1.47983	45.5474	54.6344	9	5	High
1376	IFIT2	P09913	P09913	IFIT2_HUMAN	Interferon-induced protein with tetratricopeptide repeats 2	0.558817	1	1	4.83227	4.26303	0.569236	59.2847	49.5732	8	7	High
3011	THOP1	P52888	P52888	THOP1_HUMAN	Thimet oligopeptidase	0.558817	1	1	4.9598	4.44363	0.516169	62.3632	53.8032	8	7	High
110	AKR1C1	P42330;P52895;Q04828;P42330;Q04828;P52895;Q04828;Q04828	P42330;Q04828;P52895;P42330;Q04828;Q04828;P52895;Q04828	AK1C1_HUMAN;AK1C2_HUMAN;AK1C3_HUMAN;AK1C1_HUMAN;AK1C3_HUMAN;AK1C1_HUMAN;AK1C2_HUMAN;AK1C1_HUMAN	Aldo-keto reductase family 1 member C3;Aldo-keto reductase family 1 member C3;Aldo-keto reductase family 1 member C2;Aldo-keto reductase family 1 member C1	0.559155	1	1	9.19294	11.7583	-2.56538	89.4248	76.0513	19	12	High
2382	QPCT	Q16769	Q16769	QPCT_HUMAN	Glutaminyl-peptide cyclotransferase	0.559678	1	1	14.0693	15.0914	-1.02211	70.2438	50.4382	29	24	High
2412	RAB5A	P20339;P20339;P51148;P61020	P20339;P20339;P61020;P51148	RAB5A_HUMAN;RAB5A_HUMAN;RAB5B_HUMAN;RAB5C_HUMAN	Ras-related protein Rab-5A;Ras-related protein Rab-5A	0.559678	1	1	16.4006	13.7742	2.62643	40.9517	75.1416	18	15	High
460	CCDC93	Q567U6	Q567U6	CCD93_HUMAN	Coiled-coil domain-containing protein 93	0.559802	1	1	4.73378	6.61616	-1.88238	56.8823	64.29	12	7	High
269	ATG3	Q9NT62	Q9NT62	ATG3_HUMAN	Ubiquitin-like-conjugating enzyme ATG3	0.561112	1	1	8.13822	10.9465	-2.8083	69.4258	56.3104	20	12	High
143	AMPD3	Q01432	Q01432	AMPD3_HUMAN	AMP deaminase 3	0.561112	1	1	10.1108	10.9215	-0.810788	76.2944	76.0657	18	14	High
1856	MYL6	P14649;P60660;P60660	P60660;P14649;P60660	MYL6B_HUMAN;MYL6_HUMAN;MYL6_HUMAN	Myosin light chain 6B;Myosin light polypeptide 6	0.561392	1	1	18.8319	17.1936	1.63829	0.8302	35.6597	26	24	High
2196	PODXL	O00592	O00592	PODXL_HUMAN	Podocalyxin	0.561392	1	1	17.5006	16.9468	0.553818	16.0265	23.7181	14	14	High
515	CFL1	P23528;P23528;P60981;Q9Y281;P23528;Q9Y281	P23528;Q9Y281;P23528;P60981;Q9Y281;P23528	COF1_HUMAN;COF1_HUMAN;COF2_HUMAN;DEST_HUMAN;COF1_HUMAN;COF2_HUMAN	Cofilin-1;Cofilin-1;Cofilin-1	0.561424	1	1	22.8086	22.8947	-0.086091	1.72875	1.26623	29	24	High
1032	FGG	P02679	P02679	FIBG_HUMAN	Fibrinogen gamma chain	0.561424	1	1	20.8323	21.0849	-0.252566	2.47837	1.61008	29	24	High
1824	MSLN	Q13421	Q13421	MSLN_HUMAN	Mesothelin	0.561424	1	1	23.2995	23.4951	-0.195658	1.21	1.04804	29	24	High
348	BMS1	Q14692	Q14692	BMS1_HUMAN	Ribosome biogenesis protein BMS1 homolog	0.561424	1	1	21.6951	20.9485	0.746633	1.91815	17.2228	28	24	High
1653	LGALS7B	P47929	P47929	LEG7_HUMAN	Galectin-7	0.561424	1	1	19.756	18.8557	0.900259	0.898485	13.6323	28	24	High
1772	MELTF	P08582	P08582	TRFM_HUMAN	Melanotransferrin	0.561424	1	1	19.2794	18.5487	0.730711	1.81504	14.366	28	24	High
1874	NAGK	Q9UJ70	Q9UJ70	NAGK_HUMAN	N-acetyl-D-glucosamine kinase	0.561424	1	1	19.1588	18.6323	0.526436	0.370541	13.0974	28	24	High
2065	PCBP1	Q15365;Q15365;Q15366	Q15365;Q15366;Q15365;P57721	PCBP1_HUMAN;PCBP1_HUMAN;PCBP2_HUMAN	Poly(rC)-binding protein 1;Poly(rC)-binding protein 1	0.561424	1	1	20.096	20.3153	-0.219294	0.805743	0.233293	26	20	High
2052	PARK7	Q99497	Q99497	PARK7_HUMAN	Parkinson disease protein 7	0.561424	1	1	20.6006	20.7896	-0.189024	0.845826	0.42386	6	4	High
2932	STXBP1	P61764	P61764	STXB1_HUMAN	Syntaxin-binding protein 1	0.561565	1	1	7.75884	8.50439	-0.745552	74.8569	80.8749	14	11	High
677	CTSF	Q9UBX1	Q9UBX1	CATF_HUMAN	Cathepsin F	0.562052	1	1	12.7395	12.2539	0.485603	70.6742	70.6614	20	17	High
839	DYNC1I2	Q13409	Q13409	DC1I2_HUMAN	Cytoplasmic dynein 1 intermediate chain 2	0.563864	1	1	12.7722	13.7723	-1.00002	70.5447	62.7349	22	17	High
2898	ST3GAL4	Q11206	Q11206	SIA4C_HUMAN	CMP-N-acetylneuraminate-beta-galactosamide-alpha-2,3-sialyltransferase 4	0.563864	1	1	11.7976	12.7178	-0.920217	60.0991	53.7061	22	17	High
686	CUL1	Q13616	Q13616	CUL1_HUMAN	Cullin-1	0.56622	1	1	3.33394	2.29962	1.03432	44.3054	34.3698	4	5	High
2629	SASH1	O94885	Q9NSI8;O94885	SASH1_HUMAN	SAM and SH3 domain-containing protein 1	0.56622	1	1	3.23649	2.16071	1.07578	41.5914	30.2279	4	5	High
2888	SRSF9	Q13242	Q13242	SRSF9_HUMAN	Serine/arginine-rich splicing factor 9	0.566693	1	1	4.13792	3.27119	0.866728	53.7498	42.7116	6	6	High
2824	SNX2	O60749;O60749;Q13596	O60749;Q13596;O60749	SNX2_HUMAN;SNX1_HUMAN;SNX2_HUMAN	Sorting nexin-2;Sorting nexin-2	0.567384	1	1	16.0776	17.8165	-1.73893	39.1101	12.0336	28	21	High
32	ACAT2	Q9BWD1	Q9BWD1	THIC_HUMAN	Acetyl-CoA acetyltransferase, cytosolic	0.567454	1	1	17.9704	18.0405	-0.070069	14.9899	12.2911	28	23	High
333	BCAS1	O75363	O75363	BCAS1_HUMAN	Breast carcinoma-amplified sequence 1	0.567454	1	1	18.6228	18.8423	-0.219466	17.5302	14.9172	28	23	High
2317	PSMB9	P28065	P28065	PSB9_HUMAN	Proteasome subunit beta type-9	0.567454	1	1	18.7385	19.1985	-0.460004	16.969	13.9229	28	22	High
2156	PKP3	Q9Y446	Q9Y446	PKP3_HUMAN	Plakophilin-3	0.568106	1	1	8.72998	7.62387	1.10611	80.1698	74.667	29	24	High
951	ERMP1	Q7Z2K6	Q7Z2K6	ERMP1_HUMAN	Endoplasmic reticulum metallopeptidase 1	0.568178	1	1	10.6656	14.0899	-3.42433	85.4385	54.1096	23	14	High
3290	XPO7	Q9UIA9	Q9UIA9	XPO7_HUMAN	Exportin-7	0.569084	1	1	10.4471	10.4884	-0.0413237	68.7115	70.1501	18	15	High
3123	TSG101	Q99816	Q99816	TS101_HUMAN	Tumor susceptibility gene 101 protein	0.569137	1	1	12.4244	14.1296	-1.70524	81.0378	66.0101	22	16	High
2543	RPL38	P63173	P63173	RL38_HUMAN	60S ribosomal protein L38	0.569569	1	1	9.36572	11.5824	-2.21668	92.3327	85.1332	26	18	High
1298	HMGN1	P05114	P05114	HMGN1_HUMAN	Non-histone chromosomal protein HMG-14	0.569569	1	1	9.28461	10.2332	-0.948615	76.9509	77.2497	17	13	High
48	ACTL6A	O96019	O96019	ACL6A_HUMAN	Actin-like protein 6A	0.5701	1	1	3.53429	4.65248	-1.11819	49.587	59.1223	8	5	High
1762	MCU	Q8NE86	Q8NE86	MCU_HUMAN	Calcium uniporter protein, mitochondrial	0.570592	1	1	2.76357	3.89893	-1.13536	40.0177	49.7422	7	4	High
1382	IGFBP5	P24593	P24593	IBP5_HUMAN	Insulin-like growth factor-binding protein 5	0.57225	1	1	14.9595	14.8037	0.155802	49.1355	60.7171	23	20	High
440	CASP6	P55212	P55212	CASP6_HUMAN	Caspase-6	0.572494	1	1	4.30197	5.03915	-0.737182	58.1809	69.0936	8	6	High
77	ADRM1	Q16186	Q16186	ADRM1_HUMAN	Proteasomal ubiquitin receptor ADRM1	0.573097	1	1	15.4072	15.5533	-0.146126	36.8061	40.5151	25	21	High
936	EPPK1	P58107;P58107;Q15149	P58107;Q15149;P58107	EPIPL_HUMAN;EPIPL_HUMAN;PLEC_HUMAN	Epiplakin;Epiplakin	0.57326	1	1	16.7361	15.9852	0.75086	27.5165	42.7671	25	22	High
173	AP1M2	Q9BXS5;Q9Y6Q5;Q9Y6Q5	Q9BXS5;Q9Y6Q5;Q9Y6Q5	AP1M1_HUMAN;AP1M2_HUMAN;AP1M2_HUMAN	AP-1 complex subunit mu-1;AP-1 complex subunit mu-2	0.573376	1	1	16.0487	17.1926	-1.14399	39.4009	23.1197	27	21	High
1159	GNAS	P04899;P08754;P19087;P63096;Q5JWF2;Q5JWF2	P08754;P11488;P09471;P38405;P19087;P04899;P63096;Q5JWF2;A8MTJ3;Q5JWF2	GNAI1_HUMAN;GNAI2_HUMAN;GNAI3_HUMAN;GNAS1_HUMAN;GNAT2_HUMAN;GNAS1_HUMAN	Guanine nucleotide-binding protein G(i) subunit alpha-2;Guanine nucleotide-binding protein G(s) subunit alpha isoforms XLas	0.573376	1	1	17.8357	15.9817	1.85396	15.3687	42.7408	25	23	High
1979	NUDC	Q9Y266	Q9Y266	NUDC_HUMAN	Nuclear migration protein nudC	0.5735	1	1	17.1351	18.2218	-1.08671	28.5414	12.5503	25	21	High
196	APOD	P05090	P05090	APOD_HUMAN	Apolipoprotein D	0.573531	1	1	22.47	22.1397	0.330299	3.81548	2.07568	29	24	High
310	B2M	P61769	P61769	B2MG_HUMAN	Beta-2-microglobulin	0.573531	1	1	22.8287	23.1035	-0.274821	1.47263	0.724338	29	24	High
3233	VCL	P18206	P18206	VINC_HUMAN	Vinculin	0.573531	1	1	19.6068	19.9068	-0.29999	1.8047	0.470099	29	24	High
318	B4GAT1	O43505	O43505	B4GA1_HUMAN	Beta-1,4-glucuronyltransferase 1	0.573531	1	1	18.7291	18.0573	0.671843	1.47297	12.9672	28	24	High
1593						0.573531	1	1	21.8634	21.7258	0.137688	0.511821	0.683596	22	18	High
2157	PLA2G2A	P14555	P14555	PA2GA_HUMAN	Phospholipase A2, membrane associated	0.573531	1	1	27.6975	27.8015	-0.104	0.920373	0.911416	5	6	High
2901	STAMBP	O95630	O95630	STABP_HUMAN	STAM-binding protein	0.573905	1	1	6.28753	5.52901	0.758512	68.9716	60.6427	10	9	High
1128	GGA1	Q9UJY5	Q9UJY5	GGA1_HUMAN	ADP-ribosylation factor-binding protein GGA1	0.57472	1	1	6.20273	5.1171	1.08563	67.1096	60.2964	9	9	High
2009	OGFR	Q9NZT2	Q9NZT2	OGFR_HUMAN	Opioid growth factor receptor	0.575331	1	1	10.2184	11.4455	-1.22713	78.077	71.6936	28	24	High
1486	ILF3	Q12906	Q96SI9;Q12906	ILF3_HUMAN	Interleukin enhancer-binding factor 3	0.575331	1	1	9.12063	12.8596	-3.73897	87.0963	65.5327	21	12	High
1718	MAN2A1	P49641;Q16706;Q16706	Q16706;P49641;Q16706	MA2A1_HUMAN;MA2A2_HUMAN;MA2A1_HUMAN	Alpha-mannosidase 2x;Alpha-mannosidase 2	0.577428	1	1	14.9446	11.8975	3.04702	34.0334	66.8725	20	21	High
2767	SLC25A11	Q02978	Q02978	M2OM_HUMAN	Mitochondrial 2-oxoglutarate/malate carrier protein	0.577621	1	1	6.37115	8.49787	-2.12672	71.1206	70.2992	15	9	High
2764	SLC15A2	Q16348	Q16348	S15A2_HUMAN	Solute carrier family 15 member 2	0.577957	1	1	6.88901	6.12528	0.763728	69.4961	63.7482	11	10	High
3271	WBP2	Q969T9	Q969T9	WBP2_HUMAN	WW domain-binding protein 2	0.578364	1	1	13.0024	16.2138	-3.21145	72.8428	31.591	26	17	High
3295	XYLT1	Q86Y38	Q86Y38	XYLT1_HUMAN	Xylosyltransferase 1	0.578364	1	1	14.9904	13.0025	1.98793	33.8828	55.9986	22	21	High
576	COASY	Q13057	Q13057	COASY_HUMAN	Bifunctional coenzyme A synthase	0.578987	1	1	14.6804	16.6811	-2.00074	59.6455	33.4735	26	19	High
617	COX6C	P09669	P09669	COX6C_HUMAN	Cytochrome c oxidase subunit 6C	0.578987	1	1	16.2805	15.7595	0.52107	41.4503	54.2771	24	21	High
1914	NEBL	O76041;O76041;P20929	O76041;O76041;P20929	NEBL_HUMAN;NEBL_HUMAN;NEBU_HUMAN	Nebulette;Nebulette	0.579454	1	1	12.7721	11.9869	0.785146	71.2365	79.6347	14	12	High
2586	RPS8	P62241	P62241	RS8_HUMAN	40S ribosomal protein S8	0.579623	1	1	18.3506	18.8005	-0.449936	17.2895	13.9238	27	19	High
571	CNOT3	O75175	O75175	CNOT3_HUMAN	CCR4-NOT transcription complex subunit 3	0.580317	1	1	6.65043	8.51296	-1.86253	77.0984	81.1595	14	9	High
621	CPB2	Q96IY4	Q96IY4	CBPB2_HUMAN	Carboxypeptidase B2	0.581127	1	1	9.54915	8.46019	1.08896	81.0977	80.0699	14	13	High
3095	TPP2	P29144	P29144	TPP2_HUMAN	Tripeptidyl-peptidase 2	0.581463	1	1	11.5945	13.1725	-1.57801	70.2556	57.4369	22	16	High
2352	PTGR2	Q8N8N7	Q8N8N7	PTGR2_HUMAN	Prostaglandin reductase 2	0.581463	1	1	12.1276	13.8939	-1.76633	77.2528	63.8838	6	4	High
363	BUB3	O43684	O43684	BUB3_HUMAN	Mitotic checkpoint protein BUB3	0.582433	1	1	4.27085	6.17954	-1.9087	57.1327	65	11	6	High
780	DLST	P36957	P36957	ODO2_HUMAN	Dihydrolipoyllysine-residue succinyltransferase component of 2-oxoglutarate dehydrogenase complex, mitochondrial	0.582982	1	1	12.4798	13.9917	-1.51194	67.4602	53.5247	23	17	High
2384						0.582982	1	1	13.364	13.6685	-0.304514	62.7778	61.9923	18	11	High
39	ACOT13	Q9NPJ3	Q9NPJ3	ACO13_HUMAN	Acyl-coenzyme A thioesterase 13	0.583315	1	1	4.18254	3.32513	0.857412	54.9591	44.0559	6	6	High
1366	IDH3B	O43837	O43837	IDH3B_HUMAN	Isocitrate dehydrogenase [NAD] subunit beta, mitochondrial	0.583315	1	1	4.12155	3.27091	0.850647	53.3805	42.5698	6	6	High
2951	SYNCRIP	O43390;O60506;O60506	O60506;O43390;O60506	HNRPQ_HUMAN;HNRPR_HUMAN;HNRPQ_HUMAN	Heterogeneous nuclear ribonucleoprotein R;Heterogeneous nuclear ribonucleoprotein Q	0.584633	1	1	6.9624	9.00316	-2.04076	71.1074	68.5689	16	10	High
880	EIF3A	Q14152	Q14152	EIF3A_HUMAN	Eukaryotic translation initiation factor 3 subunit A	0.58485	1	1	14.6367	15.9076	-1.27089	59.4562	42.5026	25	19	High
2949	SWAP70	Q9UH65	Q9UH65	SWP70_HUMAN	Switch-associated protein 70	0.585336	1	1	14.6016	17.0091	-2.40755	59.405	22.986	27	19	High
3251	VPS26A	O75436	O75436	VP26A_HUMAN	Vacuolar protein sorting-associated protein 26A	0.585336	1	1	15.7369	15.4972	0.239687	37.6209	40.1028	25	21	High
3237	VDAC2	P45880	P45880	VDAC2_HUMAN	Voltage-dependent anion-selective channel protein 2	0.585609	1	1	16.9143	16.8061	0.108244	28.1386	34.086	26	22	High
415	CANX	P27824	P27824	CALX_HUMAN	Calnexin	0.585609	1	1	17.6699	16.2529	1.41702	15.4471	44.0616	25	23	High
304	ATRN	O75882	O75882	ATRN_HUMAN	Attractin	0.585752	1	1	18.682	17.451	1.23103	1.22958	23.9843	27	24	High
1577	KRT18	O76013;P02533;P05783;P08727;P08779;P13645;P13646;P19012;Q04695;Q14525;Q14532;Q15323;Q2M2I5;Q92764;P05783;P05783;P08727;P05783;Q92764	P19012;O76015;Q04695;Q92764;Q7Z3Y7;P05783;Q14525;P08779;Q2M2I5;O76014;P08727;Q15323;P02533;Q14532;P13645;P13646;O76013;P05783;P05783;P08727;Q92764;P05783	K1C10_HUMAN;K1C13_HUMAN;K1C14_HUMAN;K1C15_HUMAN;K1C16_HUMAN;K1C17_HUMAN;K1C18_HUMAN;K1C19_HUMAN;K1C24_HUMAN;K1H1_HUMAN;K1H2_HUMAN;KRT35_HUMAN;KRT36_HUMAN;KT33B_HUMAN;K1C18_HUMAN;K1C18_HUMAN;K1C19_HUMAN;K1C18_HUMAN;KRT35_HUMAN	Keratin, type I cuticular Ha6;Keratin, type I cytoskeletal 18;Keratin, type I cytoskeletal 18;Keratin, type I cytoskeletal 18	0.585752	1	1	19.389	18.3497	1.03936	1.16252	26.6098	27	24	High
379	C3	P01024	P01024	CO3_HUMAN	Complement C3	0.58576	1	1	23.3952	23.5437	-0.148597	0.573514	0.389583	29	24	High
1578	KRT19	O76013;P02533;P05783;P08727;P08779;P13645;P13646;P19012;Q04695;Q14525;Q14532;Q15323;Q2M2I5;Q92764;P02533;P08727;P02533;P08727;P08779;P13645;P19012;P35527;Q04695;Q99456;P02533;P08727;P08779;P13646;P19012;Q04695;P02533;P08727;P08779;P19012;Q04695;P02533;P08727;P08779;Q04695;Q15323;P02533;P08727;Q04695;P05783;P08727;P08727;P08727;P08779;P08727;Q04695;P08727;Q99456	P19012;O76015;Q04695;Q92764;Q7Z3Y7;P05783;Q14525;P08779;Q2M2I5;O76014;P08727;Q15323;P02533;Q14532;P13645;P13646;O76013;P08727;P02533;P19012;Q04695;P08779;P08727;P35527;Q99456;P02533;P13645;P19012;Q04695;P08779;P08727;P35900;P02533;Q8N1A0;P13646;P19012;Q04695;P08779;P08727;P02533;Q04695;Q92764;Q14525;P08779;P08727;Q15323;P02533;O76013;Q04695;P08727;P02533;P05783;P08727;P08727;P08779;P08727;Q04695;…	K1C10_HUMAN;K1C13_HUMAN;K1C14_HUMAN;K1C15_HUMAN;K1C16_HUMAN;K1C17_HUMAN;K1C18_HUMAN;K1C19_HUMAN;K1C24_HUMAN;K1H1_HUMAN;K1H2_HUMAN;KRT35_HUMAN;KRT36_HUMAN;KT33B_HUMAN;K1C14_HUMAN;K1C19_HUMAN;K1C10_HUMAN;K1C12_HUMAN;K1C14_HUMAN;K1C15_HUMAN;K1C16_HUMAN;K1C17_HUMAN;K1C19_HUMAN;K1C9_HUMAN;K1C13_HUMAN;K1C14_HUMAN;K1C15_HUMAN;K1C16_HUMAN;K1C17_HUMAN;K1C19_HUMAN;K1C14_HUMAN;K1C15_HUMAN;K1C16_HUMAN;K1C17_…	Keratin, type I cuticular Ha6;Keratin, type I cytoskeletal 14;Keratin, type I cytoskeletal 14;Keratin, type I cytoskeletal 14;Keratin, type I cytoskeletal 14;Keratin, type I cytoskeletal 14;Keratin, type I cytoskeletal 14;Keratin, type I cytoskeletal 18;Keratin, type I cytoskeletal 19;Keratin, type I cytoskeletal 19;Keratin, type I cytoskeletal 19;Keratin, type I cytoskeletal 19	0.58576	1	1	24.0427	24.1347	-0.0920756	1.54466	2.75052	29	24	High
3148	TWF1	Q12792;Q12792;Q6IBS0	Q12792;Q12792;Q6IBS0	TWF1_HUMAN;TWF1_HUMAN;TWF2_HUMAN	Twinfilin-1;Twinfilin-1	0.58576	1	1	18.6201	18.2886	0.331499	1.25637	12.7337	28	24	High
2580	RPS5	P46782	P46782	RS5_HUMAN	40S ribosomal protein S5	0.58576	1	1	19.5653	19.2755	0.289829	2.26331	14.2961	24	17	High
1655	LGALS9	O00182;O00182;Q6DKI2	O00182;Q3B8N2;Q6DKI2;O00182	LEG9_HUMAN;LEG9C_HUMAN;LEG9_HUMAN	Galectin-9;Galectin-9	0.586242	1	1	9.88156	10.7025	-0.820978	73.2496	72.7104	18	14	High
1913	NDUFV1	P49821	P49821	NDUV1_HUMAN	NADH dehydrogenase [ubiquinone] flavoprotein 1, mitochondrial	0.586275	1	1	4.89128	3.54837	1.34291	60.7496	50.1352	19	17	High
419	CAPN13	Q6MZZ7	Q6MZZ7	CAN13_HUMAN	Calpain-13	0.586425	1	1	9.32341	9.70688	-0.383468	77.1322	79.6027	16	13	High
87	AGL	P35573	P35573	GDE_HUMAN	Glycogen debranching enzyme	0.587662	1	1	8.48156	8.94217	-0.460602	75.4714	77.4162	15	12	High
168	ANXA9	O76027	O76027	ANXA9_HUMAN	Annexin A9	0.587662	1	1	8.80949	9.26585	-0.456364	81.5128	83.2567	15	12	High
2158	PLA2G4A	P47712	P47712	PA24A_HUMAN	Cytosolic phospholipase A2	0.587838	1	1	4.10743	2.92637	1.18106	53.0789	42.7079	23	18	High
1299	HMGN2	O00479;P05204;P05204;P05204;Q15651	O00479;P05204;P05204;P05204;Q15651	HMGN2_HUMAN;HMGN4_HUMAN;HMGN2_HUMAN;HMGN2_HUMAN;HMGN3_HUMAN	High mobility group nucleosome-binding domain-containing protein 4;Non-histone chromosomal protein HMG-17;Non-histone chromosomal protein HMG-17	0.587838	1	1	2.73113	3.83097	-1.09984	39.0081	48.0288	7	4	High
195	APOC3	P02656	P02656	APOC3_HUMAN	Apolipoprotein C-III	0.587838	1	1	3.82739	2.66905	1.15833	46.0805	35.4594	5	6	High
3214	UROD	P06132	P06132	DCUP_HUMAN	Uroporphyrinogen decarboxylase	0.587838	1	1	4.19733	2.95008	1.24725	55.2226	43.2849	5	6	High
3100	TRADD	Q15628	Q15628	TRADD_HUMAN	Tumor necrosis factor receptor type 1-associated DEATH domain protein	0.587922	1	1	9.05204	12.8782	-3.82617	85.7375	65.7494	21	12	High
932	EPHX1	P07099	P07099	HYEP_HUMAN	Epoxide hydrolase 1	0.587922	1	1	10.4351	11.8038	-1.36871	81.6773	76.1992	19	14	High
2959	TACC2	O95359	O95359	TACC2_HUMAN	Transforming acidic coiled-coil-containing protein 2	0.588175	1	1	6.18973	5.53172	0.658007	66.8317	60.325	10	9	High
2354	PTK6	Q13882	Q13882	PTK6_HUMAN	Protein-tyrosine kinase 6	0.588175	1	1	6.4546	5.8574	0.597205	72.5583	67.5868	2	9	High
931	EPCAM	P16422	P16422	EPCAM_HUMAN	Epithelial cell adhesion molecule	0.588269	1	1	4.68795	3.76108	0.926866	55.7451	46.2861	7	7	High
3270	WASL	O00401	O00401	WASL_HUMAN	Actin nucleation-promoting factor WASL	0.588269	1	1	5.09742	4.17094	0.926479	66.0075	56.723	7	7	High
203	APPL1	Q9UKG1	Q9UKG1	DP13A_HUMAN	DCC-interacting protein 13-alpha	0.589238	1	1	6.44921	5.27491	1.1743	72.4292	64.1905	9	9	High
3252	VPS26B	Q4G0F5	Q4G0F5	VP26B_HUMAN	Vacuolar protein sorting-associated protein 26B	0.589238	1	1	5.98361	4.92439	1.05922	62.3951	55.8802	9	9	High
2827	SNX3	O60493;O60493;Q9UMY4	O60493;Q9UMY4;O60493	SNX3_HUMAN;SNX12_HUMAN;SNX3_HUMAN	Sorting nexin-3;Sorting nexin-3	0.589425	1	1	9.76503	12.7175	-2.95243	84.575	64.1845	21	13	High
681	CTSO	P43234	P43234	CATO_HUMAN	Cathepsin O	0.589767	1	1	13.3692	12.6859	0.683263	50.0941	53.7576	22	19	High
1084	GALE	Q14376	Q14376	GALE_HUMAN	UDP-glucose 4-epimerase	0.590682	1	1	13.3182	16.8378	-3.5196	76.6302	34.1069	26	17	High
1798	MMP9	P14780	P14780	MMP9_HUMAN	Matrix metalloproteinase-9	0.590756	1	1	9.98561	11.3704	-1.38476	89.5949	82.9486	18	13	High
2432	RAE1	P78406	P78406	RAE1L_HUMAN	mRNA export factor RAE1	0.591566	1	1	3.34178	2.65198	0.6898	44.2978	35.0133	8	7	High
459	CCDC9	Q9Y3X0	Q9Y3X0	CCDC9_HUMAN	Coiled-coil domain-containing protein 9	0.591566	1	1	3.5788	2.85002	0.728778	50.8436	40.4141	5	5	High
2499	RNF19B	Q6ZMZ0	Q6ZMZ0	RN19B_HUMAN	E3 ubiquitin-protein ligase RNF19B	0.592038	1	1	1.41281	2.29985	-0.887037	22.9169	34.385	7	6	High
620	CPA4	Q9UI42	Q9UI42	CBPA4_HUMAN	Carboxypeptidase A4	0.592996	1	1	12.9767	11.3601	1.61659	59.9046	71.7046	19	18	High
2110	PFN3	P60673	P60673	PROF3_HUMAN	Profilin-3	0.593912	1	1	12.6337	13.1677	-0.534089	69.3593	68.9277	28	24	High
654	CSK	P41240	P41240	CSK_HUMAN	Tyrosine-protein kinase CSK	0.593912	1	1	10.8913	13.6917	-2.80042	74.5287	50.7857	23	15	High
1690	LSAMP	Q13449	Q13449	LSAMP_HUMAN	Limbic system-associated membrane protein	0.593912	1	1	12.0581	13.6037	-1.5456	76.7515	62.0354	22	16	High
938	EPS8	Q12929	Q12929	EPS8_HUMAN	Epidermal growth factor receptor kinase substrate 8	0.593913	1	1	7.54477	6.68283	0.861935	70.3647	66.0026	12	11	High
672	CTPS2	P17812;Q9NRF8;Q9NRF8	Q9NRF8;P17812;Q9NRF8	PYRG1_HUMAN;PYRG2_HUMAN;PYRG2_HUMAN	CTP synthase 1;CTP synthase 2	0.594231	1	1	7.41058	8.94001	-1.52943	68.234	67.5499	16	11	High
1361	IARS1	P41252	P41252	SYIC_HUMAN	Isoleucine--tRNA ligase, cytoplasmic	0.594265	1	1	9.59877	12.1335	-2.53473	81.8295	69.1851	20	13	High
832	DTX3L	Q8TDB6	Q8TDB6	DTX3L_HUMAN	E3 ubiquitin-protein ligase DTX3L	0.595145	1	1	8.52827	10.5	-1.9717	76.2584	70.1148	18	12	High
2013	OPA1	O60313	O60313	OPA1_HUMAN	Dynamin-like 120 kDa protein, mitochondrial	0.595146	1	1	2.43045	1.59564	0.834811	30.9765	22.8736	9	8	High
968	EXOC3	O60645	O60645	EXOC3_HUMAN	Exocyst complex component 3	0.59537	1	1	5.28664	6.09793	-0.811284	58.4932	63.3009	11	8	High
888	EIF3J	O75822	O75822	EIF3J_HUMAN	Eukaryotic translation initiation factor 3 subunit J	0.595396	1	1	13.3746	14.9949	-1.62035	77.3527	61.1021	23	17	High
373	C1QC	P02747	P02747	C1QC_HUMAN	Complement C1q subcomponent subunit C	0.596886	1	1	13.3703	15.2989	-1.92866	63.2382	39.526	25	18	High
2331	PSMD3	O43242	O43242	PSMD3_HUMAN	26S proteasome non-ATPase regulatory subunit 3	0.597695	1	1	14.7777	17.3087	-2.53109	60.2207	23.1838	28	22	High
1779	MFN1	Q8IWA4	Q8IWA4	MFN1_HUMAN	Mitofusin-1	0.597882	1	1	9.38413	7.88194	1.5022	78.3589	79.3639	13	13	High
218	ARG1	P05089	P05089	ARGI1_HUMAN	Arginase-1	0.597961	1	1	16.0905	17.1333	-1.0428	40.263	24.3923	27	21	High
885	EIF3G	O75821	O75821	EIF3G_HUMAN	Eukaryotic translation initiation factor 3 subunit G	0.597961	1	1	16.5477	16.5042	0.0435115	27.4551	32.9741	26	22	High
1872	NAE1	Q13564	Q13564	ULA1_HUMAN	NEDD8-activating enzyme E1 regulatory subunit	0.597961	1	1	16.8905	16.4681	0.4224	27.3452	32.7055	26	22	High
2565	RPS18	P62269	P62269	RS18_HUMAN	40S ribosomal protein S18	0.598079	1	1	18.5736	18.2484	0.325265	16.6423	25.9354	29	24	High
1463	IGLV3-27	A0A075B6K0;A0A075B6K2;A0A075B6K4;A0A075B6K5;P01715;P01717;P01718;P80748;A0A075B6K0;P01717;P01718;P01717;P01718;P01718	P01718;A0A075B6K5;P01715;P01717;A0A075B6K2;P80748;A0A075B6K0;A0A075B6K4;P01718;P01717;A0A075B6K0;P01718;P01717;P01718	LV301_HUMAN;LV310_HUMAN;LV312_HUMAN;LV316_HUMAN;LV321_HUMAN;LV325_HUMAN;LV327_HUMAN;LV39_HUMAN;LV316_HUMAN;LV325_HUMAN;LV327_HUMAN;LV325_HUMAN;LV327_HUMAN;LV327_HUMAN	Immunoglobulin lambda variable 3-16;Immunoglobulin lambda variable 3-16;Immunoglobulin lambda variable 3-25;Immunoglobulin lambda variable 3-27	0.598079	1	1	18.3706	18.0424	0.328121	16.9111	26.6569	27	23	High
1386	IGHA2	P01876;P01877;P01877	P01876;P01877;P01877	IGHA1_HUMAN;IGHA2_HUMAN;IGHA2_HUMAN	Immunoglobulin heavy constant alpha 1;Immunoglobulin heavy constant alpha 2	0.598101	1	1	23.8876	25.8603	-1.97276	55.7812	2.70068	29	22	High
1408	IGHV3-38	A0A075B6Q5;A0A0B4J1X8;A0A0C4DH36;A0A0J9YX35;P0DTE1;A0A0A0MS15;A0A0B4J1V0;A0A0B4J1V6;A0A0B4J1X5;A0A0B4J1X8;A0A0B4J1Y9;A0A0C4DH32;A0A0C4DH36;P01766;P01780;P0DTE1;A0A0C4DH36	A0A0B4J1X8;P0DTE1;P0DP02;P01768;A0A0J9YY99;P01764;P0DP04;P01772;A0A0C4DH36;A0A0J9YX35;A0A075B6Q5;A0A0C4DH42;P0DP03;P01767;P01766;A0A0B4J1X8;P01780;A0A0B4J1X5;P0DTE1;P0DP02;P01782;P01768;P01763;A0A075B7F0;A0A0B4J1V0;A0A0J9YY99;A0A0B4J1V1;S4R3C0;A0A075B7F1;P01764;P01762;P0DP04;P01772;A0A0C4DH36;A0A0B4J2B5;A0A0B4J1V6;A0A0J9YX35;A0A075B6Q5;A0A0B4J1Y9;A0A0A0MS15;A0A0C4DH42;A0A0C4DH32;P0DP03;P01767;A0A…	HV338_HUMAN;HV343_HUMAN;HV364_HUMAN;HV383_HUMAN;HV64D_HUMAN;HV307_HUMAN;HV313_HUMAN;HV315_HUMAN;HV320_HUMAN;HV338_HUMAN;HV343_HUMAN;HV349_HUMAN;HV372_HUMAN;HV373_HUMAN;HV374_HUMAN;HV383_HUMAN;HV338_HUMAN	Immunoglobulin heavy variable 3-64;Immunoglobulin heavy variable 3-49;Probable non-functional immunoglobulin heavy variable 3-38	0.598101	1	1	19.185	18.033	1.15205	2.60389	25.979	27	24	High
165	ANXA7	P20073	P20073	ANXA7_HUMAN	Annexin A7	0.598109	1	1	19.6846	19.854	-0.169402	0.873832	0.899703	29	24	High
198	APOH	P02749	P02749	APOH_HUMAN	Beta-2-glycoprotein 1	0.598109	1	1	20.4043	20.4861	-0.081806	1.274	0.841267	29	24	High
661	CST3	P01034	P01034	CYTC_HUMAN	Cystatin-C	0.598109	1	1	24.6535	24.5428	0.110772	1.78306	1.1252	29	24	High
1029	FGA	P02671	P02671	FIBA_HUMAN	Fibrinogen alpha chain	0.598109	1	1	20.6187	20.9267	-0.307991	3.309	2.57546	29	24	High
3021	TIMP2	P16035	P16035	TIMP2_HUMAN	Metalloproteinase inhibitor 2	0.598109	1	1	18.7316	18.6412	0.0903854	1.04439	0.905232	29	24	High
1041	FKBP1A	P62942	P62942	FKB1A_HUMAN	Peptidyl-prolyl cis-trans isomerase FKBP1A	0.598109	1	1	18.1483	18.9656	-0.817361	16.0203	1.39297	29	23	High
465	CCT2	P78371	P78371	TCPB_HUMAN	T-complex protein 1 subunit beta	0.598109	1	1	19.0841	18.7865	0.29751	1.10291	13.2523	28	24	High
1409	IGHV3-38-3	A0A075B6Q5;A0A0B4J1X8;A0A0C4DH36;A0A0J9YX35;P0DTE1;A0A0A0MS15;A0A0B4J1V0;A0A0B4J1V6;A0A0B4J1X5;A0A0B4J1X8;A0A0B4J1Y9;A0A0C4DH32;A0A0C4DH36;P01766;P01780;P0DTE1;P0DTE1	A0A0B4J1X8;P0DTE1;P0DP02;P01768;A0A0J9YY99;P01764;P0DP04;P01772;A0A0C4DH36;A0A0J9YX35;A0A075B6Q5;A0A0C4DH42;P0DP03;P01767;P01766;A0A0B4J1X8;P01780;A0A0B4J1X5;P0DTE1;P0DP02;P01782;P01768;P01763;A0A075B7F0;A0A0B4J1V0;A0A0J9YY99;A0A0B4J1V1;S4R3C0;A0A075B7F1;P01764;P01762;P0DP04;P01772;A0A0C4DH36;A0A0B4J2B5;A0A0B4J1V6;A0A0J9YX35;A0A075B6Q5;A0A0B4J1Y9;A0A0A0MS15;A0A0C4DH42;A0A0C4DH32;P0DP03;P01767;P0D…	HV338_HUMAN;HV343_HUMAN;HV364_HUMAN;HV383_HUMAN;HV64D_HUMAN;HV307_HUMAN;HV313_HUMAN;HV315_HUMAN;HV320_HUMAN;HV338_HUMAN;HV343_HUMAN;HV349_HUMAN;HV372_HUMAN;HV373_HUMAN;HV374_HUMAN;HV383_HUMAN;HV383_HUMAN	Immunoglobulin heavy variable 3-64;Immunoglobulin heavy variable 3-49;Probable non-functional immunoglobulin heavy variable 3-38-3	0.598109	1	1	17.7469	17.3545	0.392415	1.48041	12.6724	28	24	High
1473	IGLV7-43	A0A075B6I9;P04211;P04211	A0A075B6I9;P04211;P04211	LV743_HUMAN;LV746_HUMAN;LV743_HUMAN	Immunoglobulin lambda variable 7-46;Immunoglobulin lambda variable 7-43	0.598109	1	1	18.6388	18.4327	0.206084	2.81512	14.4865	28	24	High
2904	STAT1	P42224	P42224	STAT1_HUMAN	Signal transducer and activator of transcription 1-alpha/beta	0.598109	1	1	19.2753	18.8955	0.37986	1.39263	13.6021	28	24	High
2566	RPS19	P39019	P39019	RS19_HUMAN	40S ribosomal protein S19	0.598109	1	1	19.5802	19.6833	-0.10309	1.90343	2.00989	26	20	High
2438	RAN	P62826	P62826	RAN_HUMAN	GTP-binding nuclear protein Ran	0.598109	1	1	20.9077	21.0334	-0.125794	0.938417	0.906934	21	16	High
2417	RAB7A	P51149	P51149	RAB7A_HUMAN	Ras-related protein Rab-7a	0.598109	1	1	19.0816	19.1786	-0.0970102	0.808852	0.642364	6	6	High
903	EIF5B	O60841	O60841	IF2P_HUMAN	Eukaryotic translation initiation factor 5B	0.598872	1	1	6.24472	7.10865	-0.86393	68.4679	74.4128	12	9	High
1500	IPO5	O00410	O00410	IPO5_HUMAN	Importin-5	0.599	1	1	9.65741	10.148	-0.490544	69.7139	65.2936	18	14	High
2677	SELENOH	Q8IZQ5	Q8IZQ5	SELH_HUMAN	Selenoprotein H	0.600161	1	1	4.00538	3.2003	0.805073	50.4056	40.7728	6	6	High
2973	TBC1D10A	Q9BXI6	Q9BXI6	TB10A_HUMAN	TBC1 domain family member 10A	0.600161	1	1	4.08221	3.28568	0.796527	52.4107	42.8815	6	6	High
1729	MAP3K2	Q9Y2U5	Q9Y2U5	M3K2_HUMAN	Mitogen-activated protein kinase kinase kinase 2	0.600639	1	1	10.8086	12.2258	-1.41721	87.9217	82.5265	19	14	High
271	ATG7	O95352	O95352	ATG7_HUMAN	Ubiquitin-like modifier-activating enzyme ATG7	0.602227	1	1	13.0026	14.8989	-1.89629	74.2595	48.4854	24	17	High
2117	PGLYRP2	Q96PD5	Q96PD5	PGRP2_HUMAN	N-acetylmuramoyl-L-alanine amidase	0.603714	1	1	16.3617	15.8347	0.527019	41.3256	54.6454	28	24	High
2593	RTCA	O00442	O00442	RTCA_HUMAN	RNA 3'-terminal phosphate cyclase	0.603924	1	1	6.24089	5.17571	1.06518	68	61.8283	28	24	High
2219	PPM1F	P49593	P49593	PPM1F_HUMAN	Protein phosphatase 1F	0.603924	1	1	5.83906	4.79098	1.04808	59.6106	52.99	16	10	High
1313	HNRNPH3	P31942;P31942;P31943;P55795	P31942;P31942;P31943;P55795	HNRH3_HUMAN;HNRH1_HUMAN;HNRH2_HUMAN;HNRH3_HUMAN	Heterogeneous nuclear ribonucleoprotein H3;Heterogeneous nuclear ribonucleoprotein H3	0.603924	1	1	4.8322	6.2227	-1.3905	59.3031	65.9049	11	7	High
1901	NDUFA2	O43678	O43678	NDUA2_HUMAN	NADH dehydrogenase [ubiquinone] 1 alpha subcomplex subunit 2	0.603924	1	1	4.87293	6.32266	-1.44973	60.3602	67.9852	2	6	High
655	CSNK2A2	P19784	P19784	CSK22_HUMAN	Casein kinase II subunit alpha'	0.604242	1	1	3.44437	4.96015	-1.51579	47.0564	56.7405	9	5	High
3052	TMEM43	Q9BTV4	Q9BTV4	TMM43_HUMAN	Transmembrane protein 43	0.604242	1	1	3.45758	4.88623	-1.42866	47.4654	55.2169	9	5	High
909	ELMO3	Q96BJ8	Q96BJ8	ELMO3_HUMAN	Engulfment and cell motility protein 3	0.604242	1	1	5.12305	4.17731	0.945743	66.6052	56.9158	7	7	High
1833	MTHFS	P49914	P49914	MTHFS_HUMAN	5-formyltetrahydrofolate cyclo-ligase	0.604242	1	1	4.61588	3.71546	0.900423	54.0726	45.1836	7	7	High
2868	SRC	P07948;P08631;P12931;P12931;P12931;P42685	P12931;P08631;P07947;P07948;P12931;P07947;P12931;Q04912;P42685;Q9H3Y6;P08581	HCK_HUMAN;LYN_HUMAN;SRC_HUMAN;SRC_HUMAN;FRK_HUMAN;SRC_HUMAN	Tyrosine-protein kinase Lyn;Proto-oncogene tyrosine-protein kinase Src;Proto-oncogene tyrosine-protein kinase Src	0.604242	1	1	4.98558	4.19327	0.792315	63.2075	57.9968	7	7	High
2427	RAC1	P15153;P60953;P63000;P84095;P15153;P63000;P63000	P17081;P15153;P84095;Q9H4E5;P60763;P60953;P63000;P15153;P60763;P63000;P63000	CDC42_HUMAN;RAC1_HUMAN;RAC2_HUMAN;RHOG_HUMAN;RAC1_HUMAN;RAC2_HUMAN;RAC1_HUMAN	Ras-related C3 botulinum toxin substrate 2;Ras-related C3 botulinum toxin substrate 2;Ras-related C3 botulinum toxin substrate 1	0.60432	1	1	18.1175	18.493	-0.37553	15.8385	13.1287	20	14	High
2515	RPL13	P26373	P26373	RL13_HUMAN	60S ribosomal protein L13	0.60432	1	1	17.0634	17.4885	-0.425068	15.0062	11.8005	18	12	High
3042	TMEM109	Q9BVC6	Q9BVC6	TM109_HUMAN	Transmembrane protein 109	0.604568	1	1	9.64949	12.3458	-2.69628	69.5714	50.5508	22	14	High
446	CBX3	Q13185	Q13185	CBX3_HUMAN	Chromobox protein homolog 3	0.604608	1	1	8.37082	7.04423	1.32659	73.7795	73.1444	12	12	High
1249	HBB	P02042;P68871;P68871	P68871;P02042;P68871	HBB_HUMAN;HBD_HUMAN;HBB_HUMAN	Hemoglobin subunit delta;Hemoglobin subunit beta	0.605215	1	1	5.0756	5.66401	-0.588412	65.4374	74.1426	9	7	High
498	CDSN	Q15517	Q15517	CDSN_HUMAN	Corneodesmosin	0.605215	1	1	6.11285	4.94612	1.16673	78.508	66.721	8	8	High
1917	NEDD4L	Q96PU5	Q96PU5	NED4L_HUMAN	E3 ubiquitin-protein ligase NEDD4-like	0.605321	1	1	2.54944	3.57607	-1.02663	33.9785	41.9096	5	6	High
1371	IFI16	Q16666	Q16666	IF16_HUMAN	Gamma-interferon-inducible protein 16	0.607044	1	1	9.76982	12.2699	-2.50007	85.0509	70.8324	20	13	High
710	CYRIB	Q9H0Q0;Q9NUQ9;Q9NUQ9	Q9H0Q0;Q9NUQ9;Q9NUQ9	CYRIA_HUMAN;CYRIB_HUMAN;CYRIB_HUMAN	CYFIP-related Rac1 interactor A;CYFIP-related Rac1 interactor B	0.607259	1	1	12.3457	14.6621	-2.31636	79.8651	58.3589	23	16	High
737	DDI2	Q5TDH0	Q5TDH0	DDI2_HUMAN	Protein DDI1 homolog 2	0.607259	1	1	11.902	14.1481	-2.24608	74.4467	54.5175	23	16	High
2516	RPL13A	P40429	Q6NVV1;P40429	RL13A_HUMAN	60S ribosomal protein L13a	0.608126	1	1	8.93858	10.95	-2.01147	84.127	76.3531	20	16	High
2145	PIR	O00625	O00625	PIR_HUMAN	Pirin	0.608126	1	1	10.1271	9.42579	0.701294	78.1304	75.3851	14	8	High
2775	SLC44A2	Q8IWA5	Q8IWA5	CTL2_HUMAN	Choline transporter-like protein 2	0.608982	1	1	13.4439	14.8546	-1.41071	63.5242	48.3799	24	18	High
1197	GPX4	P36969	P36969	GPX4_HUMAN	Phospholipid hydroperoxide glutathione peroxidase	0.609382	1	1	15.0346	14.3996	0.634982	48.0399	56.3092	23	20	High
2363	PTPN11	Q06124	Q06124	PTN11_HUMAN	Tyrosine-protein phosphatase non-receptor type 11	0.609708	1	1	14.1539	15.5297	-1.3758	55.5698	40.3151	11	6	High
1926	NHP2	Q9NX24	Q9NX24	NHP2_HUMAN	H/ACA ribonucleoprotein complex subunit 2	0.609775	1	1	3.55929	2.8227	0.736597	50.3354	39.7209	28	24	High
796	DNAJC2	Q99543	Q99543	DNJC2_HUMAN	DnaJ homolog subfamily C member 2	0.609775	1	1	3.36642	2.67999	0.686431	44.9885	35.7392	5	5	High
831	DTD2	Q96FN9	Q96FN9	DTD2_HUMAN	D-aminoacyl-tRNA deacylase 2	0.609775	1	1	3.96502	3.11325	0.851775	62.5111	48.2112	5	5	High
992	FAM20A	Q96MK3	Q96MK3	FA20A_HUMAN	Pseudokinase FAM20A	0.60978	1	1	11.7162	10.2135	1.50271	59.3517	66.6114	18	17	High
731	DCUN1D1	Q96GG9	Q96GG9	DCNL1_HUMAN	DCN1-like protein 1	0.610171	1	1	14.1028	16.4202	-2.31735	55.1983	21.9911	27	19	High
1595						0.610323	1	1	14.5383	15.8344	-1.29612	45.4628	20.2076	17	12	High
36	ACO1	P21399	P21399	ACOHC_HUMAN	Cytoplasmic aconitate hydratase	0.610431	1	1	15.3746	17.9593	-2.58464	49.9223	12.1868	28	20	High
66	ADGRG6	Q86SQ4	Q86SQ4	AGRG6_HUMAN	Adhesion G-protein coupled receptor G6	0.610431	1	1	16.0877	16.962	-0.874213	39.7761	22.6994	27	21	High
527	CHMP2A	O43633	O43633	CHM2A_HUMAN	Charged multivesicular body protein 2a	0.610546	1	1	17.7622	17.4465	0.315717	15.4158	23.6659	27	23	High
954	ERP44	Q9BS26	Q9BS26	ERP44_HUMAN	Endoplasmic reticulum resident protein 44	0.610575	1	1	18.9271	19.0741	-0.147024	0.382489	0.673417	29	24	High
1314	HNRNPK	P61978	P61978	HNRPK_HUMAN	Heterogeneous nuclear ribonucleoprotein K	0.610575	1	1	19.1005	19.1971	-0.0965987	1.86264	1.34945	29	24	High
1415	IGHV3-72	A0A0A0MS15;A0A0B4J1V0;A0A0B4J1V6;A0A0B4J1X5;A0A0B4J1X8;A0A0B4J1Y9;A0A0C4DH32;A0A0C4DH36;P01766;P01780;P0DTE1;A0A0A0MS15;A0A0B4J1V0;A0A0B4J1V6;A0A0B4J1Y9;A0A0B4J1V0;A0A0B4J1V6;A0A0B4J1Y9;A0A0B4J1Y9	P01766;A0A0B4J1X8;P01780;A0A0B4J1X5;P0DTE1;P0DP02;P01782;P01768;P01763;A0A075B7F0;A0A0B4J1V0;A0A0J9YY99;A0A0B4J1V1;S4R3C0;A0A075B7F1;P01764;P01762;P0DP04;P01772;A0A0C4DH36;A0A0B4J2B5;A0A0B4J1V6;A0A0J9YX35;A0A075B6Q5;A0A0B4J1Y9;A0A0A0MS15;A0A0C4DH42;A0A0C4DH32;P0DP03;P01767;A0A0B4J1V0;A0A0B4J1V6;A0A0B4J1Y9;A0A0A0MS15;A0A0B4J1V0;A0A0B4J1V6;A0A0B4J1Y9;A0A0B4J1Y9	HV307_HUMAN;HV313_HUMAN;HV315_HUMAN;HV320_HUMAN;HV338_HUMAN;HV343_HUMAN;HV349_HUMAN;HV372_HUMAN;HV373_HUMAN;HV374_HUMAN;HV383_HUMAN;HV315_HUMAN;HV349_HUMAN;HV372_HUMAN;HV373_HUMAN;HV315_HUMAN;HV372_HUMAN;HV373_HUMAN;HV372_HUMAN	Immunoglobulin heavy variable 3-49;Immunoglobulin heavy variable 3-49;Immunoglobulin heavy variable 3-15;Immunoglobulin heavy variable 3-72	0.610575	1	1	21.7347	21.914	-0.179306	1.28542	0.815882	29	24	High
1446	IGLV1-40	A0A075B6J9;P01700;P01703;P01706;P01709;P01703	P01699;P01709;A0A075B6J9;P01703;P01700;P01706;P01703	LV140_HUMAN;LV147_HUMAN;LV208_HUMAN;LV211_HUMAN;LV218_HUMAN;LV140_HUMAN	Immunoglobulin lambda variable 2-18;Immunoglobulin lambda variable 1-40	0.610575	1	1	21.2964	21.3612	-0.0648207	1.57737	1.24634	29	24	High
2744	SH3GLB2	Q9NR46;Q9NR46;Q9Y371	Q9NR46;Q9NR46;Q9Y371	SHLB2_HUMAN;SHLB1_HUMAN;SHLB2_HUMAN	Endophilin-B2;Endophilin-B2	0.610575	1	1	19.1714	18.8207	0.35071	1.81031	13.5923	28	24	High
2268	PRKCSH	P14314	P14314	GLU2B_HUMAN	Glucosidase 2 subunit beta	0.610575	1	1	20.4273	20.352	0.0753759	0.877951	0.502366	11	6	High
821	DSC1	Q08554	Q08554	DSC1_HUMAN	Desmocollin-1	0.611882	1	1	11.2814	10.5183	0.763149	80.5679	81.472	17	15	High
2729	SF3B6	Q9Y3B4	Q9Y3B4	SF3B6_HUMAN	Splicing factor 3B subunit 6	0.612358	1	1	5.80755	5.08126	0.726298	70.5662	59.9223	9	8	High
2387	RAB11FIP1	Q6WKZ4	Q6WKZ4	RFIP1_HUMAN	Rab11 family-interacting protein 1	0.613003	1	1	6.08249	6.82886	-0.74637	64.5126	68.5442	11	8	High
1047	FLII	Q13045	Q13045	FLII_HUMAN	Protein flightless-1 homolog	0.613479	1	1	9.99081	11.1923	-1.20145	74.6214	68.3868	19	14	High
1993	NUP54	Q7Z3B4	Q7Z3B4	NUP54_HUMAN	Nucleoporin p54	0.614678	1	1	1.29629	1.98606	-0.689769	19.2949	25.6692	9	9	High
2469	RDX	P15311;P26038;P35241;P15311;P35241;P26038;P35241;P35241	P15311;P35241;P26038;P15311;P35241;P35241;P26038;P35241	EZRI_HUMAN;MOES_HUMAN;RADI_HUMAN;EZRI_HUMAN;RADI_HUMAN;MOES_HUMAN;RADI_HUMAN;RADI_HUMAN	Ezrin;Ezrin;Moesin;Radixin	0.616602	1	1	16.6694	16.9705	-0.301136	41.8747	34.6846	24	22	High
1978	NUCKS1	Q9H1E3	Q9H1E3	NUCKS_HUMAN	Nuclear ubiquitous casein and cyclin-dependent kinase substrate 1	0.616742	1	1	8.75985	9.79698	-1.03713	81.193	82.0785	28	22	High
542	CIRBP	Q14011	Q14011	CIRBP_HUMAN	Cold-inducible RNA-binding protein	0.616742	1	1	9.38718	8.89109	0.496092	78.3816	76.9165	15	13	High
3282	WFDC2	Q14508	Q14508	WFDC2_HUMAN	WAP four-disulfide core domain protein 2	0.616843	1	1	17.356	17.2683	0.0876968	14.9738	12.1464	28	23	High
255	ARSA	P15289	P15289	ARSA_HUMAN	Arylsulfatase A	0.617194	1	1	5.96965	5.29148	0.678166	62.4281	55.4416	10	9	High
1222	GUSB	P08236	P08236	BGLR_HUMAN	Beta-glucuronidase	0.617194	1	1	6.11658	5.52582	0.590767	65.3565	60.2265	10	9	High
2542	RPL37A	P61513	P61513	RL37A_HUMAN	60S ribosomal protein L37a	0.617224	1	1	4.28334	3.43818	0.845159	57.7479	47.2205	18	12	High
74	ADO	Q96SZ5	Q96SZ5	AEDO_HUMAN	2-aminoethanethiol dioxygenase	0.617224	1	1	4.09701	3.246	0.851011	52.5947	42.0697	6	6	High
2926	STT3B	Q8TCJ2	Q8TCJ2	STT3B_HUMAN	Dolichyl-diphosphooligosaccharide--protein glycosyltransferase subunit STT3B	0.617224	1	1	4.30961	3.507	0.802612	58.2307	49.0884	6	6	High
1320	HNRNPUL2	Q1KMD3	Q1KMD3	HNRL2_HUMAN	Heterogeneous nuclear ribonucleoprotein U-like protein 2	0.617306	1	1	10.3718	11.9266	-1.55476	68.1034	57.1692	21	15	High
2937	SUCLA2	Q9P2R7	Q9P2R7	SUCB1_HUMAN	Succinate--CoA ligase [ADP-forming] subunit beta, mitochondrial	0.617306	1	1	12.6243	10.4683	2.15598	55.7956	69.718	18	18	High
882	EIF3D	O15371	O15371	EIF3D_HUMAN	Eukaryotic translation initiation factor 3 subunit D	0.618299	1	1	11.5463	12.5936	-1.04723	69.9744	62.8498	21	16	High
3140	TUBA4B	P68366;Q9H853;Q9H853	P68366;Q9NY65;P0DPH7;Q6PEY2;P68363;Q9BQE3;Q9H853;Q71U36;P0DPH8;Q9H853	TBA4A_HUMAN;TBA4B_HUMAN;TBA4B_HUMAN	Tubulin alpha-4A chain;Putative tubulin-like protein alpha-4B	0.618311	1	1	9.59551	8.00717	1.58833	96.8284	94.367	12	12	High
2372	PUF60	Q9UHX1	Q9UHX1	PUF60_HUMAN	Poly(U)-binding-splicing factor PUF60	0.619248	1	1	3.29603	4.27571	-0.979678	43.2534	49.9208	26	18	High
3182	UBE3A	Q05086	Q05086	UBE3A_HUMAN	Ubiquitin-protein ligase E3A	0.619248	1	1	3.15225	4.11506	-0.962811	39.5056	46.1243	8	5	High
1509	ISOC1	Q96CN7	Q96CN7	ISOC1_HUMAN	Isochorismatase domain-containing protein 1	0.619944	1	1	10.8878	11.0079	-0.12018	74.5976	76.8864	18	15	High
1504	IRF6	O14896	O14896	IRF6_HUMAN	Interferon regulatory factor 6	0.619945	1	1	6.24331	4.70967	1.53364	68.0172	60.3801	8	9	High
1068	FUBP1	Q96AE4	Q96AE4	FUBP1_HUMAN	Far upstream element-binding protein 1	0.620123	1	1	7.20273	6.43347	0.769264	76.0752	70.4393	11	10	High
1984	NUDT16	Q96DE0	Q96DE0	NUD16_HUMAN	U8 snoRNA-decapping enzyme	0.620406	1	1	4.64646	3.80036	0.846103	54.744	47.1149	14	10	High
3316	ZNF207	O43670	O43670	ZN207_HUMAN	BUB3-interacting and GLEBS motif-containing protein ZNF207	0.620406	1	1	5.11387	4.19924	0.914627	66.5461	57.9732	7	7	High
2046	PAK1	Q13153;Q13153;Q13177	Q13153;Q13153;Q13177;O75914	PAK1_HUMAN;PAK1_HUMAN;PAK2_HUMAN	Serine/threonine-protein kinase PAK 1;Serine/threonine-protein kinase PAK 1	0.620838	1	1	9.53084	8.41955	1.11129	81.0883	78.9409	25	17	High
2505	ROCK1	O75116;Q13464;Q13464	Q13464;O75116;Q13464	ROCK1_HUMAN;ROCK2_HUMAN;ROCK1_HUMAN	Rho-associated protein kinase 2;Rho-associated protein kinase 1	0.621232	1	1	9.92961	10.8144	-0.884826	87.1912	85.8507	11	9	High
2202	PON3	Q15166	Q15166	PON3_HUMAN	Serum paraoxonase/lactonase 3	0.621532	1	1	6.2751	7.93745	-1.66235	68.8162	70.5434	6	6	High
890	EIF3L	Q9Y262	Q9Y262	EIF3L_HUMAN	Eukaryotic translation initiation factor 3 subunit L	0.621604	1	1	13.2025	14.6429	-1.44033	61.0081	46.368	24	18	High
785	DNAJA1	P31689	P31689	DNJA1_HUMAN	DnaJ homolog subfamily A member 1	0.622761	1	1	15.2469	16.5014	-1.25451	49.4111	33.1464	26	20	High
1156	GNAI2	P04899;P04899;P08754;P19087;P63096;P04899;P08754;P19087;P63096;Q5JWF2;P04899;P08754;P63096	P04899;P08754;P11488;P19087;P04899;P63096;A8MTJ3;P08754;P11488;P09471;P38405;P19087;P04899;P63096;Q5JWF2;A8MTJ3;P08754;P09471;P04899;P63096	GNAI2_HUMAN;GNAI1_HUMAN;GNAI2_HUMAN;GNAI3_HUMAN;GNAT2_HUMAN;GNAI1_HUMAN;GNAI2_HUMAN;GNAI3_HUMAN;GNAS1_HUMAN;GNAT2_HUMAN;GNAI1_HUMAN;GNAI2_HUMAN;GNAI3_HUMAN	Guanine nucleotide-binding protein G(i) subunit alpha-2;Guanine nucleotide-binding protein G(i) subunit alpha-2;Guanine nucleotide-binding protein G(i) subunit alpha-2;Guanine nucleotide-binding protein G(i) subunit alpha-2	0.622909	1	1	14.4807	16.2488	-1.76807	44.6226	20.774	27	20	High
1412	IGHV3-64	A0A075B6Q5;A0A075B6Q5;A0A0B4J1X8;A0A0C4DH36;A0A0J9YX35;P0DTE1	A0A075B6Q5;A0A0B4J1X8;P0DTE1;P0DP02;P01768;A0A0J9YY99;P01764;P0DP04;P01772;A0A0C4DH36;A0A0J9YX35;A0A075B6Q5;A0A0C4DH42;P0DP03;P01767	HV364_HUMAN;HV338_HUMAN;HV343_HUMAN;HV364_HUMAN;HV383_HUMAN;HV64D_HUMAN	Immunoglobulin heavy variable 3-64;Immunoglobulin heavy variable 3-64	0.623033	1	1	3.19363	4.51522	-1.3216	53.3234	66.4453	7	4	High
2298	PSAPL1	Q6NUJ1	Q6NUJ1	SAPL1_HUMAN	Proactivator polypeptide-like 1	0.623084	1	1	16.8637	17.2146	-0.350833	28.3019	23.7966	20	17	High
1149	GMPPA	Q96IJ6	Q96IJ6	GMPPA_HUMAN	Mannose-1-phosphate guanyltransferase alpha	0.623126	1	1	16.3865	17.5087	-1.12222	26.4232	11.5915	28	22	High
3113	TRIM25	Q14258	Q14258	TRI25_HUMAN	E3 ubiquitin/ISG15 ligase TRIM25	0.623126	1	1	16.7707	17.8928	-1.12211	28.3085	12.3508	28	22	High
1395	IGHV1-2	A0A0C4DH31;P23083;P23083	P0DP01;A0A0C4DH29;P01743;A0A075B7D0;A0A0J9YW62;A0A0J9YVY3;P23083;A0A0C4DH33;A0A087WYE8;A0A0C4DH31;P23083	HV102_HUMAN;HV118_HUMAN;HV102_HUMAN	Immunoglobulin heavy variable 1-18;Immunoglobulin heavy variable 1-2	0.623126	1	1	17.9893	17.3222	0.667149	16.0815	24.5153	27	23	High
2562	RPS15A	P62244	P62244	RS15A_HUMAN	40S ribosomal protein S15a	0.623126	1	1	18.3799	18.0732	0.306659	16.4158	25.4916	27	22	High
2754	SIAE	Q9HAT2	Q9HAT2	SIAE_HUMAN	Sialate O-acetylesterase	0.623126	1	1	18.7179	16.8897	1.82817	0.592698	34.432	26	24	High
359	BTD	P43251	P43251	BTD_HUMAN	Biotinidase	0.623147	1	1	19.0733	17.881	1.19229	1.04729	25.1801	27	24	High
1207	GSN	P06396	P06396	GELS_HUMAN	Gelsolin	0.623154	1	1	24.212	24.2824	-0.0704371	0.26725	0.245854	29	24	High
1427	IGHV5-51	A0A0C4DH38;A0A0C4DH38;A0A0J9YXX1	A0A0C4DH38;A0A0C4DH38;A0A0J9YXX1	HV551_HUMAN;HV551_HUMAN;HV5X1_HUMAN	Immunoglobulin heavy variable 5-51;Immunoglobulin heavy variable 5-51	0.623154	1	1	23.746	23.8574	-0.111355	1.20442	0.833789	29	24	High
1429	IGKC	P01834	P01834	IGKC_HUMAN	Immunoglobulin kappa constant	0.623154	1	1	26.6363	26.7553	-0.119045	1.31464	1.58932	29	24	High
1012	FBP2	O00757;O00757;P09467	O00757;O00757;P09467	F16P2_HUMAN;F16P1_HUMAN;F16P2_HUMAN	Fructose-1,6-bisphosphatase isozyme 2;Fructose-1,6-bisphosphatase isozyme 2	0.623154	1	1	20.6884	20.2563	0.432071	1.15703	15.6351	28	24	High
2594	RTCB	Q9Y3I0	Q9Y3I0	RTCB_HUMAN	RNA-splicing ligase RtcB homolog	0.623154	1	1	18.4541	18.0006	0.45353	0.855115	12.3101	22	17	High
1827	MT-CO2	P00403	P00403	COX2_HUMAN	Cytochrome c oxidase subunit 2	0.624778	1	1	8.3809	8.56002	-0.179125	74.3723	81.6808	14	12	High
2038	PACSIN3	Q9UKS6	Q9UKS6	PACN3_HUMAN	Protein kinase C and casein kinase substrate in neurons protein 3	0.62573	1	1	10.6414	8.43219	2.20918	71.6735	79.0836	10	7	High
878	EIF2S2	P20042	P20042	IF2B_HUMAN	Eukaryotic translation initiation factor 2 subunit 2	0.627495	1	1	13.6731	13.3501	0.32298	52.3516	59.2011	22	19	High
2814	SNRPD3	P62318	P62318	SMD3_HUMAN	Small nuclear ribonucleoprotein Sm D3	0.627827	1	1	10.6749	11.2875	-0.612619	71.8501	69.6391	19	15	High
475	CD2AP	Q9Y5K6	Q9Y5K6	CD2AP_HUMAN	CD2-associated protein	0.627827	1	1	11.2337	10.3814	0.852314	66.509	68.6058	18	16	High
231	ARHGEF2	Q92974	Q92974	ARHG2_HUMAN	Rho guanine nucleotide exchange factor 2	0.62823	1	1	3.64154	2.7386	0.902938	52.9745	37.4136	5	5	High
240	ARL8A	Q96BM9;Q96BM9;Q9NVJ2	Q96BM9;Q9NVJ2;Q96BM9	ARL8A_HUMAN;ARL8A_HUMAN;ARL8B_HUMAN	ADP-ribosylation factor-like protein 8A;ADP-ribosylation factor-like protein 8A	0.62823	1	1	3.77868	3.03613	0.74255	56.7345	45.9227	5	5	High
1725	MAP2K2	P36507;P36507;Q02750	A0A1B0GUL7;P36507;A0A1B0GUL7;Q02750;P36507	MP2K2_HUMAN;MP2K1_HUMAN;MP2K2_HUMAN	Dual specificity mitogen-activated protein kinase kinase 2;Dual specificity mitogen-activated protein kinase kinase 2	0.628341	1	1	13.6529	14.3548	-0.701962	51.476	44.6252	24	19	High
1960	NRBP1	Q9UHY1	Q9UHY1	NRBP_HUMAN	Nuclear receptor-binding protein	0.628523	1	1	8.54276	6.5612	1.98156	76.2641	73.1379	14	11	High
1057	FNBP1	Q96RU3	Q96RU3	FNBP1_HUMAN	Formin-binding protein 1	0.628523	1	1	7.18867	7.33475	-0.146075	75.9887	68.8231	13	10	High
842	DYNLL1	P63167;P63167;Q96FJ2	P63167;P63167;Q96FJ2	DYL1_HUMAN;DYL1_HUMAN;DYL2_HUMAN	Dynein light chain 1, cytoplasmic;Dynein light chain 1, cytoplasmic	0.628523	1	1	8.98863	6.95335	2.03529	84.5789	82.0356	11	12	High
2626	SARNP	P82979	P82979	SARNP_HUMAN	SAP domain-containing ribonucleoprotein	0.628552	1	1	6.56251	9.21125	-2.64874	75.2049	71.788	16	9	High
492	CDC42BPG	Q6DT37	Q6DT37	MRCKG_HUMAN	Serine/threonine-protein kinase MRCK gamma	0.628552	1	1	9.93476	7.86355	2.07121	88.3535	91.3884	12	13	High
2232	PPP2CB	P62714;P62714;P67775	P62714;P67775;P62714	PP2AB_HUMAN;PP2AA_HUMAN;PP2AB_HUMAN	Serine/threonine-protein phosphatase 2A catalytic subunit beta isoform;Serine/threonine-protein phosphatase 2A catalytic subunit beta isoform	0.629063	1	1	9.82107	12.1544	-2.3333	72.2905	58.539	28	24	High
1138	GLIPR2	Q9H4G4	Q9H4G4	GAPR1_HUMAN	Golgi-associated plant pathogenesis-related protein 1	0.629244	1	1	15.8138	15.9554	-0.141638	38.2848	30.9942	26	21	High
3268	WASF2	Q9Y6W5	Q9Y6W5	WASF2_HUMAN	Actin-binding protein WASF2	0.629417	1	1	16.8214	15.7316	1.08981	14.4478	30.2017	26	23	High
2309	PSMB10	P40306	P40306	PSB10_HUMAN	Proteasome subunit beta type-10	0.629479	1	1	18.3705	18.669	-0.29847	16.1429	13.2227	29	24	High
2389	RAB13	O95716;P51153;P61006;Q92930;P51153;P51153;P61006;P61026;P62820;Q92930;Q9H0U4;P51153;P61026	O95716;P20337;P51153;Q96E17;P61006;P20336;Q92930;P51153;P59190;Q92928;P62820;Q9H0U4;P51153;P61026;P61006;Q92930;P51153;P61026	RAB13_HUMAN;RAB3D_HUMAN;RAB8A_HUMAN;RAB8B_HUMAN;RAB13_HUMAN;RAB10_HUMAN;RAB13_HUMAN;RAB1A_HUMAN;RAB1B_HUMAN;RAB8A_HUMAN;RAB8B_HUMAN;RAB10_HUMAN;RAB13_HUMAN	Ras-related protein Rab-3D;Ras-related protein Rab-13;Ras-related protein Rab-13;Ras-related protein Rab-13	0.629726	1	1	9.28195	10.378	-1.09607	76.3579	68.4484	19	10	High
342	BIN3	Q9NQY0	Q9NQY0	BIN3_HUMAN	Bridging integrator 3	0.629726	1	1	9.32217	10.7332	-1.411	77.7857	73.25	18	13	High
1007	FBL	P22087	P22087	FBRL_HUMAN	rRNA 2'-O-methyltransferase fibrillarin	0.632147	1	1	6.9778	8.0501	-1.0723	71.4883	72.2789	14	10	High
1859	MYO1C	O00159	O00159	MYO1C_HUMAN	Unconventional myosin-Ic	0.632147	1	1	8.16492	7.67517	0.489747	82.8612	75.5298	13	11	High
836	DUSP3	P51452	P51452	DUS3_HUMAN	Dual specificity protein phosphatase 3	0.63239	1	1	9.59829	8.48333	1.11496	68.7844	69.8248	15	14	High
177	AP2B1	P63010;P63010;Q10567	P63010;Q10567;P63010	AP2B1_HUMAN;AP1B1_HUMAN;AP2B1_HUMAN	AP-2 complex subunit beta;AP-2 complex subunit beta	0.633341	1	1	10.9582	14.9174	-3.95916	75.4618	37.0703	25	15	High
1368	IDO1	P14902	P14902	I23O1_HUMAN	Indoleamine 2,3-dioxygenase 1	0.633777	1	1	5.9434	5.74027	0.203138	73.9474	65.0775	10	8	High
1875	NAGLU	P54802	P54802	ANAG_HUMAN	Alpha-N-acetylglucosaminidase	0.633882	1	1	13.0505	13.6648	-0.614291	60.0545	51.1855	23	18	High
482	CD5L	O43866	O43866	CD5L_HUMAN	CD5 antigen-like	0.634333	1	1	8.36308	10.015	-1.65189	86.6355	84.8588	16	11	High
1081	GAK	O14976	O14976	GAK_HUMAN	Cyclin-G-associated kinase	0.634333	1	1	9.00776	8.00402	1.00374	71.8513	71.2009	14	13	High
1556	KLK13	Q9UKR3	Q9UKR3	KLK13_HUMAN	Kallikrein-13	0.634333	1	1	8.70014	7.79217	0.907972	67.4029	67.6673	14	13	High
567	CNBP	P62633	P62633	CNBP_HUMAN	CCHC-type zinc finger nucleic acid binding protein	0.634338	1	1	13.2174	14.576	-1.35859	61.1506	46.1442	24	18	High
289	ATP5MG	O75964	O75964	ATP5L_HUMAN	ATP synthase subunit g, mitochondrial	0.634338	1	1	14.1822	14.452	-0.269753	56.5291	57.0581	23	19	High
329	BAX	Q07812	Q07812	BAX_HUMAN	Apoptosis regulator BAX	0.634338	1	1	13.5584	13.7329	-0.174577	51.0347	51.273	23	19	High
1191	GPRC5C	Q9NQ84	Q9NQ84	GPC5C_HUMAN	G-protein coupled receptor family C group 5 member C	0.635272	1	1	16.0937	14.1215	1.97216	26.2486	54.6848	23	22	High
559	CLTA	P09496	P09496	CLCA_HUMAN	Clathrin light chain A	0.635436	1	1	7.13069	8.76908	-1.63839	74.4528	74.7829	15	10	High
669	CTNNB1	P14923;P35222;P35222	P14923;P35222;P35222	CTNB1_HUMAN;PLAK_HUMAN;CTNB1_HUMAN	Junction plakoglobin;Catenin beta-1	0.635548	1	1	7.82593	7.02132	0.804606	75.6573	72.5996	12	11	High
2661	SEC13	P55735	P55735	SEC13_HUMAN	Protein SEC13 homolog	0.635606	1	1	14.6915	16.4929	-1.80149	45.8085	21.2597	27	20	High
1684	LRRC47	Q8N1G4	Q8N1G4	LRC47_HUMAN	Leucine-rich repeat-containing protein 47	0.635606	1	1	16.5742	15.7966	0.777577	26.6995	41.5415	25	22	High
3027	TKFC	Q3LXA3	Q3LXA3	TKFC_HUMAN	Triokinase/FMN cyclase	0.635818	1	1	17.5283	18.6629	-1.13463	30.0545	13.3485	28	22	High
162	ANXA4	P09525	P09525	ANXA4_HUMAN	Annexin A4	0.635845	1	1	20.6634	20.8624	-0.199055	1.33946	0.931874	29	24	High
406	CALR	P27797	P27797	CALR_HUMAN	Calreticulin	0.635845	1	1	20.1981	20.294	-0.095866	0.837393	0.562605	29	24	High
560	CLTC	P53675;Q00610;Q00610	P53675;Q00610;Q00610	CLH1_HUMAN;CLH2_HUMAN;CLH1_HUMAN	Clathrin heavy chain 2;Clathrin heavy chain 1	0.635845	1	1	20.0376	20.2303	-0.192669	1.21795	0.735547	29	24	High
722	DCD	P81605	P81605	DCD_HUMAN	Dermcidin	0.635845	1	1	21.1092	21.0467	0.0624655	1.19683	1.45437	29	24	High
1094	GALNT6	Q14435;Q8NCL4;Q8NCL4	Q8NCL4;Q14435;Q8NCL4	GALT3_HUMAN;GALT6_HUMAN;GALT6_HUMAN	Polypeptide N-acetylgalactosaminyltransferase 3;Polypeptide N-acetylgalactosaminyltransferase 6	0.635845	1	1	19.5842	19.5535	0.030703	1.57529	1.17602	29	24	High
1124	GDI2	P31150;P50395;P50395	P50395;P31150;P50395	GDIA_HUMAN;GDIB_HUMAN;GDIB_HUMAN	Rab GDP dissociation inhibitor alpha;Rab GDP dissociation inhibitor beta	0.635845	1	1	21.3604	21.431	-0.0705983	0.681812	0.892349	29	24	High
1144	GLUL	P15104	P15104	GLNA_HUMAN	Glutamine synthetase	0.635845	1	1	21.4093	21.0979	0.31139	0.927613	1.71883	29	24	High
1345	HSPA8	P11021;P11142;P11142;P11142;P17066;P11142;P38646	P11142;P0DMV8;P0DMV9;P54652;P11021;P34931;P11142;P11142;P0DMV8;P0DMV9;P54652;P48741;P17066;P34931;P11142;P54652;P38646	BIP_HUMAN;HSP7C_HUMAN;HSP7C_HUMAN;HSP76_HUMAN;HSP7C_HUMAN;GRP75_HUMAN;HSP7C_HUMAN	Endoplasmic reticulum chaperone BiP;Heat shock cognate 71 kDa protein;Heat shock cognate 71 kDa protein;Heat shock cognate 71 kDa protein	0.635845	1	1	21.7655	21.8821	-0.116622	0.673607	0.772354	29	24	High
1390	IGHG2	P01857;P01859;P01857;P01859;P01860;P01857;P01859;P01860;P01861;P01859;P01859;P01860;P01859;P01860;P01861;P01859;P01861	P01859;P01857;P01859;P01860;P01857;P01859;P01861;P01860;P01857;P01859;P01859;P01860;P01859;P01861;P01860;P01859;P01861	IGHG1_HUMAN;IGHG2_HUMAN;IGHG1_HUMAN;IGHG2_HUMAN;IGHG3_HUMAN;IGHG1_HUMAN;IGHG2_HUMAN;IGHG3_HUMAN;IGHG4_HUMAN;IGHG2_HUMAN;IGHG2_HUMAN;IGHG3_HUMAN;IGHG2_HUMAN;IGHG3_HUMAN;IGHG4_HUMAN;IGHG2_HUMAN;IGHG4_HUMAN	Immunoglobulin heavy constant gamma 1;Immunoglobulin heavy constant gamma 1;Immunoglobulin heavy constant gamma 1;Immunoglobulin heavy constant gamma 2;Immunoglobulin heavy constant gamma 2;Immunoglobulin heavy constant gamma 2;Immunoglobulin heavy constant gamma 2	0.635845	1	1	23.5788	23.8592	-0.280331	2.58566	1.6561	29	24	High
1452	IGLV2-18	A0A075B6J9;A0A075B6J9;P01700;P01703;P01706;P01709;A0A075B6J9;P01704	A0A075B6J9;P01699;P01709;A0A075B6J9;P01703;P01700;P01706;A0A075B6J9;P01704	LV218_HUMAN;LV140_HUMAN;LV147_HUMAN;LV208_HUMAN;LV211_HUMAN;LV218_HUMAN;LV214_HUMAN;LV218_HUMAN	Immunoglobulin lambda variable 2-18;Immunoglobulin lambda variable 2-18;Immunoglobulin lambda variable 2-18	0.635845	1	1	20.7939	20.6013	0.192569	2.16215	2.26102	29	24	High
1697	LTF	P02788	P02788	TRFL_HUMAN	Lactotransferrin	0.635845	1	1	31.311	31.4937	-0.182688	1.13816	0.857235	29	24	High
210	ARF4	P18085;P18085;P84085	P18085;P61204;P84085;P18085;P84077	ARF4_HUMAN;ARF4_HUMAN;ARF5_HUMAN	ADP-ribosylation factor 4;ADP-ribosylation factor 4	0.635845	1	1	19.3079	18.8257	0.482278	0.799621	13.3691	28	24	High
2085	PDIA3	P30101	P30101	PDIA3_HUMAN	Protein disulfide-isomerase A3	0.635845	1	1	22.0314	22.041	-0.0096097	1.48901	1.00446	28	24	High
2114	PGK1	P00558;P00558;P07205	P00558;P07205;P00558	PGK1_HUMAN;PGK1_HUMAN;PGK2_HUMAN	Phosphoglycerate kinase 1;Phosphoglycerate kinase 1	0.635845	1	1	22.5645	22.6849	-0.120469	0.982826	1.2788	27	23	High
1042	FKBP2	P26885	P26885	FKBP2_HUMAN	Peptidyl-prolyl cis-trans isomerase FKBP2	0.636032	1	1	3.99196	5.27193	-1.27997	63.3311	75.6347	8	5	High
3063	TNFAIP2	Q03169	Q03169	TNAP2_HUMAN	Tumor necrosis factor alpha-induced protein 2	0.636327	1	1	10.3538	10.2091	0.144701	81.2945	76.8001	17	14	High
238	ARL6IP1	Q15041	Q15041	AR6P1_HUMAN	ADP-ribosylation factor-like protein 6-interacting protein 1	0.636757	1	1	3.47547	4.83539	-1.35992	47.9738	54.1182	9	5	High
398	CA8	P35219	P35219	CAH8_HUMAN	Carbonic anhydrase-related protein	0.637581	1	1	11.5005	14.0107	-2.51024	83.152	64.9154	22	15	High
2399	RAB27A	P51159	P51159	RB27A_HUMAN	Ras-related protein Rab-27A	0.638007	1	1	10.2871	11.0266	-0.739517	79.2743	77.2343	25	22	High
2217	PPM1A	O75688;P35813;P35813	O75688;P35813;O75688;P35813	PPM1A_HUMAN;PPM1B_HUMAN;PPM1A_HUMAN	Protein phosphatase 1B;Protein phosphatase 1A	0.639139	1	1	11.1242	14.557	-3.43281	77.6621	45.8261	17	13	High
3228	VARS1	P26640	P26640	SYVC_HUMAN	Valine--tRNA ligase	0.640862	1	1	9.22042	12.0606	-2.84022	75.2508	57.5699	21	13	High
552	CLIC4	Q9Y696	Q9Y696	CLIC4_HUMAN	Chloride intracellular channel protein 4	0.640862	1	1	10.1415	11.8482	-1.70666	77.3298	66.1761	20	14	High
2153	PKN2	Q16513	Q16513	PKN2_HUMAN	Serine/threonine-protein kinase N2	0.640966	1	1	2.62275	3.6338	-1.01105	35.9757	43.097	16	16	High
3227	VAPB	O95292;O95292;Q9P0L0	O95292;Q9P0L0;O95292	VAPB_HUMAN;VAPA_HUMAN;VAPB_HUMAN	Vesicle-associated membrane protein-associated protein B/C;Vesicle-associated membrane protein-associated protein B/C	0.640966	1	1	4.2749	3.0957	1.1792	57.7035	47.666	5	6	High
435	CASP1	P29466	P29466	CASP1_HUMAN	Caspase-1	0.641666	1	1	14.7911	16.7195	-1.9283	60.4788	33.6096	26	19	High
933	EPHX2	P34913	P34913	HYES_HUMAN	Bifunctional epoxide hydrolase 2	0.641666	1	1	15.559	14.7593	0.799694	36.9512	47.2928	24	21	High
1724	MAP2K1	P36507;Q02750;Q02750	A0A1B0GUL7;Q02750;P36507;Q02750	MP2K1_HUMAN;MP2K2_HUMAN;MP2K1_HUMAN	Dual specificity mitogen-activated protein kinase kinase 2;Dual specificity mitogen-activated protein kinase kinase 1	0.641996	1	1	15.6354	16.1194	-0.483983	37.2111	31.5461	26	21	High
2375	PYCARD	Q9ULZ3	Q9ULZ3	ASC_HUMAN	Apoptosis-associated speck-like protein containing a CARD	0.642062	1	1	10.0544	12.3775	-2.32306	75.45	60.7207	9	9	High
959	ETF1	P62495	P62495	ERF1_HUMAN	Eukaryotic peptide chain release factor subunit 1	0.642224	1	1	17.7087	18.0221	-0.313424	14.8752	12.2867	28	23	High
1024	FDPS	P14324	P14324	FPPS_HUMAN	Farnesyl pyrophosphate synthase	0.642224	1	1	18.434	18.7715	-0.337522	16.5322	13.2817	28	23	High
1417	IGHV3-74	A0A0A0MS15;A0A0B4J1V0;A0A0B4J1V6;A0A0B4J1X5;A0A0B4J1X8;A0A0B4J1Y9;A0A0C4DH32;A0A0C4DH36;P01766;P01780;P0DTE1;A0A0B4J1X5;A0A0B4J1X5;P01780	P01766;A0A0B4J1X8;P01780;A0A0B4J1X5;P0DTE1;P0DP02;P01782;P01768;P01763;A0A075B7F0;A0A0B4J1V0;A0A0J9YY99;A0A0B4J1V1;S4R3C0;A0A075B7F1;P01764;P01762;P0DP04;P01772;A0A0C4DH36;A0A0B4J2B5;A0A0B4J1V6;A0A0J9YX35;A0A075B6Q5;A0A0B4J1Y9;A0A0A0MS15;A0A0C4DH42;A0A0C4DH32;P0DP03;P01767;A0A0B4J1X5;P0DP02;P01768;A0A0J9YY99;P01764;P01772;A0A0C4DH42;P0DP03;A0A075B7B8;A0A075B7E8;P01767;P01780;A0A0B4J1X5;P01782;P01…	HV307_HUMAN;HV313_HUMAN;HV315_HUMAN;HV320_HUMAN;HV338_HUMAN;HV343_HUMAN;HV349_HUMAN;HV372_HUMAN;HV373_HUMAN;HV374_HUMAN;HV383_HUMAN;HV374_HUMAN;HV307_HUMAN;HV374_HUMAN	Immunoglobulin heavy variable 3-49;Immunoglobulin heavy variable 3-74;Immunoglobulin heavy variable 3-74	0.642224	1	1	17.9175	18.2983	-0.380806	16.305	13.3997	28	23	High
2007	OGA	O60502	O60502	OGA_HUMAN	Protein O-GlcNAcase	0.642351	1	1	7.63749	8.1327	-0.495217	72.0261	73.4995	13	10	High
1870	NACC1	Q96RE7	Q96RE7	NACC1_HUMAN	Nucleus accumbens-associated protein 1	0.642605	1	1	7.24283	8.01883	-0.775997	77.0979	82.4862	13	10	High
1212	GSTA2	P08263;P09210;P08263;P09210;Q16772;P09210	P08263;P09210;Q7RTV2;Q16772;P08263;P09210;Q7RTV2;Q16772;P09210	GSTA1_HUMAN;GSTA2_HUMAN;GSTA1_HUMAN;GSTA2_HUMAN;GSTA3_HUMAN;GSTA2_HUMAN	Glutathione S-transferase A1;Glutathione S-transferase A1;Glutathione S-transferase A2	0.643579	1	1	10.7998	9.11787	1.68192	88.5749	93.2615	14	14	High
2987	TCEA1	P23193	Q15560;P23193	TCEA1_HUMAN	Transcription elongation factor A protein 1	0.644401	1	1	5.17515	7.50219	-2.32704	67.9414	72.1679	13	7	High
1263	HERC4	Q5GLZ8	Q5GLZ8	HERC4_HUMAN	Probable E3 ubiquitin-protein ligase HERC4	0.644401	1	1	6.64527	5.5057	1.13957	64.5812	59.7434	10	10	High
266	ATF2	P15336	P15336	ATF2_HUMAN	Cyclic AMP-dependent transcription factor ATF-2	0.644846	1	1	4.47519	5.4763	-1.00111	62.8514	69.7311	9	6	High
602	COPS2	P61201	P61201	CSN2_HUMAN	COP9 signalosome complex subunit 2	0.644885	1	1	12.6383	12.8023	-0.163969	69.076	64.8601	21	17	High
2055	PARP4	Q9UKK3	Q9UKK3	PARP4_HUMAN	Protein mono-ADP-ribosyltransferase PARP4	0.644885	1	1	11.3233	14.2503	-2.92702	80.4344	55.0495	5	7	High
1315	HNRNPL	P14866	P14866	HNRPL_HUMAN	Heterogeneous nuclear ribonucleoprotein L	0.645598	1	1	12.2389	14.5027	-2.26372	78.6151	57.2854	23	16	High
2602	RUVBL2	Q9Y230	Q9Y230	RUVB2_HUMAN	RuvB-like 2	0.646739	1	1	13.0585	13.8125	-0.753964	59.5498	51.8088	8	9	High
388	C8A	P07357	P07357	CO8A_HUMAN	Complement component C8 alpha chain	0.647181	1	1	13.263	14.6294	-1.36641	62.0905	46.8319	24	18	High
3258	VPS4A	O75351;Q9UN37;Q9UN37	Q9UN37;O75351;Q9UN37	VPS4A_HUMAN;VPS4B_HUMAN;VPS4A_HUMAN	Vacuolar protein sorting-associated protein 4B;Vacuolar protein sorting-associated protein 4A	0.647181	1	1	12.7496	14.0768	-1.32714	57.0152	43.3264	24	18	High
1693	LSP1	P33241	P33241	LSP1_HUMAN	Lymphocyte-specific protein 1	0.647181	1	1	16.3127	14.8934	1.41934	56.8601	74.0246	22	20	High
728	DCTN4	Q9UJW0	Q9UJW0	DCTN4_HUMAN	Dynactin subunit 4	0.647805	1	1	8.36495	10.187	-1.8221	73.2938	66.2788	18	12	High
1492	IMPACT	Q9P2X3	Q9P2X3	IMPCT_HUMAN	Protein IMPACT	0.64795	1	1	8.2955	9.88681	-1.5913	85.1538	82.7174	16	11	High
1276	HLA-A	P01889;P01893;P04439;P10321;P01889;P01893;P04439;P13747;P01889;P04439;P01893;P04439;P01893;P04439;P10321;P04439	P01889;P10321;P01893;P04439;P17693;P01889;P13747;P01893;P04439;P01889;P04439;P01893;P04439;P10321;P01893;P04439;P04439	HLAA_HUMAN;HLAB_HUMAN;HLAC_HUMAN;HLAH_HUMAN;HLAA_HUMAN;HLAB_HUMAN;HLAE_HUMAN;HLAH_HUMAN;HLAA_HUMAN;HLAB_HUMAN;HLAA_HUMAN;HLAH_HUMAN;HLAA_HUMAN;HLAC_HUMAN;HLAH_HUMAN;HLAA_HUMAN	HLA class I histocompatibility antigen, B alpha chain;HLA class I histocompatibility antigen, B alpha chain;HLA class I histocompatibility antigen, B alpha chain;Putative HLA class I histocompatibility antigen, alpha chain H;Putative HLA class I histocompatibility antigen, alpha chain H;HLA class I histocompatibility antigen, A alpha chain	0.648273	1	1	15.327	15.2769	0.0501005	36.8754	39.9973	25	21	High
793	DNAJB9	Q9UBS3	Q9UBS3	DNJB9_HUMAN	DnaJ homolog subfamily B member 9	0.648273	1	1	16.6013	14.9487	1.65254	27.8476	50.0961	24	22	High
1307	HNRNPC	P07910	P07910	HNRPC_HUMAN	Heterogeneous nuclear ribonucleoproteins C1/C2	0.648273	1	1	17.6445	15.1507	2.49383	16.2217	63.0867	23	23	High
2742	SH3GL1	Q99961	Q99962;Q99961	SH3G1_HUMAN	Endophilin-A2	0.648412	1	1	16.4283	15.6331	0.795111	26.7321	40.8569	25	22	High
331	BCAP31	P51572	P51572	BAP31_HUMAN	B-cell receptor-associated protein 31	0.648511	1	1	16.3399	17.4743	-1.13436	41.5426	24.4432	27	21	High
1638	LASP1	Q14847	Q14847	LASP1_HUMAN	LIM and SH3 domain protein 1	0.648511	1	1	16.3474	17.4281	-1.08068	40.5594	24.0647	27	21	High
1934	NIT2	Q9NQR4	Q9NQR4	NIT2_HUMAN	Omega-amidase NIT2	0.648577	1	1	17.2207	17.6654	-0.444643	28.8369	24.2814	8	11	High
554	CLINT1	Q14677	Q14677	EPN4_HUMAN	Clathrin interactor 1	0.648617	1	1	17.0335	18.1256	-1.09204	29.2208	13.0255	28	22	High
2512	RPL10A	P62906	P62906	RL10A_HUMAN	60S ribosomal protein L10a	0.648617	1	1	17.7978	17.5466	0.251167	16.158	24.4694	28	22	High
1109	GBP1	P32455;P32455;P32456	P32455;Q9H0R5;P32455;P32456	GBP1_HUMAN;GBP1_HUMAN;GBP2_HUMAN	Guanylate-binding protein 1;Guanylate-binding protein 1	0.648617	1	1	18.6777	18.4488	0.22896	17.6561	26.5909	27	23	High
627	CPPED1	Q9BRF8	Q9BRF8	CPPED_HUMAN	Serine/threonine-protein phosphatase CPPED1	0.648643	1	1	19.4886	19.0397	0.448954	0.847739	13.8316	28	24	High
3266	WARS1	P23381	P23381	SYWC_HUMAN	Tryptophan--tRNA ligase, cytoplasmic	0.648643	1	1	19.7988	19.4337	0.365071	1.60677	14.4717	28	24	High
2297	PSAP	P07602	P07602	SAP_HUMAN	Prosaposin	0.648643	1	1	20.8959	20.8385	0.0574217	2.5083	1.08472	27	22	High
2204	PPA1	Q15181	Q15181	IPYR_HUMAN	Inorganic pyrophosphatase	0.648643	1	1	19.2035	18.797	0.406519	0.789365	13.4171	23	18	High
2032	PA2G4	Q9UQ80	Q9UQ80	PA2G4_HUMAN	Proliferation-associated protein 2G4	0.648643	1	1	18.9334	19.0537	-0.120293	0.954392	0.754285	8	6	High
2116	PGLYRP1	O75594	O75594	PGRP1_HUMAN	Peptidoglycan recognition protein 1	0.648934	1	1	5.66532	7.20425	-1.53892	81.9853	88.4206	24	21	High
2443	RAP1B	O95716;P61224;P62834;P61224;P61224;P62834	P62834;P61224;O95716;A6NIZ1;P61224;A6NIZ1;P62834;P61224	RAB3D_HUMAN;RAP1A_HUMAN;RAP1B_HUMAN;RAP1B_HUMAN;RAP1A_HUMAN;RAP1B_HUMAN	Ras-related protein Rab-3D;Ras-related protein Rap-1b;Ras-related protein Rap-1b	0.648934	1	1	4.99065	6.36852	-1.37787	63.3786	69.0823	11	6	High
3013	THUMPD1	Q9NXG2	Q9NXG2	THUM1_HUMAN	THUMP domain-containing protein 1	0.648934	1	1	6.59814	5.49446	1.10368	75.9635	69.6128	9	9	High
7	AAMP	Q13685	Q13685	AAMP_HUMAN	Angio-associated migratory cell protein	0.648956	1	1	6.88963	6.21796	0.67167	69.6557	65.7518	11	10	High
1511	ISYNA1	Q9NPH2	Q9NPH2	INO1_HUMAN	Inositol-3-phosphate synthase 1	0.649297	1	1	6.9313	8.50139	-1.57009	70.3712	70.2523	15	10	High
1008	FBLN1	P23142	P23142	FBLN1_HUMAN	Fibulin-1	0.650573	1	1	10.6843	12.8524	-2.16804	71.8001	54.6565	22	15	High
2001	OAS3	Q9Y6K5	Q9Y6K5	OAS3_HUMAN	2'-5'-oligoadenylate synthase 3	0.650689	1	1	4.92111	6.03472	-1.11361	62.1358	72.0724	3	5	High
2203	POR	P16435	P16435	NCPR_HUMAN	NADPH--cytochrome P450 reductase	0.651969	1	1	4.2022	3.40544	0.796752	55.3633	46.1982	28	24	High
2374	PURB	Q96QR8	Q96QR8	PURB_HUMAN	Transcriptional activator protein Pur-beta	0.651969	1	1	3.86588	3.15028	0.715596	47.1385	39.5188	21	14	High
251	ARPP19	O43768;P56211;P56211	O43768;P56211;P56211	ARP19_HUMAN;ENSA_HUMAN;ARP19_HUMAN	Alpha-endosulfine;cAMP-regulated phosphoprotein 19	0.651969	1	1	4.47234	3.64603	0.826307	62.832	52.9649	6	6	High
2777	SLC5A1	P13866	P13866	SC5A1_HUMAN	Sodium/glucose cotransporter 1	0.651969	1	1	4.53012	3.67812	0.852001	64.9056	53.9545	6	6	High
3107	TRAPPC3	O43617	O43617	TPPC3_HUMAN	Trafficking protein particle complex subunit 3	0.651969	1	1	3.97511	3.23054	0.744576	49.6632	41.5401	6	6	High
1775	METAP1	P53582	P53582	MAP11_HUMAN	Methionine aminopeptidase 1	0.652042	1	1	5.19474	4.30979	0.884957	56.4421	50.5465	8	8	High
2536	RPL32	P62910	P62910	RL32_HUMAN	60S ribosomal protein L32	0.652547	1	1	9.99602	9.92343	0.0725902	89.1922	83.5435	23	17	High
319	BABAM1	Q9NWV8	Q9NWV8	BABA1_HUMAN	BRISC and BRCA1-A complex member 1	0.652547	1	1	8.96401	9.33047	-0.36646	71.6608	73.8825	16	13	High
2935	STXBP5	Q5T5C0	Q5T5C0	STXB5_HUMAN	Syntaxin-binding protein 5	0.652703	1	1	10.0535	11.3266	-1.2731	75.6784	70.3189	19	14	High
1742	MAPKAPK5	Q8IW41	Q8IW41	MAPK5_HUMAN	MAP kinase-activated protein kinase 5	0.653005	1	1	3.63783	4.69678	-1.05896	52.6581	60.1153	8	5	High
2334	PSMD6	Q15008	Q15008	PSMD6_HUMAN	26S proteasome non-ATPase regulatory subunit 6	0.653207	1	1	12.6575	14.7231	-2.06561	69.1814	47.1347	24	16	High
547	CLC	Q05315	Q05315	LEG10_HUMAN	Galectin-10	0.653286	1	1	5.05894	4.06241	0.996528	66.4694	54.1352	7	7	High
949	ERLIN1	O75477;O75477;O94905	O75477;O94905;O75477	ERLN1_HUMAN;ERLN1_HUMAN;ERLN2_HUMAN	Erlin-1;Erlin-1	0.653286	1	1	4.88659	4.00612	0.880471	60.7014	52.4571	7	7	High
1524	IVD	P26440	P26440	IVD_HUMAN	Isovaleryl-CoA dehydrogenase, mitochondrial	0.653286	1	1	4.67869	3.841	0.837689	55.6905	48.0679	7	7	High
2896	ST14	Q9Y5Y6	Q9Y5Y6	ST14_HUMAN	Suppressor of tumorigenicity 14 protein	0.653286	1	1	4.41411	3.65546	0.758647	49.8189	43.6353	7	7	High
616	COX4I1	P13073	P13073	COX41_HUMAN	Cytochrome c oxidase subunit 4 isoform 1, mitochondrial	0.654004	1	1	14.4756	15.2603	-0.78471	59.7877	51.2417	24	19	High
902	EIF5A	P63241	Q9GZV4;P63241;Q6IS14	IF5A1_HUMAN	Eukaryotic translation initiation factor 5A-1	0.655075	1	1	18.1789	18.5276	-0.34876	16.5933	13.7944	28	23	High
2606	S100A12	P80511	P80511	S10AC_HUMAN	Protein S100-A12	0.65625	1	1	6.51266	7.28904	-0.776379	74.75	78.66	12	9	High
1792	MLEC	Q14165	Q14165	MLEC_HUMAN	Malectin	0.656273	1	1	7.93428	8.06276	-0.128489	77.9193	72.4248	14	11	High
2411	RAB4A	P20338	P20338	RAB4A_HUMAN	Ras-related protein Rab-4A	0.656583	1	1	2.65354	2.08055	0.572987	36.7737	28.0505	21	21	High
1630	LAMP2	P13473	P13473	LAMP2_HUMAN	Lysosome-associated membrane glycoprotein 2	0.65711	1	1	12.6091	10.9748	1.63432	55.698	65.9378	19	18	High
1357	HUWE1	Q7Z6Z7	Q7Z6Z7	HUWE1_HUMAN	E3 ubiquitin-protein ligase HUWE1	0.658597	1	1	13.8023	13.2308	0.571502	66.5346	69.3097	21	18	High
1074	FUT3	P21217;P21217;P51993	Q11128;P21217;Q11128;P21217;P51993	FUT3_HUMAN;FUT3_HUMAN;FUT6_HUMAN	3-galactosyl-N-acetylglucosaminide 4-alpha-L-fucosyltransferase FUT3;3-galactosyl-N-acetylglucosaminide 4-alpha-L-fucosyltransferase FUT3	0.659111	1	1	2.70337	3.76311	-1.05974	38.2181	46.3119	7	4	High
1036	FHL1	Q13642	Q13642	FHL1_HUMAN	Four and a half LIM domains protein 1	0.660206	1	1	7.08099	8.28565	-1.20466	73.8166	76.362	14	10	High
2596	RTN4	Q9NQC3	Q9NQC3	RTN4_HUMAN	Reticulon-4	0.660776	1	1	12.9765	14.2326	-1.25602	47.0859	34.2089	11	10	High
1535	KBTBD11	O94819	O94819	KBTBB_HUMAN	Kelch repeat and BTB domain-containing protein 11	0.661008	1	1	16.1231	16.8896	-0.766546	55.0021	48.9703	25	20	High
577	COBLL1	Q53SF7	Q53SF7	COBL1_HUMAN	Cordon-bleu protein-like 1	0.661061	1	1	3.88854	4.81389	-0.925349	47.484	53.5438	9	6	High
3279	WDR61	Q9GZS3	Q9GZS3	WDR61_HUMAN	WD repeat-containing protein 61	0.661061	1	1	4.11164	5.07932	-0.967674	52.9676	59.6146	9	6	High
1316	HNRNPM	P52272	P52272	HNRPM_HUMAN	Heterogeneous nuclear ribonucleoprotein M	0.661187	1	1	15.4728	16.7264	-1.25354	50.8218	33.7424	26	20	High
1980	NUDCD2	Q8WVJ2	Q8WVJ2	NUDC2_HUMAN	NudC domain-containing protein 2	0.661187	1	1	15.1763	15.187	-0.0107891	35.234	38.4589	7	3	High
1687	LRRFIP1	Q32MZ4;Q32MZ4;Q9Y608	Q32MZ4;Q32MZ4;Q9Y608	LRRF1_HUMAN;LRRF1_HUMAN;LRRF2_HUMAN	Leucine-rich repeat flightless-interacting protein 1;Leucine-rich repeat flightless-interacting protein 1	0.661264	1	1	9.28708	10.2408	-0.953754	76.8284	76.9691	17	13	High
3059	TMPRSS9	Q7Z410	Q7Z410	TMPS9_HUMAN	Transmembrane protease serine 9	0.661264	1	1	11.4954	11.9904	-0.494948	117.143	106.603	17	13	High
2400	RAB27B	O00194	O00194	RB27B_HUMAN	Ras-related protein Rab-27B	0.661322	1	1	16.1102	15.4018	0.708389	25.3302	39.6732	26	19	High
2319	PSMC2	P35998	P35998	PRS7_HUMAN	26S proteasome regulatory subunit 7	0.661418	1	1	16.2167	17.373	-1.15626	39.9715	23.3657	28	21	High
302	ATP6V1G1	O75348	O75348	VATG1_HUMAN	V-type proton ATPase subunit G 1	0.661418	1	1	16.5423	17.7802	-1.23793	43.6665	25.5129	27	21	High
2343	PTBP1	O95758;P26599;P26599	P26599;O95758;P26599	PTBP1_HUMAN;PTBP3_HUMAN;PTBP1_HUMAN	Polypyrimidine tract-binding protein 3;Polypyrimidine tract-binding protein 1	0.661418	1	1	15.7834	16.9442	-1.16083	39.4265	23.2373	3	5	High
1955	NPM1	P06748	P06748	NPM_HUMAN	Nucleophosmin	0.661521	1	1	18.2523	19.1185	-0.866226	32.8412	14.4489	26	21	High
3256	VPS35	Q96QK1	Q96QK1	VPS35_HUMAN	Vacuolar protein sorting-associated protein 35	0.66154	1	1	18.7726	17.8215	0.951077	0.926582	24.6203	27	24	High
745	DDX46	P31146;Q7L014;Q7L014	P31146;Q7L014;Q7L014	COR1A_HUMAN;DDX46_HUMAN;DDX46_HUMAN	Coronin-1A;Probable ATP-dependent RNA helicase DDX46	0.661546	1	1	21.0868	21.2803	-0.1935	1.43549	0.916248	29	24	High
2087	PDIA6	Q15084	Q15084	PDIA6_HUMAN	Protein disulfide-isomerase A6	0.661546	1	1	18.6635	18.9435	-0.279978	1.03643	0.380759	28	24	High
2018	ORM1	P02763;P02763;P19652	P02763;P19652;P02763	A1AG1_HUMAN;A1AG1_HUMAN;A1AG2_HUMAN	Alpha-1-acid glycoprotein 1;Alpha-1-acid glycoprotein 1	0.661546	1	1	18.6246	18.668	-0.0434461	0.951298	1.75724	19	18	High
2088	PDLIM1	O00151	O00151	PDLI1_HUMAN	PDZ and LIM domain protein 1	0.661546	1	1	18.8422	18.5033	0.338948	1.27685	13.1519	8	4	High
2711	SERPINB9	P30740;P50452;P50453;P50453	P30740;O75830;P50452;P50453;P50453	ILEU_HUMAN;SPB8_HUMAN;SPB9_HUMAN;SPB9_HUMAN	Leukocyte elastase inhibitor;Serpin B9	0.661856	1	1	6.61814	5.92696	0.691182	76.8683	69.3492	10	9	High
997	FAM83H	Q6ZRV2	Q6ZRV2	FA83H_HUMAN	Protein FAM83H	0.662076	1	1	3.23153	2.26328	0.968249	41.4561	33.2405	4	5	High
2081	PDE12	Q6L8Q7	Q6L8Q7	PDE12_HUMAN	2',5'-phosphodiesterase 12	0.663576	1	1	5.52256	7.2211	-1.69854	63.88	66.7027	18	17	High
3197	UFD1	Q92890	Q92890	UFD1_HUMAN	Ubiquitin recognition factor in ER-associated degradation protein 1	0.663673	1	1	11.4279	13.8089	-2.38099	82.1514	63.3602	22	15	High
1635	LARP1	Q6PKG0	Q6PKG0	LARP1_HUMAN	La-related protein 1	0.66397	1	1	6.16027	7.74328	-1.58301	66.2348	66.7421	14	9	High
2609	S100A16	Q96FQ6	Q96FQ6	S10AG_HUMAN	Protein S100-A16	0.66397	1	1	6.17436	7.77427	-1.59991	66.6329	67.6221	14	9	High
2195	PNRC1	Q12796	Q12796	PNRC1_HUMAN	Proline-rich nuclear receptor coactivator 1	0.665834	1	1	3.93987	3.19762	0.742254	61.8385	50.8799	27	23	High
2555	RPRD1B	Q9NQG5	Q9NQG5	RPR1B_HUMAN	Regulation of nuclear pre-mRNA domain-containing protein 1B	0.665834	1	1	2.89236	3.64233	-0.74997	43.7037	52.7363	16	10	High
2053	PARP1	P09874	P09874	PARP1_HUMAN	Poly [ADP-ribose] polymerase 1	0.665834	1	1	2.85474	3.625	-0.770255	42.7114	52.4215	9	9	High
2243	PPP6C	O00743	O00743	PPP6_HUMAN	Serine/threonine-protein phosphatase 6 catalytic subunit	0.666001	1	1	9.81583	11.16	-1.34418	72.2313	68.2263	13	11	High
2473	REL	Q04864	Q04864	REL_HUMAN	Proto-oncogene c-Rel	0.666069	1	1	7.92871	8.95201	-1.02331	78.2075	78.033	26	18	High
764	DHRS9	Q9BPW9	Q9BPW9	DHRS9_HUMAN	Dehydrogenase/reductase SDR family member 9	0.666069	1	1	9.2611	8.6665	0.594596	89.9946	84.2476	14	12	High
3223	UVRAG	Q9P2Y5	Q9P2Y5	UVRAG_HUMAN	UV radiation resistance-associated gene protein	0.666292	1	1	5.75705	6.79393	-1.03688	84.6097	91.2798	10	7	High
3226	VAPA	O95292;Q9P0L0;Q9P0L0	Q9P0L0;O95292;Q9P0L0	VAPA_HUMAN;VAPB_HUMAN;VAPA_HUMAN	Vesicle-associated membrane protein-associated protein B/C;Vesicle-associated membrane protein-associated protein A	0.667264	1	1	9.64985	12.3232	-2.6733	83.4083	61.2539	21	13	High
261	ASMTL	O95671	O95671	ASML_HUMAN	Probable bifunctional dTTP/UTP pyrophosphatase/methyltransferase protein	0.667264	1	1	10.3164	12.1045	-1.7881	79.4474	68.5996	20	14	High
3262	VTA1	Q9NP79	Q9NP79	VTA1_HUMAN	Vacuolar protein sorting-associated protein VTA1 homolog	0.667552	1	1	7.76276	6.42524	1.33752	74.3944	70.0189	11	11	High
1033	FH	P07954	P07954	FUMH_HUMAN	Fumarate hydratase, mitochondrial	0.667816	1	1	16.1298	16.6275	-0.497736	39.5369	33.3962	26	21	High
1939	NMES1	Q9C002	Q9C002	NMES1_HUMAN	Normal mucosa of esophagus-specific gene 1 protein	0.668597	1	1	7.37778	9.75559	-2.37781	79.7275	71.0083	22	17	High
2961	TAF15	P35637;Q92804;Q92804	Q92804;P35637;Q92804	FUS_HUMAN;RBP56_HUMAN;RBP56_HUMAN	RNA-binding protein FUS;TATA-binding protein-associated factor 2N	0.669384	1	1	10.9531	12.6367	-1.68367	75.789	63.5492	21	15	High
966	EXOC1	Q9NV70	Q9NV70	EXOC1_HUMAN	Exocyst complex component 1	0.669424	1	1	6.27465	4.80233	1.47232	57.9804	53.18	9	10	High
499	CDV3	Q9UKY7	Q9UKY7	CDV3_HUMAN	Protein CDV3 homolog	0.669635	1	1	4.41051	3.62369	0.786814	60.9859	52.1856	6	6	High
278	ATP1B3	P54709	P54709	AT1B3_HUMAN	Sodium/potassium-transporting ATPase subunit beta-3	0.669987	1	1	4.97024	4.05394	0.916298	62.7329	53.8528	7	7	High
1804	MOCS3	O95396	O95396	MOCS3_HUMAN	Adenylyltransferase and sulfurtransferase MOCS3	0.669987	1	1	4.75789	3.89559	0.862298	57.4215	49.5838	7	7	High
2841	SOWAHC	Q53LP3	Q53LP3	SWAHC_HUMAN	Ankyrin repeat domain-containing protein SOWAHC	0.669987	1	1	4.44767	3.6707	0.776971	50.3704	43.9805	7	7	High
3320	ZYX	Q15942	Q15942	ZYX_HUMAN	Zyxin	0.669987	1	1	4.69087	3.82809	0.862773	55.9171	47.8122	7	7	High
2172	PLEK	P08567	P08567	PLEK_HUMAN	Pleckstrin	0.67016	1	1	3.51286	4.56278	-1.04992	49.3081	56.738	14	6	High
1809	MPI	P34949	P34949	MPI_HUMAN	Mannose-6-phosphate isomerase	0.67269	1	1	10.6228	10.8051	-0.182299	71.5122	74.0504	18	15	High
325	BAG6	P46379	P46379	BAG6_HUMAN	Large proline-rich protein BAG6	0.6741	1	1	7.51401	6.2661	1.24791	82.9544	77.4851	10	10	High
1879	NAP1L4	P55209;Q99733;Q99733	Q99733;P55209;Q99733	NP1L1_HUMAN;NP1L4_HUMAN;NP1L4_HUMAN	Nucleosome assembly protein 1-like 1;Nucleosome assembly protein 1-like 4	0.674427	1	1	15.9851	17.1142	-1.12907	38.8745	22.9191	26	21	High
2656	SDF4	Q9BRK5	Q9BRK5	CAB45_HUMAN	45 kDa calcium-binding protein	0.674526	1	1	17.9869	20.3201	-2.33318	49.7459	0.914176	29	21	High
445	CBR3	O75828;O75828;P16152	O75828;P16152;O75828	CBR3_HUMAN;CBR1_HUMAN;CBR3_HUMAN	Carbonyl reductase [NADPH] 3;Carbonyl reductase [NADPH] 3	0.674526	1	1	18.0069	17.4523	0.554521	16.2045	24.1729	27	23	High
1841	MUC7	Q8TAX7	Q8TAX7	MUC7_HUMAN	Mucin-7	0.674544	1	1	18.8201	20.6198	-1.79971	35.8388	2.30566	29	22	High
480	CD55	P08174	P08174	DAF_HUMAN	Complement decay-accelerating factor	0.674551	1	1	21.8402	21.7661	0.0740811	0.322437	0.380912	29	24	High
1155	GNAI1	P04899;P08754;P19087;P63096;P04899;P08754;P19087;P63096;Q5JWF2;P04899;P08754;P63096;P63096	P08754;P11488;P19087;P04899;P63096;A8MTJ3;P08754;P11488;P09471;P38405;P19087;P04899;P63096;Q5JWF2;A8MTJ3;P08754;P09471;P04899;P63096;P63096	GNAI1_HUMAN;GNAI2_HUMAN;GNAI3_HUMAN;GNAT2_HUMAN;GNAI1_HUMAN;GNAI2_HUMAN;GNAI3_HUMAN;GNAS1_HUMAN;GNAT2_HUMAN;GNAI1_HUMAN;GNAI2_HUMAN;GNAI3_HUMAN;GNAI1_HUMAN	Guanine nucleotide-binding protein G(i) subunit alpha-2;Guanine nucleotide-binding protein G(i) subunit alpha-2;Guanine nucleotide-binding protein G(i) subunit alpha-2;Guanine nucleotide-binding protein G(i) subunit alpha-1	0.675035	1	1	11.466	12.7226	-1.25658	82.6978	75.8072	20	15	High
2333	PSMD5	Q16401	Q16401	PSMD5_HUMAN	26S proteasome non-ATPase regulatory subunit 5	0.676877	1	1	11.0444	13.3146	-2.27019	76.5325	58.5821	24	17	High
2295	PRXL2A	Q9BRX8	Q9BRX8	PXL2A_HUMAN	Peroxiredoxin-like 2A	0.677447	1	1	2.13113	2.85285	-0.721723	33.53	40.6873	23	16	High
1889	NCF2	P19878	P19878	NCF2_HUMAN	Neutrophil cytosol factor 2	0.677447	1	1	2.23148	3.01838	-0.786899	36.4619	45.3314	5	5	High
402	CAD	P27708	P27708	PYR1_HUMAN	CAD protein	0.67746	1	1	2.64393	3.65587	-1.01194	36.4866	43.5712	7	4	High
1661	LIMS1	P48059	P48059	LIMS1_HUMAN	LIM and senescent cell antigen-like-containing domain protein 1	0.67746	1	1	2.7495	3.73089	-0.981395	39.4695	45.4882	7	4	High
384	C5	P01031	P01031	CO5_HUMAN	Complement C5	0.678042	1	1	9.40958	11.3138	-1.90422	78.5194	70.0783	19	13	High
2551	RPLP0	P05388	P05388;Q8NHW5	RLA0_HUMAN	60S acidic ribosomal protein P0	0.678368	1	1	6.54502	8.31543	-1.77041	75.2635	77.2544	10	5	High
1370	IER5	Q5VY09	Q5VY09	IER5_HUMAN	Immediate early response gene 5 protein	0.679821	1	1	10.6273	11.0106	-0.383306	100.308	102.262	16	13	High
1696	LTBP1	Q14766	Q14766	LTBP1_HUMAN	Latent-transforming growth factor beta-binding protein 1	0.680069	1	1	7.9125	7.5678	0.344698	65.5669	63.993	14	12	High
2952	SYNGR2	O43760	O43760	SNG2_HUMAN	Synaptogyrin-2	0.680578	1	1	14.4857	16.3557	-1.86999	57.9175	32.4353	26	19	High
2933	STXBP2	Q15833	Q15833	STXB2_HUMAN	Syntaxin-binding protein 2	0.680877	1	1	15.1953	15.6042	-0.408892	35.2591	29.3881	26	21	High
1061	FOLR1	P15328	P15328	FOLR1_HUMAN	Folate receptor alpha	0.680877	1	1	17.6487	15.359	2.28969	15.1745	52.3182	24	23	High
431	CARHSP1	Q9Y2V2	Q9Y2V2	CHSP1_HUMAN	Calcium-regulated heat-stable protein 1	0.681029	1	1	16.7985	18.5472	-1.74868	42.9748	13.2716	28	21	High
443	CAT	P04040	P04040	CATA_HUMAN	Catalase	0.681084	1	1	17.3468	17.5617	-0.214867	15.3339	13.0992	28	23	High
1705	LYPD3	O95274	O95274	LYPD3_HUMAN	Ly6/PLAUR domain-containing protein 3	0.682148	1	1	6.32645	7.60358	-1.27713	69.9803	74.1555	13	9	High
1188	GPNMB	Q14956	Q14956	GPNMB_HUMAN	Transmembrane glycoprotein NMB	0.682148	1	1	7.45311	7.16771	0.285401	81.4402	75.983	12	10	High
1968	NT5C3A	Q9H0P0	Q9H0P0	5NT3A_HUMAN	Cytosolic 5'-nucleotidase 3A	0.682504	1	1	8.45768	8.78956	-0.331877	74.8968	74.7382	10	9	High
2183	PLPBP	O94903	O94903	PLPHP_HUMAN	Pyridoxal phosphate homeostasis protein	0.683517	1	1	13.4533	11.8262	1.6271	63.5392	76.489	28	24	High
2765	SLC15A4	Q8N697	Q8N697	S15A4_HUMAN	Solute carrier family 15 member 4	0.683517	1	1	12.0866	13.1753	-1.08872	76.7691	69.5949	21	16	High
129	ALDH4A1	P30038	P30038	AL4A1_HUMAN	Delta-1-pyrroline-5-carboxylate dehydrogenase, mitochondrial	0.684057	1	1	6.24823	5.20134	1.0469	82.0327	74.0752	8	8	High
181	AP3D1	O14617	O14617	AP3D1_HUMAN	AP-3 complex subunit delta-1	0.684057	1	1	5.70907	4.6832	1.02588	68.2194	60.0245	8	8	High
1626	LACTB2	Q53H82	Q53H82	LACB2_HUMAN	Endoribonuclease LACTB2	0.684057	1	1	5.23656	4.30794	0.928615	57.3386	50.5473	8	8	High
2520	RPL18	Q07020	Q07020	RL18_HUMAN	60S ribosomal protein L18	0.684258	1	1	11.6274	14.3963	-2.76889	86.0711	56.7491	21	14	High
628	CPQ	Q9Y646	Q9Y646	CBPQ_HUMAN	Carboxypeptidase Q	0.684258	1	1	12.8962	11.8541	1.04211	58.6692	66.1871	20	18	High
2527	RPL24	P83731	P83731	RL24_HUMAN	60S ribosomal protein L24	0.684476	1	1	8.70786	9.01368	-0.305815	93.6582	90.2326	9	6	High
1627	LAD1	O00515	O00515	LAD1_HUMAN	Ladinin-1	0.68466	1	1	5.55737	6.43622	-0.878843	64.9763	70.573	11	8	High
291	ATP5MK	Q96IX5	Q96IX5	ATPMK_HUMAN	ATP synthase membrane subunit K, mitochondrial	0.68471	1	1	7.5798	10.7043	-3.12449	84.3004	73.0663	18	10	High
604	COPS4	Q9BT78	Q9BT78	CSN4_HUMAN	COP9 signalosome complex subunit 4	0.68471	1	1	8.22416	9.13888	-0.914724	71.0355	70.8849	16	12	High
985	FAF1	Q9UNN5	Q9UNN5	FAF1_HUMAN	FAS-associated factor 1	0.68471	1	1	8.06645	8.94813	-0.881677	68.0556	67.6248	16	12	High
2367	PTPRC	P08575	P08575	PTPRC_HUMAN	Receptor-type tyrosine-protein phosphatase C	0.684965	1	1	3.61385	2.91237	0.701475	52.0304	42.2976	21	19	High
1890	NCF4	Q15080	Q15080	NCF4_HUMAN	Neutrophil cytosol factor 4	0.684965	1	1	3.47877	2.76262	0.716156	48.4292	38.024	16	12	High
116	AKT1	P31749;P31749;P31751	Q9Y243;P31749;P31751;Q9Y243;P31749	AKT1_HUMAN;AKT1_HUMAN;AKT2_HUMAN	RAC-alpha serine/threonine-protein kinase;RAC-alpha serine/threonine-protein kinase	0.684965	1	1	3.24999	2.6494	0.600591	41.8981	34.9318	5	5	High
2006	ODAD4	Q96NG3	Q96NG3	ODAD4_HUMAN	Outer dynein arm-docking complex subunit 4	0.685459	1	1	15.7103	15.856	-0.14562	86.6407	83.5945	14	11	High
138	ALOX5AP	P20292	P20292	AL5AP_HUMAN	Arachidonate 5-lipoxygenase-activating protein	0.685611	1	1	8.36174	8.56014	-0.198402	102.719	93.85	13	10	High
1117	GCLM	P48507	P48507	GSH0_HUMAN	Glutamate--cysteine ligase regulatory subunit	0.685682	1	1	5.63175	5.11296	0.518781	80.6648	71.1892	8	7	High
14	ABCC4	O15439	O15439	MRP4_HUMAN	ATP-binding cassette sub-family C member 4	0.686146	1	1	12.1187	12.1986	-0.0799088	92.7818	94.8586	18	15	High
920	EML4	Q9HC35	Q9HC35	EMAL4_HUMAN	Echinoderm microtubule-associated protein-like 4	0.686333	1	1	12.6364	15.2461	-2.60971	69.1215	38.9384	25	17	High
873	EIF2AK2	P19525	P19525	E2AK2_HUMAN	Interferon-induced, double-stranded RNA-activated protein kinase	0.686852	1	1	4.97763	4.12034	0.857288	62.8965	55.4645	7	7	High
805	DNM2	P50570;P50570;Q9UQ16	P50570;Q9UQ16;P50570	DYN2_HUMAN;DYN2_HUMAN;DYN3_HUMAN	Dynamin-2;Dynamin-2	0.686935	1	1	15.1753	15.1232	0.0521134	48.655	49.625	24	20	High
367	C11orf54	Q9H0W9	Q9H0W9	CK054_HUMAN	Ester hydrolase C11orf54	0.687151	1	1	14.6764	15.0996	-0.423197	45.547	38.2776	25	20	High
995	FAM3D	Q96BQ1	Q96BQ1	FAM3D_HUMAN	Protein FAM3D	0.687444	1	1	15.2973	17.0252	-1.72782	49.1093	22.5639	27	20	High
1975	NUBP2	Q9Y5Y2	Q9Y5Y2	NUBP2_HUMAN	Cytosolic Fe-S cluster assembly factor NUBP2	0.687486	1	1	4.08485	3.36158	0.723267	52.2569	44.8912	28	23	High
1014	FBXO2	Q9UK22	Q9UK22	FBX2_HUMAN	F-box only protein 2	0.687486	1	1	4.27323	3.46444	0.808796	57.3048	48.2318	6	6	High
2365	PTPN23	Q9H3S7	Q9H3S7	PTN23_HUMAN	Tyrosine-protein phosphatase non-receptor type 23	0.687489	1	1	3.36026	4.39615	-1.03589	44.803	52.8003	27	19	High
810	DPM1	O60762	O60762	DPM1_HUMAN	Dolichol-phosphate mannosyltransferase subunit 1	0.687489	1	1	3.27899	4.22167	-0.942681	42.7526	48.6273	8	5	High
2576	RPS29	P62273	P62273	RS29_HUMAN	40S ribosomal protein S29	0.687534	1	1	16.8013	16.8097	-0.00846176	30.1079	34.6166	29	24	High
1241	HADHB	P55084	P55084	ECHB_HUMAN	Trifunctional enzyme subunit beta, mitochondrial	0.687534	1	1	17.0008	15.6181	1.38268	14.5341	40.8587	25	23	High
3008	THBS1	P07996	P07996	TSP1_HUMAN	Thrombospondin-1	0.687593	1	1	16.7809	17.2103	-0.429414	27.843	24.2676	27	22	High
192	APOA4	P06727	P06727	APOA4_HUMAN	Apolipoprotein A-IV	0.687629	1	1	17.9127	17.6351	0.277636	16.1705	25.6119	27	23	High
2171	PLEC	P58107;Q15149;Q15149	Q15149;P58107;Q15149	EPIPL_HUMAN;PLEC_HUMAN;PLEC_HUMAN	Epiplakin;Plectin	0.687629	1	1	17.944	17.644	0.299988	15.5506	24.3831	8	5	High
134	ALDOA	P04075;P04075;P09972	P04075;P04075;P05062;P09972	ALDOA_HUMAN;ALDOA_HUMAN;ALDOC_HUMAN	Fructose-bisphosphate aldolase A;Fructose-bisphosphate aldolase A	0.687653	1	1	23.0982	23.2273	-0.129117	1.21724	0.813334	29	24	High
568	CNDP2	Q96KP4	Q96KP4	CNDP2_HUMAN	Cytosolic non-specific dipeptidase	0.687653	1	1	21.8159	21.9385	-0.122638	1.00044	1.58361	29	24	High
1229	H1-5	P10412;P16401;P16402;P16403;P10412;P16401;P16403;P16401	P16402;Q02539;P10412;P16401;P16403;P10412;P16401;P16403;P16401	H12_HUMAN;H13_HUMAN;H14_HUMAN;H15_HUMAN;H12_HUMAN;H14_HUMAN;H15_HUMAN;H15_HUMAN	Histone H1.4;Histone H1.4;Histone H1.5	0.687653	1	1	20.1159	20.1841	-0.0681546	3.16361	2.80655	29	24	High
1419	IGHV3OR16-12	A0A075B7B8	A0A075B7B8	A0A075B7B8_HUMAN	Immunoglobulin heavy variable 3/OR16-12 (non-functional) (Fragment)	0.687653	1	1	23.1383	22.9525	0.185826	1.81849	1.90396	29	24	High
1469	IGLV5-45	A0A075B6I7;A0A087WSX0;A0A0G2JS06;A0A087WSX0;A0A087WSX0;A0A0G2JS06	A0A0G2JS06;A0A087WSX0;A0A075B6I7;A0A087WSX0;A0A0G2JS06;A0A087WSX0	LV539_HUMAN;LV545_HUMAN;LV548_HUMAN;LV545_HUMAN;LV539_HUMAN;LV545_HUMAN	Probable non-functional immunoglobulin lambda variable 5-48;Immunoglobulin lambda variable 5-45;Immunoglobulin lambda variable 5-45	0.687653	1	1	20.7395	20.8222	-0.0827203	1.6502	1.83938	29	24	High
55	ACTR2	P61160	P61160	ARP2_HUMAN	Actin-related protein 2	0.687653	1	1	20.41	19.9283	0.481637	1.09488	14.9553	28	24	High
420	CAPN2	P07384;P17655;P17655	P07384;O14815;P17655;P17655	CAN1_HUMAN;CAN2_HUMAN;CAN2_HUMAN	Calpain-1 catalytic subunit;Calpain-2 catalytic subunit	0.687653	1	1	20.6559	20.1549	0.501039	0.614208	15.1789	28	24	High
1150	GMPPB	Q9Y5P6	Q9Y5P6	GMPPB_HUMAN	Mannose-1-phosphate guanyltransferase beta	0.687653	1	1	18.9443	18.6475	0.296803	1.07734	13.0993	28	24	High
2316	PSMB8	P28062	P28062	PSB8_HUMAN	Proteasome subunit beta type-8	0.687653	1	1	19.0941	19.3289	-0.234735	1.25014	0.688516	28	23	High
1928	NIBAN2	Q96TA1	Q96TA1	NIBA2_HUMAN	Protein Niban 2	0.687653	1	1	19.5528	19.024	0.528814	0.975551	13.7067	16	13	High
1153	GNA11	O95837;P29992;P50148;O95837;P29992;P50148;Q14344;P29992;P29992;P50148	P29992;P50148;O95837;P29992;Q14344;P19086;Q03113;P50148;O95837;P29992;P29992;P50148	GNA11_HUMAN;GNA14_HUMAN;GNAQ_HUMAN;GNA11_HUMAN;GNA13_HUMAN;GNA14_HUMAN;GNAQ_HUMAN;GNA11_HUMAN;GNA11_HUMAN;GNAQ_HUMAN	Guanine nucleotide-binding protein subunit alpha-14;Guanine nucleotide-binding protein subunit alpha-14;Guanine nucleotide-binding protein subunit alpha-11;Guanine nucleotide-binding protein subunit alpha-11	0.688751	1	1	8.21755	6.92469	1.29287	70.9718	70.4611	12	12	High
2905	STAT2	P52630	P52630	STAT2_HUMAN	Signal transducer and activator of transcription 2	0.688751	1	1	8.14944	6.79819	1.35126	69.4852	67.8521	12	12	High
1940	NMI	Q13287	Q13287	NMI_HUMAN	N-myc-interactor	0.691542	1	1	12.7282	13.5654	-0.837157	70.1539	61.0331	13	10	High
1384	IGFBP7	Q16270	Q16270	IBP7_HUMAN	Insulin-like growth factor-binding protein 7	0.691598	1	1	7.77317	7.40523	0.367943	63.5767	70.3885	13	12	High
1487	ILK	Q13418	Q13418	ILK_HUMAN	Integrin-linked protein kinase	0.691598	1	1	8.33194	7.43827	0.893668	72.7374	70.663	13	12	High
2760	SKP1	P63208	P63208	SKP1_HUMAN	S-phase kinase-associated protein 1	0.692884	1	1	6.42963	8.13942	-1.70978	72.0309	73.8801	14	9	High
263	ASPSCR1	Q9BZE9	Q9BZE9	ASPC1_HUMAN	Tether containing UBX domain for GLUT4	0.692884	1	1	7.5455	6.86538	0.680112	70.8805	69.3125	12	11	High
3018	TIGAR	Q9NQ88	Q9NQ88	TIGAR_HUMAN	Fructose-2,6-bisphosphatase TIGAR	0.692884	1	1	8.05952	7.26685	0.792671	80.6019	77.7434	12	11	High
2150	PITRM1	Q5JRX3	Q5JRX3	PREP_HUMAN	Presequence protease, mitochondrial	0.693199	1	1	6.66458	6.25419	0.410388	67.0193	66.598	28	24	High
113	AKR1D1	P51857	P51857	AK1D1_HUMAN	Aldo-keto reductase family 1 member D1	0.693199	1	1	7.26242	9.53734	-2.27492	110.238	116.85	13	8	High
740	DDRGK1	Q96HY6	Q96HY6	DDRGK_HUMAN	DDRGK domain-containing protein 1	0.693199	1	1	7.12165	6.40168	0.719968	74.9695	69.7611	11	10	High
2023	OSGEP	Q9NPF4	Q9NPF4	OSGEP_HUMAN	tRNA N6-adenosine threonylcarbamoyltransferase	0.693965	1	1	4.07451	5.06768	-0.99317	52.1488	59.2938	23	18	High
366	BZW2	Q9Y6E2	Q9Y6E2	5MP1_HUMAN	eIF5-mimic protein 1	0.694179	1	1	7.96184	8.60344	-0.641596	78.33	71.9632	15	11	High
75	ADPRS	Q9NX46	Q9NX46	ADPRS_HUMAN	ADP-ribosylhydrolase ARH3	0.695128	1	1	10.1547	12.3287	-2.17401	77.0327	60.7286	21	14	High
154	ANP32B	Q92688	Q92688	AN32B_HUMAN	Acidic leucine-rich nuclear phosphoprotein 32 family member B	0.695128	1	1	10.5165	12.8736	-2.35709	82.8799	65.9589	21	14	High
2054	PARP10	Q53GL7	Q53GL7	PAR10_HUMAN	Protein mono-ADP-ribosyltransferase PARP10	0.695264	1	1	5.81093	4.83787	0.973065	58.9346	54.0046	23	15	High
1481	IL1R1	P14778	P14778	IL1R1_HUMAN	Interleukin-1 receptor type 1	0.696001	1	1	3.65724	2.6931	0.964144	42.1304	36.1029	5	6	High
3096	TPPP	O94811	O94811	TPPP_HUMAN	Tubulin polymerization-promoting protein	0.696054	1	1	11.4236	13.1733	-1.74963	82.6266	69.2096	21	15	High
200	APOL2	Q9BQE5	Q9BQE5	APOL2_HUMAN	Apolipoprotein L2	0.69652	1	1	8.97409	9.07252	-0.0984345	85.4205	80.128	15	12	High
357	BSG	P35613	P35613	BASI_HUMAN	Basigin	0.696865	1	1	7.60489	7.52442	0.0804721	85.1253	83.4107	12	10	High
844	DYNLT1	P63172	P63172	DYLT1_HUMAN	Dynein light chain Tctex-type 1	0.696865	1	1	7.36461	6.15913	1.20548	67.1963	64.4055	11	11	High
986	FAH	P16930	P16930	FAAA_HUMAN	Fumarylacetoacetase	0.696869	1	1	11.2115	12.2371	-1.02567	66.1349	59.4482	21	16	High
2045	PAIP1	Q9H074	Q9H074	PAIP1_HUMAN	Polyadenylate-binding protein-interacting protein 1	0.696869	1	1	11.3492	12.3631	-1.01391	67.4008	60.4295	14	13	High
2418						0.696982	1	1	10.2449	9.08614	1.15874	66.2876	69.7499	28	23	High
2643	SCP2	P22307	P22307	SCP2_HUMAN	Sterol carrier protein 2	0.697583	1	1	11.9104	13.5623	-1.65192	74.6537	61.0538	22	16	High
2039	PADI1	Q9ULC6	Q9ULC6	PADI1_HUMAN	Protein-arginine deiminase type-1	0.697928	1	1	4.91662	5.80632	-0.889704	61.6281	66.4463	5	7	High
705	CYC1	P08574	P08574	CY1_HUMAN	Cytochrome c1, heme protein, mitochondrial	0.698738	1	1	13.3092	13.3874	-0.078214	62.7416	59.5639	22	18	High
2205	PPA2	Q9H2U2	Q9H2U2	IPYR2_HUMAN	Inorganic pyrophosphatase 2, mitochondrial	0.699195	1	1	13.6165	14.3972	-0.780667	65.0687	56.7997	28	21	High
108	AKR1B1	P15121	P15121	ALDR_HUMAN	Aldo-keto reductase family 1 member B1	0.699195	1	1	13.9319	14.6213	-0.689346	67.7191	58.2219	23	18	High
2047	PAK2	Q13153;Q13177;Q13177	Q13153;Q13177;O75914;Q13177	PAK1_HUMAN;PAK2_HUMAN;PAK2_HUMAN	Serine/threonine-protein kinase PAK 1;Serine/threonine-protein kinase PAK 2	0.699579	1	1	12.9077	15.4425	-2.53485	72.4415	40.468	28	24	High
901	EIF5	P55010	P55010	IF5_HUMAN	Eukaryotic translation initiation factor 5	0.700159	1	1	14.4314	15.7951	-1.36372	58.3199	41.8996	25	19	High
2381	QDPR	P09417	P09417	DHPR_HUMAN	Dihydropteridine reductase	0.700528	1	1	14.7593	15.9405	-1.18122	46.0614	30.8352	24	18	High
1531	KARS1	Q15046	Q15046	SYK_HUMAN	Lysine--tRNA ligase	0.700649	1	1	14.7614	16.5463	-1.78484	46.747	21.2001	27	20	High
2785	SLK	O94804;Q9H2G2;Q9H2G2	O94804;Q9H2G2;Q9H2G2	SLK_HUMAN;STK10_HUMAN;SLK_HUMAN	Serine/threonine-protein kinase 10;STE20-like serine/threonine-protein kinase	0.700844	1	1	18.4852	17.4519	1.03335	1.09011	23.8631	27	24	High
1126	GFPT1	Q06210	Q06210	GFPT1_HUMAN	Glutamine--fructose-6-phosphate aminotransferase [isomerizing] 1	0.70085	1	1	20.2969	20.5345	-0.237538	0.752326	0.229993	29	24	High
1160	GNB1	P62873;P62873;P62879;P62873;P62879;Q9HAV0	P62873;P16520;P62873;P62879;P16520;P62873;Q9HAV0;P62879	GBB1_HUMAN;GBB1_HUMAN;GBB2_HUMAN;GBB1_HUMAN;GBB2_HUMAN;GBB4_HUMAN	Guanine nucleotide-binding protein G(I)/G(S)/G(T) subunit beta-1;Guanine nucleotide-binding protein G(I)/G(S)/G(T) subunit beta-1;Guanine nucleotide-binding protein G(I)/G(S)/G(T) subunit beta-1	0.70085	1	1	18.7696	18.8083	-0.0386889	0.455534	0.311065	29	24	High
493	CDC5L	Q99459	Q99459	CDC5L_HUMAN	Cell division cycle 5-like protein	0.70085	1	1	21.6787	22.7096	-1.03095	23.3098	1.62081	29	23	High
657	CSRP1	P21291	P21291	CSRP1_HUMAN	Cysteine and glycine-rich protein 1	0.70085	1	1	18.5097	18.1654	0.3443	1.30132	12.5433	28	24	High
1842	MUCL1	Q96DR8	Q96DR8	MUCL1_HUMAN	Mucin-like protein 1	0.70085	1	1	20.3819	19.4921	0.889835	3.49792	16.5514	28	24	High
2773	SLC34A2	O95436	O95436	NPT2B_HUMAN	Sodium-dependent phosphate transport protein 2B	0.70085	1	1	20.1725	19.6871	0.485441	0.636726	14.4738	28	24	High
2285	PRR4	Q16378	Q16378	PROL4_HUMAN	Proline-rich protein 4	0.70085	1	1	28.4325	28.6151	-0.182536	1.64722	1.59913	27	23	High
1985	NUDT2	P50583	P50583	AP4A_HUMAN	Bis(5'-nucleosyl)-tetraphosphatase [asymmetrical]	0.703195	1	1	7.04121	7.77276	-0.731551	72.6545	67.2246	8	7	High
2059	PAWR	Q96IZ0	Q96IZ0	PAWR_HUMAN	PRKC apoptosis WT1 regulator protein	0.704299	1	1	3.42957	2.78944	0.640127	46.7477	38.7401	20	13	High
22	ABR	Q12979	Q12979	ABR_HUMAN	Active breakpoint cluster region-related protein	0.704299	1	1	2.70341	3.417	-0.713594	38.1677	46.4926	6	4	High
3275	WDR13	Q9H1Z4	Q9H1Z4	WDR13_HUMAN	WD repeat-containing protein 13	0.704299	1	1	2.58288	3.21586	-0.632973	34.8616	41.1003	6	4	High
1270	HIBCH	Q6NVY1	Q6NVY1	HIBCH_HUMAN	3-hydroxyisobutyryl-CoA hydrolase, mitochondrial	0.704299	1	1	3.42528	2.79093	0.634348	46.5777	38.9045	5	5	High
2230	PPP1R21	Q6ZMI0	Q6ZMI0	PPR21_HUMAN	Protein phosphatase 1 regulatory subunit 21	0.704317	1	1	6.1937	6.48551	-0.291808	67.3295	71.7034	28	21	High
2506	ROCK2	O75116;O75116;Q13464	O75116;Q13464;O75116	ROCK2_HUMAN;ROCK1_HUMAN;ROCK2_HUMAN	Rho-associated protein kinase 2;Rho-associated protein kinase 2	0.704317	1	1	6.16102	6.08284	0.0781819	66.1566	62.82	4	10	High
3041	TMED9	Q9BVK6	Q9BVK6	TMED9_HUMAN	Transmembrane emp24 domain-containing protein 9	0.704889	1	1	12.4738	13.1248	-0.650972	67.6093	57.3425	22	17	High
1786	MGST2	Q99735	Q99735	MGST2_HUMAN	Microsomal glutathione S-transferase 2	0.705256	1	1	10.3465	12.3551	-2.00861	94.7916	83.4536	19	13	High
259	ASAP2	O43150	O43150	ASAP2_HUMAN	Arf-GAP with SH3 domain, ANK repeat and PH domain-containing protein 2	0.705513	1	1	3.90627	3.22783	0.678442	47.81	41.5541	6	6	High
1281	HLA-DRA	P01903	P01903	DRA_HUMAN	HLA class II histocompatibility antigen, DR alpha chain	0.705513	1	1	4.45168	3.62768	0.824006	62.3463	52.448	6	6	High
2880	SRRT	Q9BXP5	Q9BXP5	SRRT_HUMAN	Serrate RNA effector molecule homolog	0.705513	1	1	3.99411	3.24964	0.744476	50.1773	42.2049	6	6	High
3190	UBXN1	Q04323	Q04323	UBXN1_HUMAN	UBX domain-containing protein 1	0.70586	1	1	14.2821	13.8512	0.430847	56.7582	63.5242	22	19	High
2014	OPLAH	O14841	O14841	OPLA_HUMAN	5-oxoprolinase	0.705923	1	1	5.60091	5.13166	0.469245	65.5083	60.6996	29	24	High
713	DAD1	P61803	P61803	DAD1_HUMAN	Dolichyl-diphosphooligosaccharide--protein glycosyltransferase subunit DAD1	0.705923	1	1	5.72306	5.1875	0.535564	68.5377	62.0667	9	8	High
2833	SOD2	P04179	P04179	SODM_HUMAN	Superoxide dismutase [Mn], mitochondrial	0.70655	1	1	14.4518	15.254	-0.802173	58.907	51.0976	24	19	High
90	AGRN	O00468	O00468	AGRIN_HUMAN	Agrin	0.707009	1	1	14.9024	16.8353	-1.93288	61.5469	34.2738	26	19	High
1691	LSM4	Q9Y4Z0	Q9Y4Z0	LSM4_HUMAN	U6 snRNA-associated Sm-like protein LSm4	0.707514	1	1	6.64016	8.41349	-1.77333	76.7842	78.9202	14	9	High
1116	GCLC	P48506	P48506	GSH1_HUMAN	Glutamate--cysteine ligase catalytic subunit	0.707514	1	1	7.74447	6.9953	0.749168	74.1031	71.865	12	11	High
351	BPGM	P07738	P07738	PMGE_HUMAN	Bisphosphoglycerate mutase	0.707755	1	1	4.94822	6.61072	-1.6625	62.2346	64.3796	12	7	High
1677	LPP	Q93052	Q93052	LPP_HUMAN	Lipoma-preferred partner	0.707755	1	1	6.40337	5.82206	0.581312	71.3917	66.9073	10	9	High
2870	SRI	P30626	P30626	SORCN_HUMAN	Sorcin	0.708397	1	1	8.53202	8.12223	0.409793	76.3624	73.5138	14	12	High
1379	IGF2R	P11717	P11717	MPRI_HUMAN	Cation-independent mannose-6-phosphate receptor	0.709533	1	1	11.2384	11.3786	-0.140273	66.9302	61.016	20	16	High
2134	PHYKPL	Q8IUZ5	Q8IUZ5	AT2L2_HUMAN	5-phosphohydroxy-L-lysine phospho-lyase	0.709533	1	1	12.1457	11.3947	0.750948	64.9885	71.3161	8	12	High
2283	PRPSAP2	O60256;O60256;Q14558	O60256;Q14558;O60256	KPRB_HUMAN;KPRA_HUMAN;KPRB_HUMAN	Phosphoribosyl pyrophosphate synthase-associated protein 2;Phosphoribosyl pyrophosphate synthase-associated protein 2	0.710639	1	1	8.56796	8.70465	-0.136692	77.1143	73.5823	8	7	High
564	CMBL	Q96DG6	Q96DG6	CMBL_HUMAN	Carboxymethylenebutenolidase homolog	0.712111	1	1	12.6171	14.0668	-1.44971	69.0847	54.1159	23	17	High
1748	MARS1	P56192	P56192	SYMC_HUMAN	Methionine--tRNA ligase, cytoplasmic	0.712111	1	1	13.3384	14.9596	-1.62118	77.2175	61.2863	23	17	High
1891	NCK1	P16333	P16333	NCK1_HUMAN	Cytoplasmic protein NCK1	0.71267	1	1	8.82818	9.75644	-0.928266	81.7086	80.4802	15	16	High
689	CUL4A	Q13619;Q13619;Q13620	Q13619;Q13620;Q13619	CUL4A_HUMAN;CUL4A_HUMAN;CUL4B_HUMAN	Cullin-4A;Cullin-4A	0.71267	1	1	10.0962	9.52773	0.568491	91.2472	88.9895	15	13	High
2813	SNRPD2	P62316	P62316	SMD2_HUMAN	Small nuclear ribonucleoprotein Sm D2	0.712918	1	1	14.0808	15.4828	-1.40198	70.2588	52.627	24	18	High
2917	STK38	Q15208	Q15208	STK38_HUMAN	Serine/threonine-protein kinase 38	0.713674	1	1	14.6723	15.0698	-0.397594	45.6668	38.2287	25	20	High
2366	PTPN6	P29350	P29350	PTN6_HUMAN	Tyrosine-protein phosphatase non-receptor type 6	0.713828	1	1	14.7445	17.1496	-2.4051	60.3773	23.0748	5	5	High
2226	PPP1R12A	O14974	O14974	MYPT1_HUMAN	Protein phosphatase 1 regulatory subunit 12A	0.71395	1	1	4.69515	5.52495	-0.829795	56.1833	60.2506	13	12	High
1426	IGHV5-10-1	A0A0C4DH38;A0A0J9YXX1;A0A0J9YXX1	A0A0C4DH38;A0A0J9YXX1;A0A0J9YXX1	HV551_HUMAN;HV5X1_HUMAN;HV5X1_HUMAN	Immunoglobulin heavy variable 5-51;Immunoglobulin heavy variable 5-10-1	0.714027	1	1	17.3564	19.9754	-2.61896	66.4808	18.4227	28	20	High
1043	FKBP3	Q00688	Q00688	FKBP3_HUMAN	Peptidyl-prolyl cis-trans isomerase FKBP3	0.714027	1	1	15.7471	16.7645	-1.01741	38.0923	22.4954	27	21	High
1549	KIF5B	O60282;P33176;Q12840;P33176;P33176;Q12840	O60282;P33176;Q12840;P33176;P33176;Q12840	KIF5A_HUMAN;KIF5C_HUMAN;KINH_HUMAN;KINH_HUMAN;KIF5A_HUMAN;KINH_HUMAN	Kinesin heavy chain isoform 5C;Kinesin-1 heavy chain;Kinesin-1 heavy chain	0.714082	1	1	16.9684	17.428	-0.459574	28.249	23.5606	27	22	High
2318	PSMC1	P43686;P62191;P62195;P62191	P62195;P62191;P43686;P62191	PRS4_HUMAN;PRS6B_HUMAN;PRS8_HUMAN;PRS4_HUMAN	26S proteasome regulatory subunit 6B;26S proteasome regulatory subunit 4	0.714115	1	1	16.9451	17.9248	-0.979699	27.8882	12.1407	27	21	High
1119	GCNT3	O95395	O95395	GCNT3_HUMAN	Beta-1,3-galactosyl-O-glycosyl-glycoprotein beta-1,6-N-acetylglucosaminyltransferase 3	0.714115	1	1	18.0573	16.4481	1.60922	0.579443	33.279	26	24	High
1266	HEXB	P07686	P07686	HEXB_HUMAN	Beta-hexosaminidase subunit beta	0.714137	1	1	19.5632	19.4853	0.0779552	0.96511	0.753081	29	24	High
1400	IGHV2-5	P01817	P01817	HV205_HUMAN	Immunoglobulin heavy variable 2-5	0.714137	1	1	20.7757	20.8818	-0.106126	2.0327	1.40884	29	24	High
1439	IGKV3-20	A0A0C4DH25;P01619;P01619	P01619;A0A0C4DH25;P01619	KV320_HUMAN;KVD20_HUMAN;KV320_HUMAN	Immunoglobulin kappa variable 3D-20;Immunoglobulin kappa variable 3-20	0.714137	1	1	24.6831	24.8434	-0.160234	1.04239	0.707915	29	24	High
2086	PDIA4	P13667	P13667	PDIA4_HUMAN	Protein disulfide-isomerase A4	0.714137	1	1	18.7466	18.0311	0.715515	0.726564	12.4929	29	24	High
2306	PSMA6	P60900	P60900	PSA6_HUMAN	Proteasome subunit alpha type-6	0.714137	1	1	20.1519	20.2574	-0.105469	0.499847	0.432505	29	24	High
649	CRYZ	Q08257	Q08257	QOR_HUMAN	Quinone oxidoreductase	0.714137	1	1	18.6757	18.3829	0.292796	1.40671	12.8804	28	24	High
306	ATXN2L	Q8WWM7	Q8WWM7	ATX2L_HUMAN	Ataxin-2-like protein	0.714726	1	1	2.75435	3.75469	-1.00035	39.6157	45.9948	7	4	High
3217	USP15	Q9Y4E8	Q9Y4E8;Q13107	UBP15_HUMAN	Ubiquitin carboxyl-terminal hydrolase 15	0.715515	1	1	5.44649	6.21003	-0.763536	62.0796	65.4703	11	8	High
1753	MATR3	P43243	P43243	MATR3_HUMAN	Matrin-3	0.715731	1	1	6.22344	6.89093	-0.667491	67.6521	69.8086	12	9	High
1001	FAM98C	Q17RN3	Q17RN3	FA98C_HUMAN	Protein FAM98C	0.716167	1	1	9.56071	10.1758	-0.615089	81.0062	75.8767	17	13	High
1773	MEMO1	Q9Y316	Q9Y316	MEMO1_HUMAN	Protein MEMO1	0.716649	1	1	4.63738	5.11063	-0.473255	54.7057	60.1962	9	7	High
1324	HP1BP3	Q5SSJ5	Q5SSJ5	HP1B3_HUMAN	Heterochromatin protein 1-binding protein 3	0.717737	1	1	8.04573	9.51688	-1.47115	80.2806	77.0729	16	11	High
1848	MYD88	Q99836	Q99836	MYD88_HUMAN	Myeloid differentiation primary response protein MyD88	0.717746	1	1	7.56462	7.30178	0.262843	70.8138	68.1255	13	11	High
612	CORO1C	P31146;Q9ULV4;Q9ULV4	P31146;Q9ULV4;Q9ULV4	COR1A_HUMAN;COR1C_HUMAN;COR1C_HUMAN	Coronin-1A;Coronin-1C	0.718328	1	1	12.1393	12.8684	-0.729154	64.0017	54.9804	22	17	High
732	DCUN1D4	Q92564	Q92564	DCNL4_HUMAN	DCN1-like protein 4	0.719605	1	1	6.67207	6.65965	0.0124261	77.5735	75.2386	11	9	High
2073	PCOLCE	Q15113	Q15113	PCOC1_HUMAN	Procollagen C-endopeptidase enhancer 1	0.720215	1	1	9.67595	10.8419	-1.16599	69.9393	64.4033	5	6	High
1476	IGLV9-49	A0A0B4J1Y8	A0A0B4J1Y8	LV949_HUMAN	Immunoglobulin lambda variable 9-49	0.72036	1	1	15.4699	17.4745	-2.00461	67.9529	38.5186	26	19	High
1812	MPST	P25325	P25325	THTM_HUMAN	3-mercaptopyruvate sulfurtransferase	0.72036	1	1	14.3952	16.2388	-1.84365	57.3044	31.6627	26	19	High
164	ANXA6	P08133	P08133	ANXA6_HUMAN	Annexin A6	0.72076	1	1	17.784	16.6643	1.11961	16.2355	34.108	26	23	High
369	C1GALT1C1	Q96EU7	Q96EU7	C1GLC_HUMAN	C1GALT1-specific chaperone 1	0.72076	1	1	17.322	16.2869	1.0351	14.4205	32.0683	26	23	High
2829	SNX6	Q9UNH7;Q9UNH7;Q9Y5X3	Q9UNH7;Q9Y5X3;Q9UNH7	SNX6_HUMAN;SNX5_HUMAN;SNX6_HUMAN	Sorting nexin-6;Sorting nexin-6	0.720809	1	1	17.3586	17.5582	-0.199605	15.0368	11.9249	28	23	High
911	ELOC	Q15369	Q15369	ELOC_HUMAN	Elongin-C	0.721048	1	1	3.92333	4.36251	-0.439177	48.4011	51.7974	8	6	High
390	C8G	P07360	P07360	CO8G_HUMAN	Complement component C8 gamma chain	0.721519	1	1	9.9002	9.98765	-0.0874476	86.8207	84.1603	16	13	High
2874	SRP68	Q9UHB9	Q9UHB9	SRP68_HUMAN	Signal recognition particle subunit SRP68	0.722009	1	1	5.44747	4.97023	0.477234	62.0038	57.0017	9	8	High
2651	SDC4	P31431	P31431	SDC4_HUMAN	Syndecan-4	0.722634	1	1	3.48657	4.48964	-1.00308	48.2577	54.9122	8	5	High
1430	IGKV1-16	P04430	P04430	KV116_HUMAN	Immunoglobulin kappa variable 1-16	0.722717	1	1	10.2807	8.62113	1.65956	94.1031	95.3645	13	13	High
1670	LMNB2	P02545;P20700;Q03252;P20700;Q03252;Q03252	P02545;P20700;Q03252;P20700;Q03252;Q03252	LMNA_HUMAN;LMNB1_HUMAN;LMNB2_HUMAN;LMNB1_HUMAN;LMNB2_HUMAN;LMNB2_HUMAN	Prelamin-A/C;Lamin-B1;Lamin-B2	0.723104	1	1	11.6858	12.2049	-0.519054	71.7067	69.5984	20	16	High
2034	PABPC1	P11940;P11940;Q13310	P11940;Q4VXU2;P11940;Q13310	PABP1_HUMAN;PABP1_HUMAN;PABP4_HUMAN	Polyadenylate-binding protein 1;Polyadenylate-binding protein 1	0.723707	1	1	4.27545	3.50126	0.774185	57.3668	48.725	3	5	High
2426	RABL6	Q3YEC7	Q3YEC7	RABL6_HUMAN	Rab-like protein 6	0.723826	1	1	2.74464	3.41491	-0.670268	39.3519	46.3236	28	23	High
1040	FKBP15	Q5T1M5	Q5T1M5	FKB15_HUMAN	FK506-binding protein 15	0.723826	1	1	3.08281	2.52477	0.558037	37.7737	31.8686	5	5	High
2671	SEC61A1	P61619	Q9H9S3;P61619	S61A1_HUMAN	Protein transport protein Sec61 subunit alpha isoform 1	0.724154	1	1	3.469	3.22073	0.248275	47.7773	41.227	6	5	High
2213	PPIL1	Q9Y3C6	Q9Y3C6	PPIL1_HUMAN	Peptidyl-prolyl cis-trans isomerase-like 1	0.72508	1	1	12.3924	14.3055	-1.91302	80.7464	55.6984	20	15	High
1766	ME1	P48163	P48163	MAOX_HUMAN	NADP-dependent malic enzyme	0.727099	1	1	12.0948	9.6198	2.475	63.3583	78.6463	16	17	High
101	AIMP1	Q12904	Q12904	AIMP1_HUMAN	Aminoacyl tRNA synthase complex-interacting multifunctional protein 1	0.727217	1	1	15.33	16.4953	-1.16532	50.369	33.3638	26	20	High
743	DDX39B	Q13838	Q13838	DX39B_HUMAN	Spliceosome RNA helicase DDX39B	0.727217	1	1	15.0926	16.2643	-1.17172	48.4219	32.1037	26	20	High
824	DSG1	Q02413	Q02413	DSG1_HUMAN	Desmoglein-1	0.727407	1	1	15.7942	16.579	-0.784783	37.9775	22.2014	27	21	High
2805	SND1	Q7KZF4	Q7KZF4	SND1_HUMAN	Staphylococcal nuclease domain-containing protein 1	0.727407	1	1	15.5372	16.6049	-1.06768	36.8477	21.4525	27	21	High
533	CHMP5	Q9NZZ3	Q9NZZ3	CHMP5_HUMAN	Charged multivesicular body protein 5	0.727407	1	1	17.0422	16.9184	0.123744	29.572	34.791	26	22	High
1513	ITGA3	P26006	P26006	ITA3_HUMAN	Integrin alpha-3	0.727456	1	1	4.41524	5.33663	-0.921397	61.3459	66.2976	9	6	High
353	BPNT1	O95861	O95861	BPNT1_HUMAN	3'(2'),5'-bisphosphate nucleotidase 1	0.727491	1	1	17.9422	17.6728	0.269394	15.3216	24.1333	27	23	High
355	BRD4	O60885	O60885	BRD4_HUMAN	Bromodomain-containing protein 4	0.727512	1	1	21.9502	22.0122	-0.0619447	1.66917	1.73636	29	24	High
1442	IGKV4-1	P06312	P06312	KV401_HUMAN	Immunoglobulin kappa variable 4-1	0.727512	1	1	24.496	24.6232	-0.127188	1.2312	1.45573	29	24	High
1460	IGLV3-19	P01714	P01714	LV319_HUMAN	Immunoglobulin lambda variable 3-19	0.727512	1	1	22.7773	22.8179	-0.0406179	1.80804	0.899531	29	24	High
1464	IGLV3-9	A0A075B6K0;A0A075B6K2;A0A075B6K4;A0A075B6K5;P01715;P01717;P01718;P80748;A0A075B6K2;A0A075B6K5;P80748;A0A075B6K5;A0A075B6K5;P80748	P01718;A0A075B6K5;P01715;P01717;A0A075B6K2;P80748;A0A075B6K0;A0A075B6K4;A0A075B6K5;A0A075B6K2;P80748;A0A075B6K5;A0A075B6K5;P80748	LV301_HUMAN;LV310_HUMAN;LV312_HUMAN;LV316_HUMAN;LV321_HUMAN;LV325_HUMAN;LV327_HUMAN;LV39_HUMAN;LV312_HUMAN;LV321_HUMAN;LV39_HUMAN;LV39_HUMAN;LV321_HUMAN;LV39_HUMAN	Immunoglobulin lambda variable 3-16;Immunoglobulin lambda variable 3-12;Immunoglobulin lambda variable 3-9;Immunoglobulin lambda variable 3-9	0.727512	1	1	19.9398	20.0523	-0.112417	1.76504	1.40553	29	24	High
1570	KRT10	O76013;P02533;P05783;P08727;P08779;P13645;P13646;P19012;Q04695;Q14525;Q14532;Q15323;Q2M2I5;Q92764;P02533;P08727;P08779;P13645;P19012;P35527;Q04695;Q99456;P02533;P08779;P13645;P02533;P08779;P13645;Q7Z3Y8;P13645;P13645;P13646;P13645;P13646;P19012;Q2M2I5;P13645;P13646;P19012;Q2M2I5;Q7Z3Y8;P13645;P13646;Q2M2I5;P13645;Q7Z3Y8	P19012;O76015;Q04695;Q92764;Q7Z3Y7;P05783;Q14525;P08779;Q2M2I5;O76014;P08727;Q15323;P02533;Q14532;P13645;P13646;O76013;P19012;Q04695;P08779;P08727;P35527;Q99456;P02533;P13645;P08779;P02533;P13645;Q7Z3Y9;Q7Z3Y7;P08779;Q7Z3Y8;P02533;P13645;Q7Z3Z0;P13645;P13645;P13646;P19012;Q7Z3Y7;Q2M2I5;Q7Z3Y8;P13645;P13646;P19012;Q7Z3Y7;Q2M2I5;Q7Z3Y8;P13645;P13646;Q2M2I5;P13645;P13646;Q7Z3Y7;Q7Z3Y8;P13645;Q7Z3Z0	K1C10_HUMAN;K1C13_HUMAN;K1C14_HUMAN;K1C15_HUMAN;K1C16_HUMAN;K1C17_HUMAN;K1C18_HUMAN;K1C19_HUMAN;K1C24_HUMAN;K1H1_HUMAN;K1H2_HUMAN;KRT35_HUMAN;KRT36_HUMAN;KT33B_HUMAN;K1C10_HUMAN;K1C12_HUMAN;K1C14_HUMAN;K1C15_HUMAN;K1C16_HUMAN;K1C17_HUMAN;K1C19_HUMAN;K1C9_HUMAN;K1C10_HUMAN;K1C14_HUMAN;K1C16_HUMAN;K1C10_HUMAN;K1C14_HUMAN;K1C16_HUMAN;K1C27_HUMAN;K1C10_HUMAN;K1C10_HUMAN;K1C13_HUMAN;K1C10_HUMAN;K1C13_…	Keratin, type I cuticular Ha6;Keratin, type I cytoskeletal 14;Keratin, type I cytoskeletal 14;Keratin, type I cytoskeletal 14;Keratin, type I cytoskeletal 10;Keratin, type I cytoskeletal 10;Keratin, type I cytoskeletal 10;Keratin, type I cytoskeletal 10;Keratin, type I cytoskeletal 10;Keratin, type I cytoskeletal 10	0.727512	1	1	24.583	24.583	-2.17947e-05	1.05208	0.740708	29	24	High
2107	PFKP	P08237;P17858;Q01813;P17858;Q01813;Q01813	P08237;P17858;Q01813;P17858;Q01813;Q01813	PFKAL_HUMAN;PFKAM_HUMAN;PFKAP_HUMAN;PFKAL_HUMAN;PFKAP_HUMAN;PFKAP_HUMAN	ATP-dependent 6-phosphofructokinase, muscle type;ATP-dependent 6-phosphofructokinase, liver type;ATP-dependent 6-phosphofructokinase, platelet type	0.727512	1	1	18.9732	18.5977	0.375475	0.755101	12.9288	29	24	High
1096	GALT	P07902	P07902	GALT_HUMAN	Galactose-1-phosphate uridylyltransferase	0.729091	1	1	11.0165	12.0895	-1.07296	76.2333	68.4818	20	15	High
1662	LIN7C	Q9NUP9	Q9NUP9	LIN7C_HUMAN	Protein lin-7 homolog C	0.729661	1	1	7.18669	7.41591	-0.229222	75.7855	70.4897	13	10	High
2911	STIM1	Q13586	Q13586	STIM1_HUMAN	Stromal interaction molecule 1	0.730099	1	1	4.81383	5.66929	-0.855455	58.9231	63.4032	10	7	High
2464	RCC1	P18754	P18754	RCC1_HUMAN	Regulator of chromosome condensation	0.730099	1	1	4.97434	5.81796	-0.843619	63.0856	66.8375	7	5	High
1952	NPEPL1	Q8NDH3	Q8NDH3	PEPL1_HUMAN	Probable aminopeptidase NPEPL1	0.730655	1	1	10.7856	12.9944	-2.20878	73.1856	56.0741	29	24	High
2849	SPCS1	Q9Y6A9	Q9Y6A9	SPCS1_HUMAN	Signal peptidase complex subunit 1	0.731517	1	1	4.66584	4.26494	0.400899	68.466	59.2744	7	6	High
614	CORO7	P57737	P57737	CORO7_HUMAN	Coronin-7	0.732401	1	1	6.86966	7.99309	-1.12342	69.4181	71.0259	14	10	High
2581	RPS6	P62753	P62753	RS6_HUMAN	40S ribosomal protein S6	0.732745	1	1	12.7134	14.5571	-1.84368	69.8531	46.1614	9	9	High
1097	GAN	Q9H2C0	Q9H2C0	GAN_HUMAN	Gigaxonin	0.732852	1	1	9.58068	10.2318	-0.651134	68.5412	66.6983	18	14	High
639	CRNN	Q9UBG3	Q9UBG3	CRNN_HUMAN	Cornulin	0.734051	1	1	15.926	16.129	-0.203001	39.0062	32.4619	26	21	High
3297	YBX1	P16989;P67809;P67809	P16989;P67809;Q9Y2T7;P67809	YBOX1_HUMAN;YBOX3_HUMAN;YBOX1_HUMAN	Y-box-binding protein 3;Y-box-binding protein 1	0.73418	1	1	16.739	16.1018	0.637185	15.4458	31.8694	26	23	High
2575	RPS28	P62857	P62857	RS28_HUMAN	40S ribosomal protein S28	0.73418	1	1	18.2068	17.3165	0.89023	17.2404	36.4554	26	22	High
1550	KLC1	Q07866;Q07866;Q9H0B6;Q07866;Q9H0B6;Q9NSK0;Q07866;Q9NSK0	Q07866;Q07866;Q9H0B6;Q9NSK0;Q07866;Q9H0B6;Q9NSK0;Q6P597;Q07866	KLC1_HUMAN;KLC1_HUMAN;KLC2_HUMAN;KLC1_HUMAN;KLC2_HUMAN;KLC4_HUMAN;KLC1_HUMAN;KLC4_HUMAN	Kinesin light chain 1;Kinesin light chain 1;Kinesin light chain 1;Kinesin light chain 1	0.735612	1	1	9.08244	9.12603	-0.043589	73.2676	70.4017	16	13	High
768	DHX9	Q08211	Q08211	DHX9_HUMAN	ATP-dependent RNA helicase A	0.735951	1	1	10.3371	12.6811	-2.34402	79.8935	63.8298	21	14	High
2592	RSU1	Q15404	Q15404	RSU1_HUMAN	Ras suppressor protein 1	0.736763	1	1	11.2696	13.0543	-1.78464	80.9691	67.6371	9	9	High
17	ABCF3	Q9NUQ8	Q9NUQ8	ABCF3_HUMAN	ATP-binding cassette sub-family F member 3	0.737095	1	1	6.25711	7.89675	-1.63964	68.1672	69.3576	14	9	High
2458	RBM8A	Q9Y5S9	Q9Y5S9	RBM8A_HUMAN	RNA-binding protein 8A	0.737135	1	1	7.66555	9.86152	-2.19597	86.2369	82.2766	13	9	High
2573	RPS27	P42677;P42677;Q71UM5	P42677;P42677;Q71UM5	RS27_HUMAN;RS27L_HUMAN;RS27_HUMAN	40S ribosomal protein S27;40S ribosomal protein S27	0.737478	1	1	10.7941	14.2733	-3.47916	87.2034	55.6374	12	10	High
2451	RBBP4	Q09028;Q09028;Q16576	Q09028;Q16576;Q09028	RBBP4_HUMAN;RBBP4_HUMAN;RBBP7_HUMAN	Histone-binding protein RBBP4;Histone-binding protein RBBP4	0.737847	1	1	1.24817	1.65673	-0.408551	17.8833	24.6477	26	22	High
2386	RAB11B	P57735;Q15907;Q15907	P62491;P57735;Q15907;P62491;Q15907	RAB25_HUMAN;RB11B_HUMAN;RB11B_HUMAN	Ras-related protein Rab-25;Ras-related protein Rab-11B	0.737847	1	1	1.37679	1.74881	-0.372014	21.7577	27.4532	12	9	High
1751	MAT2B	Q9NZL9	Q9NZL9	MAT2B_HUMAN	Methionine adenosyltransferase 2 subunit beta	0.738105	1	1	11.1126	13.7564	-2.64378	78.0346	51.9141	23	15	High
762	DHRS7	Q9Y394	Q9Y394	DHRS7_HUMAN	Dehydrogenase/reductase SDR family member 7	0.738219	1	1	5.80492	5.33019	0.474729	70.3832	65.535	9	8	High
2136	PICALM	Q13492	Q13492	PICAL_HUMAN	Phosphatidylinositol-binding clathrin assembly protein	0.738363	1	1	4.72763	3.98136	0.74627	56.8669	51.7321	29	24	High
33	ACBD3	Q9H3P7	Q9H3P7	GCP60_HUMAN	Golgi resident protein GCP60	0.738363	1	1	4.99785	4.19381	0.804038	63.4832	57.3763	7	7	High
851	EEA1	Q15075	Q15075	EEA1_HUMAN	Early endosome antigen 1	0.740435	1	1	3.37234	4.3279	-0.955554	45.1181	51.1726	8	5	High
1750	MAT2A	P31153	P31153	METK2_HUMAN	S-adenosylmethionine synthase isoform type-2	0.740688	1	1	15.432	16.5161	-1.08414	50.0733	32.7907	26	20	High
2670	SEC31A	O94979	O94979	SC31A_HUMAN	Protein transport protein Sec31A	0.74087	1	1	16.5116	17.645	-1.13339	41.8504	24.5129	27	21	High
2756	SIL1	Q9H173	Q9H173	SIL1_HUMAN	Nucleotide exchange factor SIL1	0.74087	1	1	17.4709	18.6544	-1.18349	46.4809	27.6258	27	21	High
2	A2M	P01023;P01023;P20742	P01023;P20742;P01023	A2MG_HUMAN;A2MG_HUMAN;PZP_HUMAN	Alpha-2-macroglobulin;Alpha-2-macroglobulin	0.740971	1	1	21.6262	21.7861	-0.159929	2.61205	2.12661	29	24	High
993	FAM3B	P58499	P58499	FAM3B_HUMAN	Protein FAM3B	0.740971	1	1	19.0128	19.1219	-0.109094	0.796818	0.91554	29	24	High
2010	OLA1	Q9NTK5	Q9NTK5	OLA1_HUMAN	Obg-like ATPase 1	0.740971	1	1	18.4055	18.0261	0.37938	1.25651	12.3989	9	8	High
479	CD47	Q08722	Q08722	CD47_HUMAN	Leukocyte surface antigen CD47	0.741022	1	1	9.58504	10.6709	-1.08582	96.168	96.2181	16	12	High
2282	PRPSAP1	O60256;Q14558;Q14558	Q14558;O60256;Q14558	KPRA_HUMAN;KPRB_HUMAN;KPRA_HUMAN	Phosphoribosyl pyrophosphate synthase-associated protein 2;Phosphoribosyl pyrophosphate synthase-associated protein 1	0.741684	1	1	6.52703	6.3628	0.164231	62.4302	59.5858	15	12	High
697	CXCL6	P80162	P80162	CXCL6_HUMAN	C-X-C motif chemokine 6	0.742058	1	1	3.70415	4.32398	-0.619827	54.5561	61.0292	7	5	High
2683	SEMG2	P04279;Q02383;Q02383	Q02383;P04279;Q02383	SEMG1_HUMAN;SEMG2_HUMAN;SEMG2_HUMAN	Semenogelin-1;Semenogelin-2	0.742058	1	1	4.5348	3.86816	0.666647	65.02	59.7704	6	6	High
2812	SNRPD1	P62314	P62314	SMD1_HUMAN	Small nuclear ribonucleoprotein Sm D1	0.742186	1	1	9.13573	7.09899	2.03674	74.0089	74.1055	12	13	High
3152	TXNDC16	Q9P2K2	Q9P2K2	TXD16_HUMAN	Thioredoxin domain-containing protein 16	0.743535	1	1	3.44306	2.85398	0.58908	47.1154	40.6084	5	5	High
2967	TAPBP	O15533	O15533	TPSN_HUMAN	Tapasin	0.745465	1	1	13.0185	13.8948	-0.876332	73.6099	64.1255	22	17	High
386	C6orf132	Q5T0Z8	Q5T0Z8	CF132_HUMAN	Uncharacterized protein C6orf132	0.745561	1	1	9.1463	11.6321	-2.48581	87.4864	74.8268	19	12	High
2370	PTTG1IP	P53801	P53801	PTTG_HUMAN	Pituitary tumor-transforming gene 1 protein-interacting protein	0.745561	1	1	10.7515	8.46996	2.28156	60.629	69.5029	8	5	High
1350	HSPE1	P61604	P61604	CH10_HUMAN	10 kDa heat shock protein, mitochondrial	0.746313	1	1	13.1569	15.2354	-2.07853	75.4372	50.8558	24	17	High
3022	TINAGL1	Q9GZM7	Q9GZM7	TINAL_HUMAN	Tubulointerstitial nephritis antigen-like	0.746313	1	1	13.8014	13.1798	0.62161	53.0444	57.7509	22	19	High
1213	GSTA4	O15217	O15217	GSTA4_HUMAN	Glutathione S-transferase A4	0.746368	1	1	5.07859	5.96471	-0.886119	65.6364	70.3758	10	7	High
865	EGF	P01133	P01133	EGF_HUMAN	Pro-epidermal growth factor	0.746783	1	1	9.94693	10.3024	-0.355465	74.2721	67.7083	18	14	High
1438	IGKV2D-30	A0A075B6S6;A0A075B6S6;P06310	A0A075B6S6;A0A075B6S6;P01614;P06310;A0A087WW87;A0A075B6P5;P01615;A0A0A0MRZ7;A2NJV5;A0A075B6S2	KVD30_HUMAN;KV230_HUMAN;KVD30_HUMAN	Immunoglobulin kappa variable 2D-30;Immunoglobulin kappa variable 2D-30	0.746783	1	1	10.3857	11.2273	-0.841627	81.6016	81.748	18	14	High
1602						0.747317	1	1	15.4651	14.6368	0.828307	36.3966	47.3653	28	24	High
1403	IGHV3-13	A0A0A0MS15;A0A0B4J1V0;A0A0B4J1V6;A0A0B4J1X5;A0A0B4J1X8;A0A0B4J1Y9;A0A0C4DH32;A0A0C4DH36;P01766;P01780;P0DTE1;A0A0B4J1X8;A0A0C4DH32;P01766;P01780;P01766	P01766;A0A0B4J1X8;P01780;A0A0B4J1X5;P0DTE1;P0DP02;P01782;P01768;P01763;A0A075B7F0;A0A0B4J1V0;A0A0J9YY99;A0A0B4J1V1;S4R3C0;A0A075B7F1;P01764;P01762;P0DP04;P01772;A0A0C4DH36;A0A0B4J2B5;A0A0B4J1V6;A0A0J9YX35;A0A075B6Q5;A0A0B4J1Y9;A0A0A0MS15;A0A0C4DH42;A0A0C4DH32;P0DP03;P01767;P01766;A0A0B4J1X8;P01780;P01782;P01763;A0A075B7F0;A0A0B4J1V1;P01762;P0DP04;A0A0B4J2B5;A0A0C4DH32;P01766	HV307_HUMAN;HV313_HUMAN;HV315_HUMAN;HV320_HUMAN;HV338_HUMAN;HV343_HUMAN;HV349_HUMAN;HV372_HUMAN;HV373_HUMAN;HV374_HUMAN;HV383_HUMAN;HV307_HUMAN;HV313_HUMAN;HV320_HUMAN;HV343_HUMAN;HV313_HUMAN	Immunoglobulin heavy variable 3-49;Immunoglobulin heavy variable 3-43;Immunoglobulin heavy variable 3-13	0.747725	1	1	18.996	19.2007	-0.20472	18.0401	15.6433	28	23	High
2665	SEC23B	Q15437	Q15437	SC23B_HUMAN	Protein transport protein Sec23B	0.751186	1	1	12.2558	13.0715	-0.815694	78.8821	67.593	21	16	High
2601	RUVBL1	Q9Y265	Q9Y265	RUVB1_HUMAN	RuvB-like 1	0.751782	1	1	11.0725	13.7676	-2.6951	76.8997	51.6837	23	18	High
3257	VPS36	Q86VN1	Q86VN1	VPS36_HUMAN	Vacuolar protein-sorting-associated protein 36	0.7523	1	1	12.6199	12.2362	0.383772	55.8508	59.2799	21	18	High
823	DSC3	Q14574	Q14574	DSC3_HUMAN	Desmocollin-3	0.752589	1	1	10.7533	9.59821	1.15506	73.1494	78.1815	16	15	High
1017	FBXO7	Q9Y3I1	Q9Y3I1	FBX7_HUMAN	F-box only protein 7	0.752686	1	1	2.76682	3.63415	-0.867329	39.9834	43.2642	7	4	High
2092	PDXDC1	Q6P996	Q6P996	PDXD1_HUMAN	Pyridoxal-dependent decarboxylase domain-containing protein 1	0.752747	1	1	13.3931	14.818	-1.42494	77.2744	59.5884	29	24	High
312	B3GAT3	O94766	O94766	B3GA3_HUMAN	Galactosylgalactosylxylosylprotein 3-beta-glucuronosyltransferase 3	0.752926	1	1	4.52105	4.24857	0.272474	52.199	50.1096	8	7	High
1647	LENG9	Q96B70	Q96B70	LENG9_HUMAN	Leukocyte receptor cluster member 9	0.752926	1	1	4.86243	4.4797	0.382728	60.1426	54.6274	8	7	High
2727	SF3B2	Q13435	Q13435	SF3B2_HUMAN	Splicing factor 3B subunit 2	0.752926	1	1	5.19441	4.76935	0.425063	68.6688	62.0613	8	7	High
2631	SBDS	Q9Y3A5	Q9Y3A5	SBDS_HUMAN	Ribosome maturation protein SBDS	0.753448	1	1	13.0919	14.2561	-1.16424	60.1626	44.1833	24	18	High
1989	NUDT9	Q9BW91	Q9BW91	NUDT9_HUMAN	ADP-ribose pyrophosphatase, mitochondrial	0.753448	1	1	13.7412	16.3141	-2.57286	81.5657	44.7894	11	10	High
896	EIF4E	P06730	P06730	IF4E_HUMAN	Eukaryotic translation initiation factor 4E	0.754341	1	1	15.2173	16.8254	-1.60807	48.7994	21.9667	27	20	High
2115	PGLS	O95336	O95336	6PGL_HUMAN	6-phosphogluconolactonase	0.75449	1	1	17.8783	17.3855	0.492791	15.522	23.992	11	7	High
1396	IGHV1-45	A0A0A0MS14	A0A0A0MS14	HV145_HUMAN	Immunoglobulin heavy variable 1-45	0.754509	1	1	19.8566	20.1262	-0.269568	1.36094	1.35955	29	24	High
1407	IGHV3-35	A0A0C4DH35	A0A0C4DH35	HV335_HUMAN	Probable non-functional immunoglobulin heavy variable 3-35	0.754509	1	1	22.0074	21.7949	0.212478	1.18685	1.67353	29	24	High
1575	KRT16	O76013;P02533;P05783;P08727;P08779;P13645;P13646;P19012;Q04695;Q14525;Q14532;Q15323;Q2M2I5;Q92764;P02533;P08727;P08779;P13645;P19012;P35527;Q04695;Q99456;P02533;P08727;P08779;P13646;P19012;Q04695;P02533;P08727;P08779;P19012;Q04695;P02533;P08727;P08779;Q04695;Q15323;P02533;P08779;P02533;P08779;P13645;P02533;P08779;P13645;Q7Z3Y8;P02533;P08779;P13646;P19012;P02533;P08779;P13646;P19012;Q04695;P02533;…	P19012;O76015;Q04695;Q92764;Q7Z3Y7;P05783;Q14525;P08779;Q2M2I5;O76014;P08727;Q15323;P02533;Q14532;P13645;P13646;O76013;P19012;Q04695;P08779;P08727;P35527;Q99456;P02533;P13645;P19012;Q04695;P08779;P08727;P35900;P02533;Q8N1A0;P13646;P19012;Q04695;P08779;P08727;P02533;Q04695;Q92764;Q14525;P08779;P08727;Q15323;P02533;O76013;P08779;P02533;P08779;P02533;P13645;Q7Z3Y9;Q7Z3Y7;P08779;Q7Z3Y8;P02533;P13645;…	K1C10_HUMAN;K1C13_HUMAN;K1C14_HUMAN;K1C15_HUMAN;K1C16_HUMAN;K1C17_HUMAN;K1C18_HUMAN;K1C19_HUMAN;K1C24_HUMAN;K1H1_HUMAN;K1H2_HUMAN;KRT35_HUMAN;KRT36_HUMAN;KT33B_HUMAN;K1C10_HUMAN;K1C12_HUMAN;K1C14_HUMAN;K1C15_HUMAN;K1C16_HUMAN;K1C17_HUMAN;K1C19_HUMAN;K1C9_HUMAN;K1C13_HUMAN;K1C14_HUMAN;K1C15_HUMAN;K1C16_HUMAN;K1C17_HUMAN;K1C19_HUMAN;K1C14_HUMAN;K1C15_HUMAN;K1C16_HUMAN;K1C17_HUMAN;K1C19_HUMAN;K1C14_…	Keratin, type I cuticular Ha6;Keratin, type I cytoskeletal 14;Keratin, type I cytoskeletal 14;Keratin, type I cytoskeletal 14;Keratin, type I cytoskeletal 14;Keratin, type I cytoskeletal 14;Keratin, type I cytoskeletal 14;Keratin, type I cytoskeletal 14;Keratin, type I cytoskeletal 14;Keratin, type I cytoskeletal 14;Keratin, type I cytoskeletal 14;Keratin, type I cytoskeletal 19;Keratin, type I c…	0.754509	1	1	19.251	19.2268	0.0242524	0.823338	0.633985	29	24	High
2030	P3H2	Q8IVL5	Q8IVL5	P3H2_HUMAN	Prolyl 3-hydroxylase 2	0.754509	1	1	23.869	23.8541	0.0148943	3.93805	2.33078	29	24	High
2108	PFN1	P07737	P07737	PROF1_HUMAN	Profilin-1	0.754509	1	1	23.444	23.3506	0.093389	0.922281	1.42304	29	24	High
1123	GDI1	P31150;P31150;P50395	P31150;P50395;P31150	GDIA_HUMAN;GDIA_HUMAN;GDIB_HUMAN	Rab GDP dissociation inhibitor alpha;Rab GDP dissociation inhibitor alpha	0.754509	1	1	18.8112	18.3971	0.414106	0.497295	12.6995	28	24	High
1019	FCGBP	Q9Y6R7	Q9Y6R7	FCGBP_HUMAN	IgGFc-binding protein	0.754849	1	1	11.3846	11.196	0.188589	83.0031	82.3441	18	15	High
747	DDX58	O95786	O95786	DDX58_HUMAN	Antiviral innate immune response receptor RIG-I	0.755333	1	1	7.64831	9.55915	-1.91084	72.3333	67.0664	17	11	High
2501	RNF7	Q9UBF6	Q9UBF6	RBX2_HUMAN	RING-box protein 2	0.756829	1	1	6.12692	7.22956	-1.10264	65.4548	66.8783	29	24	High
1166	GNL1	P36915	P36915	GNL1_HUMAN	Guanine nucleotide-binding protein-like 1	0.756829	1	1	7.55048	6.40964	1.14084	70.8178	69.7163	11	11	High
849	ECM1	Q16610	Q16610	ECM1_HUMAN	Extracellular matrix protein 1	0.756858	1	1	8.74673	6.91609	1.83064	67.8773	70.5609	12	13	High
3069	TNPO1	O14787;Q92973;Q92973	O14787;Q92973;Q92973	TNPO1_HUMAN;TNPO2_HUMAN;TNPO1_HUMAN	Transportin-2;Transportin-1	0.758349	1	1	9.39189	8.90729	0.484599	66.0823	66.8848	16	14	High
2371	PUDP	Q08623	Q08623	HDHD1_HUMAN	Pseudouridine-5'-phosphatase	0.758375	1	1	3.62967	4.54126	-0.911586	52.4042	56.516	8	5	High
2746	SH3PXD2B	A1X283	A1X283	SPD2B_HUMAN	SH3 and PX domain-containing protein 2B	0.758824	1	1	5.61164	5.66753	-0.05589	65.7692	63.8885	10	8	High
1987	NUDT3	O95989	O95989	NUDT3_HUMAN	Diphosphoinositol polyphosphate phosphohydrolase 1	0.759542	1	1	6.89343	7.47631	-0.582882	69.5385	71.4521	24	12	High
1941	NMRAL1	Q9HBL8	Q9HBL8	NMRL1_HUMAN	NmrA-like family domain-containing protein 1	0.759542	1	1	7.21429	7.53218	-0.317885	76.1864	72.4463	14	12	High
455	CCDC43	Q96MW1	Q96MW1	CCD43_HUMAN	Coiled-coil domain-containing protein 43	0.760557	1	1	3.35764	3.92083	-0.563191	44.7312	50.1193	7	5	High
213	ARFGAP2	Q8N6H7	Q8N6H7	ARFG2_HUMAN	ADP-ribosylation factor GTPase-activating protein 2	0.760557	1	1	4.0256	3.26399	0.761606	51.0741	42.3315	6	6	High
712	CZIB	Q9NWV4	Q9NWV4	CZIB_HUMAN	CXXC motif containing zinc binding protein	0.760798	1	1	8.48658	11.3383	-2.85168	75.3382	60.3764	20	12	High
1970	NT5E	P21589	P21589	5NTD_HUMAN	5'-nucleotidase	0.760817	1	1	9.39843	8.30294	1.09549	78.8064	77.0247	3	6	High
1265	HEXA	P06865	P06865	HEXA_HUMAN	Beta-hexosaminidase subunit alpha	0.76126	1	1	18.088	16.9865	1.10145	15.6215	34.8791	26	23	High
2927	STUB1	Q9UNE7	Q9UNE7	CHIP_HUMAN	E3 ubiquitin-protein ligase CHIP	0.761528	1	1	6.11505	6.73479	-0.619735	65.234	66.7776	12	9	High
2428	RAC2	P15153;P15153;P60953;P63000;P84095;P15153;P63000	P15153;P17081;P15153;P84095;Q9H4E5;P60763;P60953;P63000;P15153;P60763;P63000	RAC2_HUMAN;CDC42_HUMAN;RAC1_HUMAN;RAC2_HUMAN;RHOG_HUMAN;RAC1_HUMAN;RAC2_HUMAN	Ras-related C3 botulinum toxin substrate 2;Ras-related C3 botulinum toxin substrate 2;Ras-related C3 botulinum toxin substrate 2	0.762767	1	1	11.3574	13.2119	-1.85453	97.0099	82.1025	29	24	High
917	EMD	P50402	P50402	EMD_HUMAN	Emerin	0.762767	1	1	10.3113	10.9839	-0.672622	67.4031	66.1709	19	15	High
2541	RPL36AL	P83881;Q969Q0;Q969Q0	P83881;Q969Q0;Q969Q0	RL36A_HUMAN;RL36L_HUMAN;RL36L_HUMAN	60S ribosomal protein L36a;60S ribosomal protein L36a-like	0.763259	1	1	2.82158	2.29045	0.531126	41.6744	33.9707	6	6	High
182	AP3S1	Q92572	Q92572	AP3S1_HUMAN	AP-3 complex subunit sigma-1	0.763413	1	1	2.67916	3.25882	-0.579652	37.5123	42.202	6	4	High
3158	U2AF1	Q01081	Q01081;Q8WU68	U2AF1_HUMAN	Splicing factor U2AF 35 kDa subunit	0.763413	1	1	2.93701	3.56616	-0.629148	45.1746	50.5515	6	4	High
1924	NFKB2	Q00653	Q00653	NFKB2_HUMAN	Nuclear factor NF-kappa-B p100 subunit	0.764327	1	1	11.4724	11.919	-0.446601	69.1754	66.5513	27	19	High
47	ACTG2	P60709;P63261;P63267;P60709;P63261;P63267;Q562R1;P63267	P62736;Q6S8J3;P68133;P60709;P63261;P0CG38;A5A3E0;P0CG39;P68032;P63267;P62736;Q6S8J3;P68133;P60709;P63261;Q562R1;A5A3E0;Q9BYX7;P68032;P63267;P62736;P68133;P68032;P63267	ACTB_HUMAN;ACTG_HUMAN;ACTH_HUMAN;ACTBL_HUMAN;ACTB_HUMAN;ACTG_HUMAN;ACTH_HUMAN;ACTH_HUMAN	Actin, cytoplasmic 1;Actin, cytoplasmic 1;Actin, gamma-enteric smooth muscle	0.766126	1	1	7.10716	6.0101	1.09705	74.2673	71.3668	10	10	High
[truncated: 1,303 more rows]

## Sheet: Metascape list
GroupID	Category	Term	Description	LogP	Log(q-value)	Symbols	InTerm_InList
1_Summary	GO Biological Processes	GO:0009636	response to toxic substance	-5.82671	-1.64074	BLMH,CNP,HBA2,MBP,PRDX2,PRDX6,PPIA	7/-
1_Member	GO Biological Processes	GO:0009636	response to toxic substance	-5.82671	-1.64074	BLMH,CNP,HBA2,MBP,PRDX2,PRDX6	6/220
1_Member	GO Biological Processes	GO:0098869	cellular oxidant detoxification	-3.41461	-0.366469	HBA2,PRDX2,PRDX6	3/87
1_Member	GO Biological Processes	GO:1990748	cellular detoxification	-3.15203	-0.30849	HBA2,PRDX2,PRDX6	3/107
1_Member	GO Biological Processes	GO:0097237	cellular response to toxic substance	-3.05029	-0.22605	HBA2,PRDX2,PRDX6	3/116
1_Member	GO Biological Processes	GO:0098754	detoxification	-2.97675	-0.1991	HBA2,PRDX2,PRDX6	3/123
1_Member	GO Biological Processes	GO:0006979	response to oxidative stress	-2.49829	0	HBA2,PPIA,PRDX2,PRDX6	4/375
2_Summary	GO Biological Processes	GO:1901606	alpha-amino acid catabolic process	-4.8342	-0.949259	BLMH,HGD,SHMT1,DDAH1	4/-
2_Member	GO Biological Processes	GO:1901606	alpha-amino acid catabolic process	-4.8342	-0.949259	BLMH,HGD,SHMT1,DDAH1	4/91
2_Member	GO Biological Processes	GO:0009063	amino acid catabolic process	-4.49411	-0.785264	BLMH,HGD,SHMT1,DDAH1	4/111
2_Member	GO Biological Processes	GO:1901605	alpha-amino acid metabolic process	-3.5231	-0.37353	BLMH,HGD,SHMT1,DDAH1	4/198
2_Member	GO Biological Processes	GO:0016054	organic acid catabolic process	-3.24938	-0.357468	BLMH,HGD,SHMT1,DDAH1	4/234
2_Member	GO Biological Processes	GO:0046395	carboxylic acid catabolic process	-3.24938	-0.357468	BLMH,HGD,SHMT1,DDAH1	4/234
2_Member	GO Biological Processes	GO:0006520	amino acid metabolic process	-2.9537	-0.1991	BLMH,HGD,SHMT1,DDAH1	4/281
2_Member	GO Biological Processes	GO:0044282	small molecule catabolic process	-2.59248	0	BLMH,HGD,SHMT1,DDAH1	4/353
3_Summary	GO Biological Processes	GO:0021762	substantia nigra development	-4.29663	-0.712718	CKB,CNP,MBP,ARRB2,ATP1A3,TUBB2A	6/-
3_Member	GO Biological Processes	GO:0021762	substantia nigra development	-4.29663	-0.712718	CKB,CNP,MBP	3/44
3_Member	GO Biological Processes	GO:0048857	neural nucleus development	-3.76904	-0.407494	CKB,CNP,MBP	3/66
3_Member	GO Biological Processes	GO:0030901	midbrain development	-3.42936	-0.366469	CKB,CNP,MBP	3/86
3_Member	GO Biological Processes	GO:0007420	brain development	-2.78433	-0.0607618	ARRB2,ATP1A3,CKB,CNP,MBP,TUBB2A	6/787
3_Member	GO Biological Processes	GO:0030900	forebrain development	-1.55724	0	ATP1A3,CNP,TUBB2A	3/404
3_Member	GO Biological Processes	GO:0007268	chemical synaptic transmission	-1.53551	0	ARRB2,CNP,MBP	3/412
3_Member	GO Biological Processes	GO:0098916	anterograde trans-synaptic signaling	-1.53551	0	ARRB2,CNP,MBP	3/412
3_Member	GO Biological Processes	GO:0099537	trans-synaptic signaling	-1.4935	0	ARRB2,CNP,MBP	3/428
3_Member	GO Biological Processes	GO:0099536	synaptic signaling	-1.42191	0	ARRB2,CNP,MBP	3/457
4_Summary	GO Biological Processes	GO:0055013	cardiac muscle cell development	-3.76904	-0.407494	ACTN2,AGT,MYH11,ARRB2,ATP1A3,IRF3,SHMT1,CKB,PRDX2,PRDX6,OCLN,MBP,PTK7,INCENP,CNP	15/-
4_Member	GO Biological Processes	GO:0055013	cardiac muscle cell development	-3.76904	-0.407494	ACTN2,AGT,MYH11	3/66
4_Member	GO Biological Processes	GO:0055006	cardiac cell development	-3.63922	-0.407494	ACTN2,AGT,MYH11	3/73
4_Member	GO Biological Processes	GO:0055007	cardiac muscle cell differentiation	-3.34344	-0.357468	ACTN2,AGT,MYH11	3/92
4_Member	GO Biological Processes	GO:1901699	cellular response to nitrogen compound	-3.26499	-0.357468	ACTN2,AGT,ARRB2,ATP1A3,IRF3,SHMT1	6/635
4_Member	GO Biological Processes	GO:0035051	cardiocyte differentiation	-2.98698	-0.1991	ACTN2,AGT,MYH11	3/122
4_Member	GO Biological Processes	GO:0055001	muscle cell development	-2.59714	0	ACTN2,AGT,MYH11	3/167
4_Member	GO Biological Processes	GO:0071417	cellular response to organonitrogen compound	-2.56441	0	ACTN2,AGT,ARRB2,ATP1A3,SHMT1	5/596
4_Member	GO Biological Processes	GO:0048738	cardiac muscle tissue development	-2.45226	0	ACTN2,AGT,MYH11	3/188
4_Member	GO Biological Processes	GO:0014706	striated muscle tissue development	-2.41405	0	ACTN2,AGT,MYH11	3/194
4_Member	GO Biological Processes	GO:0019725	cellular homeostasis	-2.35914	0	AGT,ATP1A3,CKB,PRDX2,PRDX6	5/666
4_Member	GO Biological Processes	GO:0051146	striated muscle cell differentiation	-2.31241	0	ACTN2,AGT,MYH11	3/211
4_Member	GO Biological Processes	GO:0034764	positive regulation of transmembrane transport	-2.18317	0	ACTN2,AGT,OCLN	3/235
4_Member	GO Biological Processes	GO:0071407	cellular response to organic cyclic compound	-2.06072	0	ARRB2,ATP1A3,CKB,IRF3	4/500
4_Member	GO Biological Processes	GO:0009725	response to hormone	-2.05664	0	ACTN2,AGT,ATP1A3,CKB,MBP	5/788
4_Member	GO Biological Processes	GO:0032870	cellular response to hormone stimulus	-2.04594	0	ACTN2,AGT,ATP1A3,CKB	4/505
4_Member	GO Biological Processes	GO:0042692	muscle cell differentiation	-1.99713	0	ACTN2,AGT,MYH11	3/275
4_Member	GO Biological Processes	GO:0007507	heart development	-1.8887	0	ACTN2,AGT,MYH11,PTK7	4/562
4_Member	GO Biological Processes	GO:1901653	cellular response to peptide	-1.84646	0	ACTN2,AGT,ATP1A3	3/313
4_Member	GO Biological Processes	GO:0140694	non-membrane-bounded organelle assembly	-1.80668	0	ACTN2,INCENP,MYH11	3/324
4_Member	GO Biological Processes	GO:0032989	cellular component morphogenesis	-1.80129	0	ACTN2,CNP,MYH11,PTK7	4/597
4_Member	GO Biological Processes	GO:0060537	muscle tissue development	-1.76499	0	ACTN2,AGT,MYH11	3/336
4_Member	GO Biological Processes	GO:0098771	inorganic ion homeostasis	-1.52218	0	AGT,ATP1A3,CKB	3/417
4_Member	GO Biological Processes	GO:0006873	intracellular monoatomic ion homeostasis	-1.50903	0	AGT,ATP1A3,CKB	3/422
4_Member	GO Biological Processes	GO:0010959	regulation of metal ion transport	-1.50642	0	ACTN2,AGT,ARRB2	3/423
4_Member	GO Biological Processes	GO:0042391	regulation of membrane potential	-1.47068	0	ACTN2,ARRB2,ATP1A3	3/437
4_Member	GO Biological Processes	GO:1901652	response to peptide	-1.41717	0	ACTN2,AGT,ATP1A3	3/459
4_Member	GO Biological Processes	GO:0050801	monoatomic ion homeostasis	-1.33381	0	AGT,ATP1A3,CKB	3/496
4_Member	GO Biological Processes	GO:0061061	muscle structure development	-1.31256	0	ACTN2,AGT,MYH11	3/506
5_Summary	GO Biological Processes	GO:0001933	negative regulation of protein phosphorylation	-3.6902	-0.407494	AGT,ARRB2,PPIA,AIDA,OCLN,PRDX2,INCENP	7/-
5_Member	GO Biological Processes	GO:0001933	negative regulation of protein phosphorylation	-3.6902	-0.407494	AGT,ARRB2,PPIA,AIDA,OCLN	5/334
5_Member	GO Biological Processes	GO:0042326	negative regulation of phosphorylation	-3.5181	-0.37353	AGT,ARRB2,PPIA,AIDA,OCLN	5/364
5_Member	GO Biological Processes	GO:0045936	negative regulation of phosphate metabolic process	-3.22585	-0.357468	AGT,ARRB2,PPIA,AIDA,OCLN	5/422
5_Member	GO Biological Processes	GO:0010563	negative regulation of phosphorus metabolic process	-3.22122	-0.357468	AGT,ARRB2,PPIA,AIDA,OCLN	5/423
5_Member	GO Biological Processes	GO:0031400	negative regulation of protein modification process	-2.96338	-0.1991	AGT,ARRB2,PPIA,AIDA,OCLN	5/483
5_Member	GO Biological Processes	GO:0043409	negative regulation of MAPK cascade	-2.48511	0	AGT,PPIA,AIDA	3/183
5_Member	GO Biological Processes	GO:2001233	regulation of apoptotic signaling pathway	-2.46154	0	AGT,ARRB2,PPIA,PRDX2	4/384
5_Member	GO Biological Processes	GO:0006469	negative regulation of protein kinase activity	-2.32389	0	AGT,PPIA,AIDA	3/209
5_Member	GO Biological Processes	GO:0043408	regulation of MAPK cascade	-2.2841	0	AGT,ARRB2,PPIA,PRDX2,AIDA	5/694
5_Member	GO Biological Processes	GO:0033673	negative regulation of kinase activity	-2.20368	0	AGT,PPIA,AIDA	3/231
5_Member	GO Biological Processes	GO:2001234	negative regulation of apoptotic signaling pathway	-2.19338	0	ARRB2,PPIA,PRDX2	3/233
5_Member	GO Biological Processes	GO:0051090	regulation of DNA-binding transcription factor activity	-2.17255	0	AGT,ARRB2,PPIA,PRDX2	4/464
5_Member	GO Biological Processes	GO:0051348	negative regulation of transferase activity	-2.03183	0	AGT,PPIA,AIDA	3/267
5_Member	GO Biological Processes	GO:1902532	negative regulation of intracellular signal transduction	-1.87838	0	AGT,ARRB2,PPIA,AIDA	4/566
5_Member	GO Biological Processes	GO:0043086	negative regulation of catalytic activity	-1.68883	0	AGT,ARRB2,PPIA,AIDA	4/646
5_Member	GO Biological Processes	GO:0001934	positive regulation of protein phosphorylation	-1.54908	0	AGT,ARRB2,INCENP,PPIA	4/714
5_Member	GO Biological Processes	GO:0042327	positive regulation of phosphorylation	-1.44074	0	AGT,ARRB2,INCENP,PPIA	4/773
5_Member	GO Biological Processes	GO:0043410	positive regulation of MAPK cascade	-1.33812	0	ARRB2,PPIA,PRDX2	3/494
6_Summary	GO Biological Processes	GO:0030036	actin cytoskeleton organization	-3.65608	-0.407494	ACTN2,MYH11,PTK7,ARPC1A,SH3KBP1,MARCKSL1	6/-
6_Member	GO Biological Processes	GO:0030036	actin cytoskeleton organization	-3.65608	-0.407494	ACTN2,MYH11,PTK7,ARPC1A,SH3KBP1,MARCKSL1	6/536
6_Member	GO Biological Processes	GO:0030029	actin filament-based process	-3.40631	-0.366469	ACTN2,MYH11,PTK7,ARPC1A,SH3KBP1,MARCKSL1	6/597
6_Member	GO Biological Processes	GO:0097435	supramolecular fiber organization	-2.65128	0	ACTN2,MYH11,ARPC1A,SH3KBP1,MARCKSL1	5/569
6_Member	GO Biological Processes	GO:0007015	actin filament organization	-2.05862	0	ARPC1A,SH3KBP1,MARCKSL1	3/261
7_Summary	GO Biological Processes	GO:0032091	negative regulation of protein binding	-3.30266	-0.357468	ARRB2,LRPAP1,DHRS7B,ACTN2,GRIPAP1,MBP,AIDA	7/-
7_Member	GO Biological Processes	GO:0032091	negative regulation of protein binding	-3.30266	-0.357468	ARRB2,LRPAP1,DHRS7B	3/95
7_Member	GO Biological Processes	GO:0051100	negative regulation of binding	-2.63453	0	ARRB2,LRPAP1,DHRS7B	3/162
7_Member	GO Biological Processes	GO:0043393	regulation of protein binding	-2.37107	0	ARRB2,LRPAP1,DHRS7B	3/201
7_Member	GO Biological Processes	GO:0060627	regulation of vesicle-mediated transport	-1.97174	0	ACTN2,ARRB2,LRPAP1,GRIPAP1	4/531
7_Member	GO Biological Processes	GO:0051098	regulation of binding	-1.66169	0	ARRB2,LRPAP1,DHRS7B	3/368
7_Member	GO Biological Processes	GO:0051129	negative regulation of cellular component organization	-1.53564	0	ARRB2,LRPAP1,MBP,AIDA	4/721
8_Summary	GO Biological Processes	GO:0061041	regulation of wound healing	-2.85123	-0.112416	PROS1,PRDX2,OCLN,PPIA,ARRB2	5/-
8_Member	GO Biological Processes	GO:0061041	regulation of wound healing	-2.85123	-0.112416	PROS1,PRDX2,OCLN	3/136
8_Member	GO Biological Processes	GO:1903034	regulation of response to wounding	-2.55383	0	PROS1,PRDX2,OCLN	3/173
8_Member	GO Biological Processes	GO:0050878	regulation of body fluid levels	-1.72172	0	PPIA,PROS1,PRDX2	3/349
8_Member	GO Biological Processes	GO:0032102	negative regulation of response to external stimulus	-1.40311	0	ARRB2,PROS1,PRDX2	3/465
9_Summary	GO Biological Processes	GO:0008217	regulation of blood pressure	-2.46528	0	AGT,DDAH1,ERAP2,OCLN,PTK7,MBP	6/-
9_Member	GO Biological Processes	GO:0008217	regulation of blood pressure	-2.46528	0	AGT,DDAH1,ERAP2	3/186
9_Member	GO Biological Processes	GO:0008015	blood circulation	-2.39088	0	AGT,DDAH1,ERAP2,OCLN	4/402
9_Member	GO Biological Processes	GO:0003013	circulatory system process	-2.0787	0	AGT,DDAH1,ERAP2,OCLN	4/494
9_Member	GO Biological Processes	GO:0003018	vascular process in circulatory system	-2.03183	0	AGT,DDAH1,OCLN	3/267
9_Member	GO Biological Processes	GO:0031346	positive regulation of cell projection organization	-1.70236	0	AGT,PTK7,OCLN	3/355
9_Member	GO Biological Processes	GO:0120035	regulation of plasma membrane bounded cell projection organization	-1.68665	0	AGT,MBP,PTK7,OCLN	4/647
9_Member	GO Biological Processes	GO:0031344	regulation of cell projection organization	-1.65436	0	AGT,MBP,PTK7,OCLN	4/662
9_Member	GO Biological Processes	GO:0010975	regulation of neuron projection development	-1.43386	0	AGT,MBP,PTK7	3/452
10_Summary	GO Biological Processes	GO:0009617	response to bacterium	-2.26075	0	CNP,IRF3,PYGL,PRDX2,GSDMB,ARRB2	6/-
10_Member	GO Biological Processes	GO:0009617	response to bacterium	-2.26075	0	CNP,IRF3,PYGL,PRDX2,GSDMB	5/703
10_Member	GO Biological Processes	GO:0032496	response to lipopolysaccharide	-1.76499	0	CNP,IRF3,PRDX2	3/336
10_Member	GO Biological Processes	GO:0002237	response to molecule of bacterial origin	-1.69599	0	CNP,IRF3,PRDX2	3/357
10_Member	GO Biological Processes	GO:0002831	regulation of response to biotic stimulus	-1.37564	0	ARRB2,IRF3,PRDX2	3/477
11_Summary	GO Biological Processes	GO:0001894	tissue homeostasis	-2.18317	0	MBP,SASH3,OCLN,AGT,IRF3,PRDX2,MARCKSL1,SH3KBP1	8/-
11_Member	GO Biological Processes	GO:0001894	tissue homeostasis	-2.18317	0	MBP,SASH3,OCLN	3/235
11_Member	GO Biological Processes	GO:0060249	anatomical structure homeostasis	-2.18317	0	MBP,SASH3,OCLN	3/235
11_Member	GO Biological Processes	GO:0001819	positive regulation of cytokine production	-2.06968	0	AGT,IRF3,MBP,SASH3	4/497
11_Member	GO Biological Processes	GO:0048871	multicellular organismal-level homeostasis	-1.82562	0	MBP,PRDX2,SASH3,OCLN	4/587
11_Member	GO Biological Processes	GO:0008283	cell population proliferation	-1.56464	0	AGT,PRDX2,SASH3,MARCKSL1	4/706
11_Member	GO Biological Processes	GO:0022407	regulation of cell-cell adhesion	-1.34245	0	MBP,PRDX2,SASH3	3/492
11_Member	GO Biological Processes	GO:0051249	regulation of lymphocyte activation	-1.31677	0	PRDX2,SH3KBP1,SASH3	3/504
12_Summary	GO Biological Processes	GO:0090407	organophosphate biosynthetic process	-1.94433	0	CKB,PYGL,SHMT1,DHRS7B	4/-
12_Member	GO Biological Processes	GO:0090407	organophosphate biosynthetic process	-1.94433	0	CKB,PYGL,SHMT1,DHRS7B	4/541
13_Summary	GO Biological Processes	GO:0000226	microtubule cytoskeleton organization	-1.91487	0	CNP,INCENP,TUBB2A,TUBB4B,EXOC2	5/-
13_Member	GO Biological Processes	GO:0000226	microtubule cytoskeleton organization	-1.91487	0	CNP,INCENP,TUBB2A,TUBB4B	4/552
13_Member	GO Biological Processes	GO:0000278	mitotic cell cycle	-1.76804	0	INCENP,TUBB2A,TUBB4B,EXOC2	4/611
14_Summary	GO Biological Processes	GO:0042060	wound healing	-1.77182	0	PPIA,PROS1,PTK7,ARRB2	4/-
14_Member	GO Biological Processes	GO:0042060	wound healing	-1.77182	0	PPIA,PROS1,PTK7	3/334
14_Member	GO Biological Processes	GO:0009611	response to wounding	-1.43386	0	PPIA,PROS1,PTK7	3/452
14_Member	GO Biological Processes	GO:0006935	chemotaxis	-1.30421	0	ARRB2,PPIA,PTK7	3/510
15_Summary	GO Biological Processes	GO:0019439	aromatic compound catabolic process	-1.73483	0	CNP,COMT,HGD	3/-
15_Member	GO Biological Processes	GO:0019439	aromatic compound catabolic process	-1.73483	0	CNP,COMT,HGD	3/345
15_Member	GO Biological Processes	GO:1901361	organic cyclic compound catabolic process	-1.63748	0	CNP,COMT,HGD	3/376
16_Summary	GO Biological Processes	GO:0009117	nucleotide metabolic process	-1.37339	0	CNP,SHMT1,REXO2	3/-
16_Member	GO Biological Processes	GO:0009117	nucleotide metabolic process	-1.37339	0	CNP,SHMT1,REXO2	3/478
16_Member	GO Biological Processes	GO:0006753	nucleoside phosphate metabolic process	-1.35337	0	CNP,SHMT1,REXO2	3/487
