# Supplementary material for: Tear Proteomics in Children and Adolescents with Type 1 Diabetes: A Promising Approach to Biomarker Identification of Diabetes Pathogenesis and Complications
Source: Int J Mol Sci. 2024 Sep 17;25(18):9994. doi: 10.3390/ijms25189994 (PMC11432293; doi:10.3390/ijms25189994)
Supplement: Supplementary file 1 [file ijms-25-09994-s001.zip › ST4c - HbA1c_Higher_vs_Lower.xlsx]

## Sheet: Legend
Column titles of the Proteins tab				Description
ProteinNumber				Row index of the protein in the molecular data
Genes				HUGO Gene Symbols
Protein.Group				Candidate protein IDs for a given peptide, after protein inference (Uniprot Accession Numbers)
Protein.Ids				All protein IDs for a given peptide (Uniprot Accession Numbers)
Protein.Names				Protein names
First.Protein.Description				Description for the first Protein Accession ID depicted in the column Protein.Groups
MW_p_HbA1c				Unpaired Mann-Whitney p-value
FDR_p_HbA1c				Benjamini-Hochberg correction for multiple hypothesis of the Mann-Whitney p values
SGoF_p_HbA1c				Correction for multiple hypothesis of the Mann-Whitney p values, using the sequential goodness of fit metatest (was not considered for this study)
mean_HbA1c>56mmol/mol(7.3%)				Average log2 normalized protein intensity in condition
mean_HbA1c<=56 mmol/mol(7.3%)				Average log2 normalized protein intensity in control
LFC[Higher than 56 mmol/mol(7.3%) - Lower than 56 mmol/mol(7.3%)]				Difference of the mean values [condition - control]
var_HbA1c>56mmol/mol(7.3%)				Protein variance in condition
var_HbA1c<=56mmol/mol(7.3%)				Protein variance in control
# proteins in HbA1c>56mmol/mol(7.3%)				Number of condition samples were a given protein was succesfully quantified
# proteins in HbA1c<=56mmol/mol(7.3%)				Number of control samples were a given protein was succesfully quantified
Protein frequency: High vs Low				A within-group frequency threshold of protein quantification set to 20% (arbitrar) would distingush the data to "High" and "Low" frequency proteins

## Sheet: Proteins
ProteinNumber	Genes	Protein.Group	Protein.Ids	Protein.Names	First.Protein.Description	MW_p_HbA1c	FDR_p_HbA1c	SGoF_p_HbA1c	mean_HbA1c>56mmol/mol (7.3%)	mean_HbA1c<=56mmol/mol (7.3%)	L2FC[Higher than 56mmol/mol( 7.3%) - Lower than 56mmol/mol (7.3%)]	var_HbA1c>56mmol/mol(7.3%)	var_HbA1c<=56 mmol/mol(7.3%)	# proteins in HbA1c>56 mmol/mol (7.3%)	# proteins in HbA1c<=56 mmol/mol (7.3%)	Protein frequency: High vs Low
1760	MCM6	Q14566	Q14566	MCM6_HUMAN	DNA replication licensing factor MCM6	0.00105268	0.93115	0.218829	11.5751	3.67526	7.89989	101.315	53.8501	18	5	High
114	AKR1E2	Q96JD6	Q96JD6	AKCL2_HUMAN	1,5-anhydro-D-fructose reductase	0.0217353	0.93115	0.307327	14.132	6.39147	7.7405	113.955	103.686	20	7	High
988	FAM110A	Q9BQ89	Q9BQ89	F110A_HUMAN	Protein FAM110A	0.0226708	0.93115	0.3126	16.904	10.1992	6.70482	104.748	129.316	23	11	High
2551	RPLP0	P05388	P05388;Q8NHW5	RLA0_HUMAN	60S acidic ribosomal protein P0	0.0179285	0.93115	0.291482	9.99737	3.67955	6.31782	75.6336	53.7045	9	7	High
581	COL18A1	P39060	P39060	COIA1_HUMAN	Collagen alpha-1(XVIII) chain	0.0123142	0.93115	0.271396	9.53731	4.65305	4.88425	68.1524	54.9895	18	7	High
382	C4B_2	P0C0L4;P0C0L5;P0C0L5	P0C0L4;P0C0L5;P0C0L4;P0C0L5	CO4A_HUMAN;CO4B_HUMAN;CO4B_HUMAN	Complement C4-A;Complement C4-B	0.0198807	0.93115	0.304537	9.07004	4.20394	4.86609	80.5469	55.4179	16	6	High
1325	HPR	P00738;P00739;P00739	P00738;P00739;P00739	HPTR_HUMAN;HPT_HUMAN;HPTR_HUMAN	Haptoglobin;Haptoglobin-related protein	0.0136568	0.93115	0.272407	6.65218	1.95257	4.69961	72.7697	27.863	12	3	High
2947	SURF4	O15260	O15260	SURF4_HUMAN	Surfeit locus protein 4	0.0115259	0.93115	0.271396	5.14609	0.661184	4.4849	57.5648	10.4919	10	1	High
2526	RPL23A	P62750	P62750	RL23A_HUMAN	60S ribosomal protein L23a	0.0324344	0.93115	0.400869	16.421	12.0355	4.38554	54.453	90.9412	11	14	High
440	CASP6	P55212	P55212	CASP6_HUMAN	Caspase-6	0.049732	0.93115	1	6.33736	2.20519	4.13216	75.7659	35.5929	11	3	High
2974	TBC1D14	Q9P2M4	Q9P2M4	TBC14_HUMAN	TBC1 domain family member 14	0.00821813	0.93115	0.266307	4.03942	0	4.03942	48.7213	0	8	0	High
1438	IGKV2D-30	A0A075B6S6;A0A075B6S6;P06310	A0A075B6S6;A0A075B6S6;P01614;P06310;A0A087WW87;A0A075B6P5;P01615;A0A0A0MRZ7;A2NJV5;A0A075B6S2	KVD30_HUMAN;KV230_HUMAN;KVD30_HUMAN	Immunoglobulin kappa variable 2D-30;Immunoglobulin kappa variable 2D-30	0.0191971	0.93115	0.291482	12.4768	8.44818	4.02865	78.5715	75.214	21	12	High
1690	LSAMP	Q13449	Q13449	LSAMP_HUMAN	Limbic system-associated membrane protein	0.0103711	0.93115	0.271396	14.8322	10.8915	3.94071	55.5974	74.9587	25	15	High
1299	HMGN2	O00479;P05204;P05204;P05204;Q15651	O00479;P05204;P05204;P05204;Q15651	HMGN2_HUMAN;HMGN4_HUMAN;HMGN2_HUMAN;HMGN2_HUMAN;HMGN3_HUMAN	High mobility group nucleosome-binding domain-containing protein 4;Non-histone chromosomal protein HMG-17;Non-histone chromosomal protein HMG-17	0.0335572	0.93115	0.420169	5.2007	1.3254	3.8753	58.9783	20.224	10	2	High
1830	MTCH2	Q9Y6C9	Q9Y6C9	MTCH2_HUMAN	Mitochondrial carrier homolog 2	0.0249616	0.93115	0.399105	3.11509	0	3.11509	41.9724	0	6	0	High
1434	IGKV1-8	A0A0C4DH67	A0A0C4DH67	KV108_HUMAN	Immunoglobulin kappa variable 1-8	0.0340719	0.93115	0.420169	16.9848	14.0387	2.94609	46.3917	69.4104	27	18	High
451	CCDC13	Q8IYE1	Q8IYE1	CCD13_HUMAN	Coiled-coil domain-containing protein 13	0.00256625	0.93115	0.218829	17.0729	14.4687	2.6042	33.9745	45.174	28	20	High
2067	PCDH1	Q08174	Q08174	PCDH1_HUMAN	Protocadherin-1	0.0429001	0.93115	1	2.47579	0	2.47579	32.9774	0	10	4	High
184	APCS	P02743	P02743	SAMP_HUMAN	Serum amyloid P-component	0.0298214	0.93115	0.399105	14.7649	12.6044	2.1605	44.2648	56.2058	26	18	High
381	C4BPA	P04003	P04003	C4BPA_HUMAN	C4b-binding protein alpha chain	0.00601825	0.93115	0.262598	16.3567	14.2287	2.12798	41.8409	56.1413	27	19	High
3030	TLR2	O60603	O60603	TLR2_HUMAN	Toll-like receptor 2	0.0491286	0.93115	1	13.5028	11.5287	1.97414	66.3553	69.857	23	16	High
1420	IGHV3OR16-13	A0A075B7E8	A0A075B7E8	A0A075B7E8_HUMAN	Immunoglobulin heavy variable 3/OR16-13 (non-functional) (Fragment)	0.00423858	0.93115	0.221039	18.3765	16.4324	1.94411	13.3709	26.8304	30	22	High
139	ALPL	P05186	P05186	PPBT_HUMAN	Alkaline phosphatase, tissue-nonspecific isozyme	0.0194971	0.93115	0.296614	16.865	14.9819	1.88311	32.3539	47.5642	28	20	High
979	F2	P00734	P00734	THRB_HUMAN	Prothrombin	0.0304665	0.93115	0.399105	18.352	16.8176	1.53444	12.4998	27.9719	30	22	High
1386	IGHA2	P01876;P01877;P01877	P01876;P01877;P01877	IGHA1_HUMAN;IGHA2_HUMAN;IGHA2_HUMAN	Immunoglobulin heavy constant alpha 1;Immunoglobulin heavy constant alpha 2	0.0120128	0.93115	0.271396	25.5748	24.2692	1.30556	23.6552	29.5446	30	23	High
2209	PPIC	P45877	P45877	PPIC_HUMAN	Peptidyl-prolyl cis-trans isomerase C	0.0490694	0.93115	1	15.3407	14.2674	1.07331	59.1469	57.0332	8	6	High
1432	IGKV1-5	P01602	P01602	KV105_HUMAN	Immunoglobulin kappa variable 1-5	0.0013788	0.93115	0.218829	24.5568	23.5837	0.973167	1.44364	0.832157	31	24	High
1421	IGHV3OR16-9	A0A0B4J2B5	A0A0B4J2B5	A0A0B4J2B5_HUMAN	Immunoglobulin heavy variable 3/OR16-9 (non-functional) (Fragment)	0.0123063	0.93115	0.271396	24.561	23.6016	0.959371	1.8247	2.01954	31	24	High
1417	IGHV3-74	A0A0A0MS15;A0A0B4J1V0;A0A0B4J1V6;A0A0B4J1X5;A0A0B4J1X8;A0A0B4J1Y9;A0A0C4DH32;A0A0C4DH36;P01766;P01780;P0DTE1;A0A0B4J1X5;A0A0B4J1X5;P01780	P01766;A0A0B4J1X8;P01780;A0A0B4J1X5;P0DTE1;P0DP02;P01782;P01768;P01763;A0A075B7F0;A0A0B4J1V0;A0A0J9YY99;A0A0B4J1V1;S4R3C0;A0A075B7F1;P01764;P01762;P0DP04;P01772;A0A0C4DH36;A0A0B4J2B5;A0A0B4J1V6;A0A0J9YX35;A0A075B6Q5;A0A0B4J1Y9;A0A0A0MS15;A0A0C4DH42;A0A0C4DH32;P0DP03;P01767;A0A0B4J1X5;P0DP02;P01768;A0A0J9YY99;P01764;P01772;A0A0C4DH42;P0DP03;A0A075B7B8;A0A075B7E8;P01767;P01780;A0A0B4J1X5;P01782;P01…	HV307_HUMAN;HV313_HUMAN;HV315_HUMAN;HV320_HUMAN;HV338_HUMAN;HV343_HUMAN;HV349_HUMAN;HV372_HUMAN;HV373_HUMAN;HV374_HUMAN;HV383_HUMAN;HV374_HUMAN;HV307_HUMAN;HV374_HUMAN	Immunoglobulin heavy variable 3-49;Immunoglobulin heavy variable 3-74;Immunoglobulin heavy variable 3-74	0.0175016	0.93115	0.276278	18.5578	17.6181	0.939659	12.9236	15.409	30	23	High
1429	IGKC	P01834	P01834	IGKC_HUMAN	Immunoglobulin kappa constant	0.00401982	0.93115	0.221039	27.1149	26.235	0.879851	1.54354	0.844187	31	24	High
1385	IGHA1	P01876;P01876;P01877	P01876;P01876;P01877	IGHA1_HUMAN;IGHA1_HUMAN;IGHA2_HUMAN	Immunoglobulin heavy constant alpha 1;Immunoglobulin heavy constant alpha 1	0.0179102	0.93115	0.291482	30.7374	29.8868	0.850624	3.23672	3.96393	31	24	High
1462	IGLV3-25	A0A075B6K0;A0A075B6K2;A0A075B6K4;A0A075B6K5;P01715;P01717;P01718;P80748;A0A075B6K0;P01717;P01718;A0A075B6K4;P01717;P01717;P01717;P01718	P01718;A0A075B6K5;P01715;P01717;A0A075B6K2;P80748;A0A075B6K0;A0A075B6K4;P01718;P01717;A0A075B6K0;P01717;A0A075B6K4;P01717;P01718;P01717	LV301_HUMAN;LV310_HUMAN;LV312_HUMAN;LV316_HUMAN;LV321_HUMAN;LV325_HUMAN;LV327_HUMAN;LV39_HUMAN;LV316_HUMAN;LV325_HUMAN;LV327_HUMAN;LV310_HUMAN;LV325_HUMAN;LV325_HUMAN;LV325_HUMAN;LV327_HUMAN	Immunoglobulin lambda variable 3-16;Immunoglobulin lambda variable 3-16;Immunoglobulin lambda variable 3-10;Immunoglobulin lambda variable 3-25;Immunoglobulin lambda variable 3-25	0.0159551	0.93115	0.273676	19.6547	18.8165	0.838232	14.3709	17.1639	30	23	High
1442	IGKV4-1	P06312	P06312	KV401_HUMAN	Immunoglobulin kappa variable 4-1	0.00918569	0.93115	0.271396	24.9424	24.1067	0.835783	1.33363	0.871915	31	24	High
1528	JCHAIN	P01591	P01591	IGJ_HUMAN	Immunoglobulin J chain	0.0318056	0.93115	0.400441	26.1933	25.3716	0.821776	2.24162	2.13686	31	24	High
1428	IGHV6-1	A0A0B4J1U7	A0A0B4J1U7	HV601_HUMAN	Immunoglobulin heavy variable 6-1	0.0267786	0.93115	0.399105	22.8743	22.0763	0.797994	1.31291	1.16542	31	24	High
1445	IGLL5	A0M8Q6;B9A064;B9A064	P0CF74;P0DOY2;B9A064;P0CG04;A0M8Q6;B9A064	IGLC7_HUMAN;IGLL5_HUMAN;IGLL5_HUMAN	Immunoglobulin lambda constant 7;Immunoglobulin lambda-like polypeptide 5	0.0129091	0.93115	0.271396	25.6351	24.8677	0.76738	1.26821	1.0769	31	24	High
1054	FN1	P02751	P02751	FINC_HUMAN	Fibronectin	0.00679165	0.93115	0.266307	19.3551	18.5945	0.760514	0.985315	0.890051	31	24	High
197	APOE	P02649	P02649	APOE_HUMAN	Apolipoprotein E	0.00184446	0.93115	0.218829	19.5418	18.7842	0.757646	0.424346	0.874765	31	24	High
98	AHSG	P02765	P02765	FETUA_HUMAN	Alpha-2-HS-glycoprotein	0.0224531	0.93115	0.3126	20.5158	19.7934	0.722387	0.813326	1.44938	31	24	High
1411	IGHV3-49	A0A0A0MS15;A0A0A0MS15;A0A0B4J1V0;A0A0B4J1V6;A0A0B4J1X5;A0A0B4J1X8;A0A0B4J1Y9;A0A0C4DH32;A0A0C4DH36;P01766;P01780;P0DTE1;A0A0A0MS15;A0A0B4J1V0;A0A0B4J1V6;A0A0B4J1Y9;A0A0A0MS15;A0A0B4J1V6	A0A0A0MS15;P01766;A0A0B4J1X8;P01780;A0A0B4J1X5;P0DTE1;P0DP02;P01782;P01768;P01763;A0A075B7F0;A0A0B4J1V0;A0A0J9YY99;A0A0B4J1V1;S4R3C0;A0A075B7F1;P01764;P01762;P0DP04;P01772;A0A0C4DH36;A0A0B4J2B5;A0A0B4J1V6;A0A0J9YX35;A0A075B6Q5;A0A0B4J1Y9;A0A0A0MS15;A0A0C4DH42;A0A0C4DH32;P0DP03;P01767;A0A0B4J1V0;A0A0B4J1V6;A0A0B4J1Y9;A0A0A0MS15;A0A0B4J1V6;A0A0A0MS15	HV349_HUMAN;HV307_HUMAN;HV313_HUMAN;HV315_HUMAN;HV320_HUMAN;HV338_HUMAN;HV343_HUMAN;HV349_HUMAN;HV372_HUMAN;HV373_HUMAN;HV374_HUMAN;HV383_HUMAN;HV315_HUMAN;HV349_HUMAN;HV372_HUMAN;HV373_HUMAN;HV349_HUMAN;HV373_HUMAN	Immunoglobulin heavy variable 3-49;Immunoglobulin heavy variable 3-49;Immunoglobulin heavy variable 3-49;Immunoglobulin heavy variable 3-49	0.037621	0.93115	0.430021	20.0687	19.3489	0.719839	1.30725	1.54967	31	24	High
1446	IGLV1-40	A0A075B6J9;P01700;P01703;P01706;P01709;P01703	P01699;P01709;A0A075B6J9;P01703;P01700;P01706;P01703	LV140_HUMAN;LV147_HUMAN;LV208_HUMAN;LV211_HUMAN;LV218_HUMAN;LV140_HUMAN	Immunoglobulin lambda variable 2-18;Immunoglobulin lambda variable 1-40	0.0443174	0.93115	1	21.6255	20.9389	0.686615	1.28861	1.15151	31	24	High
1521	ITIH4	Q14624	Q14624	ITIH4_HUMAN	Inter-alpha-trypsin inhibitor heavy chain H4	0.0346091	0.93115	0.420169	19.0374	18.3573	0.680079	1.7138	1.59329	31	24	High
1427	IGHV5-51	A0A0C4DH38;A0A0C4DH38;A0A0J9YXX1	A0A0C4DH38;A0A0C4DH38;A0A0J9YXX1	HV551_HUMAN;HV551_HUMAN;HV5X1_HUMAN	Immunoglobulin heavy variable 5-51;Immunoglobulin heavy variable 5-51	0.00831493	0.93115	0.266368	24.1114	23.4405	0.670908	1.01746	0.670033	31	24	High
3263	VTN	P04004	P04004	VTNC_HUMAN	Vitronectin	0.016332	0.93115	0.273693	20.2102	19.58	0.630141	0.539627	0.900512	31	24	High
2693	SERPINA1	P01009	P01009	A1AT_HUMAN	Alpha-1-antitrypsin	0.037621	0.93115	0.430021	22.0794	21.4795	0.599894	0.961683	1.39939	31	24	High
1853	MYH14	A7E2Y1;P35579;P35580;P35749;Q7Z406;P35579;P35580;P35749;Q7Z406;P35579;P35580;Q7Z406;P35579;P35749;Q7Z406;P35580;P35749;Q7Z406;P35580;Q7Z406;P35749;Q7Z406;Q7Z406	P35580;Q9Y623;P12883;Q7Z406;Q9UKX2;P13535;A7E2Y1;P35749;P35579;P13533;Q9UKX3;P11055;P12882;P35580;Q7Z406;P35749;P35579;P35580;Q7Z406;P35579;Q7Z406;P35749;P35579;P35580;Q7Z406;P35749;P35580;Q7Z406;Q7Z406;P35749;Q7Z406	MYH10_HUMAN;MYH11_HUMAN;MYH14_HUMAN;MYH7B_HUMAN;MYH9_HUMAN;MYH10_HUMAN;MYH11_HUMAN;MYH14_HUMAN;MYH9_HUMAN;MYH10_HUMAN;MYH14_HUMAN;MYH9_HUMAN;MYH11_HUMAN;MYH14_HUMAN;MYH9_HUMAN;MYH10_HUMAN;MYH11_HUMAN;MYH14_HUMAN;MYH10_HUMAN;MYH14_HUMAN;MYH11_HUMAN;MYH14_HUMAN;MYH14_HUMAN	Myosin-7B;Myosin-9;Myosin-9;Myosin-9;Myosin-10;Myosin-10;Myosin-11;Myosin-14	0.037621	0.93115	0.430021	20.8743	20.3013	0.573082	0.541747	19.7087	31	23	High
1415	IGHV3-72	A0A0A0MS15;A0A0B4J1V0;A0A0B4J1V6;A0A0B4J1X5;A0A0B4J1X8;A0A0B4J1Y9;A0A0C4DH32;A0A0C4DH36;P01766;P01780;P0DTE1;A0A0A0MS15;A0A0B4J1V0;A0A0B4J1V6;A0A0B4J1Y9;A0A0B4J1V0;A0A0B4J1V6;A0A0B4J1Y9;A0A0B4J1Y9	P01766;A0A0B4J1X8;P01780;A0A0B4J1X5;P0DTE1;P0DP02;P01782;P01768;P01763;A0A075B7F0;A0A0B4J1V0;A0A0J9YY99;A0A0B4J1V1;S4R3C0;A0A075B7F1;P01764;P01762;P0DP04;P01772;A0A0C4DH36;A0A0B4J2B5;A0A0B4J1V6;A0A0J9YX35;A0A075B6Q5;A0A0B4J1Y9;A0A0A0MS15;A0A0C4DH42;A0A0C4DH32;P0DP03;P01767;A0A0B4J1V0;A0A0B4J1V6;A0A0B4J1Y9;A0A0A0MS15;A0A0B4J1V0;A0A0B4J1V6;A0A0B4J1Y9;A0A0B4J1Y9	HV307_HUMAN;HV313_HUMAN;HV315_HUMAN;HV320_HUMAN;HV338_HUMAN;HV343_HUMAN;HV349_HUMAN;HV372_HUMAN;HV373_HUMAN;HV374_HUMAN;HV383_HUMAN;HV315_HUMAN;HV349_HUMAN;HV372_HUMAN;HV373_HUMAN;HV315_HUMAN;HV372_HUMAN;HV373_HUMAN;HV372_HUMAN	Immunoglobulin heavy variable 3-49;Immunoglobulin heavy variable 3-49;Immunoglobulin heavy variable 3-15;Immunoglobulin heavy variable 3-72	0.0408531	0.93115	0.440025	22.0816	21.5118	0.569714	1.03405	0.757701	31	24	High
1146	GMDS	O60547	O60547	GMDS_HUMAN	GDP-mannose 4,6 dehydratase	0.0224531	0.93115	0.3126	21.534	20.9793	0.554646	0.535652	20.6034	31	23	High
2695	SERPINA3	P01011	P01011	AACT_HUMAN	Alpha-1-antichymotrypsin	0.0111749	0.93115	0.271396	22.4686	21.9423	0.526275	0.520582	0.800801	31	24	High
511	CFH	P08603;P08603;P36980;Q03591;P08603;Q03591	P08603;P36980;P08603;Q03591;P08603;Q03591	CFAH_HUMAN;CFAH_HUMAN;FHR1_HUMAN;FHR2_HUMAN;CFAH_HUMAN;FHR1_HUMAN	Complement factor H;Complement factor H;Complement factor H	0.0171051	0.93115	0.276196	20.3548	19.8527	0.502157	0.365307	0.643368	31	24	High
481	CD59	P13987	P13987	CD59_HUMAN	CD59 glycoprotein	0.0392087	0.93115	0.439719	20.3674	19.9714	0.395987	0.565383	0.648932	31	24	High
399	CAB39	Q9H9S4;Q9Y376;Q9Y376	Q9H9S4;Q9Y376;Q9Y376	CAB39_HUMAN;CB39L_HUMAN;CAB39_HUMAN	Calcium-binding protein 39-like;Calcium-binding protein 39	0.0179102	0.93115	0.291482	18.3191	17.9281	0.390982	0.312979	15.0266	31	23	High
2717	SERPING1	P05155	P05155	IC1_HUMAN	Plasma protease C1 inhibitor	0.033182	0.93115	0.400869	20.9424	20.5551	0.387264	0.430594	0.353935	31	24	High
430	CARD9	Q9H257	Q9H257	CARD9_HUMAN	Caspase recruitment domain-containing protein 9	0.0267786	0.93115	0.399105	18.9674	18.5804	0.386986	14.7639	1.72936	30	24	High
66	ADGRG6	Q86SQ4	Q86SQ4	AGRG6_HUMAN	Adhesion G-protein coupled receptor G6	0.0101098	0.93115	0.271396	16.7965	16.4151	0.381404	32.1676	26.0989	28	22	High
514	CFI	P05156	P05156	CFAI_HUMAN	Complement factor I	0.0461406	0.93115	1	18.7269	18.3889	0.338049	0.519477	0.467081	31	24	High
117	ALAD	P13716	P13716	HEM2_HUMAN	Delta-aminolevulinic acid dehydratase	0.0461406	0.93115	1	18.4414	18.1124	0.32903	0.63427	15.2387	31	23	High
1410	IGHV3-43	A0A075B6Q5;A0A0B4J1X8;A0A0C4DH36;A0A0J9YX35;P0DTE1;A0A0A0MS15;A0A0B4J1V0;A0A0B4J1V6;A0A0B4J1X5;A0A0B4J1X8;A0A0B4J1Y9;A0A0C4DH32;A0A0C4DH36;P01766;P01780;P0DTE1;A0A0B4J1X8;A0A0B4J1X8;A0A0C4DH32;P01766;P01780	A0A0B4J1X8;P0DTE1;P0DP02;P01768;A0A0J9YY99;P01764;P0DP04;P01772;A0A0C4DH36;A0A0J9YX35;A0A075B6Q5;A0A0C4DH42;P0DP03;P01767;P01766;A0A0B4J1X8;P01780;A0A0B4J1X5;P0DTE1;P0DP02;P01782;P01768;P01763;A0A075B7F0;A0A0B4J1V0;A0A0J9YY99;A0A0B4J1V1;S4R3C0;A0A075B7F1;P01764;P01762;P0DP04;P01772;A0A0C4DH36;A0A0B4J2B5;A0A0B4J1V6;A0A0J9YX35;A0A075B6Q5;A0A0B4J1Y9;A0A0A0MS15;A0A0C4DH42;A0A0C4DH32;P0DP03;P01767;A0A…	HV338_HUMAN;HV343_HUMAN;HV364_HUMAN;HV383_HUMAN;HV64D_HUMAN;HV307_HUMAN;HV313_HUMAN;HV315_HUMAN;HV320_HUMAN;HV338_HUMAN;HV343_HUMAN;HV349_HUMAN;HV372_HUMAN;HV373_HUMAN;HV374_HUMAN;HV383_HUMAN;HV343_HUMAN;HV307_HUMAN;HV313_HUMAN;HV320_HUMAN;HV343_HUMAN	Immunoglobulin heavy variable 3-64;Immunoglobulin heavy variable 3-49;Immunoglobulin heavy variable 3-43;Immunoglobulin heavy variable 3-43	0.0179102	0.93115	0.291482	19.7366	19.5132	0.223306	14.8467	0.706179	30	24	High
1461	IGLV3-21	A0A075B6K0;A0A075B6K2;A0A075B6K4;A0A075B6K5;P01715;P01717;P01718;P80748;A0A075B6K2;A0A075B6K5;P80748;A0A075B6K5;P80748;P80748	P01718;A0A075B6K5;P01715;P01717;A0A075B6K2;P80748;A0A075B6K0;A0A075B6K4;A0A075B6K5;A0A075B6K2;P80748;A0A075B6K5;P80748;P80748	LV301_HUMAN;LV310_HUMAN;LV312_HUMAN;LV316_HUMAN;LV321_HUMAN;LV325_HUMAN;LV327_HUMAN;LV39_HUMAN;LV312_HUMAN;LV321_HUMAN;LV39_HUMAN;LV321_HUMAN;LV39_HUMAN;LV321_HUMAN	Immunoglobulin lambda variable 3-16;Immunoglobulin lambda variable 3-12;Immunoglobulin lambda variable 3-9;Immunoglobulin lambda variable 3-21	0.00552398	0.93115	0.262355	21.6043	21.5075	0.0968059	17.2044	1.13346	30	24	High
976	F11R	Q9Y624	Q9Y624	JAM1_HUMAN	Junctional adhesion molecule A	0.00751876	0.93115	0.266307	18.9791	18.9972	-0.0181083	12.7535	0.436744	30	24	High
418	CAPN1	P07384;P07384;P17655	P07384;P07384;O14815;P17655	CAN1_HUMAN;CAN1_HUMAN;CAN2_HUMAN	Calpain-1 catalytic subunit;Calpain-1 catalytic subunit	0.0425554	0.93115	1	21.9946	22.1832	-0.188553	0.449808	0.732129	31	24	High
1475	IGLV8-61	A0A075B6I0	A0A075B6I0	LV861_HUMAN	Immunoglobulin lambda variable 8-61	0.0360849	0.93115	0.420169	21.01	21.4616	-0.451603	32.7455	1.51316	29	24	High
2121	PGM3	O95394	O95394	AGM1_HUMAN	Phosphoacetylglucosamine mutase	0.0322251	0.93115	0.400869	14.8853	15.8742	-0.988939	44.3564	37.7274	7	2	High
2705	SERPINB3	P29508;P29508;P48594	P29508;P48594;P29508	SPB3_HUMAN;SPB3_HUMAN;SPB4_HUMAN	Serpin B3;Serpin B3	0.0304186	0.93115	0.399105	16.1913	17.1812	-0.989917	30.2741	29.3596	28	22	High
1260	HEBP1	Q9NRV9	Q9NRV9	HEBP1_HUMAN	Heme-binding protein 1	0.0433911	0.93115	1	16.651	17.9757	-1.32462	31.2187	15.7496	28	23	High
887	EIF3I	Q13347	Q13347	EIF3I_HUMAN	Eukaryotic translation initiation factor 3 subunit I	0.0439959	0.93115	1	14.2888	16.3946	-2.10579	50.8762	25.877	25	22	High
367	C11orf54	Q9H0W9	Q9H0W9	CK054_HUMAN	Ester hydrolase C11orf54	0.0389116	0.93115	0.439719	14.0242	16.3041	-2.27995	49.2745	25.7394	25	22	High
1286	HLA-E	P01889;P01893;P04439;P13747;P01889;P13747;P13747	P17693;P01889;P13747;P01893;P04439;P01889;P13747;P13747	HLAA_HUMAN;HLAB_HUMAN;HLAE_HUMAN;HLAH_HUMAN;HLAB_HUMAN;HLAE_HUMAN;HLAE_HUMAN	HLA class I histocompatibility antigen, B alpha chain;HLA class I histocompatibility antigen, B alpha chain;HLA class I histocompatibility antigen, alpha chain E	0.03705	0.93115	0.42029	0.46236	3.23743	-2.77507	6.62708	41.8161	1	5	High
602	COPS2	P61201	P61201	CSN2_HUMAN	COP9 signalosome complex subunit 2	0.0481474	0.93115	1	11.3725	14.1822	-2.80969	73.7415	55.5946	20	19	High
3169	UBE2D3	P61077	P62837;P61077	UB2D3_HUMAN	Ubiquitin-conjugating enzyme E2 D3	0.0314896	0.93115	0.400441	11.7398	14.6464	-2.90652	90.1676	74.8905	19	18	High
2706	SERPINB4	P29508;P48594;P48594	P48594;P29508;P48594	SPB3_HUMAN;SPB4_HUMAN;SPB4_HUMAN	Serpin B3;Serpin B4	0.0431248	0.93115	1	0.567867	3.53466	-2.96679	9.99665	49.8953	1	5	High
2120	PGM2L1	Q6PCE3	Q6PCE3	PGM2L_HUMAN	Glucose 1,6-bisphosphate synthase	0.0357751	0.93115	0.420169	7.49506	10.8012	-3.30617	70.832	73.36	26	21	High
3271	WBP2	Q969T9	Q969T9	WBP2_HUMAN	WW domain-binding protein 2	0.0473625	0.93115	1	13.3961	16.7747	-3.37857	64.7742	26.7798	23	22	High
2007	OGA	O60502	O60502	OGA_HUMAN	Protein O-GlcNAcase	0.0308947	0.93115	0.400441	6.40773	9.89958	-3.49184	67.2239	73.1658	12	11	High
699	CXorf38	Q8TB03	Q8TB03	CX038_HUMAN	Uncharacterized protein CXorf38	0.0425192	0.93115	1	1.06708	4.56623	-3.49915	17.061	52.8807	2	7	High
4	AACS	Q86V21	Q86V21	AACS_HUMAN	Acetoacetyl-CoA synthetase	0.0472074	0.93115	1	2.54282	6.14042	-3.5976	34.7815	65.7935	5	9	High
2104	PFKFB2	O60825	O60825	F262_HUMAN	6-phosphofructo-2-kinase/fructose-2,6-bisphosphatase 2	0.0450631	0.93115	1	1.63015	5.27961	-3.64946	26.0415	58.9782	30	23	High
257	AS3MT	Q9HBK9	Q9HBK9	AS3MT_HUMAN	Arsenite methyltransferase	0.0448956	0.93115	1	13.9121	17.563	-3.65085	59.2825	15.6173	24	23	High
49	ACTN1	O43707;P12814;O43707;P12814;P35609;P12814	O43707;P12814;O43707;P12814;Q08043;P35609;P12814	ACTN1_HUMAN;ACTN4_HUMAN;ACTN1_HUMAN;ACTN2_HUMAN;ACTN4_HUMAN;ACTN1_HUMAN	Alpha-actinin-4;Alpha-actinin-4;Alpha-actinin-1	0.0413877	0.93115	1	14.1761	17.849	-3.67286	61.2335	15.2137	24	23	High
761	DHRS11	Q6UWP2	Q6UWP2	DHR11_HUMAN	Dehydrogenase/reductase SDR family member 11	0.0487371	0.93115	1	5.00535	8.89606	-3.89072	63.328	82.9385	9	12	High
3017	TIAL1	P31483;Q01085;Q01085	Q01085;P31483;Q01085	TIA1_HUMAN;TIAR_HUMAN;TIAR_HUMAN	Cytotoxic granule associated RNA binding protein TIA1;Nucleolysin TIAR	0.0477685	0.93115	1	2.55674	6.5174	-3.96065	35.2304	62.2365	5	10	High
48	ACTL6A	O96019	O96019	ACL6A_HUMAN	Actin-like protein 6A	0.042577	0.93115	1	2.19767	6.31739	-4.11972	33.8051	69.6407	4	9	High
2983	TBCC	Q15814	Q15814	TBCC_HUMAN	Tubulin-specific chaperone C	0.00641071	0.93115	0.266307	0.494018	4.63285	-4.13883	7.56568	54.5951	1	7	High
2989	TCN2	P20062	P20062	TCO2_HUMAN	Transcobalamin-2	0.0390106	0.93115	0.439719	13.9397	18.1141	-4.17441	58.8282	0.321892	24	24	High
2608	S100A14	Q9HCY8	Q9HCY8	S10AE_HUMAN	Protein S100-A14	0.0169203	0.93115	0.273693	8.20516	12.4443	-4.23917	74.3824	67.2349	15	17	High
3295	XYLT1	Q86Y38	Q86Y38	XYLT1_HUMAN	Xylosyltransferase 1	0.0483211	0.93115	1	12.1295	16.4558	-4.32638	62.5575	12.5403	22	23	High
397	CA6	P23280	P23280	CAH6_HUMAN	Carbonic anhydrase 6	0.0246412	0.93115	0.3126	1.68081	6.05301	-4.37219	27.289	77.1657	3	8	High
1509	ISOC1	Q96CN7	Q96CN7	ISOC1_HUMAN	Isochorismatase domain-containing protein 1	0.0095067	0.93115	0.271396	8.93966	13.3887	-4.44908	77.7418	62.4785	16	18	High
87	AGL	P35573	P35573	GDE_HUMAN	Glycogen debranching enzyme	0.0292409	0.93115	0.399105	7.06213	11.5323	-4.47012	71.6352	69.5963	13	16	High
2057	PARPBP	Q9NWS1	Q9NWS1	PARI_HUMAN	PCNA-interacting partner	0.0381346	0.93115	0.430021	2.37526	6.87974	-4.50447	39.4725	83.4423	10	11	High
2195	PNRC1	Q12796	Q12796	PNRC1_HUMAN	Proline-rich nuclear receptor coactivator 1	0.0296971	0.93115	0.399105	1.77274	6.29393	-4.52119	30.4157	82.8633	28	24	High
2685	SEPTIN11	Q14141;Q92599;Q9NVA2;Q14141;Q9NVA2;Q9NVA2	Q9NVA2;Q14141;Q92599;Q9NVA2;Q14141;Q9NVA2	SEP11_HUMAN;SEPT6_HUMAN;SEPT8_HUMAN;SEP11_HUMAN;SEPT6_HUMAN;SEP11_HUMAN	Septin-6;Septin-6;Septin-11	0.029691	0.93115	0.399105	8.38236	13.0306	-4.64828	68.3462	46.902	16	19	High
475	CD2AP	Q9Y5K6	Q9Y5K6	CD2AP_HUMAN	CD2-associated protein	0.0473831	0.93115	1	8.63859	13.297	-4.65836	72.7764	49.0824	16	19	High
2687	SEPTIN6	Q14141;Q14141;Q92599;Q9NVA2;Q14141;Q9NVA2	Q14141;Q9NVA2;Q14141;Q92599;Q9NVA2;Q14141	SEPT6_HUMAN;SEP11_HUMAN;SEPT6_HUMAN;SEPT8_HUMAN;SEP11_HUMAN;SEPT6_HUMAN	Septin-6;Septin-6;Septin-6	0.0352085	0.93115	0.420169	3.20518	7.91971	-4.71453	44.5224	65.877	6	12	High
688	CUL3	Q13618	Q13618	CUL3_HUMAN	Cullin-3	0.0192674	0.93115	0.296439	10.7834	15.5108	-4.72746	76.1254	36.2829	19	21	High
1267	HGD	Q93099	Q93099	HGD_HUMAN	Homogentisate 1,2-dioxygenase	0.0208572	0.93115	0.307327	3.74913	8.60406	-4.85493	50.0618	77.5246	7	12	High
646	CRYBG2	Q8N1P7	Q8N1P7	CRBG2_HUMAN	Beta/gamma crystallin domain-containing protein 2	0.0177605	0.93115	0.276337	3.74071	8.59753	-4.85682	49.7317	77.3157	7	12	High
909	ELMO3	Q96BJ8	Q96BJ8	ELMO3_HUMAN	Engulfment and cell motility protein 3	0.03422	0.93115	0.420169	2.31109	7.18547	-4.87437	37.2778	75.5847	4	10	High
1497	INPP4B	O15327	O15327	INP4B_HUMAN	Inositol polyphosphate 4-phosphatase type II	0.0134283	0.93115	0.271396	3.01078	7.92534	-4.91455	39.1043	65.6771	6	12	High
1604	KRT77	O95678;P02538;P04259;P04264;P05787;P12035;P13647;P35908;Q01546;Q5XKE5;Q7Z794;O95678;P02538;P04259;P04264;P05787;P12035;P13647;P35908;Q01546;Q7Z794;O95678;P02538;P04259;P05787;P08729;P12035;P13647;P19013;P35908;Q01546;Q3SY84;Q5XKE5;Q7Z794;Q9NSB2;P04264;P35908;Q7Z794;Q7Z794	P12035;Q5XKE5;P04259;P05787;Q7Z794;P04264;P13647;O95678;P02538;P48668;Q01546;P35908;P12035;P04259;P05787;Q7Z794;P04264;P13647;O95678;P02538;P48668;Q01546;P35908;P12035;Q86Y46;P19013;Q5XKE5;P04259;P05787;P08729;Q3SY84;Q7Z794;P13647;Q14CN4;O95678;P02538;Q7RTS7;P48668;Q9NSB2;Q01546;P35908;Q7Z794;P04264;P35908;Q7Z794	K22E_HUMAN;K22O_HUMAN;K2C1B_HUMAN;K2C1_HUMAN;K2C3_HUMAN;K2C5_HUMAN;K2C6A_HUMAN;K2C6B_HUMAN;K2C75_HUMAN;K2C79_HUMAN;K2C8_HUMAN;K22E_HUMAN;K22O_HUMAN;K2C1B_HUMAN;K2C1_HUMAN;K2C3_HUMAN;K2C5_HUMAN;K2C6A_HUMAN;K2C6B_HUMAN;K2C75_HUMAN;K2C8_HUMAN;K22E_HUMAN;K22O_HUMAN;K2C1B_HUMAN;K2C3_HUMAN;K2C4_HUMAN;K2C5_HUMAN;K2C6A_HUMAN;K2C6B_HUMAN;K2C71_HUMAN;K2C75_HUMAN;K2C79_HUMAN;K2C7_HUMAN;K2C8_HUMAN;KRT84_HUMA…	Keratin, type II cytoskeletal 75;Keratin, type II cytoskeletal 75;Keratin, type II cytoskeletal 75;Keratin, type II cytoskeletal 1;Keratin, type II cytoskeletal 1b	0.0175677	0.93115	0.276278	10.9493	15.8774	-4.92806	79.0022	39.7422	19	21	High
1940	NMI	Q13287	Q13287	NMI_HUMAN	N-myc-interactor	0.00893218	0.93115	0.266728	10.8668	15.854	-4.98727	77.4406	37.9527	12	12	High
1674	LORICRIN	P23490	P23490	LORI_HUMAN	Loricrin	0.00175406	0.93115	0.218829	10.6232	15.8048	-5.18154	74.2115	38.4693	19	21	High
2694	SERPINA12	Q8IW75	Q8IW75	SPA12_HUMAN	Serpin A12	0.0308947	0.93115	0.400441	6.44337	11.7155	-5.27217	78.9083	86.8619	11	15	High
3063	TNFAIP2	Q03169	Q03169	TNAP2_HUMAN	Tumor necrosis factor alpha-induced protein 2	0.0383446	0.93115	0.430021	7.89813	13.2307	-5.33261	79.2169	61.8127	14	18	High
3023	TIPRL	O75663	O75663	TIPRL_HUMAN	TIP41-like protein	0.0342243	0.93115	0.420169	6.55238	11.9207	-5.36837	70.3508	61.4462	12	17	High
3205	UMPS	P11172	P11172	UMPS_HUMAN	Uridine 5'-monophosphate synthase	0.000337444	0.93115	0.218829	9.43047	14.8479	-5.41744	75.8501	46.2961	17	20	High
620	CPA4	Q9UI42	Q9UI42	CBPA4_HUMAN	Carboxypeptidase A4	0.00813995	0.93115	0.266307	9.92534	15.38	-5.4547	74.3916	37.1097	18	21	High
2364	PTPN13	Q12923	Q12923	PTN13_HUMAN	Tyrosine-protein phosphatase non-receptor type 13	0.0104674	0.93115	0.271396	2.69743	8.31856	-5.62113	39.1248	72.2951	8	5	High
393	C9orf64	Q5T6V5	Q5T6V5	QSPP_HUMAN	Queuosine salvage protein	0.0285826	0.93115	0.399105	6.77626	12.4205	-5.64425	75.2336	66.5205	12	17	High
1243	HAL	P42357	P42357	HUTH_HUMAN	Histidine ammonia-lyase	0.00432907	0.93115	0.221068	6.34664	12.1102	-5.76359	66.193	64.0747	12	17	High
434	CARS1	P49589	P49589	SYCC_HUMAN	Cysteine--tRNA ligase, cytoplasmic	0.0453109	0.93115	1	9.43281	15.2306	-5.79782	86.46	48.7144	16	20	High
583	COL1A2	P08123	P08123	CO1A2_HUMAN	Collagen alpha-2(I) chain	0.00554512	0.93115	0.262355	6.86531	12.7835	-5.91821	68.0637	57.7975	13	18	High
2222	PPME1	Q9Y570	Q9Y570	PPME1_HUMAN	Protein phosphatase methylesterase 1	0.00501856	0.93115	0.25241	3.70294	9.68598	-5.98305	48.6561	70.2158	27	19	High
1640	LCMT1	Q9UIC8	Q9UIC8	LCMT1_HUMAN	Leucine carboxyl methyltransferase 1	0.0094883	0.93115	0.271396	6.49818	12.6713	-6.17313	69.125	57.2273	12	18	High
1848	MYD88	Q99836	Q99836	MYD88_HUMAN	Myeloid differentiation primary response protein MyD88	0.0102316	0.93115	0.271396	4.75305	10.9362	-6.18318	57.2126	62.663	9	16	High
637	CRK	P46108	P46108	CRK_HUMAN	Adapter molecule crk	0.00441706	0.93115	0.221134	6.86365	13.1615	-6.29782	67.5884	47.8282	13	19	High
3208	UPF1	Q92900	Q92900	RENT1_HUMAN	Regulator of nonsense transcripts 1	0.0152899	0.93115	0.272637	4.25043	10.7178	-6.46739	54.0332	60.391	8	16	High
870	EHD4	Q9H223;Q9H223;Q9NZN3	Q9H223;Q9NZN3;Q9H223	EHD4_HUMAN;EHD3_HUMAN;EHD4_HUMAN	EH domain-containing protein 4;EH domain-containing protein 4	0.0352266	0.93115	0.420169	8.35053	14.9995	-6.649	77.0368	33.903	15	21	High
405	CALML5	Q9NZT1	Q9NZT1	CALL5_HUMAN	Calmodulin-like protein 5	0.00380767	0.93115	0.218829	4.46631	11.4333	-6.96704	59.5671	69.3094	8	16	High
1203	GSDMA	Q96QA5	Q96QA5	GSDMA_HUMAN	Gasdermin-A	0.00144704	0.93115	0.218829	6.13037	13.3478	-7.21739	70.7514	62.8163	11	18	High
2499	RNF19B	Q6ZMZ0	Q6ZMZ0	RN19B_HUMAN	E3 ubiquitin-protein ligase RNF19B	0.0500208	0.93115	1	0.593722	3.4249	-2.83117	10.9277	46.5603	7	7	High
2649	SCYL2	Q6P3W7	Q6P3W7	SCYL2_HUMAN	SCY1-like protein 2	0.0500208	0.93115	1	0.54811	3.38244	-2.83433	9.31315	45.419	1	5	High
1563	KPNA1	O60684;P52294;P52294	O60684;P52294;O15131;P52294	IMA5_HUMAN;IMA7_HUMAN;IMA5_HUMAN	Importin subunit alpha-7;Importin subunit alpha-5	0.0503685	0.93115	1	2.69348	7.32339	-4.62991	38.9875	66.406	5	11	High
849	ECM1	Q16610	Q16610	ECM1_HUMAN	Extracellular matrix protein 1	0.0504226	0.93115	1	5.82713	10.2924	-4.46528	64.2344	66.6486	11	15	High
1917	NEDD4L	Q96PU5	Q96PU5	NED4L_HUMAN	E3 ubiquitin-protein ligase NEDD4-like	0.0505263	0.93115	1	1.51033	4.91969	-3.40936	22.013	50.8627	7	4	High
400	CAB39L	Q9H9S4;Q9H9S4;Q9Y376	Q9H9S4;Q9H9S4;Q9Y376	CB39L_HUMAN;CAB39_HUMAN;CB39L_HUMAN	Calcium-binding protein 39-like;Calcium-binding protein 39-like	0.0507847	0.93115	1	12.9559	14.8926	-1.9367	60.7966	46.766	23	20	High
2411	RAB4A	P20338	P20338	RAB4A_HUMAN	Ras-related protein Rab-4A	0.0510456	0.93115	1	0.982376	3.89863	-2.91626	14.4851	47.6729	24	20	High
1356	HTRA4	P83105	P83105	HTRA4_HUMAN	Serine protease HTRA4	0.0515604	0.93115	1	11.2079	5.63201	5.57591	94.6669	80.9029	18	7	High
73	ADK	P55263	P55263	ADK_HUMAN	Adenosine kinase	0.051756	0.93115	1	16.1375	16.6319	-0.494373	40.2867	41.4633	27	21	High
626	CPNE3	O75131	O75131	CPNE3_HUMAN	Copine-3	0.0519888	0.93115	1	17.5836	19.0473	-1.46365	22.7405	0.770228	29	24	High
2093	PDXK	O00764	O00764	PDXK_HUMAN	Pyridoxal kinase	0.051993	0.93115	1	19.4005	19.5302	-0.129741	0.623357	1.3509	7	6	High
2113	PGGT1B	P53609	P53609	PGTB1_HUMAN	Geranylgeranyl transferase type-1 subunit beta	0.0521097	0.93115	1	11.631	14.7292	-3.09826	67.282	45.4834	31	24	High
1666	LMAN2	Q12907	Q12907	LMAN2_HUMAN	Vesicular integral-membrane protein VIP36	0.0530221	0.93115	1	17.5003	16.9642	0.536159	11.1072	13.3974	30	23	High
570	CNN3	Q15417;Q15417;Q99439	Q15417;Q15417;Q99439	CNN3_HUMAN;CNN2_HUMAN;CNN3_HUMAN	Calponin-3;Calponin-3	0.0534154	0.93115	1	5.55907	9.47795	-3.91888	67.1048	79.4938	10	13	High
1989	NUDT9	Q9BW91	Q9BW91	NUDT9_HUMAN	ADP-ribose pyrophosphatase, mitochondrial	0.0538918	0.93115	1	14.5521	15.4574	-0.905335	64.4447	65.9238	14	8	High
392	C9	P02748	P02748	CO9_HUMAN	Complement component C9	0.0540725	0.93115	1	18.6587	16.7087	1.95	0.574261	27.4594	31	22	High
1967	NT5C2	P49902	P49902	5NTC_HUMAN	Cytosolic purine 5'-nucleotidase	0.0540725	0.93115	1	18.5094	17.4427	1.06673	0.59098	29.5736	13	15	High
1562	KNG1	P01042	P01042	KNG1_HUMAN	Kininogen-1	0.0540768	0.93115	1	20.581	19.9485	0.632421	0.732379	1.49347	31	24	High
3082	TP53I11	O14683	O14683	P5I11_HUMAN	Tumor protein p53-inducible protein 11	0.0544272	0.93115	1	3.46594	0.614333	2.8516	42.6964	9.05773	7	1	High
53	ACTR1A	P42025;P61163;P61163	P61163;P42025;P61163	ACTY_HUMAN;ACTZ_HUMAN;ACTZ_HUMAN	Beta-centractin;Alpha-centractin	0.054608	0.93115	1	8.74672	14.8772	-6.1305	84.4959	46.8262	15	20	High
1812	MPST	P25325	P25325	THTM_HUMAN	3-mercaptopyruvate sulfurtransferase	0.0547762	0.93115	1	15.0809	16.0728	-0.991881	45.4736	38.6689	26	21	High
1242	HAGH	Q16775	Q16775	GLO2_HUMAN	Hydroxyacylglutathione hydrolase, mitochondrial	0.0551402	0.93115	1	17.4502	17.5859	-0.135667	11.1539	15.023	30	23	High
2899	ST3GAL6	Q9Y274	Q9Y274	SIA10_HUMAN	Type 2 lactosamine alpha-2,3-sialyltransferase	0.0555549	0.93115	1	6.64511	2.74728	3.89782	72.5928	39.4531	12	4	High
2286	PRR5	P85299	P85299	PRR5_HUMAN	Proline-rich protein 5	0.0562122	0.93115	1	18.2511	18.7232	-0.472092	40.087	2.49415	22	20	High
1704	LYPD2	Q6UXB3	Q6UXB3	LYPD2_HUMAN	Ly6/PLAUR domain-containing protein 2	0.057022	0.93115	1	11.1835	5.14375	6.03978	106.928	82.8772	17	6	High
1850	MYG1	Q9HB07	Q9HB07	MYG1_HUMAN	MYG1 exonuclease	0.057269	0.93115	1	5.53432	11.0854	-5.55108	66.6584	64.9358	10	16	High
2631	SBDS	Q9Y3A5	Q9Y3A5	SBDS_HUMAN	Ribosome maturation protein SBDS	0.0574551	0.93115	1	13.2345	14.6291	-1.39454	53.2291	45.0047	24	20	High
2283	PRPSAP2	O60256;O60256;Q14558	O60256;Q14558;O60256	KPRB_HUMAN;KPRA_HUMAN;KPRB_HUMAN	Phosphoribosyl pyrophosphate synthase-associated protein 2;Phosphoribosyl pyrophosphate synthase-associated protein 2	0.0589472	0.93115	1	6.55547	11.3502	-4.7947	70.7377	67.6191	8	7	High
2831	SNX9	Q9Y5X1	Q9Y5X1	SNX9_HUMAN	Sorting nexin-9	0.0592536	0.93115	1	10.6351	13.9804	-3.34528	74.3472	54.1319	19	19	High
3284	WIPF2	Q8TF74	Q8TF74	WIPF2_HUMAN	WAS/WASL-interacting protein family member 2	0.0601338	0.93115	1	1.56862	4.7845	-3.21589	23.7603	58.1543	3	7	High
1414	IGHV3-7	A0A0A0MS15;A0A0B4J1V0;A0A0B4J1V6;A0A0B4J1X5;A0A0B4J1X8;A0A0B4J1Y9;A0A0C4DH32;A0A0C4DH36;P01766;P01780;P0DTE1;A0A0B4J1X5;P01780;A0A0B4J1X8;A0A0C4DH32;P01766;P01780;P01780	P01766;A0A0B4J1X8;P01780;A0A0B4J1X5;P0DTE1;P0DP02;P01782;P01768;P01763;A0A075B7F0;A0A0B4J1V0;A0A0J9YY99;A0A0B4J1V1;S4R3C0;A0A075B7F1;P01764;P01762;P0DP04;P01772;A0A0C4DH36;A0A0B4J2B5;A0A0B4J1V6;A0A0J9YX35;A0A075B6Q5;A0A0B4J1Y9;A0A0A0MS15;A0A0C4DH42;A0A0C4DH32;P0DP03;P01767;P01780;A0A0B4J1X5;P01782;P01763;A0A075B7F0;A0A0B4J1V1;P01762;A0A0B4J2B5;A0A0C4DH32;P01766;A0A0B4J1X8;P01780;P01782;P01763;A0A…	HV307_HUMAN;HV313_HUMAN;HV315_HUMAN;HV320_HUMAN;HV338_HUMAN;HV343_HUMAN;HV349_HUMAN;HV372_HUMAN;HV373_HUMAN;HV374_HUMAN;HV383_HUMAN;HV307_HUMAN;HV374_HUMAN;HV307_HUMAN;HV313_HUMAN;HV320_HUMAN;HV343_HUMAN;HV307_HUMAN	Immunoglobulin heavy variable 3-49;Immunoglobulin heavy variable 3-74;Immunoglobulin heavy variable 3-43;Immunoglobulin heavy variable 3-7	0.0607505	0.93115	1	24.3995	23.6695	0.72994	1.4351	1.29563	31	24	High
1450	IGLV2-11	A0A075B6J9;P01700;P01703;P01706;P01709;P01706;P01706;P01709	P01699;P01709;A0A075B6J9;P01703;P01700;P01706;P01706;P01709;P01706	LV140_HUMAN;LV147_HUMAN;LV208_HUMAN;LV211_HUMAN;LV218_HUMAN;LV211_HUMAN;LV208_HUMAN;LV211_HUMAN	Immunoglobulin lambda variable 2-18;Immunoglobulin lambda variable 2-11;Immunoglobulin lambda variable 2-11	0.0607505	0.93115	1	20.2986	19.6486	0.65002	1.52865	1.09524	31	24	High
1968	NT5C3A	Q9H0P0	Q9H0P0	5NT3A_HUMAN	Cytosolic 5'-nucleotidase 3A	0.0614125	0.93115	1	7.03231	10.6413	-3.60896	70.829	71.1949	10	10	High
2357	PTMS	P20962	P20962	PTMS_HUMAN	Parathymosin	0.0617506	0.93115	1	8.25086	12.6754	-4.42449	75.4566	56.2827	22	18	High
2221	PPM1L	Q5SGD2	Q5SGD2	PPM1L_HUMAN	Protein phosphatase 1L	0.0622691	0.93115	1	14.0095	9.98838	4.02115	49.0421	74.5726	7	14	High
353	BPNT1	O95861	O95861	BPNT1_HUMAN	3'(2'),5'-bisphosphate nucleotidase 1	0.0631023	0.93115	1	17.5614	18.1978	-0.636342	22.3611	15.4735	29	23	High
1114	GC	P02774	P02774	VTDB_HUMAN	Vitamin D-binding protein	0.0631213	0.93115	1	20.8361	20.3314	0.504663	0.551342	1.09505	31	24	High
1390	IGHG2	P01857;P01859;P01857;P01859;P01860;P01857;P01859;P01860;P01861;P01859;P01859;P01860;P01859;P01860;P01861;P01859;P01861	P01859;P01857;P01859;P01860;P01857;P01859;P01861;P01860;P01857;P01859;P01859;P01860;P01859;P01861;P01860;P01859;P01861	IGHG1_HUMAN;IGHG2_HUMAN;IGHG1_HUMAN;IGHG2_HUMAN;IGHG3_HUMAN;IGHG1_HUMAN;IGHG2_HUMAN;IGHG3_HUMAN;IGHG4_HUMAN;IGHG2_HUMAN;IGHG2_HUMAN;IGHG3_HUMAN;IGHG2_HUMAN;IGHG3_HUMAN;IGHG4_HUMAN;IGHG2_HUMAN;IGHG4_HUMAN	Immunoglobulin heavy constant gamma 1;Immunoglobulin heavy constant gamma 1;Immunoglobulin heavy constant gamma 1;Immunoglobulin heavy constant gamma 2;Immunoglobulin heavy constant gamma 2;Immunoglobulin heavy constant gamma 2;Immunoglobulin heavy constant gamma 2	0.0631213	0.93115	1	24.0458	23.3204	0.725359	1.60448	2.24571	31	24	High
2436	RALGAPB	Q86X10	Q86X10	RLGPB_HUMAN	Ral GTPase-activating protein subunit beta	0.0631243	0.93115	1	4.4186	1.27232	3.14628	49.4117	18.6099	17	13	High
1726	MAP2K3	P45985;P46734;P52564;P46734;P46734;P52564	P52564;P45985;P46734;P46734;P52564;P46734	MP2K3_HUMAN;MP2K4_HUMAN;MP2K6_HUMAN;MP2K3_HUMAN;MP2K3_HUMAN;MP2K6_HUMAN	Dual specificity mitogen-activated protein kinase kinase 4;Dual specificity mitogen-activated protein kinase kinase 3;Dual specificity mitogen-activated protein kinase kinase 3	0.0632788	0.93115	1	7.118	11.4333	-4.31529	72.7643	68.3973	13	16	High
2162	PLBD1	Q6P4A8	Q6P4A8	PLBL1_HUMAN	Phospholipase B-like 1	0.0639625	0.93115	1	6.55286	11.2033	-4.65042	70.821	65.9962	20	18	High
1492	IMPACT	Q9P2X3	Q9P2X3	IMPCT_HUMAN	Protein IMPACT	0.0639625	0.93115	1	6.95517	11.9893	-5.03408	79.392	75.543	12	16	High
1259	HEATR1	Q9H583	Q9H583	HEAT1_HUMAN	HEAT repeat-containing protein 1	0.0640293	0.93115	1	11.1279	8.4112	2.71669	82.1089	74.3825	19	12	High
1567	KPRP	Q5T749	Q5T749	KPRP_HUMAN	Keratinocyte proline-rich protein	0.064287	0.93115	1	17.0995	18.5171	-1.41752	33.2092	17.2603	28	23	High
2369	PTPRS	Q13332	Q13332	PTPRS_HUMAN	Receptor-type tyrosine-protein phosphatase S	0.0655576	0.93115	1	6.85189	3.23258	3.61931	67.3562	41.6267	16	17	High
3197	UFD1	Q92890	Q92890	UFD1_HUMAN	Ubiquitin recognition factor in ER-associated degradation protein 1	0.0665609	0.93115	1	10.5388	15.1911	-4.65225	83.2407	48.8399	18	20	High
255	ARSA	P15289	P15289	ARSA_HUMAN	Arylsulfatase A	0.0671836	0.93115	1	3.58366	7.73463	-4.15097	45.6407	63.1459	7	12	High
497	CDK6	Q00534	Q00534	CDK6_HUMAN	Cyclin-dependent kinase 6	0.0676478	0.93115	1	7.49467	11.2013	-3.70662	70.6234	65.6957	14	16	High
1370	IER5	Q5VY09	Q5VY09	IER5_HUMAN	Immediate early response gene 5 protein	0.0676478	0.93115	1	8.92175	13.2189	-4.2972	100.16	91.7188	14	16	High
3211	UQCRC1	O75439;P31930;P31930	P31930;O75439;P31930	MPPB_HUMAN;QCR1_HUMAN;QCR1_HUMAN	Mitochondrial-processing peptidase subunit beta;Cytochrome b-c1 complex subunit 1, mitochondrial	0.0678561	0.93115	1	13.3452	11.2325	2.1127	54.0045	66.0456	24	16	High
649	CRYZ	Q08257	Q08257	QOR_HUMAN	Quinone oxidoreductase	0.0680925	0.93115	1	18.7693	18.2361	0.533234	0.548881	16.3272	31	23	High
3120	TRIR	Q9BQ61	Q9BQ61	TRIR_HUMAN	Telomerase RNA component interacting RNase	0.0683377	0.93115	1	2.40452	6.5884	-4.18388	40.3981	75.7271	4	9	High
1800	MNDA	P41218	P41218	MNDA_HUMAN	Myeloid cell nuclear differentiation antigen	0.068388	0.93115	1	11.2718	16.8746	-5.60285	84.8674	28.6841	19	22	High
2659	SDR9C7	Q8NEX9	Q8NEX9	DR9C7_HUMAN	Short-chain dehydrogenase/reductase family 9C member 7	0.0687508	0.93115	1	2.32133	6.00941	-3.68808	37.5995	75.6833	4	8	High
2634	SCAMP3	O14828	O14828	SCAM3_HUMAN	Secretory carrier-associated membrane protein 3	0.0703705	0.93115	1	10.0108	7.26499	2.74582	65.6761	65.2571	19	11	High
3095	TPP2	P29144	P29144	TPP2_HUMAN	Tripeptidyl-peptidase 2	0.0704796	0.93115	1	11.2118	14.4984	-3.2866	71.5073	44.2178	20	20	High
2231	PPP1R7	Q15435	Q15435	PP1R7_HUMAN	Protein phosphatase 1 regulatory subunit 7	0.0705948	0.93115	1	16.2816	16.7749	-0.493366	29.6564	26.9874	20	17	High
384	C5	P01031	P01031	CO5_HUMAN	Complement C5	0.0706947	0.93115	1	11.8467	9.21598	2.6307	69.3835	75.2052	21	13	High
1453	IGLV2-23	P01705	P01705	LV223_HUMAN	Immunoglobulin lambda variable 2-23	0.0706964	0.93115	1	20.5264	19.8793	0.647101	1.45048	0.860439	31	24	High
1988	NUDT5	Q9UKK9	Q9UKK9	NUDT5_HUMAN	ADP-sugar pyrophosphatase	0.0710254	0.93115	1	11.245	14.2122	-2.96714	82.9729	71.4286	24	19	High
2593	RTCA	O00442	O00442	RTCA_HUMAN	RNA 3'-terminal phosphate cyclase	0.0717436	0.93115	1	3.74064	7.66321	-3.92256	49.6912	72.7356	31	23	High
454	CCDC25	Q86WR0	Q86WR0	CCD25_HUMAN	Coiled-coil domain-containing protein 25	0.0720489	0.93115	1	8.21083	11.5918	-3.38102	74.5952	70.4075	15	16	High
1633	LANCL2	Q9NS86	Q9NS86	LANC2_HUMAN	LanC-like protein 2	0.0720489	0.93115	1	8.52398	11.9828	-3.45886	80.4983	75.188	15	16	High
1153	GNA11	O95837;P29992;P50148;O95837;P29992;P50148;Q14344;P29992;P29992;P50148	P29992;P50148;O95837;P29992;Q14344;P19086;Q03113;P50148;O95837;P29992;P29992;P50148	GNA11_HUMAN;GNA14_HUMAN;GNAQ_HUMAN;GNA11_HUMAN;GNA13_HUMAN;GNA14_HUMAN;GNAQ_HUMAN;GNA11_HUMAN;GNA11_HUMAN;GNAQ_HUMAN	Guanine nucleotide-binding protein subunit alpha-14;Guanine nucleotide-binding protein subunit alpha-14;Guanine nucleotide-binding protein subunit alpha-11;Guanine nucleotide-binding protein subunit alpha-11	0.0721042	0.93115	1	5.36996	10.2931	-4.92316	62.7951	66.7476	10	15	High
1798	MMP9	P14780	P14780	MMP9_HUMAN	Matrix metalloproteinase-9	0.0721897	0.93115	1	8.95127	13.7624	-4.8111	89.693	67.2651	15	18	High
1929	NIF3L1	Q9GZT8	Q9GZT8	NIF3L_HUMAN	NIF3-like protein 1	0.0731826	0.93115	1	7.66096	11.4606	-3.79965	73.8049	68.7855	12	8	High
1419	IGHV3OR16-12	A0A075B7B8	A0A075B7B8	A0A075B7B8_HUMAN	Immunoglobulin heavy variable 3/OR16-12 (non-functional) (Fragment)	0.0733813	0.93115	1	23.2946	22.7636	0.530945	2.41717	0.882125	31	24	High
1439	IGKV3-20	A0A0C4DH25;P01619;P01619	P01619;A0A0C4DH25;P01619	KV320_HUMAN;KVD20_HUMAN;KV320_HUMAN	Immunoglobulin kappa variable 3D-20;Immunoglobulin kappa variable 3-20	0.0733813	0.93115	1	24.9425	24.532	0.410449	1.01481	0.499675	31	24	High
2359	PTP4A1	Q12974;Q93096;Q93096	Q93096;Q12974;Q93096	TP4A1_HUMAN;TP4A2_HUMAN;TP4A1_HUMAN	Protein tyrosine phosphatase type IVA 2;Protein tyrosine phosphatase type IVA 1	0.0735844	0.93115	1	5.6805	9.51187	-3.83137	60.9713	67.884	12	10	High
652	CSDE1	O75534	O75534	CSDE1_HUMAN	Cold shock domain-containing protein E1	0.0739294	0.93115	1	10.9743	13.658	-2.68363	68.6014	51.3591	20	19	High
3130	TST	Q16762	Q16762	THTR_HUMAN	Thiosulfate sulfurtransferase	0.0755347	0.93115	1	5.29083	2.01502	3.27581	61.0631	29.6926	10	3	High
1171	GNS	P15586	P15586	GNS_HUMAN	N-acetylglucosamine-6-sulfatase	0.0757555	0.93115	1	9.18451	6.66674	2.51777	72.0073	65.2297	17	10	High
939	EPS8L1	Q8TE68	Q8TE68	ES8L1_HUMAN	Epidermal growth factor receptor kinase substrate 8-like protein 1	0.0758525	0.93115	1	14.437	16.2052	-1.76818	42.1256	26.0525	26	22	High
1996	NXN	Q6DKJ4	Q6DKJ4	NXN_HUMAN	Nucleoredoxin	0.0759763	0.93115	1	10.8499	14.2258	-3.37587	67.2337	42.4646	22	19	High
2802	SMS	P52788	P52788	SPSY_HUMAN	Spermine synthase	0.0760432	0.93115	1	16.7518	17.2295	-0.477768	31.2421	28.3385	28	22	High
198	APOH	P02749	P02749	APOH_HUMAN	Beta-2-glycoprotein 1	0.0761491	0.93115	1	20.72	20.153	0.567073	0.509052	1.48911	31	24	High
379	C3	P01024	P01024	CO3_HUMAN	Complement C3	0.0761491	0.93115	1	23.6205	23.2143	0.406222	0.34669	0.604549	31	24	High
493	CDC5L	Q99459	Q99459	CDC5L_HUMAN	Cell division cycle 5-like protein	0.0761491	0.93115	1	22.2442	22.3218	-0.0776014	19.0609	1.10896	30	24	High
1209	GSR	P00390	P00390	GSHR_HUMAN	Glutathione reductase, mitochondrial	0.0761491	0.93115	1	21.3972	21.3954	0.00172468	0.436469	1.99817	31	24	High
1953	NPEPPS	P55786	A6NEC2;P55786	PSA_HUMAN	Puromycin-sensitive aminopeptidase	0.0761491	0.93115	1	19.4803	19.6526	-0.172367	0.42869	0.782182	22	19	High
2792	SMAD6	O43541	O43541	SMAD6_HUMAN	Mothers against decapentaplegic homolog 6	0.0762147	0.93115	1	2.29164	6.02222	-3.73058	36.6939	76.4211	4	8	High
1249	HBB	P02042;P68871;P68871	P68871;P02042;P68871	HBB_HUMAN;HBD_HUMAN;HBB_HUMAN	Hemoglobin subunit delta;Hemoglobin subunit beta	0.076344	0.93115	1	7.45555	3.02209	4.43346	79.9346	47.7572	13	4	High
1271	HIKESHI	Q53FT3	Q53FT3	HIKES_HUMAN	Protein Hikeshi	0.0767413	0.93115	1	4.91518	8.84623	-3.93104	52.7656	58.5766	10	14	High
268	ATG16L1	Q676U5	Q676U5	A16L1_HUMAN	Autophagy-related protein 16-1	0.0773242	0.93115	1	3.27895	7.12361	-3.84465	46.3633	74.357	6	10	High
410	CAMK2G	Q13555;Q13555;Q13557;Q13555;Q13557;Q9UQM7	Q13555;Q13555;Q13557;Q13554;Q9UQM7;Q13555;Q13557;Q13554	KCC2G_HUMAN;KCC2D_HUMAN;KCC2G_HUMAN;KCC2A_HUMAN;KCC2D_HUMAN;KCC2G_HUMAN	Calcium/calmodulin-dependent protein kinase type II subunit gamma;Calcium/calmodulin-dependent protein kinase type II subunit gamma;Calcium/calmodulin-dependent protein kinase type II subunit gamma	0.0788547	0.93115	1	1.08498	3.90415	-2.81917	17.6608	47.8208	2	6	High
284	ATP5F1B	P06576	P06576	ATPB_HUMAN	ATP synthase subunit beta, mitochondrial	0.0790015	0.93115	1	19.7839	19.4522	0.331683	0.774161	0.456639	31	24	High
2765	SLC15A4	Q8N697	Q8N697	S15A4_HUMAN	Solute carrier family 15 member 4	0.0795183	0.93115	1	9.9486	15.1565	-5.20791	84.8725	48.9927	17	20	High
1405	IGHV3-16	A0A0C4DH30	A0A0C4DH30	HV316_HUMAN	Probable non-functional immunoglobulin heavy variable 3-16	0.0799333	0.93115	1	15.9035	12.3726	3.53089	51.0507	80.7483	26	16	High
219	ARHGAP1	Q07960	Q07960	RHG01_HUMAN	Rho GTPase-activating protein 1	0.0804053	0.93115	1	16.3704	17.6503	-1.27992	30.1439	14.918	28	23	High
1608	KRT80	P05787;P08729;P19013;Q6KB66;Q6KB66	P19013;P05787;P08729;Q6KB66;P14136;Q6KB66	K2C4_HUMAN;K2C7_HUMAN;K2C80_HUMAN;K2C8_HUMAN;K2C80_HUMAN	Keratin, type II cytoskeletal 8;Keratin, type II cytoskeletal 80	0.0807271	0.93115	1	12.9706	14.2322	-1.26169	51.029	43.1386	24	20	High
2908	STAT6	P42226	P42226	STAT6_HUMAN	Signal transducer and activator of transcription 6	0.0808732	0.93115	1	8.34271	11.6051	-3.26236	76.772	70.48	15	16	High
2196	PODXL	O00592	O00592	PODXL_HUMAN	Podocalyxin	0.0819181	0.93115	1	16.8734	17.7614	-0.887996	33.4486	1.3104	14	16	High
1029	FGA	P02671	P02671	FIBA_HUMAN	Fibrinogen alpha chain	0.0819401	0.93115	1	21.1027	20.3984	0.704213	2.88719	2.44639	31	24	High
1032	FGG	P02679	P02679	FIBG_HUMAN	Fibrinogen gamma chain	0.0819401	0.93115	1	21.253	20.6818	0.571161	2.07764	1.64409	31	24	High
2316	PSMB8	P28062	P28062	PSB8_HUMAN	Proteasome subunit beta type-8	0.0819401	0.93115	1	19.1321	19.333	-0.200964	0.796648	1.09307	31	22	High
3112	TRIM21	P19474	P19474	RO52_HUMAN	E3 ubiquitin-protein ligase TRIM21	0.0819583	0.93115	1	6.03103	11.0552	-5.02422	68.416	64.5108	11	16	High
1081	GAK	O14976	O14976	GAK_HUMAN	Cyclin-G-associated kinase	0.0819583	0.93115	1	6.89067	9.77884	-2.88818	68.0106	71.4855	13	14	High
116	AKT1	P31749;P31749;P31751	Q9Y243;P31749;P31751;Q9Y243;P31749	AKT1_HUMAN;AKT1_HUMAN;AKT2_HUMAN	RAC-alpha serine/threonine-protein kinase;RAC-alpha serine/threonine-protein kinase	0.0839135	0.93115	1	1.51767	4.49103	-2.97336	22.2245	51.1567	3	7	High
3003	TGM1	P22735	P22735	TGM1_HUMAN	Protein-glutamine gamma-glutamyltransferase K	0.0844945	0.93115	1	13.7192	15.9126	-2.19338	46.9702	25.0861	25	22	High
75	ADPRS	Q9NX46	Q9NX46	ADPRS_HUMAN	ADP-ribosylhydrolase ARH3	0.0846254	0.93115	1	9.38716	13.6371	-4.24989	75.4736	51.5793	17	19	High
968	EXOC3	O60645	O60645	EXOC3_HUMAN	Exocyst complex component 3	0.0848119	0.93115	1	4.51777	7.44899	-2.93122	51.6274	68.7777	9	11	High
2	A2M	P01023;P01023;P20742	P01023;P20742;P01023	A2MG_HUMAN;A2MG_HUMAN;PZP_HUMAN	Alpha-2-macroglobulin;Alpha-2-macroglobulin	0.0849668	0.93115	1	21.993	21.4309	0.562117	2.57798	1.77528	31	24	High
3290	XPO7	Q9UIA9	Q9UIA9	XPO7_HUMAN	Exportin-7	0.085411	0.93115	1	8.11306	13.3853	-5.27226	73.0822	49.5706	15	19	High
585	COL4A1	P02462	P02462	CO4A1_HUMAN	Collagen alpha-1(IV) chain	0.0857135	0.93115	1	4.91443	8.68076	-3.76634	61.3039	79.5596	9	12	High
691	CUL5	Q93034	Q93034	CUL5_HUMAN	Cullin-5	0.0872259	0.93115	1	9.64769	12.0025	-2.3548	79.456	75.2749	17	16	High
1828	MTAP	Q13126	Q13126	MTAP_HUMAN	S-methyl-5'-thioadenosine phosphorylase	0.0880604	0.93115	1	17.749	18.3569	-0.607944	22.7601	15.6913	29	23	High
1408	IGHV3-38	A0A075B6Q5;A0A0B4J1X8;A0A0C4DH36;A0A0J9YX35;P0DTE1;A0A0A0MS15;A0A0B4J1V0;A0A0B4J1V6;A0A0B4J1X5;A0A0B4J1X8;A0A0B4J1Y9;A0A0C4DH32;A0A0C4DH36;P01766;P01780;P0DTE1;A0A0C4DH36	A0A0B4J1X8;P0DTE1;P0DP02;P01768;A0A0J9YY99;P01764;P0DP04;P01772;A0A0C4DH36;A0A0J9YX35;A0A075B6Q5;A0A0C4DH42;P0DP03;P01767;P01766;A0A0B4J1X8;P01780;A0A0B4J1X5;P0DTE1;P0DP02;P01782;P01768;P01763;A0A075B7F0;A0A0B4J1V0;A0A0J9YY99;A0A0B4J1V1;S4R3C0;A0A075B7F1;P01764;P01762;P0DP04;P01772;A0A0C4DH36;A0A0B4J2B5;A0A0B4J1V6;A0A0J9YX35;A0A075B6Q5;A0A0B4J1Y9;A0A0A0MS15;A0A0C4DH42;A0A0C4DH32;P0DP03;P01767;A0A…	HV338_HUMAN;HV343_HUMAN;HV364_HUMAN;HV383_HUMAN;HV64D_HUMAN;HV307_HUMAN;HV313_HUMAN;HV315_HUMAN;HV320_HUMAN;HV338_HUMAN;HV343_HUMAN;HV349_HUMAN;HV372_HUMAN;HV373_HUMAN;HV374_HUMAN;HV383_HUMAN;HV338_HUMAN	Immunoglobulin heavy variable 3-64;Immunoglobulin heavy variable 3-49;Probable non-functional immunoglobulin heavy variable 3-38	0.0880776	0.93115	1	18.4088	18.8859	-0.477095	25.5186	1.81708	29	24	High
343	BLMH	Q13867	Q13867	BLMH_HUMAN	Bleomycin hydrolase	0.0880833	0.93115	1	17.109	18.0957	-0.98667	11.0854	1.58129	30	24	High
1121	GDF10	P55107	P55107	GDF10_HUMAN	Growth/differentiation factor 10	0.0886372	0.93115	1	2.46108	6.299	-3.83792	42.3204	82.8811	4	8	High
3134	TTC38	Q5R3I4	Q5R3I4	TTC38_HUMAN	Tetratricopeptide repeat protein 38	0.0886372	0.93115	1	4.59973	1.84009	2.75964	53.5122	24.7322	9	3	High
746	DDX5	P17844;P17844;Q92841	P17844;P17844;Q92841	DDX5_HUMAN;DDX17_HUMAN;DDX5_HUMAN	Probable ATP-dependent RNA helicase DDX5;Probable ATP-dependent RNA helicase DDX5	0.0891772	0.93115	1	3.28303	7.35945	-4.07642	46.7303	67.0379	6	11	High
2081	PDE12	Q6L8Q7	Q6L8Q7	PDE12_HUMAN	2',5'-phosphodiesterase 12	0.089312	0.93115	1	4.66827	8.2182	-3.54994	55.2241	70.7755	20	15	High
2241	PPP4R1	Q8TF05	Q8TF05	PP4R1_HUMAN	Serine/threonine-protein phosphatase 4 regulatory subunit 1	0.0893182	0.93115	1	3.98392	6.70739	-2.72347	47.2048	65.9356	23	19	High
2219	PPM1F	P49593	P49593	PPM1F_HUMAN	Protein phosphatase 1F	0.0893182	0.93115	1	3.51788	7.08424	-3.56636	43.9371	62.2809	14	13	High
237	ARL3	P36405	P36405	ARL3_HUMAN	ADP-ribosylation factor-like protein 3	0.0894732	0.93115	1	16.8147	16.7872	0.0274334	32.09	42.6229	28	21	High
860	EFEMP1	Q12805	Q12805	FBLN3_HUMAN	EGF-containing fibulin-like extracellular matrix protein 1	0.0910869	0.93115	1	15.526	15.8669	-0.340911	37.3825	24.2771	27	22	High
1346	HSPA9	P11142;P38646;P38646	P11142;P54652;P38646;P38646	GRP75_HUMAN;HSP7C_HUMAN;GRP75_HUMAN	Heat shock cognate 71 kDa protein;Stress-70 protein, mitochondrial	0.0910869	0.93115	1	15.7725	15.9201	-0.147589	38.9345	24.9402	27	22	High
2943	SULT2B1	O00204	O00204	ST2B1_HUMAN	Sulfotransferase 2B1	0.0911745	0.93115	1	16.9324	17.4403	-0.507908	32.0367	29.3538	28	22	High
1046	FLG2	Q5D862	Q5D862	FILA2_HUMAN	Filaggrin-2	0.0912913	0.93115	1	18.7496	19.2591	-0.509476	1.40611	2.05602	31	24	High
1407	IGHV3-35	A0A0C4DH35	A0A0C4DH35	HV335_HUMAN	Probable non-functional immunoglobulin heavy variable 3-35	0.0912913	0.93115	1	22.1153	21.6641	0.451205	1.84357	0.775394	31	24	High
1422	IGHV4-28	A0A0C4DH34	A0A0C4DH34	HV428_HUMAN	Immunoglobulin heavy variable 4-28	0.0912913	0.93115	1	22.5678	22.0876	0.480168	0.917408	0.96223	31	24	High
2177	PLG	P00747	P00747	PLMN_HUMAN	Plasminogen	0.0912913	0.93115	1	20.4066	19.8724	0.534142	0.977779	1.46444	31	24	High
2713	SERPIND1	P05546	P05546	HEP2_HUMAN	Heparin cofactor 2	0.0924257	0.93115	1	15.0461	11.8563	3.18975	46.0593	73.9221	26	16	High
1123	GDI1	P31150;P31150;P50395	P31150;P50395;P31150	GDIA_HUMAN;GDIA_HUMAN;GDIB_HUMAN	Rab GDP dissociation inhibitor alpha;Rab GDP dissociation inhibitor alpha	0.0929243	0.93115	1	18.2373	18.2922	-0.0549379	11.7763	15.4877	30	23	High
1858	MYO18A	Q92614	Q92614	MY18A_HUMAN	Unconventional myosin-XVIIIa	0.0937133	0.93115	1	1.99472	4.75279	-2.75807	27.7802	57.4843	4	7	High
366	BZW2	Q9Y6E2	Q9Y6E2	5MP1_HUMAN	eIF5-mimic protein 1	0.0937997	0.93115	1	6.52602	10.651	-4.125	70.0665	71.3268	12	15	High
2018	ORM1	P02763;P02763;P19652	P02763;P19652;P02763	A1AG1_HUMAN;A1AG1_HUMAN;A1AG2_HUMAN	Alpha-1-acid glycoprotein 1;Alpha-1-acid glycoprotein 1	0.0945926	0.93115	1	18.8742	18.3114	0.562781	1.16022	1.62321	22	16	High
193	APOB	P04114	P04114	APOB_HUMAN	Apolipoprotein B-100	0.0952878	0.93115	1	15.6226	14.367	1.2556	49.333	57.1997	26	19	High
1544	KIF13B	Q9H1H9;Q9NQT8;Q9NQT8	Q9NQT8;Q9H1H9;Q9NQT8	KI13A_HUMAN;KI13B_HUMAN;KI13B_HUMAN	Kinesin-like protein KIF13A;Kinesin-like protein KIF13B	0.0953697	0.93115	1	9.7052	12.7222	-3.01698	80.4407	69.6764	17	17	High
1247	HAS1	Q92839	Q92839	HYAS1_HUMAN	Hyaluronan synthase 1	0.0953697	0.93115	1	10.1382	12.0897	-1.95151	77.1312	76.6456	18	16	High
2748	SHANK3	Q9BYB0	Q9BYB0	SHAN3_HUMAN	SH3 and multiple ankyrin repeat domains protein 3	0.0955351	0.93115	1	13.1484	8.20621	4.94214	106.458	99.629	20	10	High
2696	SERPINA4	P29622	P29622	KAIN_HUMAN	Kallistatin	0.0955982	0.93115	1	11.7274	6.47111	5.25629	90.4216	87.7301	19	8	High
1403	IGHV3-13	A0A0A0MS15;A0A0B4J1V0;A0A0B4J1V6;A0A0B4J1X5;A0A0B4J1X8;A0A0B4J1Y9;A0A0C4DH32;A0A0C4DH36;P01766;P01780;P0DTE1;A0A0B4J1X8;A0A0C4DH32;P01766;P01780;P01766	P01766;A0A0B4J1X8;P01780;A0A0B4J1X5;P0DTE1;P0DP02;P01782;P01768;P01763;A0A075B7F0;A0A0B4J1V0;A0A0J9YY99;A0A0B4J1V1;S4R3C0;A0A075B7F1;P01764;P01762;P0DP04;P01772;A0A0C4DH36;A0A0B4J2B5;A0A0B4J1V6;A0A0J9YX35;A0A075B6Q5;A0A0B4J1Y9;A0A0A0MS15;A0A0C4DH42;A0A0C4DH32;P0DP03;P01767;P01766;A0A0B4J1X8;P01780;P01782;P01763;A0A075B7F0;A0A0B4J1V1;P01762;P0DP04;A0A0B4J2B5;A0A0C4DH32;P01766	HV307_HUMAN;HV313_HUMAN;HV315_HUMAN;HV320_HUMAN;HV338_HUMAN;HV343_HUMAN;HV349_HUMAN;HV372_HUMAN;HV373_HUMAN;HV374_HUMAN;HV383_HUMAN;HV307_HUMAN;HV313_HUMAN;HV320_HUMAN;HV343_HUMAN;HV313_HUMAN	Immunoglobulin heavy variable 3-49;Immunoglobulin heavy variable 3-43;Immunoglobulin heavy variable 3-13	0.0979828	0.93115	1	20.0819	17.9621	2.11984	1.77231	32.3086	31	22	High
1045	FLG	P20930	P20930	FILA_HUMAN	Filaggrin	0.0979889	0.93115	1	19.8987	20.2667	-0.368082	0.830602	1.71088	31	24	High
1392	IGHG4	P01857;P01859;P01860;P01861;P01857;P01860;P01861;P01859;P01860;P01861;P01859;P01861;P01861	P01859;P01861;P01860;P01857;P01861;P01860;P01857;P01859;P01861;P01860;P01859;P01861;P01861	IGHG1_HUMAN;IGHG2_HUMAN;IGHG3_HUMAN;IGHG4_HUMAN;IGHG1_HUMAN;IGHG3_HUMAN;IGHG4_HUMAN;IGHG2_HUMAN;IGHG3_HUMAN;IGHG4_HUMAN;IGHG2_HUMAN;IGHG4_HUMAN;IGHG4_HUMAN	Immunoglobulin heavy constant gamma 1;Immunoglobulin heavy constant gamma 1;Immunoglobulin heavy constant gamma 2;Immunoglobulin heavy constant gamma 2;Immunoglobulin heavy constant gamma 4	0.0979889	0.93115	1	21.5554	19.9955	1.55992	2.65077	20.0534	31	23	High
2112	PGD	P52209	P52209	6PGD_HUMAN	6-phosphogluconate dehydrogenase, decarboxylating	0.0979889	0.93115	1	22.3665	22.3965	-0.0300008	0.527433	2.45575	21	20	High
1785	MGST1	P10620	P10620	MGST1_HUMAN	Microsomal glutathione S-transferase 1	0.0988611	0.93115	1	8.24991	4.78461	3.4653	97.5821	71.7459	13	6	High
2413	RAB5B	P20339;P51148;P61020;P61020	P20339;P61020;P51148;P61020	RAB5A_HUMAN;RAB5B_HUMAN;RAB5C_HUMAN;RAB5B_HUMAN	Ras-related protein Rab-5A;Ras-related protein Rab-5B	0.0988887	0.93115	1	9.0122	14.6098	-5.59755	89.8654	59.1652	30	22	High
2753	SHTN1	A0MZ66	A0MZ66	SHOT1_HUMAN	Shootin-1	0.0992097	0.93115	1	15.2286	16.3118	-1.08311	46.8893	40.3293	26	21	High
2192	PNP	P00491	P00491	PNPH_HUMAN	Purine nucleoside phosphorylase	0.100964	0.93115	1	14.5386	16.8129	-2.27426	53.4241	28.1233	28	21	High
2267	PRKCI	P41743	P41743	KPCI_HUMAN	Protein kinase C iota type	0.101289	0.93115	1	4.88559	9.07426	-4.18866	60.3745	72.8899	31	24	High
2824	SNX2	O60749;O60749;Q13596	O60749;Q13596;O60749	SNX2_HUMAN;SNX1_HUMAN;SNX2_HUMAN	Sorting nexin-2;Sorting nexin-2	0.10142	0.93115	1	17.0981	17.0646	0.0334864	21.2663	27.9383	29	22	High
509	CFB	P00751	P00751	CFAB_HUMAN	Complement factor B	0.101482	0.93115	1	21.6757	21.3133	0.362421	0.433682	0.633582	31	24	High
1030	FGB	P02675	P02675	FIBB_HUMAN	Fibrinogen beta chain	0.101482	0.93115	1	21.6933	21.041	0.652325	2.61568	1.79265	31	24	High
3171	UBE2K	P61086	P61086	UBE2K_HUMAN	Ubiquitin-conjugating enzyme E2 K	0.10432	0.93115	1	14.3709	15.891	-1.52015	51.6571	37.7621	25	21	High
665	CSTA	P01040	P01040	CYTA_HUMAN	Cystatin-A	0.104546	0.93115	1	16.2108	16.2485	-0.0376989	41.2871	55.9732	27	20	High
1104	GART	P22102	P22102	PUR2_HUMAN	Trifunctional purine biosynthetic protein adenosine-3	0.104854	0.93115	1	15.727	16.8666	-1.13957	38.4397	27.1616	27	22	High
190	APOA1	P02647	P02647	APOA1_HUMAN	Apolipoprotein A-I	0.105073	0.93115	1	21.5962	21.0852	0.51104	1.22741	1.30974	31	24	High
2773	SLC34A2	O95436	O95436	NPT2B_HUMAN	Sodium-dependent phosphate transport protein 2B	0.105073	0.93115	1	20.2227	19.5549	0.66776	0.322084	17.7672	31	23	High
2352	PTGR2	Q8N8N7	Q8N8N7	PTGR2_HUMAN	Prostaglandin reductase 2	0.105185	0.93115	1	12.2937	14.5368	-2.24303	74.6063	58.6053	5	5	High
2852	SPECC1	Q5M775	Q5M775	CYTSB_HUMAN	Cytospin-B	0.105213	0.93115	1	1.42052	3.82734	-2.40682	19.51	45.9287	3	6	High
2484	RHOC	P08134;P08134;P61586	P08134;P62745;P08134;P61586	RHOC_HUMAN;RHOA_HUMAN;RHOC_HUMAN	Rho-related GTP-binding protein RhoC;Rho-related GTP-binding protein RhoC	0.106997	0.93115	1	3.37364	0.743257	2.63038	49.1142	13.2584	23	22	High
1701	LY6D	Q14210	Q14210	LY6D_HUMAN	Lymphocyte antigen 6D	0.106997	0.93115	1	1.05426	3.51877	-2.4645	16.6945	49.301	2	5	High
358	BST1	Q10588	Q10588	BST1_HUMAN	ADP-ribosyl cyclase/cyclic ADP-ribose hydrolase 2	0.106997	0.93115	1	3.1146	0.69435	2.42025	42.0314	11.5709	6	1	High
1789	MIF	P14174	P14174	MIF_HUMAN	Macrophage migration inhibitory factor	0.106997	0.93115	1	3.53042	0.798281	2.73214	53.8728	15.2941	6	1	High
3181	UBE2Z	Q9H832	Q9H832	UBE2Z_HUMAN	Ubiquitin-conjugating enzyme E2 Z	0.107999	0.93115	1	14.0071	16.919	-2.91184	59.3846	27.9595	24	22	High
1626	LACTB2	Q53H82	Q53H82	LACB2_HUMAN	Endoribonuclease LACTB2	0.10817	0.93115	1	3.50427	6.52648	-3.02221	43.5941	62.3724	7	10	High
725	DCTN1	Q14203	Q14203	DCTN1_HUMAN	Dynactin subunit 1	0.108408	0.93115	1	16.0304	17.5345	-1.50408	51.3634	30.7927	26	22	High
1479	IL18	Q14116	Q14116	IL18_HUMAN	Interleukin-18	0.108637	0.93115	1	16.0654	16.6119	-0.546518	29.1468	26.7074	28	22	High
491	CDC42BPB	Q9Y5S2	Q9Y5S2	MRCKB_HUMAN	Serine/threonine-protein kinase MRCK beta	0.108762	0.93115	1	6.0793	10.1686	-4.08932	69.6771	77.4623	11	14	High
2308	PSMB1	P20618	P20618	PSB1_HUMAN	Proteasome subunit beta type-1	0.108765	0.93115	1	19.8586	20.1474	-0.288757	0.652505	0.537833	31	22	High
1514	ITGAM	P11215	P11215	ITAM_HUMAN	Integrin alpha-M	0.10953	0.93115	1	5.20695	9.53344	-4.3265	69.3094	81.3646	9	13	High
2991	TCP10L	Q8TDR4	Q8TDR4	TCP1L_HUMAN	T-complex protein 10A homolog 1	0.110464	0.93115	1	7.12826	3.74928	3.37899	83.6488	55.8593	12	5	High
1950	NOSTRIN	Q8IVI9	Q8IVI9	NOSTN_HUMAN	Nostrin	0.110505	0.93115	1	0	1.30617	-1.30617	0	19.6293	31	24	High
2265	PRKCB	P05771	P17252;P05771	KPCB_HUMAN	Protein kinase C beta type	0.110505	0.93115	1	0	1.31933	-1.31933	0	20.0725	24	21	High
1443	IGKV6-21	A0A0C4DH24	A0A0C4DH24	KV621_HUMAN	Immunoglobulin kappa variable 6-21	0.110642	0.93115	1	19.6214	18.8108	0.810523	15.8407	17.7721	30	23	High
2856	SPRR1A	P22528;P35321;P35321	P22528;P35321;P35321	SPR1A_HUMAN;SPR1B_HUMAN;SPR1A_HUMAN	Cornifin-B;Cornifin-A	0.110993	0.93115	1	1.54522	4.24171	-2.69649	23.0312	56.7391	3	6	High
1106	GBA1	P04062	P04062	GBA1_HUMAN	Lysosomal acid glucosylceramidase	0.112429	0.93115	1	14.4227	17.3918	-2.96914	41.5758	0.804006	26	24	High
635	CRISP3	P54108	P54108	CRIS3_HUMAN	Cysteine-rich secretory protein 3	0.112532	0.93115	1	15.9416	18.0749	-2.13326	30.2506	1.04009	28	24	High
1124	GDI2	P31150;P50395;P50395	P50395;P31150;P50395	GDIA_HUMAN;GDIB_HUMAN;GDIB_HUMAN	Rab GDP dissociation inhibitor alpha;Rab GDP dissociation inhibitor beta	0.112558	0.93115	1	21.3745	21.4385	-0.0639444	0.345474	1.3247	31	24	High
1210	GSS	P48637	P48637	GSHB_HUMAN	Glutathione synthetase	0.112558	0.93115	1	19.9121	20.1021	-0.190035	0.562102	0.559447	31	24	High
1772	MELTF	P08582	P08582	TRFM_HUMAN	Melanotransferrin	0.112558	0.93115	1	18.9012	18.8595	0.041694	14.2081	1.11731	30	24	High
1431	IGKV1-17	A0A0C4DH72;P01599;P01599	P01599;A0A0C4DH72;P01599	KV106_HUMAN;KV117_HUMAN;KV117_HUMAN	Immunoglobulin kappa variable 1-6;Immunoglobulin kappa variable 1-17	0.112558	0.93115	1	20.9984	19.6809	1.31756	1.43577	18.4062	31	23	High
1176	GOLPH3L	Q9H4A5	Q9H4A5	GLP3L_HUMAN	Golgi phosphoprotein 3-like	0.112797	0.93115	1	3.72207	7.06024	-3.33817	49.5045	73.1977	7	10	High
1960	NRBP1	Q9UHY1	Q9UHY1	NRBP_HUMAN	Nuclear receptor-binding protein	0.113508	0.93115	1	6.075	9.35163	-3.27664	69.499	77.3436	10	15	High
1523	ITPKC	Q96DU7	Q96DU7	IP3KC_HUMAN	Inositol-trisphosphate 3-kinase C	0.113528	0.93115	1	0.966935	3.27316	-2.30622	14.1435	42.5455	2	5	High
605	COPS5	Q92905	Q92905	CSN5_HUMAN	COP9 signalosome complex subunit 5	0.114621	0.93115	1	6.91843	11.5196	-4.60117	68.5642	57.4776	13	17	High
102	AIMP2	Q13155	Q13155	AIMP2_HUMAN	Aminoacyl tRNA synthase complex-interacting multifunctional protein 2	0.114731	0.93115	1	8.17122	12.7823	-4.61103	84.4715	70.5613	14	17	High
1092	GALNT4	Q10471;Q8N4A0;Q8N4A0	Q10471;Q8N4A0;Q8N4A0	GALT2_HUMAN;GALT4_HUMAN;GALT4_HUMAN	Polypeptide N-acetylgalactosaminyltransferase 2;Polypeptide N-acetylgalactosaminyltransferase 4	0.116225	0.93115	1	13.8689	17.3505	-3.48156	48.2127	0.609199	25	24	High
424	CAPNS2	P04632;Q96L46;Q96L46	Q96L46;P04632;Q96L46	CPNS1_HUMAN;CPNS2_HUMAN;CPNS2_HUMAN	Calpain small subunit 1;Calpain small subunit 2	0.116429	0.93115	1	16.7076	18.5583	-1.85067	31.229	0.550353	28	24	High
1323	HP	P00738;P00738;P00739	P00738;P00738;P00739	HPT_HUMAN;HPTR_HUMAN;HPT_HUMAN	Haptoglobin;Haptoglobin	0.116455	0.93115	1	22.9535	22.4888	0.464691	1.13483	1.19448	31	24	High
1078	G6PD	P11413	P11413	G6PD_HUMAN	Glucose-6-phosphate 1-dehydrogenase	0.116455	0.93115	1	19.861	19.2985	0.562486	0.661392	17.615	31	23	High
377	C1S	P09871	P09871	C1S_HUMAN	Complement C1s subcomponent	0.11677	0.93115	1	11.9149	11.6724	0.242471	80.8313	71.759	20	16	High
1277	HLA-B	P01889;P01889;P01893;P04439;P10321;P01889;P01893;P04439;P13747;P01889;P04439;P01889;P10321;P01889;P13747	P01889;P01889;P10321;P01893;P04439;P17693;P01889;P13747;P01893;P04439;P01889;P04439;P01889;P10321;P01889;P13747	HLAB_HUMAN;HLAA_HUMAN;HLAB_HUMAN;HLAC_HUMAN;HLAH_HUMAN;HLAA_HUMAN;HLAB_HUMAN;HLAE_HUMAN;HLAH_HUMAN;HLAA_HUMAN;HLAB_HUMAN;HLAB_HUMAN;HLAC_HUMAN;HLAB_HUMAN;HLAE_HUMAN	HLA class I histocompatibility antigen, B alpha chain;HLA class I histocompatibility antigen, B alpha chain;HLA class I histocompatibility antigen, B alpha chain;HLA class I histocompatibility antigen, B alpha chain;HLA class I histocompatibility antigen, B alpha chain;HLA class I histocompatibility antigen, B alpha chain	0.117021	0.93115	1	4.16712	1.37046	2.79666	61.7817	21.5587	7	2	High
2213	PPIL1	Q9Y3C6	Q9Y3C6	PPIL1_HUMAN	Peptidyl-prolyl cis-trans isomerase-like 1	0.117405	0.93115	1	12.3377	15.3774	-3.03969	75.6821	49.9257	21	16	High
3090	TPM2	P06753;P07951;P09493;P67936;P06753;P07951;P67936;P07951;P07951;P67936	P07951;P09493;P06753;P67936;P07951;P09493;P06753;P67936;P07951;P07951;P67936	TPM1_HUMAN;TPM2_HUMAN;TPM3_HUMAN;TPM4_HUMAN;TPM2_HUMAN;TPM3_HUMAN;TPM4_HUMAN;TPM2_HUMAN;TPM2_HUMAN;TPM4_HUMAN	Tropomyosin alpha-3 chain;Tropomyosin alpha-3 chain;Tropomyosin beta chain;Tropomyosin beta chain	0.117987	0.93115	1	6.99087	11.9438	-4.95293	80.3879	74.7628	12	16	High
2068	PCDHGC3	Q9UN70	Q9UN70	PCDGK_HUMAN	Protocadherin gamma-C3	0.118015	0.93115	1	5.38141	2.67324	2.70817	62.9457	37.3098	23	19	High
269	ATG3	Q9NT62	Q9NT62	ATG3_HUMAN	Ubiquitin-like-conjugating enzyme ATG3	0.118064	0.93115	1	8.69845	11.424	-2.72557	64.7868	56.486	17	17	High
1061	FOLR1	P15328	P15328	FOLR1_HUMAN	Folate receptor alpha	0.118211	0.93115	1	16.8771	15.943	0.934167	33.183	38.4099	28	21	High
1519	ITIH2	P19823	P19823	ITIH2_HUMAN	Inter-alpha-trypsin inhibitor heavy chain H2	0.118377	0.93115	1	17.2246	17.4778	-0.253239	33.8287	16.0197	28	23	High
2422	RABGAP1	Q9Y3P9	Q9Y3P9	RBGP1_HUMAN	Rab GTPase-activating protein 1	0.119333	0.93115	1	3.34648	6.65417	-3.3077	48.4357	77.5959	25	20	High
547	CLC	Q05315	Q05315	LEG10_HUMAN	Galectin-10	0.119333	0.93115	1	3.29366	6.40543	-3.11177	47.8369	72.0504	6	9	High
2709	SERPINB7	O75635	O75635	SPB7_HUMAN	Serpin B7	0.119333	0.93115	1	3.16884	6.50771	-3.33886	43.891	74.8463	6	9	High
371	C1QB	P02746	P02746	C1QB_HUMAN	Complement C1q subcomponent subunit B	0.11999	0.93115	1	12.7562	10.9986	1.75766	69.4198	76.1392	22	15	High
1699	LUM	P51884	P51884	LUM_HUMAN	Lumican	0.120369	0.93115	1	2.925	0.68253	2.24247	36.9615	11.1803	6	1	High
487	CD9	P21926	P21926	CD9_HUMAN	CD9 antigen	0.120457	0.93115	1	19.9279	19.6568	0.271131	0.37073	0.470093	31	24	High
1871	NADSYN1	Q6IA69	Q6IA69	NADE_HUMAN	Glutamine-dependent NAD(+) synthetase	0.120867	0.93115	1	9.97689	13.1331	-3.15623	74.6705	60.2596	18	18	High
1472	IGLV6-57	P01721	P01721	LV657_HUMAN	Immunoglobulin lambda variable 6-57	0.121466	0.93115	1	15.6097	12.6281	2.98159	62.0264	84.2959	25	16	High
868	EHD1	Q9H4M9;Q9H4M9;Q9NZN3	Q9H4M9;Q9H4M9;Q9NZN3	EHD1_HUMAN;EHD1_HUMAN;EHD3_HUMAN	EH domain-containing protein 1;EH domain-containing protein 1	0.122088	0.93115	1	13.0461	14.1829	-1.13681	61.6973	55.4343	23	19	High
2492	RNASE3	P12724	P12724	ECP_HUMAN	Eosinophil cationic protein	0.123049	0.93115	1	8.18753	12.2845	-4.09696	85.9617	80.0897	31	24	High
2536	RPL32	P62910	P62910	RL32_HUMAN	60S ribosomal protein L32	0.123049	0.93115	1	8.18959	12.1466	-3.95704	85.1029	77.609	23	19	High
2530	RPL27A	P46776	P46776	RL27A_HUMAN	60S ribosomal protein L27a	0.12307	0.93115	1	16.6751	13.3843	3.29075	43.4119	77.5335	26	21	High
759	DGKA	P23743	P23743	DGKA_HUMAN	Diacylglycerol kinase alpha	0.123751	0.93115	1	14.3161	15.7262	-1.41012	51.0765	37.4207	25	21	High
690	CUL4B	Q13619;Q13620;Q13620	Q13620;Q13619;Q13620	CUL4A_HUMAN;CUL4B_HUMAN;CUL4B_HUMAN	Cullin-4A;Cullin-4B	0.124057	0.93115	1	2.48414	5.14742	-2.66328	33.179	55.5506	5	8	High
3167	UBA6	A0AVT1	A0AVT1	UBA6_HUMAN	Ubiquitin-like modifier-activating enzyme 6	0.124186	0.93115	1	14.8265	16.4292	-1.60264	44.1178	26.1318	26	22	High
230	ARHGEF16	Q5VV41	Q5VV41	ARHGG_HUMAN	Rho guanine nucleotide exchange factor 16	0.124552	0.93115	1	3.09796	6.1668	-3.06884	41.5888	66.3244	6	9	High
296	ATP6V1A	P38606	P38606	VATA_HUMAN	V-type proton ATPase catalytic subunit A	0.12456	0.93115	1	19.5843	18.9942	0.590176	0.330136	16.7488	31	23	High
1473	IGLV7-43	A0A075B6I9;P04211;P04211	A0A075B6I9;P04211;P04211	LV743_HUMAN;LV746_HUMAN;LV743_HUMAN	Immunoglobulin lambda variable 7-46;Immunoglobulin lambda variable 7-43	0.124567	0.93115	1	18.5845	18.4999	0.0846524	14.4772	1.62727	30	24	High
2769	SLC25A3	Q00325	Q00325	MPCP_HUMAN	Phosphate carrier protein, mitochondrial	0.124567	0.93115	1	19.9844	19.6128	0.371626	0.87958	0.860241	31	24	High
940	EPS8L2	Q9H6S3	Q9H6S3	ES8L2_HUMAN	Epidermal growth factor receptor kinase substrate 8-like protein 2	0.124567	0.93115	1	19.6617	19.1778	0.483955	0.65501	17.6444	31	23	High
3138	TTR	P02766	P02766	TTHY_HUMAN	Transthyretin	0.12506	0.93115	1	9.29852	5.26282	4.0357	84.8132	70.6968	16	7	High
2468	RDH11	Q8TC12	Q8TC12	RDH11_HUMAN	Retinol dehydrogenase 11	0.125831	0.93115	1	1.42194	0	1.42194	19.5954	0	29	20	High
2138	PIK3AP1	Q6ZUJ8	Q6ZUJ8	BCAP_HUMAN	Phosphoinositide 3-kinase adapter protein 1	0.125831	0.93115	1	1.44812	0	1.44812	20.2552	0	14	16	High
1914	NEBL	O76041;O76041;P20929	O76041;O76041;P20929	NEBL_HUMAN;NEBL_HUMAN;NEBU_HUMAN	Nebulette;Nebulette	0.126288	0.93115	1	10.9462	13.9045	-2.95837	79.2281	68.5071	12	14	High
886	EIF3H	O15372	O15372	EIF3H_HUMAN	Eukaryotic translation initiation factor 3 subunit H	0.126808	0.93115	1	12.8538	14.7417	-1.88793	60.0095	46.124	23	20	High
2273	PRMT5	O14744	O14744	ANM5_HUMAN	Protein arginine N-methyltransferase 5	0.127265	0.93115	1	12.7712	15.2442	-2.47305	58.9926	35.0259	27	19	High
3103	TRAJ17	A0A075B6W8	A0A075B6W8	A0A075B6W8_HUMAN	T cell receptor alpha joining 17 (Fragment)	0.127407	0.93115	1	8.95783	5.74175	3.21608	91.3447	69.6105	15	8	High
2976	TBC1D17	Q9HA65	Q9HA65	TBC17_HUMAN	TBC1 domain family member 17	0.127597	0.93115	1	5.62497	8.80837	-3.1834	69.2739	81.4606	10	12	High
2828	SNX5	Q9UNH7;Q9Y5X3;Q9Y5X3	Q9Y5X3;Q9UNH7;Q9Y5X3	SNX5_HUMAN;SNX6_HUMAN;SNX5_HUMAN	Sorting nexin-6;Sorting nexin-5	0.127764	0.93115	1	12.8365	14.6662	-1.82972	70.311	59.5935	22	19	High
2779	SLC6A14	Q9UN76	Q9UN76	S6A14_HUMAN	Sodium- and chloride-dependent neutral and basic amino acid transporter B(0+)	0.127956	0.93115	1	14.2133	15.6986	-1.4853	50.636	37.4056	25	21	High
1558	KLK5	Q9Y337	Q9Y337	KLK5_HUMAN	Kallikrein-5	0.128424	0.93115	1	6.58177	9.57062	-2.98886	71.3226	81.8937	12	13	High
1079	GAA	P10253	P10253	LYAG_HUMAN	Lysosomal alpha-glucosidase	0.128715	0.93115	1	17.0698	16.48	0.589762	21.6969	26.1618	29	22	High
225	ARHGDIA	P52565	P52565	GDIR1_HUMAN	Rho GDP-dissociation inhibitor 1	0.128784	0.93115	1	20.6556	20.7289	-0.0732627	0.645554	2.0644	31	24	High
1207	GSN	P06396	P06396	GELS_HUMAN	Gelsolin	0.128784	0.93115	1	24.3125	24.163	0.149581	0.217458	0.275833	31	24	High
438	CASP3	P42574	P42574	CASP3_HUMAN	Caspase-3	0.128784	0.93115	1	19.2955	18.8772	0.418342	0.857202	16.9792	31	23	High
2293	PRSS8	Q16651	Q16651	PRSS8_HUMAN	Prostasin	0.128784	0.93115	1	21.186	20.6393	0.546652	1.6365	0.888607	25	23	High
712	CZIB	Q9NWV4	Q9NWV4	CZIB_HUMAN	CXXC motif containing zinc binding protein	0.129199	0.93115	1	8.08332	12.4925	-4.40914	72.3379	54.7714	15	18	High
3068	TNKS1BP1	Q9C0C2	Q9C0C2	TB182_HUMAN	182 kDa tankyrase-1-binding protein	0.129788	0.93115	1	5.48686	9.11232	-3.62546	65.9595	74.13	10	13	High
2263	PRKAR1A	P10644	P10644	KAP0_HUMAN	cAMP-dependent protein kinase type I-alpha regulatory subunit	0.129844	0.93115	1	3.74969	1.3023	2.44739	49.8648	19.5084	26	22	High
2122	PGM5	Q15124	Q15124	PGM5_HUMAN	Phosphoglucomutase-like protein 5	0.129844	0.93115	1	3.46423	1.19816	2.26606	42.5305	16.5298	21	17	High
1708	LYPLAL1	Q5VWZ2	Q5VWZ2	LYPL1_HUMAN	Lysophospholipase-like protein 1	0.130629	0.93115	1	10.7261	13.3076	-2.58147	75.3553	61.6923	19	18	High
141	AMBP	P02760	P02760	AMBP_HUMAN	Protein AMBP	0.130865	0.93115	1	18.3917	16.4631	1.92859	12.7764	41.0596	30	21	High
3154	TXNDC5	Q8NBS9	Q8NBS9	TXND5_HUMAN	Thioredoxin domain-containing protein 5	0.130927	0.93115	1	17.6833	17.1018	0.581525	11.1865	13.889	30	23	High
3299	YKT6	O15498	O15498	YKT6_HUMAN	Synaptobrevin homolog YKT6	0.13157	0.93115	1	12.4333	14.8988	-2.46549	56.1552	33.4302	23	21	High
1612	KRT85	O43790;O95678;P02538;P04259;P05787;P08670;P08729;P12035;P13647;P78385;P78386;Q01546;Q14533;Q5XKE5;Q8N1N4;Q9NSB2;O43790;O95678;P02538;P04259;P05787;P08670;P08729;P12035;P13647;P78385;P78386;Q01546;Q14533;Q8N1N4;Q9NSB2;O43790;O95678;P02538;P04259;P05787;P08670;P08729;P12035;P13647;P78386;Q01546;Q8N1N4;Q9NSB2;O43790;P78385;P78386;O43790;P78385;P78386;Q14533;O43790;P78385;P78386;Q14533;Q9NSB4;O43790;…	P12035;P78386;Q5XKE5;P04259;P05787;P08729;O43790;P14136;P13647;Q14533;O95678;P02538;P08670;P78385;P48668;Q9NSB2;Q01546;Q8N1N4;P12035;P78386;Q5XKE5;P04259;P05787;P08729;O43790;P14136;P13647;Q14533;O95678;P02538;P08670;P78385;P48668;Q9NSB2;Q01546;Q8N1N4;P12035;P78386;Q5XKE5;P04259;P05787;P08729;O43790;P14136;P13647;Q14533;O95678;P02538;P08670;P78385;P48668;Q9NSB2;Q01546;Q8N1N4;P78386;A6NCN2;O43790;…	K22O_HUMAN;K2C3_HUMAN;K2C5_HUMAN;K2C6A_HUMAN;K2C6B_HUMAN;K2C75_HUMAN;K2C78_HUMAN;K2C79_HUMAN;K2C7_HUMAN;K2C8_HUMAN;KRT81_HUMAN;KRT83_HUMAN;KRT84_HUMAN;KRT85_HUMAN;KRT86_HUMAN;VIME_HUMAN;K22O_HUMAN;K2C3_HUMAN;K2C5_HUMAN;K2C6A_HUMAN;K2C6B_HUMAN;K2C75_HUMAN;K2C78_HUMAN;K2C7_HUMAN;K2C8_HUMAN;KRT81_HUMAN;KRT83_HUMAN;KRT84_HUMAN;KRT85_HUMAN;KRT86_HUMAN;VIME_HUMAN;K22O_HUMAN;K2C3_HUMAN;K2C5_HUMAN;K2C6A_…	Keratin, type II cuticular Hb6;Keratin, type II cuticular Hb6;Keratin, type II cuticular Hb6;Keratin, type II cuticular Hb6;Keratin, type II cuticular Hb6;Keratin, type II cuticular Hb6;Keratin, type II cuticular Hb6;Keratin, type II cuticular Hb6;Keratin, type II cuticular Hb3;Keratin, type II cuticular Hb5;Keratin, type II cuticular Hb5	0.13163	0.93115	1	10.0614	6.24547	3.81595	100.629	82.7918	16	8	High
1214	GSTK1	Q9Y2Q3	Q9Y2Q3	GSTK1_HUMAN	Glutathione S-transferase kappa 1	0.131787	0.93115	1	10.6215	8.68896	1.93253	74.1794	67.7868	19	13	High
1352	HSPH1	O95757;Q92598;P34932;Q92598;Q92598	O95757;Q92598;P34932;Q92598;Q92598	HS105_HUMAN;HS74L_HUMAN;HS105_HUMAN;HSP74_HUMAN;HS105_HUMAN	Heat shock 70 kDa protein 4L;Heat shock 70 kDa protein 4;Heat shock protein 105 kDa	0.131953	0.93115	1	6.83395	11.3843	-4.55034	66.9448	56.0968	13	17	High
2749	SHFL	Q9NUL5	Q9NUL5	SHFL_HUMAN	Shiftless antiviral inhibitor of ribosomal frameshifting protein	0.132883	0.93115	1	3.77181	6.93111	-3.1593	50.8534	71.1278	7	10	High
365	BZW1	Q7L1Q6	Q7L1Q6	5MP2_HUMAN	eIF5-mimic protein 2	0.133112	0.93115	1	18.7635	19.0875	-0.324021	0.671929	0.82565	31	24	High
420	CAPN2	P07384;P17655;P17655	P07384;O14815;P17655;P17655	CAN1_HUMAN;CAN2_HUMAN;CAN2_HUMAN	Calpain-1 catalytic subunit;Calpain-2 catalytic subunit	0.133112	0.93115	1	20.6778	20.0149	0.662886	0.326429	18.555	31	23	High
3124	TSN	Q15631	Q15631	TSN_HUMAN	Translin	0.133112	0.93115	1	22.2523	21.6192	0.633026	0.81199	22.2362	31	23	High
2716	SERPINF2	P08697	P08697	A2AP_HUMAN	Alpha-2-antiplasmin	0.133834	0.93115	1	12.7655	11.3798	1.38565	80.8723	81.6088	21	15	High
3069	TNPO1	O14787;Q92973;Q92973	O14787;Q92973;Q92973	TNPO1_HUMAN;TNPO2_HUMAN;TNPO1_HUMAN	Transportin-2;Transportin-1	0.134255	0.93115	1	7.80994	10.7572	-2.94727	67.3402	60.7221	15	16	High
2874	SRP68	Q9UHB9	Q9UHB9	SRP68_HUMAN	Signal recognition particle subunit SRP68	0.134776	0.93115	1	3.68266	7.31597	-3.63331	48.0874	66.2712	7	11	High
3085	TPD52L1	Q16890	Q16890	TPD53_HUMAN	Tumor protein D53	0.135595	0.93115	1	2.59493	5.46722	-2.87229	36.2558	62.674	5	8	High
3212	UQCRC2	P22695	P22695	QCR2_HUMAN	Cytochrome b-c1 complex subunit 2, mitochondrial	0.136552	0.93115	1	13.4301	11.9302	1.49987	55.3318	61.5561	24	17	High
1835	MTPN	P58546	P58546	MTPN_HUMAN	Myotrophin	0.136997	0.93115	1	4.64683	7.57597	-2.92914	54.8292	71.4184	9	11	High
2315	PSMB7	Q99436	Q99436	PSB7_HUMAN	Proteasome subunit beta type-7	0.137154	0.93115	1	14.6722	16.2713	-1.59907	43.3299	25.8162	31	24	High
3080	TOR1B	O14657	O14657	TOR1B_HUMAN	Torsin-1B	0.137303	0.93115	1	14.1765	17.6828	-3.50633	50.1196	0.336119	25	24	High
1189	GPRC5A	Q8NFJ5	Q8NFJ5	RAI3_HUMAN	Retinoic acid-induced protein 3	0.13746	0.93115	1	5.68358	8.96075	-3.27717	70.2998	84.011	10	12	High
3265	VWA5A	O00534	O00534	VMA5A_HUMAN	von Willebrand factor A domain-containing protein 5A	0.137523	0.93115	1	17.6613	18.3349	-0.673599	22.6361	15.634	29	23	High
1979	NUDC	Q9Y266	Q9Y266	NUDC_HUMAN	Nuclear migration protein nudC	0.137523	0.93115	1	18.0525	17.3999	0.652672	11.796	28.9708	27	20	High
165	ANXA7	P20073	P20073	ANXA7_HUMAN	Annexin A7	0.137551	0.93115	1	19.7871	19.7998	-0.0126977	0.436588	1.46622	31	24	High
1389	IGHG1	P01857;P01857;P01859;P01857;P01859;P01860;P01857;P01859;P01860;P01861;P01857;P01860;P01857;P01860;P01861	P01857;P01859;P01857;P01859;P01860;P01857;P01859;P01861;P01860;P01857;P01860;P01857;P01861;P01860;P01857	IGHG1_HUMAN;IGHG1_HUMAN;IGHG2_HUMAN;IGHG1_HUMAN;IGHG2_HUMAN;IGHG3_HUMAN;IGHG1_HUMAN;IGHG2_HUMAN;IGHG3_HUMAN;IGHG4_HUMAN;IGHG1_HUMAN;IGHG3_HUMAN;IGHG1_HUMAN;IGHG3_HUMAN;IGHG4_HUMAN	Immunoglobulin heavy constant gamma 1;Immunoglobulin heavy constant gamma 1;Immunoglobulin heavy constant gamma 1;Immunoglobulin heavy constant gamma 1;Immunoglobulin heavy constant gamma 1;Immunoglobulin heavy constant gamma 1	0.137551	0.93115	1	23.4783	22.9703	0.508067	1.9596	1.76228	31	24	High
2304	PSMA4	P25789	P25789	PSA4_HUMAN	Proteasome subunit alpha type-4	0.137551	0.93115	1	20.0851	20.2706	-0.1855	0.460066	0.585503	31	24	High
3203	UGT2B4	P06133	P06133	UD2B4_HUMAN	UDP-glucuronosyltransferase 2B4	0.139207	0.93115	1	10.5842	8.03465	2.54951	109.469	94.7923	16	10	High
1223	GYG1	P46976	P46976	GLYG_HUMAN	Glycogenin-1	0.139213	0.93115	1	15.0411	15.9565	-0.915469	45.5512	38.3032	26	21	High
1437	IGKV2-30	A0A075B6S6;P06310;P06310	A0A075B6S6;P01614;P06310;A0A087WW87;A0A075B6P5;P01615;A0A0A0MRZ7;A2NJV5;A0A075B6S2;P06310	KV230_HUMAN;KVD30_HUMAN;KV230_HUMAN	Immunoglobulin kappa variable 2D-30;Immunoglobulin kappa variable 2-30	0.140483	0.93115	1	10.9229	6.62149	4.30136	104.482	93.4226	17	8	High
1221	GUK1	Q16774	Q16774	KGUA_HUMAN	Guanylate kinase	0.140519	0.93115	1	13.1434	14.5309	-1.38756	52.9142	44.2746	24	20	High
2136	PICALM	Q13492	Q13492	PICAL_HUMAN	Phosphatidylinositol-binding clathrin assembly protein	0.141279	0.93115	1	3.13875	6.12539	-2.98664	42.6606	65.3742	31	24	High
1020	FCHO2	Q0JRZ9	Q0JRZ9	FCHO2_HUMAN	F-BAR domain only protein 2	0.141279	0.93115	1	3.08441	6.058	-2.97359	41.0389	64.0893	6	9	High
17	ABCF3	Q9NUQ8	Q9NUQ8	ABCF3_HUMAN	ATP-binding cassette sub-family F member 3	0.141495	0.93115	1	5.83767	8.94184	-3.10417	64.14	70.7443	11	13	High
1476	IGLV9-49	A0A0B4J1Y8	A0A0B4J1Y8	LV949_HUMAN	Immunoglobulin lambda variable 9-49	0.141499	0.93115	1	17.3224	15.8514	1.471	47.1193	55.2286	27	20	High
2089	PDLIM2	Q96JY6	Q96JY6	PDLI2_HUMAN	PDZ and LIM domain protein 2	0.141667	0.93115	1	2.54572	5.35576	-2.81004	35.0683	60.0509	31	23	High
995	FAM3D	Q96BQ1	Q96BQ1	FAM3D_HUMAN	Protein FAM3D	0.141701	0.93115	1	16.6221	15.1971	1.42505	30.9572	48.4074	28	20	High
1435	IGKV1D-16	P01601	P01601	KVD16_HUMAN	Immunoglobulin kappa variable 1D-16	0.141789	0.93115	1	16.2038	11.6359	4.56788	65.9197	101.891	25	14	High
1	A1BG	P04217	P04217	A1BG_HUMAN	Alpha-1B-glycoprotein	0.142104	0.93115	1	19.3888	18.8552	0.533537	1.3266	1.75688	31	24	High
675	CTSC	P53634	P53634	CATC_HUMAN	Dipeptidyl peptidase 1	0.142104	0.93115	1	19.2973	20.2073	-0.910033	13.13	0.474056	30	24	High
2438	RAN	P62826	P62826	RAN_HUMAN	GTP-binding nuclear protein Ran	0.142104	0.93115	1	20.9819	20.9919	-0.00997906	0.485359	1.43554	20	18	High
259	ASAP2	O43150	O43150	ASAP2_HUMAN	Arf-GAP with SH3 domain, ANK repeat and PH domain-containing protein 2	0.142163	0.93115	1	2.10726	5.08469	-2.97743	31.0028	54.0552	4	8	High
1840	MUC5B	P98088;Q9HC84;Q9HC84	P98088;Q02817;Q9HC84;Q9HC84	MUC5A_HUMAN;MUC5B_HUMAN;MUC5B_HUMAN	Mucin-5AC;Mucin-5B	0.142163	0.93115	1	5.84818	2.49106	3.35712	86.5218	45.3569	9	3	High
3107	TRAPPC3	O43617	O43617	TPPC3_HUMAN	Trafficking protein particle complex subunit 3	0.142163	0.93115	1	4.58582	1.95533	2.63048	53.2846	28.0456	9	3	High
113	AKR1D1	P51857	P51857	AK1D1_HUMAN	Aldo-keto reductase family 1 member D1	0.142641	0.93115	1	10.3394	5.43161	4.90782	118.715	92.4984	15	6	High
1555	KLK11	Q9UBX7	Q9UBX7	KLK11_HUMAN	Kallikrein-11	0.143733	0.93115	1	1.4872	3.8983	-2.41111	21.3503	47.8511	3	6	High
2541	RPL36AL	P83881;Q969Q0;Q969Q0	P83881;Q969Q0;Q969Q0	RL36A_HUMAN;RL36L_HUMAN;RL36L_HUMAN	60S ribosomal protein L36a;60S ribosomal protein L36a-like	0.143733	0.93115	1	3.81982	1.36927	2.45055	51.8081	21.5209	7	5	High
2201	PON2	Q15165	Q15165	PON2_HUMAN	Serum paraoxonase/arylesterase 2	0.144818	0.93115	1	2.91364	0.71952	2.19412	45.6815	12.425	13	10	High
1845	MVK	Q03426	Q03426	KIME_HUMAN	Mevalonate kinase	0.145887	0.93115	1	8.48516	12.4022	-3.91703	79.8846	66.7333	15	17	High
2218	PPM1B	O75688;O75688;P35813	O75688;O75688;P35813	PPM1B_HUMAN;PPM1A_HUMAN;PPM1B_HUMAN	Protein phosphatase 1B;Protein phosphatase 1B	0.146161	0.93115	1	8.93526	11.0037	-2.06847	77.5025	75.9419	7	11	High
899	EIF4G2	P78344	P78344	IF4G2_HUMAN	Eukaryotic translation initiation factor 4 gamma 2	0.146234	0.93115	1	8.02492	10.565	-2.54004	71.204	70.118	15	15	High
2187	PLXNB2	O15031	O15031	PLXB2_HUMAN	Plexin-B2	0.146508	0.93115	1	12.4278	10.8164	1.61143	55.8296	61.6369	12	8	High
396	CA2	P00918	P00918	CAH2_HUMAN	Carbonic anhydrase 2	0.146772	0.93115	1	17.8839	18.1333	-0.249446	0.672366	1.71009	31	24	High
1404	IGHV3-15	A0A0A0MS15;A0A0B4J1V0;A0A0B4J1V6;A0A0B4J1X5;A0A0B4J1X8;A0A0B4J1Y9;A0A0C4DH32;A0A0C4DH36;P01766;P01780;P0DTE1;A0A0A0MS15;A0A0B4J1V0;A0A0B4J1V6;A0A0B4J1Y9;A0A0B4J1V0;A0A0B4J1V0;A0A0B4J1V6;A0A0B4J1Y9	P01766;A0A0B4J1X8;P01780;A0A0B4J1X5;P0DTE1;P0DP02;P01782;P01768;P01763;A0A075B7F0;A0A0B4J1V0;A0A0J9YY99;A0A0B4J1V1;S4R3C0;A0A075B7F1;P01764;P01762;P0DP04;P01772;A0A0C4DH36;A0A0B4J2B5;A0A0B4J1V6;A0A0J9YX35;A0A075B6Q5;A0A0B4J1Y9;A0A0A0MS15;A0A0C4DH42;A0A0C4DH32;P0DP03;P01767;A0A0B4J1V0;A0A0B4J1V6;A0A0B4J1Y9;A0A0A0MS15;A0A0B4J1V0;A0A0B4J1V0;A0A0B4J1V6;A0A0B4J1Y9	HV307_HUMAN;HV313_HUMAN;HV315_HUMAN;HV320_HUMAN;HV338_HUMAN;HV343_HUMAN;HV349_HUMAN;HV372_HUMAN;HV373_HUMAN;HV374_HUMAN;HV383_HUMAN;HV315_HUMAN;HV349_HUMAN;HV372_HUMAN;HV373_HUMAN;HV315_HUMAN;HV315_HUMAN;HV372_HUMAN;HV373_HUMAN	Immunoglobulin heavy variable 3-49;Immunoglobulin heavy variable 3-49;Immunoglobulin heavy variable 3-15;Immunoglobulin heavy variable 3-15	0.146772	0.93115	1	22.215	21.5546	0.660365	1.42604	1.534	31	24	High
97	AHSA1	O95433	O95433	AHSA1_HUMAN	Activator of 90 kDa heat shock protein ATPase homolog 1	0.147937	0.93115	1	13.3045	15.1766	-1.87209	53.5966	34.579	24	21	High
3199	UFM1	P61960	P61960	UFM1_HUMAN	Ubiquitin-fold modifier 1	0.148861	0.93115	1	13.2206	13.1361	0.0845016	53.071	60.2448	24	18	High
1952	NPEPL1	Q8NDH3	Q8NDH3	PEPL1_HUMAN	Probable aminopeptidase NPEPL1	0.148912	0.93115	1	11.0895	13.6632	-2.57369	70.1962	51.8036	31	24	High
1766	ME1	P48163	P48163	MAOX_HUMAN	NADP-dependent malic enzyme	0.149667	0.93115	1	9.41205	12.3186	-2.9066	75.8936	66.0463	17	17	High
730	DCTN6	O00399	O00399	DCTN6_HUMAN	Dynactin subunit 6	0.149769	0.93115	1	4.30691	7.56668	-3.25978	55.4084	70.9549	8	11	High
1303	HNRNPA0	Q13151	Q13151	ROA0_HUMAN	Heterogeneous nuclear ribonucleoprotein A0	0.150783	0.93115	1	9.59915	6.73029	2.86886	69.5231	66.3751	18	10	High
2280	PRPS1	P11908;P60891;P60891	P11908;P60891;P60891	PRPS1_HUMAN;PRPS2_HUMAN;PRPS1_HUMAN	Ribose-phosphate pyrophosphokinase 2;Ribose-phosphate pyrophosphokinase 1	0.150836	0.93115	1	8.60357	11.2751	-2.67156	72.1102	66.7782	14	19	High
1687	LRRFIP1	Q32MZ4;Q32MZ4;Q9Y608	Q32MZ4;Q32MZ4;Q9Y608	LRRF1_HUMAN;LRRF1_HUMAN;LRRF2_HUMAN	Leucine-rich repeat flightless-interacting protein 1;Leucine-rich repeat flightless-interacting protein 1	0.151144	0.93115	1	7.89694	12.193	-4.29603	78.5126	64.5805	14	17	High
2443	RAP1B	O95716;P61224;P62834;P61224;P61224;P62834	P62834;P61224;O95716;A6NIZ1;P61224;A6NIZ1;P62834;P61224	RAB3D_HUMAN;RAP1A_HUMAN;RAP1B_HUMAN;RAP1B_HUMAN;RAP1A_HUMAN;RAP1B_HUMAN	Ras-related protein Rab-3D;Ras-related protein Rap-1b;Ras-related protein Rap-1b	0.151433	0.93115	1	7.05452	3.57386	3.48066	71.6433	50.7548	10	8	High
246	ARPC3	O15145	O15145	ARPC3_HUMAN	Actin-related protein 2/3 complex subunit 3	0.151556	0.93115	1	18.9476	18.5479	0.399697	1.04975	16.5231	31	23	High
918	EML2	O95834	O95834	EMAL2_HUMAN	Echinoderm microtubule-associated protein-like 2	0.151556	0.93115	1	19.8614	19.2898	0.571528	0.655812	17.4386	31	23	High
3148	TWF1	Q12792;Q12792;Q6IBS0	Q12792;Q12792;Q6IBS0	TWF1_HUMAN;TWF1_HUMAN;TWF2_HUMAN	Twinfilin-1;Twinfilin-1	0.151556	0.93115	1	18.6603	18.2054	0.454927	0.722933	15.7911	31	23	High
839	DYNC1I2	Q13409	Q13409	DC1I2_HUMAN	Cytoplasmic dynein 1 intermediate chain 2	0.153044	0.93115	1	12.2327	15.1246	-2.89188	74.0347	47.9864	21	20	High
765	DHX15	O43143	O43143	DHX15_HUMAN	ATP-dependent RNA helicase DHX15	0.153355	0.93115	1	3.11116	6.00045	-2.88929	41.8242	63.01	6	9	High
435	CASP1	P29466	P29466	CASP1_HUMAN	Caspase-1	0.153367	0.93115	1	15.5458	16.4339	-0.888059	48.3712	40.4613	26	21	High
1900	NDUFA13	Q9P0J0	Q9P0J0	NDUAD_HUMAN	NADH dehydrogenase [ubiquinone] 1 alpha subcomplex subunit 13	0.153659	0.93115	1	2.58814	0.624105	1.96403	36.1521	9.34817	10	9	High
1672	LMOD1	P29536	P29536	LMOD1_HUMAN	Leiomodin-1	0.155376	0.93115	1	12.8544	8.35978	4.49466	70.0751	86.3152	22	11	High
519	CHI3L1	P36222	P36222	CH3L1_HUMAN	Chitinase-3-like protein 1	0.155533	0.93115	1	5.43939	9.02397	-3.58458	64.6422	72.2586	10	13	High
361	BTF3L4	Q96K17	Q96K17	BT3L4_HUMAN	Transcription factor BTF3 homolog 4	0.155911	0.93115	1	9.25423	13.5495	-4.29523	95.3263	79.7633	15	17	High
489	CDC37	Q16543	Q16543	CDC37_HUMAN	Hsp90 co-chaperone Cdc37	0.156039	0.93115	1	16.5764	15.7608	0.815539	31.0983	52.1276	28	20	High
2527	RPL24	P83731	P83731	RL24_HUMAN	60S ribosomal protein L24	0.156082	0.93115	1	6.69052	10.9575	-4.26696	84.2235	89.5954	8	8	High
2320	PSMC3	P17980	P17980	PRS6A_HUMAN	26S proteasome regulatory subunit 6A	0.156383	0.93115	1	17.1126	17.0118	0.10079	21.189	27.6529	23	21	High
1468	IGLV5-39	A0A075B6I7;A0A087WSX0;A0A0G2JS06;A0A087WSX0;A0A0G2JS06;A0A0G2JS06	A0A0G2JS06;A0A087WSX0;A0A075B6I7;A0A0G2JS06;A0A087WSX0;A0A0G2JS06	LV539_HUMAN;LV545_HUMAN;LV548_HUMAN;LV539_HUMAN;LV545_HUMAN;LV539_HUMAN	Probable non-functional immunoglobulin lambda variable 5-48;Immunoglobulin lambda variable 5-45;Immunoglobulin lambda variable 5-39	0.156383	0.93115	1	19.2158	15.7795	3.43627	1.71619	53.1741	31	20	High
1069	FUCA1	P04066	P04066	FUCO_HUMAN	Tissue alpha-L-fucosidase	0.156428	0.93115	1	17.6381	17.6192	0.018902	23.1425	14.7348	29	23	High
2317	PSMB9	P28065	P28065	PSB9_HUMAN	Proteasome subunit beta type-9	0.15645	0.93115	1	19.5666	18.2883	1.27836	0.746248	32.1286	30	22	High
598	COPB2	P35606	P35606	COPB2_HUMAN	Coatomer subunit beta'	0.156457	0.93115	1	18.3096	19.0888	-0.779198	11.9656	0.442076	30	24	High
169	AP1B1	P63010;Q10567;Q10567	Q10567;P63010;Q10567	AP1B1_HUMAN;AP2B1_HUMAN;AP1B1_HUMAN	AP-2 complex subunit beta;AP-1 complex subunit beta-1	0.156457	0.93115	1	18.4505	18.0409	0.409593	0.524783	15.1554	31	23	High
1951	NPC2	P61916	P61916	NPC2_HUMAN	NPC intracellular cholesterol transporter 2	0.156457	0.93115	1	20.6939	20.3882	0.305735	0.93163	0.669762	20	19	High
2981	TBCA	O75347	O75347	TBCA_HUMAN	Tubulin-specific chaperone A	0.15732	0.93115	1	3.98722	7.85264	-3.86542	56.4029	76.3411	7	11	High
261	ASMTL	O95671	O95671	ASML_HUMAN	Probable bifunctional dTTP/UTP pyrophosphatase/methyltransferase protein	0.157804	0.93115	1	9.67033	13.9339	-4.26352	79.7844	53.5625	17	19	High
1838	MUC4	Q99102	Q99102	MUC4_HUMAN	Mucin-4	0.157804	0.93115	1	13.7558	10.0572	3.69862	68.9316	90.1522	23	13	High
352	BPI	P17213	P17213	BPI_HUMAN	Bactericidal permeability-increasing protein	0.157943	0.93115	1	8.54779	12.886	-4.33817	81.8431	59.1282	15	18	High
2328	PSMD13	Q9UNM6	Q9UNM6	PSD13_HUMAN	26S proteasome non-ATPase regulatory subunit 13	0.158321	0.93115	1	15.1656	15.5856	-0.420022	45.8086	36.485	17	16	High
1100	GAPDHS	O14556;O14556;P04406	O14556;O14556;P04406	G3PT_HUMAN;G3PT_HUMAN;G3P_HUMAN	Glyceraldehyde-3-phosphate dehydrogenase, testis-specific;Glyceraldehyde-3-phosphate dehydrogenase, testis-specific	0.158672	0.93115	1	6.94969	3.71463	3.23506	79.8033	54.8265	12	5	High
1454	IGLV2-33	A0A075B6J2	A0A075B6J2	LV233_HUMAN	Probable non-functional immunoglobulin lambda variable 2-33	0.158733	0.93115	1	4.05325	1.51299	2.54026	58.4109	26.3995	7	2	High
195	APOC3	P02656	P02656	APOC3_HUMAN	Apolipoprotein C-III	0.158859	0.93115	1	4.03283	1.84343	2.1894	48.4711	24.8267	8	3	High
2026	OVCA2	Q8WZ82	Q8WZ82	OVCA2_HUMAN	Esterase OVCA2	0.159488	0.93115	1	3.52496	7.35248	-3.82751	53.5646	79.2304	6	5	High
2141	PIN4	Q9Y237	Q9Y237	PIN4_HUMAN	Peptidyl-prolyl cis-trans isomerase NIMA-interacting 4	0.16033	0.93115	1	10.4492	13.6134	-3.16419	72.1664	51.6519	31	24	High
1535	KBTBD11	O94819	O94819	KBTBB_HUMAN	Kelch repeat and BTB domain-containing protein 11	0.16057	0.93115	1	16.586	15.9659	0.620077	55.9356	54.2571	26	20	High
2820	SNX12	O60493;Q9UMY4;Q9UMY4	Q9UMY4;O60493;Q9UMY4	SNX12_HUMAN;SNX3_HUMAN;SNX12_HUMAN	Sorting nexin-3;Sorting nexin-12	0.160843	0.93115	1	15.9126	18.3262	-2.41359	63.3168	33.039	25	22	High
2743	SH3GLB1	Q9NR46;Q9Y371;Q9Y371	Q9NR46;Q9Y371;Q9Y371	SHLB1_HUMAN;SHLB2_HUMAN;SHLB1_HUMAN	Endophilin-B2;Endophilin-B1	0.160843	0.93115	1	16.255	15.9432	0.311821	40.9352	53.4559	27	20	High
3251	VPS26A	O75436	O75436	VP26A_HUMAN	Vacuolar protein sorting-associated protein 26A	0.161055	0.93115	1	14.485	17.274	-2.78898	52.3073	14.2617	25	23	High
1246	HARS1	P12081	P12081	HARS1_HUMAN	Histidine--tRNA ligase, cytoplasmic	0.161214	0.93115	1	15.3932	16.5466	-1.15335	37.0723	26.6128	27	22	High
2756	SIL1	Q9H173	Q9H173	SIL1_HUMAN	Nucleotide exchange factor SIL1	0.161327	0.93115	1	17.6335	18.8946	-1.26115	48.4248	17.1364	27	23	High
218	ARG1	P05089	P05089	ARGI1_HUMAN	Arginase-1	0.161327	0.93115	1	16.4144	17.2894	-0.875029	31.2987	30.5081	28	22	High
1751	MAT2B	Q9NZL9	Q9NZL9	MAT2B_HUMAN	Methionine adenosyltransferase 2 subunit beta	0.161385	0.93115	1	10.7711	14.5916	-3.82045	76.263	45.5061	19	20	High
1128	GGA1	Q9UJY5	Q9UJY5	GGA1_HUMAN	ADP-ribosylation factor-binding protein GGA1	0.161412	0.93115	1	4.2517	7.59525	-3.34354	53.8154	71.2327	8	11	High
2734	SH2D3A	Q9BRG2	Q9BRG2	SH23A_HUMAN	SH2 domain-containing protein 3A	0.161412	0.93115	1	4.38419	7.74864	-3.36445	57.1552	74.2765	8	11	High
192	APOA4	P06727	P06727	APOA4_HUMAN	Apolipoprotein A-IV	0.161448	0.93115	1	17.8335	17.7272	0.106282	24.2973	15.7914	29	23	High
937	EPRS1	P07814;P07814;P47897	P07814;P07814;P47897	SYEP_HUMAN;SYEP_HUMAN;SYQ_HUMAN	Bifunctional glutamate/proline--tRNA ligase;Bifunctional glutamate/proline--tRNA ligase	0.161448	0.93115	1	17.0215	17.7392	-0.717675	21.3589	14.7187	29	23	High
1216	GSTO1	P78417	P78417	GSTO1_HUMAN	Glutathione S-transferase omega-1	0.161479	0.93115	1	22.0968	22.2429	-0.146085	0.692087	1.04478	31	24	High
1441	IGKV3D-20	A0A0C4DH25;A0A0C4DH25;P01619	A0A0C4DH25;P01619;A0A0C4DH25	KVD20_HUMAN;KV320_HUMAN;KVD20_HUMAN	Immunoglobulin kappa variable 3D-20;Immunoglobulin kappa variable 3D-20	0.161479	0.93115	1	22.2724	21.7934	0.479003	1.14695	0.849947	31	24	High
1570	KRT10	O76013;P02533;P05783;P08727;P08779;P13645;P13646;P19012;Q04695;Q14525;Q14532;Q15323;Q2M2I5;Q92764;P02533;P08727;P08779;P13645;P19012;P35527;Q04695;Q99456;P02533;P08779;P13645;P02533;P08779;P13645;Q7Z3Y8;P13645;P13645;P13646;P13645;P13646;P19012;Q2M2I5;P13645;P13646;P19012;Q2M2I5;Q7Z3Y8;P13645;P13646;Q2M2I5;P13645;Q7Z3Y8	P19012;O76015;Q04695;Q92764;Q7Z3Y7;P05783;Q14525;P08779;Q2M2I5;O76014;P08727;Q15323;P02533;Q14532;P13645;P13646;O76013;P19012;Q04695;P08779;P08727;P35527;Q99456;P02533;P13645;P08779;P02533;P13645;Q7Z3Y9;Q7Z3Y7;P08779;Q7Z3Y8;P02533;P13645;Q7Z3Z0;P13645;P13645;P13646;P19012;Q7Z3Y7;Q2M2I5;Q7Z3Y8;P13645;P13646;P19012;Q7Z3Y7;Q2M2I5;Q7Z3Y8;P13645;P13646;Q2M2I5;P13645;P13646;Q7Z3Y7;Q7Z3Y8;P13645;Q7Z3Z0	K1C10_HUMAN;K1C13_HUMAN;K1C14_HUMAN;K1C15_HUMAN;K1C16_HUMAN;K1C17_HUMAN;K1C18_HUMAN;K1C19_HUMAN;K1C24_HUMAN;K1H1_HUMAN;K1H2_HUMAN;KRT35_HUMAN;KRT36_HUMAN;KT33B_HUMAN;K1C10_HUMAN;K1C12_HUMAN;K1C14_HUMAN;K1C15_HUMAN;K1C16_HUMAN;K1C17_HUMAN;K1C19_HUMAN;K1C9_HUMAN;K1C10_HUMAN;K1C14_HUMAN;K1C16_HUMAN;K1C10_HUMAN;K1C14_HUMAN;K1C16_HUMAN;K1C27_HUMAN;K1C10_HUMAN;K1C10_HUMAN;K1C13_HUMAN;K1C10_HUMAN;K1C13_…	Keratin, type I cuticular Ha6;Keratin, type I cytoskeletal 14;Keratin, type I cytoskeletal 14;Keratin, type I cytoskeletal 14;Keratin, type I cytoskeletal 10;Keratin, type I cytoskeletal 10;Keratin, type I cytoskeletal 10;Keratin, type I cytoskeletal 10;Keratin, type I cytoskeletal 10;Keratin, type I cytoskeletal 10	0.161479	0.93115	1	24.4526	24.8383	-0.38567	0.582308	1.31506	31	24	High
787	DNAJA4	Q8WW22	Q8WW22	DNJA4_HUMAN	DnaJ homolog subfamily A member 4	0.161757	0.93115	1	3.67611	6.84702	-3.17091	48.0924	68.544	7	10	High
1366	IDH3B	O43837	O43837	IDH3B_HUMAN	Isocitrate dehydrogenase [NAD] subunit beta, mitochondrial	0.162314	0.93115	1	4.68418	2.0235	2.66068	55.6849	29.9418	9	3	High
1966	NT5C	Q8TCD5	Q8TCD5	NT5C_HUMAN	5'(3')-deoxyribonucleotidase, cytosolic type	0.162777	0.93115	1	14.9173	17.0679	-2.15059	67.6965	43.8349	31	22	High
1870	NACC1	Q96RE7	Q96RE7	NACC1_HUMAN	Nucleus accumbens-associated protein 1	0.162916	0.93115	1	5.80017	10.1944	-4.39428	73.2612	78.2249	10	14	High
1827	MT-CO2	P00403	P00403	COX2_HUMAN	Cytochrome c oxidase subunit 2	0.163508	0.93115	1	9.64112	7.05863	2.58249	79.8898	73.5457	17	10	High
1263	HERC4	Q5GLZ8	Q5GLZ8	HERC4_HUMAN	Probable E3 ubiquitin-protein ligase HERC4	0.165028	0.93115	1	4.64446	7.96054	-3.31608	54.5317	66.2479	9	12	High
647	CRYL1	Q9Y2S2	Q9Y2S2	CRYL1_HUMAN	Lambda-crystallin homolog	0.165702	0.93115	1	14.1333	15.56	-1.42672	50.0912	36.2697	25	21	High
309	AZU1	P20160	P20160	CAP7_HUMAN	Azurocidin	0.16662	0.93115	1	19.5913	20.7696	-1.17831	16.438	3.67286	30	24	High
1643	LCN2	P80188	P80188	NGAL_HUMAN	Neutrophil gelatinase-associated lipocalin	0.16662	0.93115	1	23.0256	22.8046	0.221039	0.437509	0.220243	31	24	High
1402	IGHV2-70D	A0A0C4DH43;A0A0C4DH43;P01814	A0A0C4DH43;P01814;A0A0C4DH43	HV70D_HUMAN;HV270_HUMAN;HV70D_HUMAN	Immunoglobulin heavy variable 2-70D;Immunoglobulin heavy variable 2-70D	0.16835	0.93115	1	15.0642	14.7216	0.342629	82.5467	76.2493	23	18	High
1810	MPO	P05164;P05164;P11678;P05164;P22079	P05164;P11678;P05164;P22079;P05164	PERM_HUMAN;PERE_HUMAN;PERM_HUMAN;PERL_HUMAN;PERM_HUMAN	Myeloperoxidase;Myeloperoxidase;Myeloperoxidase	0.169229	0.93115	1	18.9554	19.3566	-0.401159	16.0241	19.5307	30	23	High
1762	MCU	Q8NE86	Q8NE86	MCU_HUMAN	Calcium uniporter protein, mitochondrial	0.169489	0.93115	1	4.72459	2.06287	2.66172	56.6394	31.2533	9	3	High
203	APPL1	Q9UKG1	Q9UKG1	DP13A_HUMAN	DCC-interacting protein 13-alpha	0.169613	0.93115	1	3.94121	7.73233	-3.79112	55.1082	73.8534	7	11	High
815	DPYD	Q12882	Q12882	DPYD_HUMAN	Dihydropyrimidine dehydrogenase [NADP(+)]	0.170606	0.93115	1	13.0785	16.278	-3.19951	61.8791	25.3761	23	22	High
1796	MMP7	P09237	P09237	MMP7_HUMAN	Matrilysin	0.170606	0.93115	1	15.8647	13.4741	2.39056	39.7855	63.3972	27	18	High
732	DCUN1D4	Q92564	Q92564	DCNL4_HUMAN	DCN1-like protein 4	0.171018	0.93115	1	5.14891	8.79566	-3.64675	67.0574	80.8582	9	12	High
1252	HCLS1	P14317	P14317	HCLS1_HUMAN	Hematopoietic lineage cell-specific protein	0.171018	0.93115	1	5.08072	8.62113	-3.54041	65.2834	78.0234	9	12	High
161	ANXA3	P12429	P12429	ANXA3_HUMAN	Annexin A3	0.171884	0.93115	1	20.5134	20.5796	-0.0661865	0.538526	1.38073	31	24	High
1452	IGLV2-18	A0A075B6J9;A0A075B6J9;P01700;P01703;P01706;P01709;A0A075B6J9;P01704	A0A075B6J9;P01699;P01709;A0A075B6J9;P01703;P01700;P01706;A0A075B6J9;P01704	LV218_HUMAN;LV140_HUMAN;LV147_HUMAN;LV208_HUMAN;LV211_HUMAN;LV218_HUMAN;LV214_HUMAN;LV218_HUMAN	Immunoglobulin lambda variable 2-18;Immunoglobulin lambda variable 2-18;Immunoglobulin lambda variable 2-18	0.171884	0.93115	1	20.9254	20.3353	0.590012	1.67106	2.58341	31	24	High
1150	GMPPB	Q9Y5P6	Q9Y5P6	GMPPB_HUMAN	Mannose-1-phosphate guanyltransferase beta	0.171884	0.93115	1	19.0742	18.4832	0.591025	0.648381	16.1035	31	23	High
1362	IDE	P14735	P14735	IDE_HUMAN	Insulin-degrading enzyme	0.171919	0.93115	1	11.6152	13.091	-1.4758	66.7803	59.8757	21	18	High
312	B3GAT3	O94766	O94766	B3GA3_HUMAN	Galactosylgalactosylxylosylprotein 3-beta-glucuronosyltransferase 3	0.172415	0.93115	1	5.65539	3.0684	2.58698	61.2104	37.4473	11	5	High
1212	GSTA2	P08263;P09210;P08263;P09210;Q16772;P09210	P08263;P09210;Q7RTV2;Q16772;P08263;P09210;Q7RTV2;Q16772;P09210	GSTA1_HUMAN;GSTA2_HUMAN;GSTA1_HUMAN;GSTA2_HUMAN;GSTA3_HUMAN;GSTA2_HUMAN	Glutathione S-transferase A1;Glutathione S-transferase A1;Glutathione S-transferase A2	0.172643	0.93115	1	7.48688	12.9351	-5.44822	92.4422	73.4895	12	17	High
2868	SRC	P07948;P08631;P12931;P12931;P12931;P42685	P12931;P08631;P07947;P07948;P12931;P07947;P12931;Q04912;P42685;Q9H3Y6;P08581	HCK_HUMAN;LYN_HUMAN;SRC_HUMAN;SRC_HUMAN;FRK_HUMAN;SRC_HUMAN	Tyrosine-protein kinase Lyn;Proto-oncogene tyrosine-protein kinase Src;Proto-oncogene tyrosine-protein kinase Src	0.17292	0.93115	1	3.38264	6.3662	-2.98355	49.8226	70.9031	6	9	High
771	DIP2B	Q9P265	Q9P265	DIP2B_HUMAN	Disco-interacting protein 2 homolog B	0.172961	0.93115	1	5.69363	9.21359	-3.51996	61.0118	63.7156	11	14	High
2334	PSMD6	Q15008	Q15008	PSMD6_HUMAN	26S proteasome non-ATPase regulatory subunit 6	0.174416	0.93115	1	12.5617	14.9919	-2.43027	67.1295	47.1169	23	19	High
1883	NARS1	O43776	O43776	SYNC_HUMAN	Asparagine--tRNA ligase, cytoplasmic	0.174555	0.93115	1	18.7891	18.7773	0.0117725	12.5281	16.5231	8	4	High
3126	TSPAN14	Q8NG11	Q8NG11	TSN14_HUMAN	Tetraspanin-14	0.17489	0.93115	1	1.56544	3.83521	-2.26976	23.6786	46.0708	3	6	High
1383	IGFBP6	P24592	P24592	IBP6_HUMAN	Insulin-like growth factor-binding protein 6	0.175199	0.93115	1	2.74552	5.55423	-2.80871	40.5977	64.6543	5	8	High
2117	PGLYRP2	Q96PD5	Q96PD5	PGRP2_HUMAN	N-acetylmuramoyl-L-alanine amidase	0.176333	0.93115	1	16.6323	14.8231	1.80913	43.1592	61.3958	31	23	High
1097	GAN	Q9H2C0	Q9H2C0	GAN_HUMAN	Gigaxonin	0.176813	0.93115	1	8.48312	11.6823	-3.19923	69.9696	58.967	16	17	High
513	CFHR2	P08603;P36980;Q03591;P36980;P36980;Q03591	P36980;P08603;Q03591;P36980;P36980;Q03591	CFAH_HUMAN;FHR1_HUMAN;FHR2_HUMAN;FHR2_HUMAN;FHR1_HUMAN;FHR2_HUMAN	Complement factor H;Complement factor H-related protein 2;Complement factor H-related protein 2	0.176963	0.93115	1	8.38558	6.41659	1.96899	68.471	60.7035	16	10	High
679	CTSH	P09668	P09668	CATH_HUMAN	Pro-cathepsin H	0.177264	0.93115	1	19.0704	20.7607	-1.69038	27.0008	1.1397	29	24	High
2621	SAMHD1	Q9Y3Z3	Q9Y3Z3	SAMH1_HUMAN	Deoxynucleoside triphosphate triphosphohydrolase SAMHD1	0.177264	0.93115	1	18.8898	19.8569	-0.967157	26.2095	0.941357	29	24	High
1456	IGLV3-1	A0A075B6K0;A0A075B6K2;A0A075B6K4;A0A075B6K5;P01715;P01717;P01718;P80748;A0A075B6K4;P01715;P01715	P01718;A0A075B6K5;P01715;P01717;A0A075B6K2;P80748;A0A075B6K0;A0A075B6K4;P01715;A0A075B6K4;P01715	LV301_HUMAN;LV310_HUMAN;LV312_HUMAN;LV316_HUMAN;LV321_HUMAN;LV325_HUMAN;LV327_HUMAN;LV39_HUMAN;LV301_HUMAN;LV310_HUMAN;LV301_HUMAN	Immunoglobulin lambda variable 3-16;Immunoglobulin lambda variable 3-10;Immunoglobulin lambda variable 3-1	0.177272	0.93115	1	19.7618	19.1814	0.580328	1.72367	1.53334	31	24	High
2087	PDIA6	Q15084	Q15084	PDIA6_HUMAN	Protein disulfide-isomerase A6	0.177272	0.93115	1	18.9223	18.6966	0.225718	0.714956	0.608409	31	23	High
558	CLSTN1	O94985	O94985	CSTN1_HUMAN	Calsyntenin-1	0.177274	0.93115	1	6.92317	3.88904	3.03413	60.7996	47.4116	14	6	High
3257	VPS36	Q86VN1	Q86VN1	VPS36_HUMAN	Vacuolar protein-sorting-associated protein 36	0.178336	0.93115	1	11.3854	13.4264	-2.04097	64.0592	49.8557	21	19	High
2833	SOD2	P04179	P04179	SODM_HUMAN	Superoxide dismutase [Mn], mitochondrial	0.178714	0.93115	1	15.5737	14.3352	1.23844	49.7727	57.1082	26	19	High
1806	MOGS	Q13724	Q13724	MOGS_HUMAN	Mannosyl-oligosaccharide glucosidase	0.178881	0.93115	1	9.1471	5.59857	3.54853	71.3903	65.5249	17	8	High
2217	PPM1A	O75688;P35813;P35813	O75688;P35813;O75688;P35813	PPM1A_HUMAN;PPM1B_HUMAN;PPM1A_HUMAN	Protein phosphatase 1B;Protein phosphatase 1A	0.179174	0.93115	1	11.9336	14.7475	-2.81388	70.2307	45.5201	16	15	High
2397	RAB21	Q9UL25	Q9UL25	RAB21_HUMAN	Ras-related protein Rab-21	0.179217	0.93115	1	10.2574	12.1244	-1.86695	68.9844	63.5888	29	23	High
386	C6orf132	Q5T0Z8	Q5T0Z8	CF132_HUMAN	Uncharacterized protein C6orf132	0.179641	0.93115	1	8.84568	13.3436	-4.49797	86.4389	63.2551	15	18	High
896	EIF4E	P06730	P06730	IF4E_HUMAN	Eukaryotic translation initiation factor 4E	0.179737	0.93115	1	16.2876	16.0203	0.267336	29.793	38.4751	28	21	High
1864	MYOC	Q99972	Q99972	MYOC_HUMAN	Myocilin	0.17978	0.93115	1	5.62877	2.88102	2.74774	68.8817	43.3292	10	4	High
1647	LENG9	Q96B70	Q96B70	LENG9_HUMAN	Leukocyte receptor cluster member 9	0.17984	0.93115	1	3.21496	6.12275	-2.90779	44.6719	65.3028	6	9	High
1895	NCOA2	Q15596	Q15596	NCOA2_HUMAN	Nuclear receptor coactivator 2	0.180886	0.93115	1	0.526476	2.21414	-1.68767	8.59248	35.892	27	22	High
2145	PIR	O00625	O00625	PIR_HUMAN	Pirin	0.180887	0.93115	1	8.19651	11.6435	-3.44703	75.2673	71.5224	11	12	High
1679	LRBA	P50851;P50851;Q8NFP9	P50851;P50851;Q8NFP9	LRBA_HUMAN;LRBA_HUMAN;NBEA_HUMAN	Lipopolysaccharide-responsive and beige-like anchor protein;Lipopolysaccharide-responsive and beige-like anchor protein	0.181273	0.93115	1	7.89237	9.73314	-1.84077	68.9587	70.8217	15	14	High
784	DNAH1	Q9P2D7	Q9P2D7	DYH1_HUMAN	Dynein axonemal heavy chain 1	0.181479	0.93115	1	15.2441	18.92	-3.67593	84.304	34.5081	23	22	High
2355	PTK7	Q13308	Q13308	PTK7_HUMAN	Inactive tyrosine-protein kinase 7	0.181535	0.93115	1	4.40737	2.06659	2.34078	57.8518	31.1964	31	24	High
1926	NHP2	Q9NX24	Q9NX24	NHP2_HUMAN	H/ACA ribonucleoprotein complex subunit 2	0.181535	0.93115	1	4.44121	2.03941	2.4018	58.9104	30.4577	31	23	High
3227	VAPB	O95292;O95292;Q9P0L0	O95292;Q9P0L0;O95292	VAPB_HUMAN;VAPA_HUMAN;VAPB_HUMAN	Vesicle-associated membrane protein-associated protein B/C;Vesicle-associated membrane protein-associated protein B/C	0.181535	0.93115	1	4.5386	2.15318	2.38542	61.6337	33.8911	8	3	High
1007	FBL	P22087	P22087	FBRL_HUMAN	rRNA 2'-O-methyltransferase fibrillarin	0.181896	0.93115	1	8.73533	6.13966	2.59567	74.2237	65.9039	16	9	High
1628	LAMA2	P24043	P24043	LAMA2_HUMAN	Laminin subunit alpha-2	0.182342	0.93115	1	13.4606	16.2855	-2.82491	46.5019	14.3475	25	23	High
2933	STXBP2	Q15833	Q15833	STXB2_HUMAN	Syntaxin-binding protein 2	0.182508	0.93115	1	15.0399	16.0987	-1.05874	35.1944	25.0038	27	22	High
3272	WDFY1	Q8IWB7	Q8IWB7	WDFY1_HUMAN	WD repeat and FYVE domain-containing protein 1	0.182613	0.93115	1	4.08868	6.81873	-2.73005	49.9374	68.2019	8	10	High
411	CAMP	P49913	P49913	CAMP_HUMAN	Cathelicidin antimicrobial peptide	0.182752	0.93115	1	18.3492	19.3547	-1.00556	27.1984	19.2624	29	23	High
1425	IGHV4OR15-8	A0A075B7B6	A0A075B7B6;A0A087WW49;A0A075B6R2	A0A075B7B6_HUMAN	Immunoglobulin heavy variable 4/OR15-8 (non-functional) (Fragment)	0.182752	0.93115	1	18.0992	16.8216	1.27755	12.285	27.8664	30	22	High
975	EZR	P15311;P15311;P26038;P35241;P15311;P35241	P15311;P15311;P35241;P26038;P15311;P35241	EZRI_HUMAN;EZRI_HUMAN;MOES_HUMAN;RADI_HUMAN;EZRI_HUMAN;RADI_HUMAN	Ezrin;Ezrin;Ezrin	0.182784	0.93115	1	22.0484	22.0842	-0.0358007	0.469246	1.75069	31	24	High
1137	GLG1	Q92896	Q92896	GSLG1_HUMAN	Golgi apparatus protein 1	0.182784	0.93115	1	20.9543	20.7266	0.227647	0.376614	0.255613	31	24	High
1448	IGLV1-51	P01701	P01701	LV151_HUMAN	Immunoglobulin lambda variable 1-51	0.182784	0.93115	1	23.767	23.1608	0.606155	2.2009	1.61291	31	24	High
1878	NANS	Q9NR45	Q9NR45	SIAS_HUMAN	Sialic acid synthase	0.182784	0.93115	1	19.6312	19.0386	0.592613	0.653802	17.2989	29	21	High
2591	RRM2B	Q7LG56	Q7LG56	RIR2B_HUMAN	Ribonucleoside-diphosphate reductase subunit M2 B	0.183792	0.93115	1	7.76055	12.065	-4.3044	75.8337	63.0086	21	16	High
3088	TPK1	Q9H3S4	Q9H3S4	TPK1_HUMAN	Thiamin pyrophosphokinase 1	0.183792	0.93115	1	9.28805	11.5269	-2.23883	83.8258	83.3572	16	15	High
3223	UVRAG	Q9P2Y5	Q9P2Y5	UVRAG_HUMAN	UV radiation resistance-associated gene protein	0.184629	0.93115	1	7.63435	4.10535	3.529	95.983	67.1785	12	5	High
1235	H6PD	O95479	O95479	G6PE_HUMAN	GDH/6PGL endoplasmic bifunctional protein	0.185509	0.93115	1	12.4967	14.1581	-1.66143	66.1817	42.2032	22	20	High
2955	SYTL1	Q8IYJ3	Q8IYJ3	SYTL1_HUMAN	Synaptotagmin-like protein 1	0.186697	0.93115	1	6.02329	9.18656	-3.16327	68.3208	74.6592	11	13	High
1727	MAP2K4	P45985;P45985;P46734;P52564	P45985;P52564;P45985;P46734	MP2K4_HUMAN;MP2K3_HUMAN;MP2K4_HUMAN;MP2K6_HUMAN	Dual specificity mitogen-activated protein kinase kinase 4;Dual specificity mitogen-activated protein kinase kinase 4	0.186697	0.93115	1	6.47318	8.54739	-2.07421	68.7136	76.4299	12	12	High
928	ENTPD3	O75355	O75355	ENTP3_HUMAN	Ectonucleoside triphosphate diphosphohydrolase 3	0.186697	0.93115	1	8.8899	5.08147	3.80843	68.3268	66.1055	17	7	High
3232	VBP1	P61758	P61758	PFD3_HUMAN	Prefoldin subunit 3	0.186732	0.93115	1	8.67373	11.9941	-3.32033	83.2675	75.5625	15	16	High
3007	THAP4	Q8WY91	Q8WY91	THAP4_HUMAN	Peroxynitrite isomerase THAP4	0.186964	0.93115	1	3.15682	6.01787	-2.86106	43.0045	63.1411	6	9	High
2191	PMVK	Q15126	Q15126	PMVK_HUMAN	Phosphomevalonate kinase	0.18756	0.93115	1	10.9313	14.267	-3.33569	78.4369	56.1636	25	22	High
2045	PAIP1	Q9H074	Q9H074	PAIP1_HUMAN	Polyadenylate-binding protein-interacting protein 1	0.18756	0.93115	1	10.4299	13.5161	-3.08617	71.1362	50.3323	14	14	High
576	COASY	Q13057	Q13057	COASY_HUMAN	Bifunctional coenzyme A synthase	0.187752	0.93115	1	15.0005	17.0498	-2.04932	55.9787	28.1073	25	22	High
211	ARF5	P18085;P84085;P84085	P61204;P84085;P18085;P84077;P84085	ARF4_HUMAN;ARF5_HUMAN;ARF5_HUMAN	ADP-ribosylation factor 4;ADP-ribosylation factor 5	0.188143	0.93115	1	15.6451	16.6397	-0.994617	37.818	26.7033	27	22	High
640	CROCC	Q5TZA2	Q5TZA2	CROCC_HUMAN	Rootletin	0.188263	0.93115	1	18.5975	20.4601	-1.86265	53.464	20.8166	27	23	High
1493	IMPDH2	P12268;P12268;P20839	P12268;P12268;P20839	IMDH2_HUMAN;IMDH1_HUMAN;IMDH2_HUMAN	Inosine-5'-monophosphate dehydrogenase 2;Inosine-5'-monophosphate dehydrogenase 2	0.188263	0.93115	1	16.7324	17.2215	-0.489051	31.4365	28.3607	28	22	High
51	ACTN4	O43707;O43707;P12814;O43707;P12814;P35609	O43707;O43707;P12814;O43707;P12814;Q08043;P35609	ACTN4_HUMAN;ACTN1_HUMAN;ACTN4_HUMAN;ACTN1_HUMAN;ACTN2_HUMAN;ACTN4_HUMAN	Alpha-actinin-4;Alpha-actinin-4;Alpha-actinin-4	0.188422	0.93115	1	20.8719	20.8536	0.0183237	0.371261	2.03316	31	24	High
437	CASP14	P31944	P31944	CASPE_HUMAN	Caspase-14	0.188422	0.93115	1	18.314	19.4431	-1.12912	13.5868	2.5993	30	24	High
811	DPP3	Q9NY33	Q9NY33	DPP3_HUMAN	Dipeptidyl peptidase 3	0.188422	0.93115	1	19.6462	19.6894	-0.0431685	0.481312	0.958265	31	24	High
465	CCT2	P78371	P78371	TCPB_HUMAN	T-complex protein 1 subunit beta	0.188422	0.93115	1	19.2046	18.6006	0.603982	0.533687	16.4243	31	23	High
2078	PDCD10	Q9BUL8	Q9BUL8	PDC10_HUMAN	Programmed cell death protein 10	0.188422	0.93115	1	19.7985	19.9317	-0.133197	0.594107	1.49081	30	23	High
2707	SERPINB5	P36952	P36952	SPB5_HUMAN	Serpin B5	0.188422	0.93115	1	19.7592	19.1947	0.564503	0.368453	17.2553	31	23	High
3239	VILL	O15195	O15195	VILL_HUMAN	Villin-like protein	0.189604	0.93115	1	4.17391	1.97165	2.20226	51.9474	28.3969	8	3	High
351	BPGM	P07738	P07738	PMGE_HUMAN	Bisphosphoglycerate mutase	0.190263	0.93115	1	4.74823	7.51306	-2.76483	57.3336	69.8152	9	11	High
2710	SERPINB8	P30740;P50452;P50453;P35237;P50452;P50452	P30740;O75830;P50452;P50453;P35237;P50452;P50452	ILEU_HUMAN;SPB8_HUMAN;SPB9_HUMAN;SPB6_HUMAN;SPB8_HUMAN;SPB8_HUMAN	Leukocyte elastase inhibitor;Serpin B6;Serpin B8	0.190616	0.93115	1	14.5912	15.4386	-0.847424	42.624	35.9779	26	21	High
2193	PNPLA8	Q9NP80	Q9NP80	PLPL8_HUMAN	Calcium-independent phospholipase A2-gamma	0.191009	0.93115	1	18.118	17.1433	0.974693	37.7046	44.9338	8	9	High
3037	TMED2	Q15363	Q15363	TMED2_HUMAN	Transmembrane emp24 domain-containing protein 2	0.191247	0.93115	1	13.5487	14.2402	-0.691483	66.9729	56.2511	23	19	High
3258	VPS4A	O75351;Q9UN37;Q9UN37	Q9UN37;O75351;Q9UN37	VPS4A_HUMAN;VPS4B_HUMAN;VPS4A_HUMAN	Vacuolar protein sorting-associated protein 4B;Vacuolar protein sorting-associated protein 4A	0.191879	0.93115	1	12.5288	14.3165	-1.78777	56.9827	43.1919	23	20	High
927	ENSA	O43768;O43768;P56211	O43768;O43768;P56211	ENSA_HUMAN;ARP19_HUMAN;ENSA_HUMAN	Alpha-endosulfine;Alpha-endosulfine	0.192716	0.93115	1	8.72596	12.1242	-3.39827	84.2667	77.2574	15	16	High
3044	TMEM132A	Q24JP5	Q24JP5	T132A_HUMAN	Transmembrane protein 132A	0.193251	0.93115	1	5.99094	3.39885	2.59209	67.8323	46.0359	11	5	High
1496	INPP1	P49441	P49441	INPP_HUMAN	Inositol polyphosphate 1-phosphatase	0.193258	0.93115	1	9.71197	12.669	-2.95702	80.6742	69.4233	17	17	High
962	ETHE1	O95571	O95571	ETHE1_HUMAN	Persulfide dioxygenase ETHE1, mitochondrial	0.193394	0.93115	1	12.4072	13.2997	-0.892472	76.0952	76.2871	21	17	High
1632	LANCL1	O43813	O43813	LANC1_HUMAN	Glutathione S-transferase LANCL1	0.193511	0.93115	1	15.2838	17.4541	-2.17035	58.1189	29.3173	25	22	High
2646	SCRN1	Q12765	Q12765	SCRN1_HUMAN	Secernin-1	0.193737	0.93115	1	15.5113	15.8595	-0.34828	37.2345	37.6771	27	21	High
240	ARL8A	Q96BM9;Q96BM9;Q9NVJ2	Q96BM9;Q9NVJ2;Q96BM9	ARL8A_HUMAN;ARL8A_HUMAN;ARL8B_HUMAN	ADP-ribosylation factor-like protein 8A;ADP-ribosylation factor-like protein 8A	0.193784	0.93115	1	2.24862	4.54287	-2.29425	35.3049	64.7626	4	6	High
1656	LGALSL	Q3ZCW2	Q3ZCW2	LEGL_HUMAN	Galectin-related protein	0.193784	0.93115	1	1.96652	4.00458	-2.03806	26.9849	50.5283	4	6	High
2147	PITPNA	P48739;Q00169;Q00169	P48739;Q00169;Q00169	PIPNA_HUMAN;PIPNB_HUMAN;PIPNA_HUMAN	Phosphatidylinositol transfer protein beta isoform;Phosphatidylinositol transfer protein alpha isoform	0.19418	0.93115	1	18.7309	17.4857	1.24521	0.511622	29.3096	30	23	High
2330	PSMD2	Q13200	Q13200	PSMD2_HUMAN	26S proteasome non-ATPase regulatory subunit 2	0.19418	0.93115	1	18.4397	17.3322	1.10755	0.891339	29.0547	27	21	High
134	ALDOA	P04075;P04075;P09972	P04075;P04075;P05062;P09972	ALDOA_HUMAN;ALDOA_HUMAN;ALDOC_HUMAN	Fructose-bisphosphate aldolase A;Fructose-bisphosphate aldolase A	0.194188	0.93115	1	23.1755	23.1785	-0.00300467	0.530474	1.55021	31	24	High
1363	IDH1	O75874;O75874;P48735	O75874;P48735;O75874	IDHC_HUMAN;IDHC_HUMAN;IDHP_HUMAN	Isocitrate dehydrogenase [NADP] cytoplasmic;Isocitrate dehydrogenase [NADP] cytoplasmic	0.194188	0.93115	1	21.4682	21.602	-0.133874	0.410065	0.630223	31	24	High
470	CCT7	Q99832	Q99832	TCPH_HUMAN	T-complex protein 1 subunit eta	0.194188	0.93115	1	19.9168	19.4131	0.503658	0.700217	17.7754	31	23	High
892	EIF4A1	P38919;P60842;Q14240;P60842;P60842;Q14240	P60842;Q14240;P38919;P60842;P60842;Q14240	IF4A1_HUMAN;IF4A2_HUMAN;IF4A3_HUMAN;IF4A1_HUMAN;IF4A1_HUMAN;IF4A2_HUMAN	Eukaryotic initiation factor 4A-III;Eukaryotic initiation factor 4A-I;Eukaryotic initiation factor 4A-I	0.194188	0.93115	1	19.4531	18.8764	0.57668	0.510113	16.94	31	23	High
2377	PYGB	P06737;P11216;P11216	P06737;P11217;P11216;P11216	PYGB_HUMAN;PYGL_HUMAN;PYGB_HUMAN	Glycogen phosphorylase, liver form;Glycogen phosphorylase, brain form	0.194188	0.93115	1	18.6309	18.1479	0.483071	0.537438	15.3984	31	23	High
1565	KPNA6	O60684;O60684;P52294	O60684;O60684;P52294;O15131	IMA7_HUMAN;IMA5_HUMAN;IMA7_HUMAN	Importin subunit alpha-7;Importin subunit alpha-7	0.194336	0.93115	1	6.30752	8.98558	-2.67806	65.6681	71.6015	12	13	High
2146	PITHD1	Q9GZP4	Q9GZP4	PITH1_HUMAN	PITH domain-containing protein 1	0.194574	0.93115	1	6.04895	8.58104	-2.53209	68.8528	76.8823	31	22	High
1269	HIBADH	P31937	P31937	3HIDH_HUMAN	3-hydroxyisobutyrate dehydrogenase, mitochondrial	0.195133	0.93115	1	5.99216	3.87931	2.11285	67.7056	47.3204	11	6	High
81	AFG3L2	Q9Y4W6	Q9Y4W6	AFG32_HUMAN	AFG3-like protein 2	0.196337	0.93115	1	6.64109	4.16016	2.48092	72.5911	54.3174	12	6	High
127	ALDH3A2	P30838;P43353;P51648;P51648	P43353;P30838;P51648;P48448;P51648	AL3A1_HUMAN;AL3A2_HUMAN;AL3B1_HUMAN;AL3A2_HUMAN	Aldehyde dehydrogenase, dimeric NADP-preferring;Aldehyde dehydrogenase family 3 member A2	0.196369	0.93115	1	13.6747	13.2558	0.41889	68.0222	62.0406	23	18	High
3165	UBA5	Q9GZZ9	Q9GZZ9	UBA5_HUMAN	Ubiquitin-like modifier-activating enzyme 5	0.196439	0.93115	1	14.9368	15.8172	-0.880418	44.7826	37.4421	26	21	High
301	ATP6V1E1	P36543	Q96A05;P36543	VATE1_HUMAN	V-type proton ATPase subunit E 1	0.196836	0.93115	1	16.8729	19.3661	-2.49322	57.0699	17.9672	26	23	High
2664	SEC23A	Q15436	Q15436	SC23A_HUMAN	Protein transport protein Sec23A	0.196942	0.93115	1	4.71295	6.9856	-2.27265	56.2061	71.4931	9	10	High
972	EXOC7	Q9UPT5	Q9UPT5	EXOC7_HUMAN	Exocyst complex component 7	0.199508	0.93115	1	6.02018	9.29224	-3.27206	68.2419	76.9919	11	13	High
678	CTSG	P08311	P08311	CATG_HUMAN	Cathepsin G	0.199919	0.93115	1	18.0497	18.8451	-0.795446	39.5159	36.2862	28	22	High
898	EIF4G1	Q04637	Q04637	IF4G1_HUMAN	Eukaryotic translation initiation factor 4 gamma 1	0.200049	0.93115	1	17.2698	17.8534	-0.583613	21.9323	15.468	29	23	High
3110	TRIM16	O95361	Q309B1;O95361	TRI16_HUMAN	Tripartite motif-containing protein 16	0.200074	0.93115	1	17.7714	16.6747	1.09675	0.638193	27.2039	31	22	High
310	B2M	P61769	P61769	B2MG_HUMAN	Beta-2-microglobulin	0.200082	0.93115	1	23.1405	22.76	0.380474	1.04323	1.11932	31	24	High
2995	TF	P02787	P02787	TRFE_HUMAN	Serotransferrin	0.200082	0.93115	1	24.6708	24.2589	0.411858	1.1925	1.54707	31	24	High
2184	PLS1	P13797;Q14651;Q14651	Q14651;P13797;Q14651	PLSI_HUMAN;PLST_HUMAN;PLSI_HUMAN	Plastin-3;Plastin-1	0.200082	0.93115	1	18.9998	18.4593	0.540514	0.799201	16.3627	31	23	High
2751	SHMT1	P34896	P34896	GLYC_HUMAN	Serine hydroxymethyltransferase, cytosolic	0.200082	0.93115	1	19.6237	19.0482	0.575427	0.648419	17.3079	31	23	High
1973	NUB1	Q9Y5A7	Q9Y5A7	NUB1_HUMAN	NEDD8 ultimate buster 1	0.200592	0.93115	1	3.47641	5.91574	-2.43934	42.9747	61.0055	8	6	High
903	EIF5B	O60841	O60841	IF2P_HUMAN	Eukaryotic translation initiation factor 5B	0.201168	0.93115	1	8.18897	5.53759	2.65138	74.7179	64.213	15	8	High
2266	PRKCD	Q05655	Q05655	KPCD_HUMAN	Protein kinase C delta type	0.20173	0.93115	1	13.6542	15.4809	-1.82671	56.4655	36.1731	9	13	High
1793	MLPH	Q9BV36	Q9BV36	MELPH_HUMAN	Melanophilin	0.201832	0.93115	1	5.47319	3.29396	2.17924	65.4233	43.078	10	5	High
2689	SEPTIN8	Q14141;Q92599;Q9NVA2;Q92599	Q9NVA2;Q14141;Q92599;Q92599	SEP11_HUMAN;SEPT6_HUMAN;SEPT8_HUMAN;SEPT8_HUMAN	Septin-6;Septin-8	0.202421	0.93115	1	8.02238	10.4886	-2.46627	71.1409	69.1735	15	15	High
2857	SPRR1B	P22528;P22528;P35321	P22528;P22528;P35321	SPR1B_HUMAN;SPR1A_HUMAN;SPR1B_HUMAN	Cornifin-B;Cornifin-B	0.202718	0.93115	1	10.539	12.6258	-2.08676	73.5352	69.9691	19	17	High
1024	FDPS	P14324	P14324	FPPS_HUMAN	Farnesyl pyrophosphate synthase	0.203069	0.93115	1	18.6088	18.7132	-0.104399	12.7	16.2839	30	23	High
3005	TGM3	Q08188	Q08188	TGM3_HUMAN	Protein-glutamine gamma-glutamyltransferase E	0.205407	0.93115	1	12.1833	13.9864	-1.80311	64.0211	55.5616	22	19	High
2923	STRAP	Q9Y3F4	Q9Y3F4	STRAP_HUMAN	Serine-threonine kinase receptor-associated protein	0.205647	0.93115	1	15.7884	16.1953	-0.406822	38.5853	39.2509	27	21	High
2303	PSMA3	P25788	P25788	PSA3_HUMAN	Proteasome subunit alpha type-3	0.206105	0.93115	1	19.7041	19.8507	-0.146545	0.520748	0.558035	31	24	High
748	DDX6	P26196	P26196	DDX6_HUMAN	Probable ATP-dependent RNA helicase DDX6	0.206529	0.93115	1	2.16818	4.71531	-2.54712	32.7907	56.4847	4	7	High
1710	LZIC	Q8WZA0	Q8WZA0	LZIC_HUMAN	Protein LZIC	0.206529	0.93115	1	4.12255	1.96166	2.16089	50.5812	28.1331	8	3	High
170	AP1G1	O43747	O43747	AP1G1_HUMAN	AP-1 complex subunit gamma-1	0.206808	0.93115	1	13.6443	14.1799	-0.535551	56.3019	55.5013	24	19	High
1759	MCM3AP	O60318	O60318	GANP_HUMAN	Germinal-center associated nuclear protein	0.20739	0.93115	1	8.60032	6.18804	2.41227	71.9606	66.7474	16	9	High
342	BIN3	Q9NQY0	Q9NQY0	BIN3_HUMAN	Bridging integrator 3	0.207555	0.93115	1	8.86112	11.5995	-2.73835	76.5855	70.9969	16	16	High
1725	MAP2K2	P36507;P36507;Q02750	A0A1B0GUL7;P36507;A0A1B0GUL7;Q02750;P36507	MP2K2_HUMAN;MP2K1_HUMAN;MP2K2_HUMAN	Dual specificity mitogen-activated protein kinase kinase 2;Dual specificity mitogen-activated protein kinase kinase 2	0.207808	0.93115	1	13.3351	15.2007	-1.86563	53.8157	34.6623	24	21	High
1198	GRB2	P62993	P62993	GRB2_HUMAN	Growth factor receptor-bound protein 2	0.207808	0.93115	1	15.9826	12.5578	3.42474	28.9533	68.0529	28	17	High
2022	OSBPL10	Q9BXB5	Q9BXB5	OSB10_HUMAN	Oxysterol-binding protein-related protein 10	0.207952	0.93115	1	2.93854	1.2154	1.72314	37.2149	16.9669	7	8	High
10	AASDHPPT	Q9NRN7	Q9NRN7	ADPPT_HUMAN	L-aminoadipate-semialdehyde dehydrogenase-phosphopantetheinyl transferase	0.208134	0.93115	1	3.69432	6.27884	-2.58453	48.3877	68.9939	7	9	High
2253	PRDX4	Q06830;Q13162;Q13162	Q06830;Q13162;Q13162	PRDX1_HUMAN;PRDX4_HUMAN;PRDX4_HUMAN	Peroxiredoxin-1;Peroxiredoxin-4	0.208878	0.93115	1	14.6764	16.9437	-2.26727	43.3111	13.5522	31	24	High
2427	RAC1	P15153;P60953;P63000;P84095;P15153;P63000;P63000	P17081;P15153;P84095;Q9H4E5;P60763;P60953;P63000;P15153;P60763;P63000;P63000	CDC42_HUMAN;RAC1_HUMAN;RAC2_HUMAN;RHOG_HUMAN;RAC1_HUMAN;RAC2_HUMAN;RAC1_HUMAN	Ras-related C3 botulinum toxin substrate 2;Ras-related C3 botulinum toxin substrate 2;Ras-related C3 botulinum toxin substrate 1	0.209158	0.93115	1	18.353	18.3505	0.00249904	12.1521	16.1745	19	17	High
579	COG2	Q14746	Q14746	COG2_HUMAN	Conserved oligomeric Golgi complex subunit 2	0.20981	0.93115	1	3.91827	7.06885	-3.15058	54.5644	73.4372	7	10	High
329	BAX	Q07812	Q07812	BAX_HUMAN	Apoptosis regulator BAX	0.209892	0.93115	1	12.7054	14.4726	-1.76715	58.5382	43.9719	23	20	High
1859	MYO1C	O00159	O00159	MYO1C_HUMAN	Unconventional myosin-Ic	0.21075	0.93115	1	6.24397	10.0454	-3.80146	73.5697	76.1357	11	14	High
85	AGFG1	P52594	P52594	AGFG1_HUMAN	Arf-GAP domain and FG repeat-containing protein 1	0.211039	0.93115	1	4.78327	7.57	-2.78673	57.847	70.7711	9	11	High
2235	PPP2R2D	Q66LE6	Q66LE6	2ABD_HUMAN	Serine/threonine-protein phosphatase 2A 55 kDa regulatory subunit B delta isoform	0.211039	0.93115	1	4.28353	8.04396	-3.76043	54.5464	67.7188	6	5	High
3243	VNN2	O95498	O95498	VNN2_HUMAN	Pantetheine hydrolase VNN2	0.211664	0.93115	1	2.01541	4.02785	-2.01244	28.624	50.9065	4	6	High
2668	SEC24C	P53992	P53992	SC24C_HUMAN	Protein transport protein Sec24C	0.211693	0.93115	1	12.3551	13.3018	-0.946749	75.8888	76.5475	21	17	High
1518	ITIH1	P19827	P19827	ITIH1_HUMAN	Inter-alpha-trypsin inhibitor heavy chain H1	0.212095	0.93115	1	16.9595	18.0523	-1.0928	44.7322	15.8368	27	23	High
1132	GIPC1	O14908	O14908	GIPC1_HUMAN	PDZ domain-containing protein GIPC1	0.212177	0.93115	1	16.3398	16.4048	-0.0650332	20.0008	26.158	29	22	High
745	DDX46	P31146;Q7L014;Q7L014	P31146;Q7L014;Q7L014	COR1A_HUMAN;DDX46_HUMAN;DDX46_HUMAN	Coronin-1A;Probable ATP-dependent RNA helicase DDX46	0.21226	0.93115	1	21.404	20.964	0.440002	1.05476	1.1219	31	24	High
1103	GARS1	P41250	P41250	GARS_HUMAN	Glycine--tRNA ligase	0.21226	0.93115	1	18.1364	18.2331	-0.09667	0.461849	1.48933	31	24	High
1464	IGLV3-9	A0A075B6K0;A0A075B6K2;A0A075B6K4;A0A075B6K5;P01715;P01717;P01718;P80748;A0A075B6K2;A0A075B6K5;P80748;A0A075B6K5;A0A075B6K5;P80748	P01718;A0A075B6K5;P01715;P01717;A0A075B6K2;P80748;A0A075B6K0;A0A075B6K4;A0A075B6K5;A0A075B6K2;P80748;A0A075B6K5;A0A075B6K5;P80748	LV301_HUMAN;LV310_HUMAN;LV312_HUMAN;LV316_HUMAN;LV321_HUMAN;LV325_HUMAN;LV327_HUMAN;LV39_HUMAN;LV312_HUMAN;LV321_HUMAN;LV39_HUMAN;LV39_HUMAN;LV321_HUMAN;LV39_HUMAN	Immunoglobulin lambda variable 3-16;Immunoglobulin lambda variable 3-12;Immunoglobulin lambda variable 3-9;Immunoglobulin lambda variable 3-9	0.21226	0.93115	1	20.2671	19.7796	0.487433	1.652	1.38819	31	24	High
2675	SELENBP1	Q13228	Q13228	SBP1_HUMAN	Methanethiol oxidase	0.21226	0.93115	1	22.576	22.6346	-0.0585869	0.786297	1.46744	31	24	High
2415	RAB6A	P20340;P20340;Q9NRW1	P20340;P20340;Q9NRW1;Q9H0N0	RAB6A_HUMAN;RAB6A_HUMAN;RAB6B_HUMAN	Ras-related protein Rab-6A;Ras-related protein Rab-6A	0.21226	0.93115	1	20.9556	20.5657	0.38998	1.34099	1.11112	12	8	High
1134	GIT2	Q14161;Q14161;Q9Y2X7	Q14161;Q9Y2X7;Q14161	GIT2_HUMAN;GIT1_HUMAN;GIT2_HUMAN	ARF GTPase-activating protein GIT2;ARF GTPase-activating protein GIT2	0.21295	0.93115	1	5.49199	9.75341	-4.26142	65.6376	71.0446	10	14	High
52	ACTR10	Q9NZ32	Q9NZ32	ARP10_HUMAN	Actin-related protein 10	0.212989	0.93115	1	8.82466	12.0962	-3.27157	75.6738	63.2138	16	17	High
1096	GALT	P07902	P07902	GALT_HUMAN	Galactose-1-phosphate uridylyltransferase	0.213553	0.93115	1	10.2025	13.9378	-3.7353	78.031	53.5945	18	19	High
3059	TMPRSS9	Q7Z410	Q7Z410	TMPS9_HUMAN	Transmembrane protease serine 9	0.214769	0.93115	1	9.47692	14.6316	-5.15471	113.361	93.565	14	17	High
356	BROX	Q5VW32	Q5VW32	BROX_HUMAN	BRO1 domain-containing protein BROX	0.215378	0.93115	1	18.4034	18.6369	-0.233428	12.6434	16.7245	30	23	High
902	EIF5A	P63241	Q9GZV4;P63241;Q6IS14	IF5A1_HUMAN	Eukaryotic translation initiation factor 5A-1	0.215378	0.93115	1	18.3414	18.4544	-0.113002	12.9141	16.6899	30	23	High
578	COCH	O43405	O43405	COCH_HUMAN	Cochlin	0.215507	0.93115	1	13.1279	15.5614	-2.43349	73.3071	51.1869	22	20	High
865	EGF	P01133	P01133	EGF_HUMAN	Pro-epidermal growth factor	0.216229	0.93115	1	10.5052	9.54492	0.960317	72.45	68.3875	19	14	High
20	ABI1	Q8IZP0	Q9NYB9;Q8IZP0	ABI1_HUMAN	Abl interactor 1	0.217172	0.93115	1	14.5244	15.3337	-0.809286	53.0348	49.6708	25	20	High
516	CFP	P27918	P27918	PROP_HUMAN	Properdin	0.217442	0.93115	1	3.89902	7.01983	-3.12082	54.076	72.4749	7	10	High
3291	XRCC5	P13010	P13010	XRCC5_HUMAN	X-ray repair cross-complementing protein 5	0.217547	0.93115	1	15.7374	14.2345	1.50291	38.4769	55.8457	27	19	High
2019	ORM2	P02763;P19652;P19652	P19652;P02763;P19652	A1AG1_HUMAN;A1AG2_HUMAN;A1AG2_HUMAN	Alpha-1-acid glycoprotein 1;Alpha-1-acid glycoprotein 2	0.218062	0.93115	1	12.9058	11.7265	1.17921	71.3467	72.3817	28	24	High
1924	NFKB2	Q00653	Q00653	NFKB2_HUMAN	Nuclear factor NF-kappa-B p100 subunit	0.218062	0.93115	1	11.0009	13.0631	-2.0622	69.3297	59.5215	27	21	High
103	AIP	O00170	O00170	AIP_HUMAN	AH receptor-interacting protein	0.21812	0.93115	1	3.25146	1.31723	1.93422	46.2406	19.9166	6	2	High
1050	FLOT1	O75955	O75955	FLOT1_HUMAN	Flotillin-1	0.21812	0.93115	1	3.09201	1.26483	1.82719	41.2396	18.3861	6	2	High
1300	HMGN3	P05204;Q15651;Q15651	P05204;Q15651;Q15651	HMGN2_HUMAN;HMGN3_HUMAN;HMGN3_HUMAN	Non-histone chromosomal protein HMG-17;High mobility group nucleosome-binding domain-containing protein 3	0.21812	0.93115	1	3.24926	1.3121	1.93716	45.6501	19.8067	6	2	High
235	ARIH1	Q9Y4X5	Q9Y4X5	ARI1_HUMAN	E3 ubiquitin-protein ligase ARIH1	0.218317	0.93115	1	3.74846	7.12571	-3.37725	49.8981	63.0278	7	11	High
369	C1GALT1C1	Q96EU7	Q96EU7	C1GLC_HUMAN	C1GALT1-specific chaperone 1	0.218379	0.93115	1	15.1591	18.1541	-2.99497	46.2141	0.552638	26	24	High
906	ELANE	P08246	P08246	ELNE_HUMAN	Neutrophil elastase	0.218537	0.93115	1	19.4951	21.0763	-1.58125	30.6931	3.95772	29	24	High
1474	IGLV7-46	A0A075B6I9;A0A075B6I9;P04211	A0A075B6I9;A0A075B6I9;P04211	LV746_HUMAN;LV743_HUMAN;LV746_HUMAN	Immunoglobulin lambda variable 7-46;Immunoglobulin lambda variable 7-46	0.218545	0.93115	1	19.4226	19.5199	-0.0972526	15.2518	2.18577	30	24	High
1605	KRT78	O43790;O95678;P02538;P04259;P05787;P08670;P08729;P12035;P13647;P78385;P78386;Q01546;Q14533;Q5XKE5;Q8N1N4;Q9NSB2;O43790;O95678;P02538;P04259;P05787;P08670;P08729;P12035;P13647;P78385;P78386;Q01546;Q14533;Q8N1N4;Q9NSB2;O43790;O95678;P02538;P04259;P05787;P08670;P08729;P12035;P13647;P78386;Q01546;Q8N1N4;Q9NSB2;O95678;P02538;P04259;P13647;P35908;Q01546;Q8N1N4;P12035;P19013;Q3SY84;Q8N1N4;Q8N1N4	P12035;P78386;Q5XKE5;P04259;P05787;P08729;O43790;P14136;P13647;Q14533;O95678;P02538;P08670;P78385;P48668;Q9NSB2;Q01546;Q8N1N4;P12035;P78386;Q5XKE5;P04259;P05787;P08729;O43790;P14136;P13647;Q14533;O95678;P02538;P08670;P78385;P48668;Q9NSB2;Q01546;Q8N1N4;P12035;P78386;Q5XKE5;P04259;P05787;P08729;O43790;P14136;P13647;Q14533;O95678;P02538;P08670;P78385;P48668;Q9NSB2;Q01546;Q8N1N4;Q86Y46;P04259;P13647;…	K22O_HUMAN;K2C3_HUMAN;K2C5_HUMAN;K2C6A_HUMAN;K2C6B_HUMAN;K2C75_HUMAN;K2C78_HUMAN;K2C79_HUMAN;K2C7_HUMAN;K2C8_HUMAN;KRT81_HUMAN;KRT83_HUMAN;KRT84_HUMAN;KRT85_HUMAN;KRT86_HUMAN;VIME_HUMAN;K22O_HUMAN;K2C3_HUMAN;K2C5_HUMAN;K2C6A_HUMAN;K2C6B_HUMAN;K2C75_HUMAN;K2C78_HUMAN;K2C7_HUMAN;K2C8_HUMAN;KRT81_HUMAN;KRT83_HUMAN;KRT84_HUMAN;KRT85_HUMAN;KRT86_HUMAN;VIME_HUMAN;K22O_HUMAN;K2C3_HUMAN;K2C5_HUMAN;K2C6A_…	Keratin, type II cuticular Hb6;Keratin, type II cuticular Hb6;Keratin, type II cuticular Hb6;Keratin, type II cytoskeletal 75;Keratin, type II cytoskeletal 3;Keratin, type II cytoskeletal 78	0.218545	0.93115	1	19.2467	19.468	-0.221327	0.639845	0.893708	31	24	High
1455	IGLV2-8	A0A075B6J9;P01700;P01703;P01706;P01709;P01706;P01709;P01709	P01699;P01709;A0A075B6J9;P01703;P01700;P01706;P01709;P01706;P01709	LV140_HUMAN;LV147_HUMAN;LV208_HUMAN;LV211_HUMAN;LV218_HUMAN;LV208_HUMAN;LV211_HUMAN;LV208_HUMAN	Immunoglobulin lambda variable 2-18;Immunoglobulin lambda variable 2-11;Immunoglobulin lambda variable 2-8	0.218545	0.93115	1	21.4839	20.1083	1.37565	1.80518	19.0326	31	23	High
3202	UGP2	Q16851	Q16851	UGPA_HUMAN	UTP--glucose-1-phosphate uridylyltransferase	0.218545	0.93115	1	20.1148	19.4826	0.632202	0.612533	17.9802	31	23	High
2348	PTGES2	Q9H7Z7	Q9H7Z7	PGES2_HUMAN	Prostaglandin E synthase 2	0.218829	0.93115	1	0.972612	0	0.972612	14.1845	0	29	22	High
2190	PMPCA	Q10713	Q10713	MPPA_HUMAN	Mitochondrial-processing peptidase subunit alpha	0.218829	0.93115	1	1.05434	0	1.05434	16.6668	0	19	19	High
2598	RTN4RL2	Q86UN3	Q86UN3	R4RL2_HUMAN	Reticulon-4 receptor-like 2	0.218829	0.93115	1	1.07128	0	1.07128	17.2434	0	14	16	High
2479	RETN	Q9HD89	Q9HD89	RETN_HUMAN	Resistin	0.218829	0.93115	1	1.06016	0	1.06016	16.9816	0	14	12	High
2229	PPP1R18	Q6NYC8	Q6NYC8	PPR18_HUMAN	Phostensin	0.218829	0.93115	1	1.05771	0	1.05771	16.8068	0	13	8	High
2498	RNF114	Q9Y508	Q9Y508	RN114_HUMAN	E3 ubiquitin-protein ligase RNF114	0.218829	0.93115	1	0.949428	0	0.949428	13.5097	0	1	5	High
385	C6	P13671	P13671	CO6_HUMAN	Complement component C6	0.219504	0.93115	1	11.0722	9.05912	2.01303	70.1664	73.1571	20	13	High
1678	LRATD2	Q96KN1	Q96KN1	LRAT2_HUMAN	Protein LRATD2	0.21991	0.93115	1	6.47702	8.44827	-1.97125	68.7461	74.9642	12	12	High
22	ABR	Q12979	Q12979	ABR_HUMAN	Active breakpoint cluster region-related protein	0.221039	0.93115	1	2.07578	4.15106	-2.07528	30.0918	54.0772	4	6	High
1058	FNBP1L	Q5T0N5	Q5T0N5	FBP1L_HUMAN	Formin-binding protein 1-like	0.221039	0.93115	1	1.94971	3.89206	-1.94234	26.5323	47.5639	4	6	High
2632	SBSN	Q6UWP8	Q6UWP8	SBSN_HUMAN	Suprabasin	0.221039	0.93115	1	1.95907	4.04724	-2.08816	26.8911	51.7969	4	6	High
1719	MAN2B1	O00754	O00754	MA2B1_HUMAN	Lysosomal alpha-mannosidase	0.221068	0.93115	1	6.45663	9.13679	-2.68016	68.4631	74.2959	12	13	High
612	CORO1C	P31146;Q9ULV4;Q9ULV4	P31146;Q9ULV4;Q9ULV4	COR1A_HUMAN;COR1C_HUMAN;COR1C_HUMAN	Coronin-1A;Coronin-1C	0.221134	0.93115	1	11.4872	14.2843	-2.79709	65.4362	43.1122	21	20	High
3277	WDR44	Q5JSH3	Q5JSH3	WDR44_HUMAN	WD repeat-containing protein 44	0.222503	0.93115	1	6.85244	10.185	-3.33261	67.2737	65.1147	13	15	High
2720	SET	Q01105	P0DME0;Q01105	SET_HUMAN	Protein SET	0.223118	0.93115	1	13.856	15.1606	-1.30459	58.7395	49.1968	24	20	High
330	BBOX1	O75936	O75936	BODG_HUMAN	Gamma-butyrobetaine dioxygenase	0.224261	0.93115	1	14.6887	16.8751	-2.18635	54.1479	27.4581	25	22	High
1750	MAT2A	P31153	P31153	METK2_HUMAN	S-adenosylmethionine synthase isoform type-2	0.224495	0.93115	1	15.9725	16.281	-0.308572	39.3661	39.7133	27	21	High
3084	TPD52	P55327	P55327	TPD52_HUMAN	Tumor protein D52	0.224757	0.93115	1	10.0969	8.06377	2.03317	67.0344	68.2609	19	12	High
2652	SDCBP	O00560	O00560	SDCB1_HUMAN	Syntenin-1	0.224956	0.93115	1	17.6803	18.5583	-0.87792	23.2755	0.542473	29	24	High
79	ADSS2	P30520	P30520	PURA2_HUMAN	Adenylosuccinate synthetase isozyme 2	0.224964	0.93115	1	19.5241	19.5617	-0.037609	0.691555	1.23102	31	24	High
783	DNAAF1	Q8NEP3	Q8NEP3	DAAF1_HUMAN	Dynein axonemal assembly factor 1	0.224964	0.93115	1	23.3553	22.8843	0.471001	1.13996	2.12174	31	24	High
857	EEF2	P13639;P13639;Q15029	P13639;P13639;Q15029	EF2_HUMAN;EF2_HUMAN;U5S1_HUMAN	Elongation factor 2;Elongation factor 2	0.224964	0.93115	1	21.6627	21.749	-0.0862041	0.316907	0.737326	31	24	High
1393	IGHM	P01871	P01871	IGHM_HUMAN	Immunoglobulin heavy constant mu	0.224964	0.93115	1	25.7964	25.1749	0.621506	2.17997	1.85235	31	24	High
611	CORO1B	Q9BR76	Q9BR76	COR1B_HUMAN	Coronin-1B	0.224964	0.93115	1	19.4115	18.8212	0.590292	0.510587	16.6356	31	23	High
671	CTPS1	P17812;P17812;Q9NRF8	P17812;Q9NRF8;P17812	PYRG1_HUMAN;PYRG1_HUMAN;PYRG2_HUMAN	CTP synthase 1;CTP synthase 1	0.224964	0.93115	1	19.4608	18.9921	0.468726	0.611612	16.9371	31	23	High
1458	IGLV3-12	A0A075B6K0;A0A075B6K2;A0A075B6K4;A0A075B6K5;P01715;P01717;P01718;P80748;A0A075B6K2;A0A075B6K2;A0A075B6K5;P80748	P01718;A0A075B6K5;P01715;P01717;A0A075B6K2;P80748;A0A075B6K0;A0A075B6K4;A0A075B6K2;A0A075B6K5;A0A075B6K2;P80748	LV301_HUMAN;LV310_HUMAN;LV312_HUMAN;LV316_HUMAN;LV321_HUMAN;LV325_HUMAN;LV327_HUMAN;LV39_HUMAN;LV312_HUMAN;LV312_HUMAN;LV321_HUMAN;LV39_HUMAN	Immunoglobulin lambda variable 3-16;Immunoglobulin lambda variable 3-12;Immunoglobulin lambda variable 3-12	0.226023	0.93115	1	6.97419	4.23572	2.73847	81.5791	56.5372	12	6	High
1036	FHL1	Q13642	Q13642	FHL1_HUMAN	Four and a half LIM domains protein 1	0.227033	0.93115	1	6.10151	9.2117	-3.11019	70.1739	75.4073	11	13	High
1118	GCN1	Q92616	Q92616	GCN1_HUMAN	eIF-2-alpha kinase activator GCN1	0.228144	0.93115	1	9.27503	6.48422	2.79081	85.391	73.7723	16	9	High
2119	PGM2	Q96G03	Q96G03	PGM2_HUMAN	Phosphopentomutase	0.228215	0.93115	1	18.3436	18.3808	-0.0372095	11.9868	15.9261	14	15	High
108	AKR1B1	P15121	P15121	ALDR_HUMAN	Aldo-keto reductase family 1 member B1	0.228436	0.93115	1	13.0933	15.437	-2.34374	72.9411	49.9023	22	20	High
2006	ODAD4	Q96NG3	Q96NG3	ODAD4_HUMAN	Outer dynein arm-docking complex subunit 4	0.228436	0.93115	1	16.914	14.716	2.19801	71.4333	94.1594	12	14	High
1919	NEK1	Q96PY6	Q96PY6	NEK1_HUMAN	Serine/threonine-protein kinase Nek1	0.228641	0.93115	1	3.52627	1.49403	2.03224	53.6197	25.6243	10	10	High
142	AMDHD2	Q9Y303	Q9Y303	NAGA_HUMAN	N-acetylglucosamine-6-phosphate deacetylase	0.228641	0.93115	1	1.53469	3.43171	-1.89702	22.7233	46.8587	3	5	High
288	ATP5ME	P56385	P56385	ATP5I_HUMAN	ATP synthase subunit e, mitochondrial	0.228641	0.93115	1	3.60238	1.49963	2.10275	56.0964	25.8276	6	2	High
2038	PACSIN3	Q9UKS6	Q9UKS6	PACN3_HUMAN	Protein kinase C and casein kinase substrate in neurons protein 3	0.228832	0.93115	1	7.77187	11.4952	-3.72338	76.4096	69.1989	9	8	High
1200	GRIP1	Q9Y3R0	Q9Y3R0	GRIP1_HUMAN	Glutamate receptor-interacting protein 1	0.229658	0.93115	1	14.7381	15.2855	-0.547364	66.3821	49.1559	24	20	High
2421	RABAC1	Q9UI14	Q9UI14	PRAF1_HUMAN	Prenylated Rab acceptor protein 1	0.230708	0.93115	1	2.1086	4.33093	-2.22233	31.4107	58.7955	6	9	High
3193	UCHL3	P15374	P15374	UCHL3_HUMAN	Ubiquitin carboxyl-terminal hydrolase isozyme L3	0.230981	0.93115	1	5.37419	8.23436	-2.86017	62.8945	70.9649	10	12	High
3091	TPM3	P06753;P06753;P07951;P09493;P67936;P06753;P07951;P67936;P06753;P67936	P06753;P07951;P09493;P06753;P67936;P07951;P09493;P06753;P67936;P06753;P67936	TPM3_HUMAN;TPM1_HUMAN;TPM2_HUMAN;TPM3_HUMAN;TPM4_HUMAN;TPM2_HUMAN;TPM3_HUMAN;TPM4_HUMAN;TPM3_HUMAN;TPM4_HUMAN	Tropomyosin alpha-3 chain;Tropomyosin alpha-3 chain;Tropomyosin alpha-3 chain;Tropomyosin alpha-3 chain	0.231482	0.93115	1	16.694	17.3034	-0.609374	20.5615	14.8067	29	23	High
2920	STOM	P27105	P27105	STOM_HUMAN	Stomatin	0.231508	0.93115	1	20.0045	19.9155	0.0890586	0.500199	1.75201	31	24	High
247	ARPC4	P59998	P59998	ARPC4_HUMAN	Actin-related protein 2/3 complex subunit 4	0.231516	0.93115	1	20.6246	20.728	-0.103375	0.814217	1.45328	31	24	High
562	CLU	P10909	P10909	CLUS_HUMAN	Clusterin	0.231516	0.93115	1	23.7761	23.5264	0.249631	0.50044	0.485624	31	24	High
2679	SELENOT	P62341	P62341	SELT_HUMAN	Thioredoxin reductase-like selenoprotein T	0.231516	0.93115	1	17.5119	18.264	-0.752056	11.67	1.09807	30	24	High
3155	TXNL1	O43396	O43396	TXNL1_HUMAN	Thioredoxin-like protein 1	0.231516	0.93115	1	19.1651	18.5629	0.602211	0.365147	16.0205	31	23	High
2456	RBM3	P98179	P98179	RBM3_HUMAN	RNA-binding protein 3	0.231516	0.93115	1	18.8684	17.9158	0.952598	0.809098	15.1613	6	5	High
2281	PRPS2	P11908;P11908;P60891	P11908;P11908;P60891	PRPS2_HUMAN;PRPS1_HUMAN;PRPS2_HUMAN	Ribose-phosphate pyrophosphokinase 2;Ribose-phosphate pyrophosphokinase 2	0.232961	0.93115	1	7.89335	13.4225	-5.52915	78.2619	49.8944	13	10	High
1368	IDO1	P14902	P14902	I23O1_HUMAN	Indoleamine 2,3-dioxygenase 1	0.23392	0.93115	1	4.44736	7.13505	-2.68768	58.9619	74.8906	8	10	High
1101	GAPVD1	Q14C86	Q14C86	GAPD1_HUMAN	GTPase-activating protein and VPS9 domain-containing protein 1	0.234132	0.93115	1	14.6479	15.5375	-0.889608	43.1936	36.3288	26	21	High
1577	KRT18	O76013;P02533;P05783;P08727;P08779;P13645;P13646;P19012;Q04695;Q14525;Q14532;Q15323;Q2M2I5;Q92764;P05783;P05783;P08727;P05783;Q92764	P19012;O76015;Q04695;Q92764;Q7Z3Y7;P05783;Q14525;P08779;Q2M2I5;O76014;P08727;Q15323;P02533;Q14532;P13645;P13646;O76013;P05783;P05783;P08727;Q92764;P05783	K1C10_HUMAN;K1C13_HUMAN;K1C14_HUMAN;K1C15_HUMAN;K1C16_HUMAN;K1C17_HUMAN;K1C18_HUMAN;K1C19_HUMAN;K1C24_HUMAN;K1H1_HUMAN;K1H2_HUMAN;KRT35_HUMAN;KRT36_HUMAN;KT33B_HUMAN;K1C18_HUMAN;K1C18_HUMAN;K1C19_HUMAN;K1C18_HUMAN;KRT35_HUMAN	Keratin, type I cuticular Ha6;Keratin, type I cytoskeletal 18;Keratin, type I cytoskeletal 18;Keratin, type I cytoskeletal 18	0.234834	0.93115	1	19.0463	18.6386	0.407636	13.6209	16.4591	30	23	High
2609	S100A16	Q96FQ6	Q96FQ6	S10AG_HUMAN	Protein S100-A16	0.235381	0.93115	1	6.28624	8.83522	-2.54898	65.1127	69.4205	12	13	High
1546	KIF1C	O43896;O43896;O60333	O43896;O43896;Q12756;O60333	KIF1C_HUMAN;KIF1B_HUMAN;KIF1C_HUMAN	Kinesin-like protein KIF1C;Kinesin-like protein KIF1C	0.235634	0.93115	1	2.57957	4.67365	-2.09408	35.8802	55.7058	5	7	High
850	EDF1	O60869	O60869	EDF1_HUMAN	Endothelial differentiation-related factor 1	0.235765	0.93115	1	11.3545	14.0853	-2.73085	74.2978	55.5849	20	19	High
68	ADH1C	P00325;P00326;P00326	P00325;P00326;P00326	ADH1B_HUMAN;ADH1G_HUMAN;ADH1G_HUMAN	All-trans-retinol dehydrogenase [NAD(+)] ADH1B;Alcohol dehydrogenase 1C	0.236802	0.93115	1	20.8111	17.8918	2.91932	67.8072	112.098	27	18	High
303	ATP6V1H	Q9UI12	Q9UI12	VATH_HUMAN	V-type proton ATPase subunit H	0.237707	0.93115	1	13.2324	14.9474	-1.71492	74.2864	61.5989	22	19	High
2800	SMPDL3B	Q92485	Q92485	ASM3B_HUMAN	Acid sphingomyelinase-like phosphodiesterase 3b	0.237707	0.93115	1	12.5983	13.2872	-0.688902	68.1649	49.0646	22	19	High
2680	SEMA3E	O15041	O15041	SEM3E_HUMAN	Semaphorin-3E	0.237993	0.93115	1	9.81285	15.3608	-5.54799	82.4464	35.6498	17	21	High
185	APEH	P13798	P13798	ACPH_HUMAN	Acylamino-acid-releasing enzyme	0.238202	0.93115	1	19.3148	18.6846	0.63026	0.551267	16.399	31	23	High
644	CRYAB	P02511	P02511	CRYAB_HUMAN	Alpha-crystallin B chain	0.238202	0.93115	1	19.556	18.9357	0.620324	0.445283	16.7444	31	23	High
1931	NIPSNAP1	O75323;Q9BPW8;Q9BPW8	O75323;Q9BPW8;Q9BPW8	NIPS1_HUMAN;NIPS2_HUMAN;NIPS1_HUMAN	Protein NipSnap homolog 2;Protein NipSnap homolog 1	0.239518	0.93115	1	3.14252	1.31277	1.82975	42.781	19.8109	12	8	High
624	CPN2	P22792	P22792	CPN2_HUMAN	Carboxypeptidase N subunit 2	0.239518	0.93115	1	3.11457	1.30228	1.81229	41.8369	19.4665	6	2	High
2124	PGRMC2	O00264;O15173;O15173	O15173;O00264;O15173	PGRC1_HUMAN;PGRC2_HUMAN;PGRC2_HUMAN	Membrane-associated progesterone receptor component 1;Membrane-associated progesterone receptor component 2	0.239646	0.93115	1	0.98234	2.58102	-1.59868	14.513	34.8059	26	18	High
2574	RPS27L	P42677;Q71UM5;Q71UM5	P42677;Q71UM5;Q71UM5	RS27L_HUMAN;RS27_HUMAN;RS27L_HUMAN	40S ribosomal protein S27;40S ribosomal protein S27-like	0.240364	0.93115	1	5.74762	9.4976	-3.74998	71.8552	79.9661	29	22	High
1795	MMP10	P09238	P09238	MMP10_HUMAN	Stromelysin-2	0.240673	0.93115	1	2.11803	4.16587	-2.04784	31.6174	54.7034	4	6	High
3104	TRAJ61	A0A075B708	A0A075B708	A0A075B708_HUMAN	T cell receptor alpha joining 61 (non-functional) (Fragment)	0.240673	0.93115	1	2.35967	4.70459	-2.34492	38.9235	69.8518	4	6	High
32	ACAT2	Q9BWD1	Q9BWD1	THIC_HUMAN	Acetyl-CoA acetyltransferase, cytosolic	0.241588	0.93115	1	18.0643	18.0284	0.0359425	11.6156	14.9345	30	23	High
3259	VPS4B	O75351;O75351;Q9UN37	O75351;Q9UN37;O75351	VPS4B_HUMAN;VPS4A_HUMAN;VPS4B_HUMAN	Vacuolar protein sorting-associated protein 4B;Vacuolar protein sorting-associated protein 4B	0.241588	0.93115	1	18.0672	18.1589	-0.0917149	11.9773	15.7529	30	23	High
1865	MYOF	Q9NZM1	Q9NZM1	MYOF_HUMAN	Myoferlin	0.241909	0.93115	1	13.0137	14.1264	-1.11274	61.5126	55.0479	23	19	High
1545	KIF15	Q9NS87	Q9NS87	KIF15_HUMAN	Kinesin-like protein KIF15	0.242623	0.93115	1	12.6125	12.9563	-0.343786	67.9336	72.7567	22	17	High
1550	KLC1	Q07866;Q07866;Q9H0B6;Q07866;Q9H0B6;Q9NSK0;Q07866;Q9NSK0	Q07866;Q07866;Q9H0B6;Q9NSK0;Q07866;Q9H0B6;Q9NSK0;Q6P597;Q07866	KLC1_HUMAN;KLC1_HUMAN;KLC2_HUMAN;KLC1_HUMAN;KLC2_HUMAN;KLC4_HUMAN;KLC1_HUMAN;KLC4_HUMAN	Kinesin light chain 1;Kinesin light chain 1;Kinesin light chain 1;Kinesin light chain 1	0.24292	0.93115	1	7.54485	11.0599	-3.51503	71.7946	64.1701	14	16	High
920	EML4	Q9HC35	Q9HC35	EMAL4_HUMAN	Echinoderm microtubule-associated protein-like 4	0.243145	0.93115	1	13.15	15.5524	-2.40237	62.5305	36.5991	23	21	High
542	CIRBP	Q14011	Q14011	CIRBP_HUMAN	Cold-inducible RNA-binding protein	0.243463	0.93115	1	7.80426	10.7948	-2.99057	77.0311	73.3722	14	15	High
1561	KLKB1	P03952	P03952	KLKB1_HUMAN	Plasma kallikrein	0.243743	0.93115	1	9.55784	7.7322	1.82564	78.1838	74.1341	17	11	High
245	ARPC2	O15144	O15144	ARPC2_HUMAN	Actin-related protein 2/3 complex subunit 2	0.245024	0.93115	1	21.2161	21.2947	-0.0786395	0.543322	0.981007	31	24	High
468	CCT5	P48643	P48643	TCPE_HUMAN	T-complex protein 1 subunit epsilon	0.245024	0.93115	1	19.1285	18.5297	0.598761	0.445209	16.0349	31	23	High
2990	TCP1	P17987	P17987	TCPA_HUMAN	T-complex protein 1 subunit alpha	0.245024	0.93115	1	18.9331	18.3429	0.590212	0.608408	16.0506	31	23	High
208	ARAF	P10398	P10398	ARAF_HUMAN	Serine/threonine-protein kinase A-Raf	0.245934	0.93115	1	4.24104	7.32882	-3.08778	53.5086	66.4309	8	11	High
2150	PITRM1	Q5JRX3	Q5JRX3	PREP_HUMAN	Presequence protease, mitochondrial	0.246251	0.93115	1	5.67468	7.6095	-1.93483	61.3904	72.7574	30	24	High
482	CD5L	O43866	O43866	CD5L_HUMAN	CD5 antigen-like	0.247108	0.93115	1	11.1055	7.60644	3.49907	81.0778	84.702	19	10	High
2845	SPAG9	O60271	O60271	JIP4_HUMAN	C-Jun-amino-terminal kinase-interacting protein 4	0.247123	0.93115	1	3.52907	5.38221	-1.85314	44.259	60.5523	7	8	High
1948	NOP58	Q9Y2X3	Q9Y2X3	NOP58_HUMAN	Nucleolar protein 58	0.247288	0.93115	1	2.10216	0.633451	1.46871	30.9312	9.63023	7	1	High
250	ARPIN	Q7Z6K5	Q7Z6K5	ARPIN_HUMAN	Arpin	0.248062	0.93115	1	12.0477	14.97	-2.92231	72.0214	47.1184	21	20	High
175	AP2A1	O94973;O95782;O95782	O95782;O94973;O95782	AP2A1_HUMAN;AP2A2_HUMAN;AP2A1_HUMAN	AP-2 complex subunit alpha-2;AP-2 complex subunit alpha-1	0.248851	0.93115	1	11.9613	16.9149	-4.95362	81.507	27.5074	20	22	High
441	CASP7	P55210	P55210	CASP7_HUMAN	Caspase-7	0.250567	0.93115	1	14.4355	15.2195	-0.783991	52.2107	49.0434	25	20	High
869	EHD3	Q9H223;Q9NZN3;Q9H4M9;Q9NZN3;Q9NZN3	Q9NZN3;Q9H223;Q9H4M9;Q9NZN3;Q9NZN3	EHD3_HUMAN;EHD4_HUMAN;EHD1_HUMAN;EHD3_HUMAN;EHD3_HUMAN	EH domain-containing protein 4;EH domain-containing protein 1;EH domain-containing protein 3	0.250591	0.93115	1	9.35993	11.6693	-2.30938	75.504	72.2532	17	16	High
3096	TPPP	O94811	O94811	TPPP_HUMAN	Tubulin polymerization-promoting protein	0.250623	0.93115	1	11.1334	13.7154	-2.58194	81.6066	66.3234	19	18	High
776	DLD	P09622	P09622	DLDH_HUMAN	Dihydrolipoyl dehydrogenase, mitochondrial	0.250623	0.93115	1	12.3429	11.7384	0.604447	75.4097	72.4817	21	16	High
3221	USP7	Q93009	Q93009	UBP7_HUMAN	Ubiquitin carboxyl-terminal hydrolase 7	0.250755	0.93115	1	1.55285	3.33809	-1.78523	23.258	44.2133	3	5	High
913	ELP1	O95163	O95163	ELP1_HUMAN	Elongator complex protein 1	0.250755	0.93115	1	3.18193	1.34471	1.83723	43.6148	20.782	6	2	High
1324	HP1BP3	Q5SSJ5	Q5SSJ5	HP1B3_HUMAN	Heterochromatin protein 1-binding protein 3	0.250791	0.93115	1	7.84695	10.8286	-2.98168	77.9399	74.0986	14	15	High
2950	SYK	P43405;P43405;Q8NFD2	P43405;P43405;Q8NFD2;P43403	KSYK_HUMAN;ANKK1_HUMAN;KSYK_HUMAN	Tyrosine-protein kinase SYK;Tyrosine-protein kinase SYK	0.250791	0.93115	1	7.60989	10.5134	-2.90349	72.8577	69.4959	14	15	High
1511	ISYNA1	Q9NPH2	Q9NPH2	INO1_HUMAN	Inositol-3-phosphate synthase 1	0.250928	0.93115	1	6.8605	9.01902	-2.15853	67.6233	72.1016	13	13	High
252	ARRB1	P32121;P49407;P49407	P49407;P32121;P49407	ARRB1_HUMAN;ARRB2_HUMAN;ARRB1_HUMAN	Beta-arrestin-2;Beta-arrestin-1	0.250953	0.93115	1	14.2509	15.5999	-1.349	50.8272	36.752	25	21	High
582	COL1A1	P02452	P02452	CO1A1_HUMAN	Collagen alpha-1(I) chain	0.251502	0.93115	1	14.5951	16.1814	-1.58624	43.6593	26.3438	26	22	High
2469	RDX	P15311;P26038;P35241;P15311;P35241;P26038;P35241;P35241	P15311;P35241;P26038;P15311;P35241;P35241;P26038;P35241	EZRI_HUMAN;MOES_HUMAN;RADI_HUMAN;EZRI_HUMAN;RADI_HUMAN;MOES_HUMAN;RADI_HUMAN;RADI_HUMAN	Ezrin;Ezrin;Moesin;Radixin	0.251682	0.93115	1	17.6044	16.0134	1.59099	22.4599	53.7648	26	22	High
3288	XPNPEP1	O00462;Q9NQW7;Q9NQW7	O00462;Q9NQW7;Q9NQW7	MANBA_HUMAN;XPP1_HUMAN;XPP1_HUMAN	Beta-mannosidase;Xaa-Pro aminopeptidase 1	0.251947	0.93115	1	18.4363	17.7447	0.691594	12.257	30.2984	30	22	High
1447	IGLV1-47	A0A075B6J9;P01700;P01703;P01706;P01709;P01700	P01699;P01709;A0A075B6J9;P01703;P01700;P01706;P01700	LV140_HUMAN;LV147_HUMAN;LV208_HUMAN;LV211_HUMAN;LV218_HUMAN;LV147_HUMAN	Immunoglobulin lambda variable 2-18;Immunoglobulin lambda variable 1-47	0.251982	0.93115	1	23.2852	22.8855	0.399702	2.35354	1.31397	31	24	High
346	BLVRB	P30043	P30043	BLVRB_HUMAN	Flavin reductase (NADPH)	0.251982	0.93115	1	21.0019	20.3606	0.64129	0.560604	19.3325	31	23	High
2577	RPS3	P23396	P23396	RS3_HUMAN	40S ribosomal protein S3	0.251982	0.93115	1	19.9056	19.874	0.0315376	0.517486	1.28342	31	23	High
2838	SORD	Q00796	Q00796	DHSO_HUMAN	Sorbitol dehydrogenase	0.251982	0.93115	1	20.6083	19.8822	0.726093	0.986799	19.8763	31	23	High
3273	WDR1	O75083	O75083	WDR1_HUMAN	WD repeat-containing protein 1	0.251982	0.93115	1	21.3282	20.6063	0.721884	0.380159	19.639	31	23	High
1963	NSF	P46459	P46459	NSF_HUMAN	Vesicle-fusing ATPase	0.251982	0.93115	1	21.0199	21.0509	-0.0309369	0.520029	1.2538	30	21	High
128	ALDH3B1	P30838;P43353;P51648;P43353	P43353;P30838;P51648;P48448;P43353	AL3A1_HUMAN;AL3A2_HUMAN;AL3B1_HUMAN;AL3B1_HUMAN	Aldehyde dehydrogenase, dimeric NADP-preferring;Aldehyde dehydrogenase family 3 member B1	0.253575	0.93115	1	2.03963	4.27137	-2.23174	29.0209	46.369	4	7	High
120	ALDH16A1	Q8IZ83	Q8IZ83	A16A1_HUMAN	Aldehyde dehydrogenase family 16 member A1	0.255211	0.93115	1	17.0451	16.8556	0.189519	32.9979	42.8568	28	21	High
2918	STK39	O95747;Q9UEW8;Q9UEW8	O95747;Q9UEW8;Q9UEW8	OXSR1_HUMAN;STK39_HUMAN;STK39_HUMAN	Serine/threonine-protein kinase OSR1;STE20/SPS1-related proline-alanine-rich protein kinase	0.255503	0.93115	1	18.7075	18.6887	0.0188172	12.8331	16.5225	30	23	High
2148	PITPNB	P48739;P48739;Q00169	P48739;P48739;Q00169	PIPNB_HUMAN;PIPNA_HUMAN;PIPNB_HUMAN	Phosphatidylinositol transfer protein beta isoform;Phosphatidylinositol transfer protein beta isoform	0.255503	0.93115	1	17.1243	17.1968	-0.0724997	10.7919	14.2941	9	8	High
1777	METTL7A	Q9H8H3	Q9H8H3	MET7A_HUMAN	Putative methyltransferase-like protein 7A	0.257179	0.93115	1	14.5075	13.9432	0.564263	53.453	53.9746	25	19	High
2437	RALY	Q9UKM9	Q9UKM9	RALY_HUMAN	RNA-binding protein Raly	0.257608	0.93115	1	9.7034	9.22637	0.477033	80.3639	75.3573	31	24	High
1933	NIT1	Q86X76	Q86X76	NIT1_HUMAN	Deaminated glutathione amidase	0.258043	0.93115	1	15.0461	15.1736	-0.127455	45.3257	48.3698	29	22	High
2957	SYTL5	Q8TDW5	Q8TDW5	SYTL5_HUMAN	Synaptotagmin-like protein 5	0.258361	0.93115	1	7.40213	4.44914	2.953	78.8909	62.1914	13	6	High
2345	PTER	Q96BW5	Q96BW5	PTER_HUMAN	Phosphotriesterase-related protein	0.258594	0.93115	1	14.5989	16.1011	-1.50216	42.7742	25.0756	26	19	High
2681	SEMA3G	Q9NS98	Q9NS98	SEM3G_HUMAN	Semaphorin-3G	0.258729	0.93115	1	11.1615	14.9464	-3.78494	71.4207	34.7627	20	21	High
2603	RWDD4	Q6NW29	Q6NW29	RWDD4_HUMAN	RWD domain-containing protein 4	0.25878	0.93115	1	4.35539	7.0455	-2.69012	56.49	72.566	31	23	High
877	EIF2S1	P05198	P05198	IF2A_HUMAN	Eukaryotic translation initiation factor 2 subunit 1	0.259076	0.93115	1	18.0727	18.7997	-0.727006	11.6029	0.468993	30	24	High
1129	GGCT	O75223	O75223	GGCT_HUMAN	Gamma-glutamylcyclotransferase	0.259076	0.93115	1	19.836	20.0585	-0.222499	0.814434	0.969435	31	24	High
1152	GMPR2	P36959;Q9P2T1;Q9P2T1	Q9P2T1;P36959;Q9P2T1	GMPR1_HUMAN;GMPR2_HUMAN;GMPR2_HUMAN	GMP reductase 1;GMP reductase 2	0.259076	0.93115	1	19.3206	19.4288	-0.108229	0.738771	1.12464	31	24	High
1179	GOT1	P17174	P17174	AATC_HUMAN	Aspartate aminotransferase, cytoplasmic	0.259076	0.93115	1	18.823	19.0097	-0.186781	0.450738	0.496092	31	24	High
2031	P4HB	P07237	P07237	PDIA1_HUMAN	Protein disulfide-isomerase	0.259076	0.93115	1	20.5813	20.4522	0.129067	0.149609	0.146827	31	24	High
2700	SERPINB1	P30740;P30740;P50452;P50453	P30740;P30740;O75830;P50452;P50453	ILEU_HUMAN;ILEU_HUMAN;SPB8_HUMAN;SPB9_HUMAN	Leukocyte elastase inhibitor;Leukocyte elastase inhibitor	0.259076	0.93115	1	23.6349	23.7614	-0.126459	0.704762	2.12743	31	24	High
2988	TCN1	P20061	P20061	TCO1_HUMAN	Transcobalamin-1	0.259076	0.93115	1	22.9969	22.6465	0.350392	1.26416	1.24988	31	24	High
2042	PAFAH1B1	P43034	P43034	LIS1_HUMAN	Platelet-activating factor acetylhydrolase IB subunit beta	0.259076	0.93115	1	19.3417	18.6654	0.67631	0.434758	16.4825	13	8	High
2684	SEPTIN1	Q8WYJ6	Q8WYJ6	SEPT1_HUMAN	Septin-1	0.261505	0.93115	1	4.1323	2.19026	1.94204	60.8868	35.058	7	3	High
2258	PRH2	P02810	P02810	PRPC_HUMAN	Salivary acidic proline-rich phosphoprotein 1/2	0.262355	0.93115	1	1.79149	3.78634	-1.99484	31.4675	57.2738	19	19	High
1031	FGFBP1	Q14512	Q14512	FGFP1_HUMAN	Fibroblast growth factor-binding protein 1	0.262355	0.93115	1	1.65985	3.46898	-1.80913	26.5939	48.0264	3	5	High
1035	FHIT	P49789	P49789	FHIT_HUMAN	Bis(5'-adenosyl)-triphosphatase	0.262355	0.93115	1	1.57399	3.43615	-1.86216	23.9411	47.183	3	5	High
76	ADRA1D	P25100	P25100	ADA1D_HUMAN	Alpha-1D adrenergic receptor	0.262355	0.93115	1	3.43282	1.45936	1.97346	51.2931	24.4717	6	2	High
2733	SFXN1	Q9H9B4	Q9H9B4	SFXN1_HUMAN	Sideroflexin-1	0.262355	0.93115	1	3.26546	1.39277	1.87269	46.049	22.2659	6	2	High
3296	YARS1	P54577	P54577	SYYC_HUMAN	Tyrosine--tRNA ligase, cytoplasmic	0.262588	0.93115	1	17.3814	16.1827	1.19868	11.3046	39.4364	30	21	High
540	CIAO3	Q9H6Q4	Q9H6Q4	CIAO3_HUMAN	Cytosolic iron-sulfur assembly component 3	0.262598	0.93115	1	4.32857	7.45289	-3.12432	55.7427	68.8973	8	11	High
1834	MTMR10	Q9NXD2	Q9NXD2	MTMRA_HUMAN	Myotubularin-related protein 10	0.262598	0.93115	1	4.86392	8.49276	-3.62884	70.2886	89.302	8	11	High
1288	HLA-H	P01889;P01893;P04439;P10321;P01889;P01893;P04439;P13747;P01893;P01893;P04439;P01893;P04439;P10321	P01889;P10321;P01893;P04439;P17693;P01889;P13747;P01893;P04439;P01893;P01893;P04439;P10321;P01893;P04439	HLAA_HUMAN;HLAB_HUMAN;HLAC_HUMAN;HLAH_HUMAN;HLAA_HUMAN;HLAB_HUMAN;HLAE_HUMAN;HLAH_HUMAN;HLAH_HUMAN;HLAA_HUMAN;HLAH_HUMAN;HLAA_HUMAN;HLAC_HUMAN;HLAH_HUMAN	HLA class I histocompatibility antigen, B alpha chain;HLA class I histocompatibility antigen, B alpha chain;Putative HLA class I histocompatibility antigen, alpha chain H;Putative HLA class I histocompatibility antigen, alpha chain H;Putative HLA class I histocompatibility antigen, alpha chain H	0.262838	0.93115	1	3.3145	5.67649	-2.36199	47.6494	67.415	6	8	High
18	ABHD10	Q9NUJ1	Q9NUJ1	ABHDA_HUMAN	Palmitoyl-protein thioesterase ABHD10, mitochondrial	0.263816	0.93115	1	4.33134	2.16928	2.16205	56.1114	34.5032	8	3	High
2760	SKP1	P63208	P63208	SKP1_HUMAN	S-phase kinase-associated protein 1	0.26388	0.93115	1	5.55525	9.08922	-3.53397	67.1867	73.2064	10	13	High
840	DYNC1LI1	Q9Y6G9	Q9Y6G9	DC1L1_HUMAN	Cytoplasmic dynein 1 light intermediate chain 1	0.264204	0.93115	1	4.74086	7.88193	-3.14106	56.929	65.3426	9	12	High
2139	PIK3C3	Q8NEB9	Q8NEB9	PK3C3_HUMAN	Phosphatidylinositol 3-kinase catalytic subunit type 3	0.265178	0.93115	1	9.25802	13.6262	-4.36821	108.153	97.2822	12	13	High
2544	RPL4	P36578	P36578	RL4_HUMAN	60S ribosomal protein L4	0.26527	0.93115	1	14.9921	15.0782	-0.0860841	45.2707	47.9151	24	21	High
285	ATP5F1C	P36542	P36542	ATPG_HUMAN	ATP synthase subunit gamma, mitochondrial	0.266014	0.93115	1	13.3475	11.9735	1.37402	54.6426	62.2529	24	17	High
1398	IGHV1OR15-1	A0A075B7D0	A0A075B7D0	A0A075B7D0_HUMAN	Immunoglobulin heavy variable 1/OR15-1 (non-functional) (Fragment)	0.266221	0.93115	1	20.1648	19.2525	0.912331	31.6248	36.7598	29	22	High
3048	TMEM200C	A6NKL6	A6NKL6	T200C_HUMAN	Transmembrane protein 200C	0.266221	0.93115	1	18.5402	17.6992	0.841	25.884	31.4761	29	22	High
56	ACTR3	P61158	P61158	ARP3_HUMAN	Actin-related protein 3	0.266307	0.93115	1	20.1683	20.2897	-0.121414	0.611362	1.01772	31	24	High
277	ATP1B1	P05026	P05026	AT1B1_HUMAN	Sodium/potassium-transporting ATPase subunit beta-1	0.266307	0.93115	1	20.0622	19.7839	0.278313	1.04826	0.882489	31	24	High
1140	GLOD4	Q9HC38	Q9HC38	GLOD4_HUMAN	Glyoxalase domain-containing protein 4	0.266307	0.93115	1	20.7014	20.6122	0.0891537	0.470552	2.40002	31	24	High
1327	HPX	P02790	P02790	HEMO_HUMAN	Hemopexin	0.266307	0.93115	1	21.3015	20.91	0.391496	1.21362	1.70599	31	24	High
1855	MYH9	A7E2Y1;P35579;P35580;P35749;Q7Z406;P35579;P35579;P35580;P35579;P35580;P35749;P35579;P35580;P35749;Q7Z406;P35579;P35580;Q7Z406;P35579;P35749;P35579;P35749;Q7Z406	P35580;Q9Y623;P12883;Q7Z406;Q9UKX2;P13535;A7E2Y1;P35749;P35579;P13533;Q9UKX3;P11055;P12882;P35579;P35580;P35579;P35580;P35749;P35579;P35580;Q7Z406;P35749;P35579;P35580;Q7Z406;P35579;P35749;P35579;Q7Z406;P35749;P35579	MYH10_HUMAN;MYH11_HUMAN;MYH14_HUMAN;MYH7B_HUMAN;MYH9_HUMAN;MYH9_HUMAN;MYH10_HUMAN;MYH9_HUMAN;MYH10_HUMAN;MYH11_HUMAN;MYH9_HUMAN;MYH10_HUMAN;MYH11_HUMAN;MYH14_HUMAN;MYH9_HUMAN;MYH10_HUMAN;MYH14_HUMAN;MYH9_HUMAN;MYH11_HUMAN;MYH9_HUMAN;MYH11_HUMAN;MYH14_HUMAN;MYH9_HUMAN	Myosin-7B;Myosin-9;Myosin-9;Myosin-9;Myosin-9;Myosin-9;Myosin-9;Myosin-9	0.266307	0.93115	1	20.8217	20.9381	-0.116351	0.71779	1.28899	31	24	High
469	CCT6A	P40227	P40227	TCPZ_HUMAN	T-complex protein 1 subunit zeta	0.266307	0.93115	1	19.4281	18.8078	0.620333	0.670221	16.7881	31	23	High
2642	SCIN	Q9Y6U3	Q9Y6U3	SCIN_HUMAN	Scinderin	0.266307	0.93115	1	19.6358	19.0017	0.634125	0.984425	18.4012	31	23	High
689	CUL4A	Q13619;Q13619;Q13620	Q13619;Q13620;Q13619	CUL4A_HUMAN;CUL4A_HUMAN;CUL4B_HUMAN	Cullin-4A;Cullin-4A	0.266368	0.93115	1	7.45874	11.9747	-4.51593	92.0071	75.7864	12	16	High
1397	IGHV1-69	P01742	P01742	HV169_HUMAN	Immunoglobulin heavy variable 1-69	0.266546	0.93115	1	8.8585	7.3081	1.5504	76.865	66.9199	16	11	High
5	AAK1	Q2M2I8	Q2M2I8	AAK1_HUMAN	AP2-associated protein kinase 1	0.266728	0.93115	1	3.93578	6.37182	-2.43604	55.3509	70.6521	7	9	High
1775	METAP1	P53582	P53582	MAP11_HUMAN	Methionine aminopeptidase 1	0.267436	0.93115	1	3.58879	6.46955	-2.88077	45.6692	61.3177	7	10	High
601	COPG2	Q9UBF2;Q9UBF2;Q9Y678	Q9UBF2;Q9Y678;Q9UBF2	COPG2_HUMAN;COPG1_HUMAN;COPG2_HUMAN	Coatomer subunit gamma-2;Coatomer subunit gamma-2	0.26746	0.93115	1	4.0949	6.61036	-2.51546	49.9673	63.9581	8	10	High
1721	MANF	P55145	P55145	MANF_HUMAN	Mesencephalic astrocyte-derived neurotrophic factor	0.26746	0.93115	1	4.50816	7.13316	-2.625	60.5151	74.6121	8	10	High
2379	PYM1	Q9BRP8	Q9BRP8	PYM1_HUMAN	Partner of Y14 and mago	0.267726	0.93115	1	11.5752	13.0422	-1.46701	66.5225	59.691	26	23	High
3045	TMEM132C	Q8N3T6	Q8N3T6	T132C_HUMAN	Transmembrane protein 132C	0.268017	0.93115	1	11.8741	9.31677	2.55736	96.5308	94.1434	19	12	High
3163	UBA2	Q9UBT2	Q9UBT2	SAE2_HUMAN	SUMO-activating enzyme subunit 2	0.269135	0.93115	1	2.65167	5.17799	-2.52632	37.8053	56.1228	5	8	High
2949	SWAP70	Q9UH65	Q9UH65	SWP70_HUMAN	Switch-associated protein 70	0.269248	0.93115	1	15.3005	16.159	-0.858458	47.2914	39.7298	26	21	High
760	DHRS1	Q96LJ7	Q96LJ7	DHRS1_HUMAN	Dehydrogenase/reductase SDR family member 1	0.269904	0.93115	1	5.24456	3.24553	1.99904	60	41.9982	10	5	High
2342	PSTPIP2	Q9H939	Q9H939	PPIP2_HUMAN	Proline-serine-threonine phosphatase-interacting protein 2	0.271396	0.93115	1	0	0.574755	-0.574755	0	7.92823	28	22	High
1965	NSUN2	Q08J23	Q08J23	NSUN2_HUMAN	RNA cytosine C(5)-methyltransferase NSUN2	0.271396	0.93115	1	0	0.595046	-0.595046	0	8.49792	24	21	High
2133	PHYHIP	Q92561	Q92561	PHYIP_HUMAN	Phytanoyl-CoA hydroxylase-interacting protein	0.271396	0.93115	1	0	0.749206	-0.749206	0	13.4714	19	19	High
2299	PSAT1	Q9Y617	Q9Y617	SERC_HUMAN	Phosphoserine aminotransferase	0.271453	0.93115	1	11.3551	13.9866	-2.63154	73.9546	54.4199	18	14	High
2194	PNPO	Q9NVS9	Q9NVS9	PNPO_HUMAN	Pyridoxine-5'-phosphate oxidase	0.271933	0.93115	1	4.39335	6.626	-2.23264	57.3893	76.946	3	8	High
2099	PELO	Q9BRX2	Q9BRX2	PELO_HUMAN	Protein pelota homolog	0.272376	0.93115	1	1.89005	3.65489	-1.76484	25.0247	41.9982	30	23	High
3052	TMEM43	Q9BTV4	Q9BTV4	TMM43_HUMAN	Transmembrane protein 43	0.272407	0.93115	1	3.12761	5.32195	-2.19434	42.2548	59.4103	6	8	High
3182	UBE3A	Q05086	Q05086	UBE3A_HUMAN	Ubiquitin-protein ligase E3A	0.272407	0.93115	1	2.91991	5.01833	-2.09842	36.7927	52.7003	6	8	High
3042	TMEM109	Q9BVC6	Q9BVC6	TM109_HUMAN	Transmembrane protein 109	0.272637	0.93115	1	11.204	10.7966	0.407351	62.0264	61.033	21	16	High
3201	UGGT1	Q9NYU2	Q9NYU2	UGGG1_HUMAN	UDP-glucose:glycoprotein glucosyltransferase 1	0.273191	0.93115	1	14.4571	16.7697	-2.31264	52.114	13.0924	25	23	High
2922	STOML3	Q8TAV4	Q8TAV4	STML3_HUMAN	Stomatin-like protein 3	0.273439	0.93115	1	13.9023	15.6909	-1.7886	82.2448	67.9538	22	19	High
2891	SSH3	Q8TE77	Q8TE77	SSH3_HUMAN	Protein phosphatase Slingshot homolog 3	0.273667	0.93115	1	18.3612	17.1648	1.19633	0.920235	28.5234	31	22	High
1261	HEBP2	Q9Y5Z4	Q9Y5Z4	HEBP2_HUMAN	Heme-binding protein 2	0.273676	0.93115	1	19.9014	19.6708	0.230624	0.542351	0.862951	31	24	High
69	ADH5	P11766	P11766	ADHX_HUMAN	Alcohol dehydrogenase class-3	0.273676	0.93115	1	20.1066	19.4429	0.663786	0.573326	17.8725	31	23	High
360	BTF3	P20290	P20290	BTF3_HUMAN	Transcription factor BTF3	0.273693	0.93115	1	7.89064	10.9093	-3.0187	79.1605	74.88	14	15	High
29	ACADVL	P49748	P49748	ACADV_HUMAN	Very long-chain specific acyl-CoA dehydrogenase, mitochondrial	0.273693	0.93115	1	9.68789	7.55757	2.13032	70.4621	70.5748	18	11	High
106	AKAP13	Q12802	Q12802	AKP13_HUMAN	A-kinase anchor protein 13	0.274338	0.93115	1	3.93778	1.95039	1.98739	46.155	27.8298	8	3	High
1984	NUDT16	Q96DE0	Q96DE0	NUD16_HUMAN	U8 snoRNA-decapping enzyme	0.274628	0.93115	1	3.51933	5.32977	-1.81044	43.9391	59.3551	13	11	High
2973	TBC1D10A	Q9BXI6	Q9BXI6	TB10A_HUMAN	TBC1 domain family member 10A	0.274819	0.93115	1	2.59253	4.70372	-2.1112	36.2517	56.1843	5	7	High
1440	IGKV3D-15	A0A087WSY6	A0A087WSY6	KVD15_HUMAN	Immunoglobulin kappa variable 3D-15	0.275597	0.93115	1	8.5341	5.16485	3.36925	104.509	83.5957	13	6	High
129	ALDH4A1	P30038	P30038	AL4A1_HUMAN	Delta-1-pyrroline-5-carboxylate dehydrogenase, mitochondrial	0.275945	0.93115	1	6.64485	3.95025	2.69459	83.6818	62.1154	11	5	High
3081	TOR3A	Q9H497	Q9H497	TOR3A_HUMAN	Torsin-3A	0.276278	0.93115	1	11.4644	13.5424	-2.07797	65.2173	51.0877	21	19	High
2967	TAPBP	O15533	O15533	TPSN_HUMAN	Tapasin	0.276278	0.93115	1	13.1938	13.5401	-0.346249	74.0909	64.3905	22	18	High
2464	RCC1	P18754	P18754	RCC1_HUMAN	Regulator of chromosome condensation	0.276337	0.93115	1	4.40145	6.99184	-2.59039	57.7631	71.8178	8	5	High
1515	ITGB1	P05556	P05556	ITB1_HUMAN	Integrin beta-1	0.276482	0.93115	1	3.98806	7.00968	-3.02163	56.4777	72.0488	7	10	High
806	DNPEP	Q9ULA0	Q9ULA0	DNPEP_HUMAN	Aspartyl aminopeptidase	0.276683	0.93115	1	15.9461	16.8472	-0.901151	51.0402	42.5513	26	21	High
2834	SOD3	P08294	P08294	SODE_HUMAN	Extracellular superoxide dismutase [Cu-Zn]	0.276683	0.93115	1	14.6059	15.4704	-0.864512	43.0568	36.2065	26	21	High
2936	SUB1	P53999	P53999	TCP4_HUMAN	Activated RNA polymerase II transcriptional coactivator p15	0.276806	0.93115	1	9.24773	12.6221	-3.37437	83.4671	68.9567	16	17	High
733	DCXR	Q7Z4W1	Q7Z4W1	DCXR_HUMAN	L-xylulose reductase	0.277326	0.93115	1	16.4259	17.5335	-1.10763	30.4889	14.5749	28	23	High
1556	KLK13	Q9UKR3	Q9UKR3	KLK13_HUMAN	Kallikrein-13	0.277645	0.93115	1	7.79195	9.56514	-1.77319	67.3479	68.8925	15	14	High
2761	SLC12A2	P55011	P55011	S12A2_HUMAN	Solute carrier family 12 member 2	0.279013	0.93115	1	12.7889	12.3154	0.473489	69.9634	65.8171	22	17	High
1423	IGHV4-30-2	A0A087WSY4;A0A087WSY4;P06331;P0DP07	A0A087WSY4;P0DP07;P0DP06;P0DP08;P01824;A0A0C4DH41;P01825;P06331;A0A087WW49;A0A087WSY4;A0A075B6R2	HV432_HUMAN;HV431_HUMAN;HV432_HUMAN;HV434_HUMAN	Immunoglobulin heavy variable 4-30-2;Immunoglobulin heavy variable 4-30-2	0.28014	0.93115	1	16.9019	19.0987	-2.1968	87.7551	35.9404	24	22	High
2819	SNX1	O60749;Q13596;Q13596	Q13596;O60749;Q13596	SNX1_HUMAN;SNX2_HUMAN;SNX1_HUMAN	Sorting nexin-2;Sorting nexin-1	0.280775	0.93115	1	8.31425	10.8299	-2.51567	76.4048	73.7834	15	15	High
415	CANX	P27824	P27824	CALX_HUMAN	Calnexin	0.28101	0.93115	1	16.9888	16.9683	0.0204795	32.714	28.0257	28	22	High
283	ATP5F1A	P25705	P25705	ATPA_HUMAN	ATP synthase subunit alpha, mitochondrial	0.281183	0.93115	1	20.3653	20.1217	0.243601	0.913151	0.980422	31	24	High
3234	VCP	P55072	P55072	TERA_HUMAN	Transitional endoplasmic reticulum ATPase	0.281183	0.93115	1	20.4747	20.4647	0.00997283	0.443126	1.59557	31	24	High
416	CAP1	Q01518	P40123;Q01518	CAP1_HUMAN	Adenylyl cyclase-associated protein 1	0.281183	0.93115	1	21.4418	20.7222	0.719575	0.568322	20.0677	31	23	High
2473	REL	Q04864	Q04864	REL_HUMAN	Proto-oncogene c-Rel	0.282232	0.93115	1	7.34787	10.7064	-3.35856	77.6562	72.6234	25	21	High
2812	SNRPD1	P62314	P62314	SMD1_HUMAN	Small nuclear ribonucleoprotein Sm D1	0.282545	0.93115	1	7.07663	9.28419	-2.20756	71.8535	76.3595	13	13	High
821	DSC1	Q08554	Q08554	DSC1_HUMAN	Desmocollin-1	0.282831	0.93115	1	9.80132	12.8408	-3.03949	82.1665	71.8992	17	17	High
2657	SDHA	P31040	P31040	SDHA_HUMAN	Succinate dehydrogenase [ubiquinone] flavoprotein subunit, mitochondrial	0.282831	0.93115	1	12.0192	9.52281	2.49644	71.5663	80.3138	21	13	High
1253	HDAC6	Q9UBN7	Q9UBN7	HDAC6_HUMAN	Histone deacetylase 6	0.283071	0.93115	1	4.93567	7.72187	-2.7862	61.8525	73.8721	9	11	High
1797	MMP8	P22894	P22894	MMP8_HUMAN	Neutrophil collagenase	0.283071	0.93115	1	5.15375	7.93598	-2.78223	67.7361	78.6951	9	11	High
3294	XRRA1	Q6P2D8	Q6P2D8	XRRA1_HUMAN	X-ray radiation resistance-associated protein 1	0.283551	0.93115	1	2.32261	4.53779	-2.21517	37.7196	64.4894	4	6	High
231	ARHGEF2	Q92974	Q92974	ARHG2_HUMAN	Rho guanine nucleotide exchange factor 2	0.283551	0.93115	1	3.86968	1.95234	1.91734	53.5198	27.8465	7	3	High
477	CD44	P16070	P16070	CD44_HUMAN	CD44 antigen	0.284902	0.93115	1	16.7068	17.2868	-0.579975	31.3472	14.3529	28	23	High
1875	NAGLU	P54802	P54802	ANAG_HUMAN	Alpha-N-acetylglucosaminidase	0.286329	0.93115	1	14.0451	12.8012	1.2439	49.763	57.6355	25	18	High
653	CSE1L	P55060	P55060	XPO2_HUMAN	Exportin-2	0.286482	0.93115	1	9.9993	12.8646	-2.86535	74.8594	58.0416	18	18	High
2556	RPS10	P46783	P46783	RS10_HUMAN	40S ribosomal protein S10	0.286642	0.93115	1	7.87473	11.0664	-3.19167	88.9979	92.5512	26	21	High
34	ACE	P12821	P12821	ACE_HUMAN	Angiotensin-converting enzyme	0.286642	0.93115	1	9.09818	6.92097	2.17721	70.6968	70.3471	17	10	High
1571	KRT12	P02533;P08727;P08779;P13645;P19012;P35527;Q04695;Q99456;P08727;Q99456;P13646;P19012;Q99456;P19012;Q99456;Q99456	P19012;Q04695;P08779;P08727;P35527;Q99456;P02533;P13645;P08727;Q99456;P19012;Q99456;P13646;P19012;Q99456;Q99456	K1C10_HUMAN;K1C12_HUMAN;K1C14_HUMAN;K1C15_HUMAN;K1C16_HUMAN;K1C17_HUMAN;K1C19_HUMAN;K1C9_HUMAN;K1C12_HUMAN;K1C19_HUMAN;K1C12_HUMAN;K1C13_HUMAN;K1C15_HUMAN;K1C12_HUMAN;K1C15_HUMAN;K1C12_HUMAN	Keratin, type I cytoskeletal 14;Keratin, type I cytoskeletal 19;Keratin, type I cytoskeletal 13;Keratin, type I cytoskeletal 15;Keratin, type I cytoskeletal 12	0.286653	0.93115	1	1.60788	3.34741	-1.73953	25.0262	44.6797	3	5	High
1755	MB	P02144	P02144	MYG_HUMAN	Myoglobin	0.286653	0.93115	1	3.25219	1.4271	1.82509	45.61	23.3783	6	2	High
1084	GALE	Q14376	Q14376	GALE_HUMAN	UDP-glucose 4-epimerase	0.286908	0.93115	1	13.9143	16.484	-2.56962	69.9077	40.7788	23	21	High
2234	PPP2R2A	P63151	P63151	2ABA_HUMAN	Serine/threonine-protein phosphatase 2A 55 kDa regulatory subunit B alpha isoform	0.286908	0.93115	1	13.7893	15.0128	-1.22356	57.7186	47.4452	8	12	High
1508	ISG20	Q96AZ6	Q96AZ6	ISG20_HUMAN	Interferon-stimulated gene 20 kDa protein	0.287475	0.93115	1	5.60428	8.54861	-2.94433	68.6151	76.7085	10	12	High
1724	MAP2K1	P36507;Q02750;Q02750	A0A1B0GUL7;Q02750;P36507;Q02750	MP2K1_HUMAN;MP2K2_HUMAN;MP2K1_HUMAN	Dual specificity mitogen-activated protein kinase kinase 2;Dual specificity mitogen-activated protein kinase kinase 1	0.288341	0.93115	1	14.9914	16.5136	-1.52221	45.1249	26.6374	26	22	High
3147	TUFM	P49411	P49411	EFTU_HUMAN	Elongation factor Tu, mitochondrial	0.288341	0.93115	1	16.0341	15.7792	0.254889	40.2545	37.9043	27	21	High
2025	OTUB1	Q96FW1	Q96FW1	OTUB1_HUMAN	Ubiquitin thioesterase OTUB1	0.288794	0.93115	1	17.7602	18.0449	-0.284664	23.1014	15.1622	6	10	High
1654	LGALS8	O00214	O00214	LEG8_HUMAN	Galectin-8	0.288803	0.93115	1	7.7481	10.0327	-2.28462	66.3963	63.2171	15	15	High
3117	TRIP10	Q15642	Q15642	CIP4_HUMAN	Cdc42-interacting protein 4	0.28882	0.93115	1	18.8625	17.7794	1.08307	1.30063	31.3054	31	22	High
781	DMBT1	Q9UGM3	Q9UGM3	DMBT1_HUMAN	Deleted in malignant brain tumors 1 protein	0.288829	0.93115	1	26.5304	26.2184	0.312034	1.16765	1.03909	31	24	High
226	ARHGDIB	P52566	P52566	GDIR2_HUMAN	Rho GDP-dissociation inhibitor 2	0.288829	0.93115	1	21.2742	20.5806	0.693673	0.642177	20.0813	31	23	High
3156	TXNRD1	Q16881	Q16881	TRXR1_HUMAN	Thioredoxin reductase 1, cytoplasmic	0.288829	0.93115	1	18.3831	17.8139	0.569138	0.814958	15.2063	31	23	High
524	CHL1	O00533	O00533	NCHL1_HUMAN	Neural cell adhesion molecule L1-like protein	0.289378	0.93115	1	4.58172	2.63884	1.94288	53.2416	36.335	9	4	High
2616	SAA4	P35542	P35542	SAA4_HUMAN	Serum amyloid A-4 protein	0.290399	0.93115	1	10.6733	7.63831	3.03504	85.6963	86.161	18	10	High
498	CDSN	Q15517	Q15517	CDSN_HUMAN	Corneodesmosin	0.290437	0.93115	1	4.6336	6.87274	-2.23914	64.0422	82.5976	8	9	High
882	EIF3D	O15371	O15371	EIF3D_HUMAN	Eukaryotic translation initiation factor 3 subunit D	0.290619	0.93115	1	11.7024	13.0806	-1.37816	67.7139	59.8336	21	18	High
2451	RBBP4	Q09028;Q09028;Q16576	Q09028;Q16576;Q09028	RBBP4_HUMAN;RBBP4_HUMAN;RBBP7_HUMAN	Histone-binding protein RBBP4;Histone-binding protein RBBP4	0.291482	0.93115	1	1.99979	0.666985	1.33281	27.9407	10.6769	29	21	High
769	DIAPH1	O60610	O60610	DIAP1_HUMAN	Protein diaphanous homolog 1	0.292695	0.93115	1	18.4328	18.4637	-0.0308745	12.2263	16.1348	30	23	High
350	BOLA2B	Q9H3K6	Q9H3K6	BOLA2_HUMAN	BolA-like protein 2	0.294272	0.93115	1	10.5528	9.22582	1.32697	72.9509	75.195	19	13	High
1485	ILF2	Q12905	Q12905	ILF2_HUMAN	Interleukin enhancer-binding factor 2	0.29439	0.93115	1	12.4591	10.146	2.31314	65.914	76.9646	22	14	High
3287	XP32	Q5T750	Q5T750	XP32_HUMAN	Skin-specific protein 32	0.294689	0.93115	1	13.8994	15.1684	-1.26896	59.0773	48.7476	24	20	High
2262	PRKAG1	P54619	Q9UGJ0;P54619	AAKG1_HUMAN	5'-AMP-activated protein kinase subunit gamma-1	0.294689	0.93115	1	13.9217	15.1771	-1.25541	58.7234	48.4594	7	2	High
3011	THOP1	P52888	P52888	THOP1_HUMAN	Thimet oligopeptidase	0.295024	0.93115	1	3.75011	6.14245	-2.39234	49.8793	65.8589	7	9	High
373	C1QC	P02747	P02747	C1QC_HUMAN	Complement C1q subcomponent subunit C	0.295172	0.93115	1	14.5339	14.6033	-0.0694036	53.2329	45.263	25	20	High
1975	NUBP2	Q9Y5Y2	Q9Y5Y2	NUBP2_HUMAN	Cytosolic Fe-S cluster assembly factor NUBP2	0.295994	0.93115	1	2.65231	4.72086	-2.06855	37.8256	56.4917	29	24	High
1481	IL1R1	P14778	P14778	IL1R1_HUMAN	Interleukin-1 receptor type 1	0.295994	0.93115	1	2.46216	4.36889	-1.90673	32.5784	48.7888	5	7	High
3260	VSIG10L	Q86VR7	Q86VR7	VS10L_HUMAN	V-set and immunoglobulin domain-containing protein 10-like	0.295994	0.93115	1	4.2079	2.60982	1.59808	52.6357	35.5947	8	4	High
347	BMP3	P12645	P12645	BMP3_HUMAN	Bone morphogenetic protein 3	0.296125	0.93115	1	14.2478	16.9477	-2.69989	51.1652	13.5789	25	23	High
1043	FKBP3	Q00688	Q00688	FKBP3_HUMAN	Peptidyl-prolyl cis-trans isomerase FKBP3	0.296439	0.93115	1	16.1178	16.6452	-0.527356	29.7926	27.3294	28	22	High
816	DPYSL2	Q14195;Q16555;Q16555	Q16555;Q14194;Q14195;Q16555	DPYL2_HUMAN;DPYL3_HUMAN;DPYL2_HUMAN	Dihydropyrimidinase-related protein 3;Dihydropyrimidinase-related protein 2	0.296439	0.93115	1	16.7907	15.3669	1.42382	21.4786	36.1171	29	21	High
2452	RBBP9	O75884	O75884	RBBP9_HUMAN	Serine hydrolase RBBP9	0.296439	0.93115	1	17.7041	16.373	1.33106	23.2275	40.6269	7	13	High
568	CNDP2	Q96KP4	Q96KP4	CNDP2_HUMAN	Cytosolic non-specific dipeptidase	0.296614	0.93115	1	21.8578	21.8846	-0.026772	0.677603	2.16161	31	24	High
3303	YWHAH	P27348;P31946;P31947;P61981;P62258;P63104;Q04917;P27348;P31946;P61981;Q04917;P31947;P61981;P63104;Q04917;Q04917	P63104;P31947;P31946;Q04917;P27348;P61981;P62258;P31946;Q04917;P27348;P61981;P63104;P31947;Q04917;P61981;Q04917	1433B_HUMAN;1433E_HUMAN;1433F_HUMAN;1433G_HUMAN;1433S_HUMAN;1433T_HUMAN;1433Z_HUMAN;1433B_HUMAN;1433F_HUMAN;1433G_HUMAN;1433T_HUMAN;1433F_HUMAN;1433G_HUMAN;1433S_HUMAN;1433Z_HUMAN;1433F_HUMAN	14-3-3 protein theta;14-3-3 protein theta;14-3-3 protein sigma;14-3-3 protein eta	0.296614	0.93115	1	19.3318	19.3232	0.00861175	0.503946	1.16545	31	24	High
1369	IDUA	P35475	P35475	IDUA_HUMAN	Alpha-L-iduronidase	0.297316	0.93115	1	10.899	12.7749	-1.87585	67.8201	57.414	20	18	High
148	ANKFY1	Q9P2R3	Q9P2R3	ANFY1_HUMAN	Rabankyrin-5	0.299325	0.93115	1	6.46574	9.58267	-3.11692	68.5054	68.7317	12	14	High
234	ARHGEF7	Q14155	Q14155	ARHG7_HUMAN	Rho guanine nucleotide exchange factor 7	0.299325	0.93115	1	6.90336	10.1161	-3.21269	78.5833	76.612	12	14	High
2850	SPCS2	Q15005	Q15005	SPCS2_HUMAN	Signal peptidase complex subunit 2	0.299325	0.93115	1	6.50028	9.60042	-3.10014	69.4009	68.9443	12	14	High
1631	LAMTOR4	Q0VGL1	Q0VGL1	LTOR4_HUMAN	Ragulator complex protein LAMTOR4	0.299355	0.93115	1	3.15835	1.41141	1.74694	43.0817	22.8693	6	2	High
1501	IPO7	O95373	O95373	IPO7_HUMAN	Importin-7	0.299604	0.93115	1	11.5278	13.49	-1.96217	65.6843	50.5502	21	19	High
1743	MAPRE1	Q15555;Q15691;Q15691	Q15555;Q15691;Q15691	MARE1_HUMAN;MARE2_HUMAN;MARE1_HUMAN	Microtubule-associated protein RP/EB family member 2;Microtubule-associated protein RP/EB family member 1	0.299825	0.93115	1	14.7039	15.5254	-0.821565	43.5411	36.2971	26	21	High
1275	HK3	P52790	P52790	HXK3_HUMAN	Hexokinase-3	0.299875	0.93115	1	3.07707	5.69542	-2.61835	50.9712	68.1276	5	8	High
3189	UBTF	P17480	P17480	UBF1_HUMAN	Nucleolar transcription factor 1	0.299875	0.93115	1	5.87861	3.42943	2.44918	89.5531	64.3675	9	4	High
1167	GNPDA1	P46926;P46926;Q8TDQ7	P46926;P46926;Q8TDQ7	GNPI1_HUMAN;GNPI1_HUMAN;GNPI2_HUMAN	Glucosamine-6-phosphate isomerase 1;Glucosamine-6-phosphate isomerase 1	0.300253	0.93115	1	16.4076	16.2625	0.14509	30.7517	39.9751	28	21	High
295	ATP6AP2	O75787	O75787	RENR_HUMAN	Renin receptor	0.300536	0.93115	1	14.4543	14.264	0.19037	75.8068	71.3873	23	18	High
1932	NIPSNAP2	O75323;O75323;Q9BPW8	O75323;O75323;Q9BPW8	NIPS2_HUMAN;NIPS1_HUMAN;NIPS2_HUMAN	Protein NipSnap homolog 2;Protein NipSnap homolog 2	0.301111	0.93115	1	6.63538	5.33448	1.3009	72.3387	59.554	26	20	High
1122	GDF5	P43026	P43026	GDF5_HUMAN	Growth/differentiation factor 5	0.302532	0.93115	1	5.36135	2.88847	2.47288	62.7272	43.5415	10	4	High
12	ABCA1	O95477	O95477	ABCA1_HUMAN	Phospholipid-transporting ATPase ABCA1	0.302611	0.93115	1	14.7462	15.0301	-0.283878	67.6193	49.3821	24	20	High
3252	VPS26B	Q4G0F5	Q4G0F5	VP26B_HUMAN	Vacuolar protein sorting-associated protein 26B	0.302893	0.93115	1	4.58424	6.64104	-2.0568	53.1607	64.5637	9	10	High
1529	JPT2	Q9H910	Q9H910	JUPI2_HUMAN	Jupiter microtubule associated homolog 2	0.303438	0.93115	1	6.90645	9.56438	-2.65793	68.6204	68.7867	13	14	High
1164	GNG12	Q9UBI6	Q9UBI6	GBG12_HUMAN	Guanine nucleotide-binding protein G(I)/G(S)/G(O) subunit gamma-12	0.303488	0.93115	1	14.2524	14.4484	-0.195955	41.4749	44.5113	26	20	High
2463	RBX1	P62877	P62877	RBX1_HUMAN	E3 ubiquitin-protein ligase RBX1	0.304363	0.93115	1	16.5951	15.8117	0.783423	20.4033	37.5711	8	10	High
162	ANXA4	P09525	P09525	ANXA4_HUMAN	Annexin A4	0.304537	0.93115	1	20.7727	20.7898	-0.0170387	0.758116	1.52178	31	24	High
619	CP	P00450	P00450	CERU_HUMAN	Ceruloplasmin	0.304537	0.93115	1	23.19	22.9759	0.214084	0.499562	0.369272	31	24	High
1338	HSP90B1	P08238;P14625;P14625	P14625;P08238;P14625;Q58FF3	ENPL_HUMAN;HS90B_HUMAN;ENPL_HUMAN	Heat shock protein HSP 90-beta;Endoplasmin	0.304537	0.93115	1	20.2666	20.1125	0.154065	0.250069	0.230868	31	24	High
1460	IGLV3-19	P01714	P01714	LV319_HUMAN	Immunoglobulin lambda variable 3-19	0.304537	0.93115	1	23.0405	22.5447	0.495848	1.0921	1.38684	31	24	High
1573	KRT14	O76013;P02533;P05783;P08727;P08779;P13645;P13646;P19012;Q04695;Q14525;Q14532;Q15323;Q2M2I5;Q92764;P02533;P02533;P08727;P02533;P08727;P08779;P13645;P19012;P35527;Q04695;Q99456;P02533;P08727;P08779;P13646;P19012;Q04695;P02533;P08727;P08779;P19012;Q04695;P02533;P08727;P08779;Q04695;Q15323;P02533;P08727;Q04695;P02533;P08779;P02533;P08779;P13645;P02533;P08779;P13645;Q7Z3Y8;P02533;P08779;P13646;P19012;…	P19012;O76015;Q04695;Q92764;Q7Z3Y7;P05783;Q14525;P08779;Q2M2I5;O76014;P08727;Q15323;P02533;Q14532;P13645;P13646;O76013;P02533;P08727;P02533;P19012;Q04695;P08779;P08727;P35527;Q99456;P02533;P13645;P19012;Q04695;P08779;P08727;P35900;P02533;Q8N1A0;P13646;P19012;Q04695;P08779;P08727;P02533;Q04695;Q92764;Q14525;P08779;P08727;Q15323;P02533;O76013;Q04695;P08727;P02533;P08779;P02533;P08779;P02533;P13645;…	K1C10_HUMAN;K1C13_HUMAN;K1C14_HUMAN;K1C15_HUMAN;K1C16_HUMAN;K1C17_HUMAN;K1C18_HUMAN;K1C19_HUMAN;K1C24_HUMAN;K1H1_HUMAN;K1H2_HUMAN;KRT35_HUMAN;KRT36_HUMAN;KT33B_HUMAN;K1C14_HUMAN;K1C14_HUMAN;K1C19_HUMAN;K1C10_HUMAN;K1C12_HUMAN;K1C14_HUMAN;K1C15_HUMAN;K1C16_HUMAN;K1C17_HUMAN;K1C19_HUMAN;K1C9_HUMAN;K1C13_HUMAN;K1C14_HUMAN;K1C15_HUMAN;K1C16_HUMAN;K1C17_HUMAN;K1C19_HUMAN;K1C14_HUMAN;K1C15_HUMAN;K1C16_…	Keratin, type I cuticular Ha6;Keratin, type I cytoskeletal 14;Keratin, type I cytoskeletal 14;Keratin, type I cytoskeletal 14;Keratin, type I cytoskeletal 14;Keratin, type I cytoskeletal 14;Keratin, type I cytoskeletal 14;Keratin, type I cytoskeletal 14;Keratin, type I cytoskeletal 14;Keratin, type I cytoskeletal 14;Keratin, type I cytoskeletal 14;Keratin, type I cytoskeletal 14;Keratin, type I c…	0.304537	0.93115	1	21.8477	21.6481	0.199672	0.542775	0.777453	31	24	High
3162	UBA1	P22314	P22314	UBA1_HUMAN	Ubiquitin-like modifier-activating enzyme 1	0.304537	0.93115	1	20.6372	20.5418	0.0953756	0.45466	1.99604	31	24	High
210	ARF4	P18085;P18085;P84085	P18085;P61204;P84085;P18085;P84077	ARF4_HUMAN;ARF4_HUMAN;ARF5_HUMAN	ADP-ribosylation factor 4;ADP-ribosylation factor 4	0.304537	0.93115	1	19.3194	18.7322	0.587225	0.453475	16.4384	31	23	High
2065	PCBP1	Q15365;Q15365;Q15366	Q15365;Q15366;Q15365;P57721	PCBP1_HUMAN;PCBP1_HUMAN;PCBP2_HUMAN	Poly(rC)-binding protein 1;Poly(rC)-binding protein 1	0.304537	0.93115	1	20.1562	20.3143	-0.158107	0.452641	0.550578	26	21	High
1173	GOLGA3	Q08378	Q08378	GOGA3_HUMAN	Golgin subfamily A member 3	0.304887	0.93115	1	3.84258	6.36214	-2.51957	52.4445	70.4468	7	9	High
1740	MAPKAPK2	P49137;P49137;Q16644	P49137;Q16644;Q96PN8;P49137;O43930;P51817	MAPK2_HUMAN;MAPK2_HUMAN;MAPK3_HUMAN	MAP kinase-activated protein kinase 2;MAP kinase-activated protein kinase 2	0.304887	0.93115	1	5.47011	3.29878	2.17133	56.5269	43.191	11	5	High
697	CXCL6	P80162	P80162	CXCL6_HUMAN	C-X-C motif chemokine 6	0.305217	0.93115	1	3.38867	5.28802	-1.89934	49.5315	71.0508	6	7	High
476	CD38	P28907	P28907	CD38_HUMAN	ADP-ribosyl cyclase/cyclic ADP-ribose hydrolase 1	0.306823	0.93115	1	2.13067	3.9882	-1.85754	31.8479	49.8439	4	6	High
1215	GSTM1	P09488	Q03013;P09488;P28161	GSTM1_HUMAN	Glutathione S-transferase Mu 1	0.306823	0.93115	1	3.81843	2.04814	1.77029	51.8806	30.7308	7	3	High
1580	KRT23	O76009;P13646;Q14525;Q15323;Q9C075;Q04695;Q9C075;Q9C075	Q14525;O76011;A0A140TA62;O76009;Q9C075;P35900;Q15323;P13646;Q6A162;Q04695;Q9C075;Q9C075	K1C13_HUMAN;K1C23_HUMAN;K1H1_HUMAN;KT33A_HUMAN;KT33B_HUMAN;K1C17_HUMAN;K1C23_HUMAN;K1C23_HUMAN	Keratin, type I cuticular Ha3-I;Keratin, type I cytoskeletal 17;Keratin, type I cytoskeletal 23	0.30698	0.93115	1	2.7365	4.86126	-2.12476	40.2868	60.0107	5	7	High
2425	RABL3	Q5HYI8	Q5HYI8	RABL3_HUMAN	Rab-like protein 3	0.307327	0.93115	1	2.26958	0.864781	1.4048	36.7069	17.9483	5	5	High
3013	THUMPD1	Q9NXG2	Q9NXG2	THUM1_HUMAN	THUMP domain-containing protein 1	0.307611	0.93115	1	4.65747	7.94797	-3.2905	64.5573	78.0646	8	11	High
322	BAG1	Q99933	Q99933	BAG1_HUMAN	BAG family molecular chaperone regulator 1	0.308464	0.93115	1	17.7723	16.4608	1.31155	11.6042	40.8327	30	21	High
625	CPNE1	Q99829	Q99829	CPNE1_HUMAN	Copine-1	0.309402	0.93115	1	12.5927	13.5744	-0.981686	57.4976	51.3156	23	19	High
59	ACYP2	P14621	P14621	ACYP2_HUMAN	Acylphosphatase-2	0.310091	0.93115	1	13.7645	13.3392	0.425272	47.8976	62.1573	25	18	High
2321	PSMC4	P43686;P43686;P62191;P62195	P43686;P62195;P62191;P43686	PRS6B_HUMAN;PRS4_HUMAN;PRS6B_HUMAN;PRS8_HUMAN	26S proteasome regulatory subunit 6B;26S proteasome regulatory subunit 6B	0.310673	0.93115	1	13.6695	16.113	-2.44358	67.3931	38.9775	30	21	High
2702	SERPINB12	Q96P63	Q96P63	SPB12_HUMAN	Serpin B12	0.310673	0.93115	1	13.9377	15.2911	-1.35336	59.6354	50.4282	24	20	High
2547	RPL7	P18124	P18124	RL7_HUMAN	60S ribosomal protein L7	0.310673	0.93115	1	13.7239	14.8851	-1.16122	57.3467	46.7404	23	16	High
3186	UBLCP1	Q8WVY7	Q8WVY7	UBCP1_HUMAN	Ubiquitin-like domain-containing CTD phosphatase 1	0.310801	0.93115	1	8.34277	10.8341	-2.49134	67.6448	61.6644	16	16	High
179	AP2S1	P53680	P53680	AP2S1_HUMAN	AP-2 complex subunit sigma	0.312111	0.93115	1	15.5598	15.7587	-0.19896	37.3607	37.6624	27	21	High
529	CHMP3	Q9Y3E7	Q9Y3E7	CHMP3_HUMAN	Charged multivesicular body protein 3	0.312426	0.93115	1	17.0061	17.501	-0.494857	32.9586	30.0766	28	22	High
2772	SLC26A4	O43511	O43511	S26A4_HUMAN	Pendrin	0.312427	0.93115	1	1.71131	3.4059	-1.69459	28.2512	46.352	3	5	High
239	ARL6IP5	O75915	O75915	PRAF3_HUMAN	PRA1 family protein 3	0.312427	0.93115	1	3.28479	1.45242	1.83236	46.5916	24.214	6	2	High
638	CRKL	P46109	P46109	CRKL_HUMAN	Crk-like protein	0.312427	0.93115	1	3.11832	1.3781	1.74021	41.9017	21.8011	6	2	High
376	C1RL	P00736;Q9NZP8;Q9NZP8	Q9NZP8;P00736;Q9NZP8	C1RL_HUMAN;C1R_HUMAN;C1RL_HUMAN	Complement C1r subcomponent;Complement C1r subcomponent-like protein	0.312513	0.93115	1	15.6824	17.4565	-1.77405	38.4343	1.25106	27	24	High
866	EGFL6	Q8IUX8	Q8IUX8	EGFL6_HUMAN	Epidermal growth factor-like protein 6	0.312565	0.93115	1	20.1747	20.2789	-0.104192	30.542	19.4518	29	23	High
209	ARCN1	P48444	P48444	COPD_HUMAN	Coatomer subunit delta	0.312565	0.93115	1	17.767	17.1277	0.639266	11.7188	28.4711	30	22	High
37	ACO2	Q99798	Q99798	ACON_HUMAN	Aconitate hydratase, mitochondrial	0.3126	0.93115	1	17.6019	17.8928	-0.290896	11.5455	0.560442	30	24	High
472	CD14	P08571	P08571	CD14_HUMAN	Monocyte differentiation antigen CD14	0.3126	0.93115	1	20.9199	20.6984	0.221532	0.858175	0.792625	31	24	High
1199	GRHPR	Q9UBQ7	Q9UBQ7	GRHPR_HUMAN	Glyoxylate reductase/hydroxypyruvate reductase	0.3126	0.93115	1	18.1392	18.8477	-0.708525	12.0423	1.27816	30	24	High
1355	HTRA1	Q92743	Q92743	HTRA1_HUMAN	Serine protease HTRA1	0.3126	0.93115	1	20.0127	19.8491	0.163603	1.03725	0.710134	31	24	High
2208	PPIB	P23284	P23284	PPIB_HUMAN	Peptidyl-prolyl cis-trans isomerase B	0.3126	0.93115	1	21.2368	21.0701	0.166737	0.240166	0.161409	25	19	High
1342	HSPA4L	O95757;O95757;Q92598	O95757;O95757;Q92598	HS74L_HUMAN;HS105_HUMAN;HS74L_HUMAN	Heat shock 70 kDa protein 4L;Heat shock 70 kDa protein 4L	0.314447	0.93115	1	3.61625	5.42241	-1.80616	46.3337	61.4834	7	8	High
30	ACAP2	Q15057	Q15057	ACAP2_HUMAN	Arf-GAP with coiled-coil, ANK repeat and PH domain-containing protein 2	0.314956	0.93115	1	7.54282	10.4235	-2.88063	71.4761	68.2907	14	15	High
2997	TFEC	O14948	O14948	TFEC_HUMAN	Transcription factor EC	0.315549	0.93115	1	8.23278	6.5345	1.69829	85.5321	74.6509	14	9	High
3064	TNFAIP8	O95379	O95379	TFIP8_HUMAN	Tumor necrosis factor alpha-induced protein 8	0.315864	0.93115	1	12.3443	13.2848	-0.940477	64.9853	61.8786	22	18	High
2698	SERPINA6	P08185	P08185	CBG_HUMAN	Corticosteroid-binding globulin	0.315864	0.93115	1	13.2982	12.5274	0.770835	64.102	67.9915	23	17	High
517	CGN	Q9P2M7	Q9P2M7	CING_HUMAN	Cingulin	0.316336	0.93115	1	6.16336	9.24838	-3.08502	71.8612	75.9266	11	13	High
1549	KIF5B	O60282;P33176;Q12840;P33176;P33176;Q12840	O60282;P33176;Q12840;P33176;P33176;Q12840	KIF5A_HUMAN;KIF5C_HUMAN;KINH_HUMAN;KINH_HUMAN;KIF5A_HUMAN;KINH_HUMAN	Kinesin heavy chain isoform 5C;Kinesin-1 heavy chain;Kinesin-1 heavy chain	0.316597	0.93115	1	17.842	16.5306	1.31133	11.6893	40.9641	30	21	High
214	ARFGAP3	Q9NP61	Q9NP61	ARFG3_HUMAN	ADP-ribosylation factor GTPase-activating protein 3	0.316678	0.93115	1	9.12441	12.3467	-3.2223	92.9042	80.5032	15	16	High
2839	SORT1	Q99523	Q99523	SORT_HUMAN	Sortilin	0.317308	0.93115	1	7.4939	5.6972	1.7967	80.7078	68.192	13	8	High
67	ADGRV1	Q8WXG9	Q8WXG9	AGRV1_HUMAN	Adhesion G-protein coupled receptor V1	0.317604	0.93115	1	13.3276	15.6337	-2.30609	76.0259	53.2149	22	20	High
2056	PARP9	Q8IXQ6	Q8IXQ6	PARP9_HUMAN	Protein mono-ADP-ribosyltransferase PARP9	0.318234	0.93115	1	2.5085	4.4158	-1.9073	33.9166	49.5804	4	9	High
752	DEFA1B	P59665;P59665;P59666	P59665;P59666;P59665	DEF1_HUMAN;DEF1_HUMAN;DEF3_HUMAN	Neutrophil defensin 1;Neutrophil defensin 1	0.318921	0.93115	1	2.43418	4.32743	-1.89325	41.9355	59.1188	4	6	High
901	EIF5	P55010	P55010	IF5_HUMAN	Eukaryotic translation initiation factor 5	0.319358	0.93115	1	13.6013	16.7372	-3.13591	67.3191	27.3201	23	22	High
1197	GPX4	P36969	P36969	GPX4_HUMAN	Phospholipid hydroperoxide glutathione peroxidase	0.319358	0.93115	1	14.4832	15.2416	-0.758445	52.7882	48.6533	25	20	High
2806	SNF8	Q96H20	Q96H20	SNF8_HUMAN	Vacuolar-sorting protein SNF8	0.319358	0.93115	1	14.615	15.2878	-0.672752	53.4762	49.092	25	20	High
1213	GSTA4	O15217	O15217	GSTA4_HUMAN	Glutathione S-transferase A4	0.319747	0.93115	1	4.43414	6.55852	-2.12439	58.6719	75.1704	8	9	High
3231	VAV1	P15498	P15498	VAV_HUMAN	Proto-oncogene vav	0.319753	0.93115	1	14.152	15.501	-1.34897	49.9744	36.0548	25	21	High
817	DPYSL3	Q14195;Q14195;Q16555	Q14195;Q16555;Q14194;Q14195	DPYL3_HUMAN;DPYL2_HUMAN;DPYL3_HUMAN	Dihydropyrimidinase-related protein 3;Dihydropyrimidinase-related protein 3	0.320497	0.93115	1	15.1807	16.3692	-1.18854	36.5222	26.139	27	22	High
1149	GMPPA	Q96IJ6	Q96IJ6	GMPPA_HUMAN	Mannose-1-phosphate guanyltransferase alpha	0.320768	0.93115	1	17.3142	16.6999	0.614303	11.0025	26.8549	30	22	High
3220	USP5	P45974	P45974	UBP5_HUMAN	Ubiquitin carboxyl-terminal hydrolase 5	0.320768	0.93115	1	18.2718	17.531	0.740797	12.2969	29.5701	30	22	High
1126	GFPT1	Q06210	Q06210	GFPT1_HUMAN	Glutamine--fructose-6-phosphate aminotransferase [isomerizing] 1	0.320803	0.93115	1	20.3637	20.4896	-0.125913	0.436271	0.490489	31	24	High
70	ADH7	P40394	P40394	ADH7_HUMAN	All-trans-retinol dehydrogenase [NAD(+)] ADH7	0.320803	0.93115	1	21.3801	20.6797	0.700414	0.767474	20.622	31	23	High
115	AKR7A2	O43488	O43488	ARK72_HUMAN	Aflatoxin B1 aldehyde reductase member 2	0.320803	0.93115	1	18.8164	18.2693	0.547072	0.665708	15.7652	31	23	High
2994	TES	Q9UGI8	Q9UGI8	TES_HUMAN	Testin	0.320803	0.93115	1	18.5606	18.0493	0.511354	0.629047	15.517	31	23	High
3172	UBE2L3	P68036	A0A1B0GUS4;P68036	UB2L3_HUMAN	Ubiquitin-conjugating enzyme E2 L3	0.320803	0.93115	1	20.0325	19.5583	0.474174	1.27837	18.7899	31	23	High
125	ALDH2	P00352;P05091;P00352;P05091;P47895;P05091	P05091;P00352;P05091;P30837;P00352;P47895;O94788;P05091;O94788	AL1A1_HUMAN;ALDH2_HUMAN;AL1A1_HUMAN;AL1A3_HUMAN;ALDH2_HUMAN;ALDH2_HUMAN	Aldehyde dehydrogenase 1A1;Aldehyde dehydrogenase 1A1;Aldehyde dehydrogenase, mitochondrial	0.322447	0.93115	1	9.34036	8.78344	0.556914	74.7184	68.495	17	13	High
2939	SUCLG2	Q96I99	Q96I99	SUCB2_HUMAN	Succinate--CoA ligase [GDP-forming] subunit beta, mitochondrial	0.323635	0.93115	1	5.42952	8.14156	-2.71205	64.3055	69.7625	10	12	High
1782	MGAT5	Q09328	Q09328	MGT5A_HUMAN	Alpha-1,6-mannosylglycoprotein 6-beta-N-acetylglucosaminyltransferase A	0.323718	0.93115	1	3.93122	6.11551	-2.18428	46.0884	55.3764	8	10	High
1089	GALNT16	Q8N428	Q8N428	GLT16_HUMAN	Polypeptide N-acetylgalactosaminyltransferase 16	0.323718	0.93115	1	4.42908	5.88405	-1.45497	49.6224	60.3733	9	9	High
2172	PLEK	P08567	P08567	PLEK_HUMAN	Pleckstrin	0.323802	0.93115	1	3.28064	5.4629	-2.18226	46.5242	62.5587	11	9	High
1906	NDUFB5	O43674	O43674	NDUB5_HUMAN	NADH dehydrogenase [ubiquinone] 1 beta subcomplex subunit 5, mitochondrial	0.323802	0.93115	1	4.95502	3.3157	1.63932	62.1889	43.7635	6	8	High
94	AHCYL2	O43865;Q96HN2;Q96HN2	O43865;Q96HN2;Q96HN2	SAHH2_HUMAN;SAHH3_HUMAN;SAHH3_HUMAN	S-adenosylhomocysteine hydrolase-like protein 1;Adenosylhomocysteinase 3	0.324208	0.93115	1	11.3416	14.5505	-3.20889	73.3772	44.6933	20	20	High
2521	RPL18A	Q02543	Q02543	RL18A_HUMAN	60S ribosomal protein L18a	0.324763	0.93115	1	10.505	14.2028	-3.69772	82.5917	55.9151	17	15	High
348	BMS1	Q14692	Q14692	BMS1_HUMAN	Ribosome biogenesis protein BMS1 homolog	0.324947	0.93115	1	21.1103	20.6712	0.439129	17.017	20.3193	30	23	High
1728	MAP2K6	P45985;P46734;P52564;P46734;P52564;P52564	P52564;P45985;P46734;P52564;P46734;P52564	MP2K3_HUMAN;MP2K4_HUMAN;MP2K6_HUMAN;MP2K3_HUMAN;MP2K6_HUMAN;MP2K6_HUMAN	Dual specificity mitogen-activated protein kinase kinase 4;Dual specificity mitogen-activated protein kinase kinase 3;Dual specificity mitogen-activated protein kinase kinase 6	0.325263	0.93115	1	3.82372	6.09444	-2.27072	51.8389	65.1746	7	9	High
910	ELOB	Q15370	Q15370	ELOB_HUMAN	Elongin-B	0.325719	0.93115	1	6.47824	9.63806	-3.15981	68.8652	69.4281	12	14	High
461	CCIN	Q13939	Q13939	CALI_HUMAN	Calicin	0.327701	0.93115	1	16.7383	14.3354	2.4029	44.4946	72.9637	27	18	High
2647	SCRN2	Q96FV2	Q96FV2	SCRN2_HUMAN	Secernin-2	0.328839	0.93115	1	15.7015	16.5313	-0.829743	38.4614	26.3898	27	22	High
1139	GLO1	Q04760	Q04760	LGUL_HUMAN	Lactoylglutathione lyase	0.32897	0.93115	1	17.1201	17.6837	-0.563588	32.638	30.4673	28	22	High
118	ALB	P02768	P02768	ALBU_HUMAN	Albumin	0.329144	0.93115	1	28.59	28.2489	0.341139	1.21295	2.01261	31	24	High
264	ASS1	P00966	P00966	ASSY_HUMAN	Argininosuccinate synthase	0.329144	0.93115	1	22.7096	21.9419	0.767708	0.593801	22.4696	31	23	High
466	CCT3	P49368	P49368	TCPG_HUMAN	T-complex protein 1 subunit gamma	0.329144	0.93115	1	19.315	18.7338	0.581175	0.774535	16.5893	31	23	High
1127	GFUS	Q13630	Q13630	FCL_HUMAN	GDP-L-fucose synthase	0.329144	0.93115	1	20.335	19.6699	0.665047	0.696615	18.0042	31	23	High
2378	PYGL	P06737;P06737;P11216	P06737;P06737;P11217;P11216	PYGL_HUMAN;PYGB_HUMAN;PYGL_HUMAN	Glycogen phosphorylase, liver form;Glycogen phosphorylase, liver form	0.329144	0.93115	1	20.0257	19.3779	0.647753	0.710595	18.0147	21	18	High
1193	GPS1	Q13098	Q13098	CSN1_HUMAN	COP9 signalosome complex subunit 1	0.329366	0.93115	1	12.4146	14.0377	-1.62316	65.7585	54.3879	22	19	High
3224	VAC14	Q08AM6	Q08AM6	VAC14_HUMAN	Protein VAC14 homolog	0.329577	0.93115	1	4.62012	7.1528	-2.53268	53.9466	63.4789	9	11	High
3280	WDR77	Q9BQA1	Q9BQA1	MEP50_HUMAN	Methylosome protein 50	0.331326	0.93115	1	1.91653	3.53067	-1.61414	25.6292	39.167	4	6	High
260	ASL	P04424	P04424	ARLY_HUMAN	Argininosuccinate lyase	0.331924	0.93115	1	13.8222	15.7838	-1.96157	58.4721	37.7274	24	21	High
710	CYRIB	Q9H0Q0;Q9NUQ9;Q9NUQ9	Q9H0Q0;Q9NUQ9;Q9NUQ9	CYRIA_HUMAN;CYRIB_HUMAN;CYRIB_HUMAN	CYFIP-related Rac1 interactor A;CYFIP-related Rac1 interactor B	0.332694	0.93115	1	12.5165	14.6629	-2.14642	77.3306	59.4012	21	19	High
803	DNER	Q8NFT8	Q8NFT8	DNER_HUMAN	Delta and Notch-like epidermal growth factor-related receptor	0.33287	0.93115	1	4.94068	2.92211	2.01857	61.745	45.1836	9	4	High
1742	MAPKAPK5	Q8IW41	Q8IW41	MAPK5_HUMAN	MAP kinase-activated protein kinase 5	0.33287	0.93115	1	4.97524	2.88676	2.08848	62.7719	43.5308	9	4	High
443	CAT	P04040	P04040	CATA_HUMAN	Catalase	0.333359	0.93115	1	17.4605	17.6492	-0.188703	12.3248	15.6604	30	23	High
555	CLIP1	P30622	P30622	CLIP1_HUMAN	CAP-Gly domain-containing linker protein 1	0.333602	0.93115	1	9.13941	7.52245	1.61696	71.4735	70.0258	17	11	High
737	DDI2	Q5TDH0	Q5TDH0	DDI2_HUMAN	Protein DDI1 homolog 2	0.333626	0.93115	1	13.1398	13.5089	-0.369097	62.5217	63.9538	23	18	High
448	CC2D1A	Q6P1N0	Q6P1N0	C2D1A_HUMAN	Coiled-coil and C2 domain-containing protein 1A	0.334767	0.93115	1	6.80897	7.66998	-0.861009	66.4758	72.6763	13	11	High
3140	TUBA4B	P68366;Q9H853;Q9H853	P68366;Q9NY65;P0DPH7;Q6PEY2;P68363;Q9BQE3;Q9H853;Q71U36;P0DPH8;Q9H853	TBA4A_HUMAN;TBA4B_HUMAN;TBA4B_HUMAN	Tubulin alpha-4A chain;Putative tubulin-like protein alpha-4B	0.334984	0.93115	1	9.95694	7.25775	2.6992	96.6826	91.9371	16	9	High
2064	PCBD1	P61457;P61457;Q9H0N5	P61457;P61457;Q9H0N5	PHS_HUMAN;PHS2_HUMAN;PHS_HUMAN	Pterin-4-alpha-carbinolamine dehydratase;Pterin-4-alpha-carbinolamine dehydratase	0.33592	0.93115	1	12.7615	12.4985	0.262967	69.0345	67.3544	31	24	High
1406	IGHV3-20	A0A0A0MS15;A0A0B4J1V0;A0A0B4J1V6;A0A0B4J1X5;A0A0B4J1X8;A0A0B4J1Y9;A0A0C4DH32;A0A0C4DH36;P01766;P01780;P0DTE1;A0A0B4J1X8;A0A0C4DH32;P01766;P01780;A0A0C4DH32	P01766;A0A0B4J1X8;P01780;A0A0B4J1X5;P0DTE1;P0DP02;P01782;P01768;P01763;A0A075B7F0;A0A0B4J1V0;A0A0J9YY99;A0A0B4J1V1;S4R3C0;A0A075B7F1;P01764;P01762;P0DP04;P01772;A0A0C4DH36;A0A0B4J2B5;A0A0B4J1V6;A0A0J9YX35;A0A075B6Q5;A0A0B4J1Y9;A0A0A0MS15;A0A0C4DH42;A0A0C4DH32;P0DP03;P01767;P01766;A0A0B4J1X8;P01780;P01782;P01763;A0A075B7F0;A0A0B4J1V1;P01762;P0DP04;A0A0B4J2B5;A0A0C4DH32;A0A0C4DH32	HV307_HUMAN;HV313_HUMAN;HV315_HUMAN;HV320_HUMAN;HV338_HUMAN;HV343_HUMAN;HV349_HUMAN;HV372_HUMAN;HV373_HUMAN;HV374_HUMAN;HV383_HUMAN;HV307_HUMAN;HV313_HUMAN;HV320_HUMAN;HV343_HUMAN;HV320_HUMAN	Immunoglobulin heavy variable 3-49;Immunoglobulin heavy variable 3-43;Immunoglobulin heavy variable 3-20	0.33592	0.93115	1	13.0842	12.632	0.452209	73.3285	70.4282	22	17	High
778	DLG2	Q15700	Q15700	DLG2_HUMAN	Disks large homolog 2	0.336722	0.93115	1	10.4417	9.00296	1.43872	71.8991	72.2013	19	13	High
731	DCUN1D1	Q96GG9	Q96GG9	DCNL1_HUMAN	DCN1-like protein 1	0.337137	0.93115	1	15.7988	15.0033	0.795539	28.9704	47.2964	28	20	High
2074	PCTP	Q9UKL6	Q9UKL6	PPCT_HUMAN	Phosphatidylcholine transfer protein	0.337296	0.93115	1	2.61905	4.14908	-1.53004	36.8965	53.9215	24	21	High
3200	UGDH	O60701	O60701	UGDH_HUMAN	UDP-glucose 6-dehydrogenase	0.337451	0.93115	1	16.4596	15.8015	0.658106	20.1367	37.5027	29	21	High
1401	IGHV2-70	A0A0C4DH43;P01814;P01814	P01814;A0A0C4DH43;P01814	HV270_HUMAN;HV70D_HUMAN;HV270_HUMAN	Immunoglobulin heavy variable 2-70D;Immunoglobulin heavy variable 2-70	0.337538	0.93115	1	18.96	18.2569	0.703065	27.7362	33.3026	29	22	High
1934	NIT2	Q9NQR4	Q9NQR4	NIT2_HUMAN	Omega-amidase NIT2	0.337538	0.93115	1	17.5855	17.4451	0.140396	22.6264	29.2326	11	9	High
413	CAND1	Q86VP6	Q86VP6	CAND1_HUMAN	Cullin-associated NEDD8-dissociated protein 1	0.337617	0.93115	1	19.5196	18.1826	1.33696	0.598223	31.7647	31	22	High
829	DSTN	P23528;P60981;Q9Y281;P60981	Q9Y281;P23528;P60981;P60981	COF1_HUMAN;COF2_HUMAN;DEST_HUMAN;DEST_HUMAN	Cofilin-1;Destrin	0.337626	0.93115	1	21.1126	21.0934	0.0192443	0.539631	1.75783	31	24	High
2307	PSMA7	O14818	O14818	PSA7_HUMAN	Proteasome subunit alpha type-7	0.337626	0.93115	1	20.4548	20.5562	-0.10147	0.437132	0.693929	31	24	High
298	ATP6V1B2	P15313;P21281;P21281	P21281;P15313;P21281	VATB1_HUMAN;VATB2_HUMAN;VATB2_HUMAN	V-type proton ATPase subunit B, kidney isoform;V-type proton ATPase subunit B, brain isoform	0.337626	0.93115	1	19.1991	18.5359	0.663242	0.462387	16.3176	31	23	High
2506	ROCK2	O75116;O75116;Q13464	O75116;Q13464;O75116	ROCK2_HUMAN;ROCK1_HUMAN;ROCK2_HUMAN	Rho-associated protein kinase 2;Rho-associated protein kinase 2	0.339442	0.93115	1	6.79646	4.73235	2.06411	66.2589	56.8428	7	8	High
3279	WDR61	Q9GZS3	Q9GZS3	WDR61_HUMAN	WD repeat-containing protein 61	0.341171	0.93115	1	5.28103	3.42782	1.85322	60.7472	46.6261	10	5	High
591	COMMD1	Q8N668	Q8N668	COMD1_HUMAN	COMM domain-containing protein 1	0.341541	0.93115	1	2.6082	4.51068	-1.90248	36.5982	51.8749	5	7	High
1169	GNPNAT1	Q96EK6	Q96EK6	GNA1_HUMAN	Glucosamine 6-phosphate N-acetyltransferase	0.341541	0.93115	1	2.62837	4.56826	-1.93989	37.1945	53.0914	5	7	High
2959	TACC2	O95359	O95359	TACC2_HUMAN	Transforming acidic coiled-coil-containing protein 2	0.341995	0.93115	1	4.72366	6.7725	-2.04884	56.4821	67.2246	9	10	High
3222	USP9X	Q93008	O00507;Q93008	USP9X_HUMAN	Probable ubiquitin carboxyl-terminal hydrolase FAF-X	0.342028	0.93115	1	9.97829	13.503	-3.52474	74.7069	50.3219	18	19	High
584	COL21A1	Q96P44	Q96P44	COLA1_HUMAN	Collagen alpha-1(XXI) chain	0.342028	0.93115	1	14.0949	12.2907	1.8042	85.5854	95.3324	22	15	High
883	EIF3E	P60228	P60228	EIF3E_HUMAN	Eukaryotic translation initiation factor 3 subunit E	0.342253	0.93115	1	12.2957	15.0576	-2.76189	74.6848	47.7592	21	20	High
3168	UBA7	P41226	P41226	UBA7_HUMAN	Ubiquitin-like modifier-activating enzyme 7	0.343057	0.93115	1	12.8335	15.1478	-2.31438	69.9134	48.1782	22	20	High
1761	MCTS1	Q9ULC4	Q9ULC4;A0A3B3IRV3	MCTS1_HUMAN	Malignant T-cell-amplified sequence 1	0.343157	0.93115	1	10.7151	11.7525	-1.03734	75.2808	72.4197	19	16	High
864	EFTUD2	P13639;Q15029;Q15029	P13639;Q15029;Q15029	EF2_HUMAN;U5S1_HUMAN;U5S1_HUMAN	Elongation factor 2;116 kDa U5 small nuclear ribonucleoprotein component	0.34404	0.93115	1	2.16488	3.99478	-1.8299	32.7436	50.1072	4	6	High
3077	TOMM70	O94826	O94826	TOM70_HUMAN	Mitochondrial import receptor subunit TOM70	0.34404	0.93115	1	3.78872	2.07944	1.70927	51.3367	31.6242	7	3	High
1662	LIN7C	Q9NUP9	Q9NUP9	LIN7C_HUMAN	Protein lin-7 homolog C	0.344237	0.93115	1	6.49841	8.50309	-2.00468	69.5206	75.8528	12	12	High
2504	RO60	P10155	P10155	RO60_HUMAN	RNA-binding protein RO60	0.344362	0.93115	1	6.8443	9.48921	-2.64491	77.2814	80.0337	16	15	High
21	ABLIM1	O14639	O14639	ABLM1_HUMAN	Actin-binding LIM protein 1	0.344362	0.93115	1	6.77812	9.39936	-2.62124	75.4511	78.4125	12	13	High
2373	PURA	Q00577	Q00577	PURA_HUMAN	Transcriptional activator protein Pur-alpha	0.345199	0.93115	1	13.3337	15.8784	-2.5447	54.4477	24.4983	6	6	High
2381	QDPR	P09417	P09417	DHPR_HUMAN	Dihydropteridine reductase	0.345758	0.93115	1	15.3104	15.6783	-0.367884	36.5624	36.9061	23	21	High
1227	H1-2	P10412;P16401;P16402;P16403;P10412;P16401;P16403;P10412;P16402;P16403;P10412;P16403;P16403	P16402;Q02539;P10412;P16401;P16403;P10412;P16401;P16403;P16402;P10412;P16403;P16402;P10412;P16403;P16403	H12_HUMAN;H13_HUMAN;H14_HUMAN;H15_HUMAN;H12_HUMAN;H14_HUMAN;H15_HUMAN;H12_HUMAN;H13_HUMAN;H14_HUMAN;H12_HUMAN;H14_HUMAN;H12_HUMAN	Histone H1.4;Histone H1.4;Histone H1.4;Histone H1.4;Histone H1.2	0.346024	0.93115	1	3.35355	5.4933	-2.13975	48.634	63.2294	6	8	High
160	ANXA2	P07355	P07355;A6NMY6	ANXA2_HUMAN	Annexin A2	0.346246	0.93115	1	24.023	24.3359	-0.312859	1.65482	1.46321	31	24	High
1336	HSP90AA1	P07900;P07900;P08238;P07900;P08238;Q58FF6	P07900;Q58FF8;P07900;P08238;Q14568;Q58FF8;P07900;P08238;Q58FF7;Q58FF6	HS90A_HUMAN;HS90A_HUMAN;HS90B_HUMAN;H90B4_HUMAN;HS90A_HUMAN;HS90B_HUMAN	Heat shock protein HSP 90-alpha;Heat shock protein HSP 90-alpha;Heat shock protein HSP 90-alpha	0.346246	0.93115	1	21.7537	21.6921	0.0615749	0.323282	1.39312	31	24	High
1575	KRT16	O76013;P02533;P05783;P08727;P08779;P13645;P13646;P19012;Q04695;Q14525;Q14532;Q15323;Q2M2I5;Q92764;P02533;P08727;P08779;P13645;P19012;P35527;Q04695;Q99456;P02533;P08727;P08779;P13646;P19012;Q04695;P02533;P08727;P08779;P19012;Q04695;P02533;P08727;P08779;Q04695;Q15323;P02533;P08779;P02533;P08779;P13645;P02533;P08779;P13645;Q7Z3Y8;P02533;P08779;P13646;P19012;P02533;P08779;P13646;P19012;Q04695;P02533;…	P19012;O76015;Q04695;Q92764;Q7Z3Y7;P05783;Q14525;P08779;Q2M2I5;O76014;P08727;Q15323;P02533;Q14532;P13645;P13646;O76013;P19012;Q04695;P08779;P08727;P35527;Q99456;P02533;P13645;P19012;Q04695;P08779;P08727;P35900;P02533;Q8N1A0;P13646;P19012;Q04695;P08779;P08727;P02533;Q04695;Q92764;Q14525;P08779;P08727;Q15323;P02533;O76013;P08779;P02533;P08779;P02533;P13645;Q7Z3Y9;Q7Z3Y7;P08779;Q7Z3Y8;P02533;P13645;…	K1C10_HUMAN;K1C13_HUMAN;K1C14_HUMAN;K1C15_HUMAN;K1C16_HUMAN;K1C17_HUMAN;K1C18_HUMAN;K1C19_HUMAN;K1C24_HUMAN;K1H1_HUMAN;K1H2_HUMAN;KRT35_HUMAN;KRT36_HUMAN;KT33B_HUMAN;K1C10_HUMAN;K1C12_HUMAN;K1C14_HUMAN;K1C15_HUMAN;K1C16_HUMAN;K1C17_HUMAN;K1C19_HUMAN;K1C9_HUMAN;K1C13_HUMAN;K1C14_HUMAN;K1C15_HUMAN;K1C16_HUMAN;K1C17_HUMAN;K1C19_HUMAN;K1C14_HUMAN;K1C15_HUMAN;K1C16_HUMAN;K1C17_HUMAN;K1C19_HUMAN;K1C14_…	Keratin, type I cuticular Ha6;Keratin, type I cytoskeletal 14;Keratin, type I cytoskeletal 14;Keratin, type I cytoskeletal 14;Keratin, type I cytoskeletal 14;Keratin, type I cytoskeletal 14;Keratin, type I cytoskeletal 14;Keratin, type I cytoskeletal 14;Keratin, type I cytoskeletal 14;Keratin, type I cytoskeletal 14;Keratin, type I cytoskeletal 14;Keratin, type I cytoskeletal 19;Keratin, type I c…	0.346246	0.93115	1	19.1875	19.4584	-0.270918	0.462364	1.28639	31	24	High
955	ESD	P10768	P10768	ESTD_HUMAN	S-formylglutathione hydrolase	0.346246	0.93115	1	19.0212	18.4639	0.55727	0.822412	16.0229	31	23	High
1846	MVP	Q14764	Q14764	MVP_HUMAN	Major vault protein	0.346246	0.93115	1	19.9049	19.2967	0.608184	0.687554	17.4696	31	23	High
2312	PSMB4	P28070	P28070	PSB4_HUMAN	Proteasome subunit beta type-4	0.346246	0.93115	1	19.4594	19.5406	-0.0812354	0.452323	0.49644	11	12	High
758	DERA	Q9Y315	Q9Y315	DEOC_HUMAN	Deoxyribose-phosphate aldolase	0.346434	0.93115	1	10.7373	13.0846	-2.34721	75.4253	60.0552	19	18	High
3276	WDR37	Q9Y2I8	Q9Y2I8	WDR37_HUMAN	WD repeat-containing protein 37	0.346505	0.93115	1	3.48119	5.67071	-2.18952	43.1204	56.0993	7	9	High
3215	USO1	O60763	O60763	USO1_HUMAN	General vesicular transport factor p115	0.349025	0.93115	1	10.4357	14.1076	-3.6719	71.2824	41.7728	19	20	High
3097	TPPP3	Q9BW30	Q9BW30	TPPP3_HUMAN	Tubulin polymerization-promoting protein family member 3	0.349025	0.93115	1	12.4857	13.9786	-1.4929	77.6461	69.4783	21	18	High
566	CMPK2	Q5EBM0	Q5EBM0	CMPK2_HUMAN	UMP-CMP kinase 2, mitochondrial	0.349493	0.93115	1	4.92603	7.64158	-2.71555	61.3442	72.3894	9	11	High
2354	PTK6	Q13882	Q13882	PTK6_HUMAN	Protein-tyrosine kinase 6	0.349493	0.93115	1	5.49715	7.16174	-1.66459	65.6744	75.0014	8	3	High
1583	KRT3	O43790;O95678;P02538;P04259;P05787;P08670;P08729;P12035;P13647;P78385;P78386;Q01546;Q14533;Q5XKE5;Q8N1N4;Q9NSB2;O43790;O95678;P02538;P04259;P05787;P08670;P08729;P12035;P13647;P78385;P78386;Q01546;Q14533;Q8N1N4;Q9NSB2;O43790;O95678;P02538;P04259;P05787;P08670;P08729;P12035;P13647;P78386;Q01546;Q8N1N4;Q9NSB2;O95678;P02538;P04259;P04264;P05787;P12035;P13647;P35908;Q01546;Q5XKE5;Q7Z794;O95678;P02538;…	P12035;P78386;Q5XKE5;P04259;P05787;P08729;O43790;P14136;P13647;Q14533;O95678;P02538;P08670;P78385;P48668;Q9NSB2;Q01546;Q8N1N4;P12035;P78386;Q5XKE5;P04259;P05787;P08729;O43790;P14136;P13647;Q14533;O95678;P02538;P08670;P78385;P48668;Q9NSB2;Q01546;Q8N1N4;P12035;P78386;Q5XKE5;P04259;P05787;P08729;O43790;P14136;P13647;Q14533;O95678;P02538;P08670;P78385;P48668;Q9NSB2;Q01546;Q8N1N4;P12035;Q5XKE5;P04259;…	K22O_HUMAN;K2C3_HUMAN;K2C5_HUMAN;K2C6A_HUMAN;K2C6B_HUMAN;K2C75_HUMAN;K2C78_HUMAN;K2C79_HUMAN;K2C7_HUMAN;K2C8_HUMAN;KRT81_HUMAN;KRT83_HUMAN;KRT84_HUMAN;KRT85_HUMAN;KRT86_HUMAN;VIME_HUMAN;K22O_HUMAN;K2C3_HUMAN;K2C5_HUMAN;K2C6A_HUMAN;K2C6B_HUMAN;K2C75_HUMAN;K2C78_HUMAN;K2C7_HUMAN;K2C8_HUMAN;KRT81_HUMAN;KRT83_HUMAN;KRT84_HUMAN;KRT85_HUMAN;KRT86_HUMAN;VIME_HUMAN;K22O_HUMAN;K2C3_HUMAN;K2C5_HUMAN;K2C6A_…	Keratin, type II cuticular Hb6;Keratin, type II cuticular Hb6;Keratin, type II cuticular Hb6;Keratin, type II cytoskeletal 75;Keratin, type II cytoskeletal 75;Keratin, type II cytoskeletal 75;Keratin, type II cytoskeletal 75;Keratin, type II cytoskeletal 6A;Keratin, type II cytoskeletal 3;Keratin, type II cytoskeletal 3;Keratin, type II cytoskeletal 3;Keratin, type II cytoskeletal 3;Keratin, type…	0.34967	0.93115	1	2.6818	4.31238	-1.63058	38.7237	58.5774	5	6	High
3137	TTLL12	Q14166	Q14166	TTL12_HUMAN	Tubulin--tyrosine ligase-like protein 12	0.349877	0.93115	1	14.6684	15.4938	-0.825381	43.0779	36.0039	26	21	High
3123	TSG101	Q99816	Q99816	TS101_HUMAN	Tumor susceptibility gene 101 protein	0.350091	0.93115	1	13.7108	13.3439	0.366948	67.9276	76.7914	23	17	High
2040	PADI2	Q9Y2J8	Q9Y2J8	PADI2_HUMAN	Protein-arginine deiminase type-2	0.350215	0.93115	1	3.11687	4.88151	-1.76464	42.141	60.5294	6	6	High
1706	LYPLA1	O75608	O75608	LYPA1_HUMAN	Acyl-protein thioesterase 1	0.350599	0.93115	1	19.389	18.7771	0.611825	13.9647	17.1036	30	23	High
2368	PTPRF	P10586;P10586;P23468	P10586;P10586;P23468	PTPRF_HUMAN;PTPRD_HUMAN;PTPRF_HUMAN	Receptor-type tyrosine-protein phosphatase F;Receptor-type tyrosine-protein phosphatase F	0.351823	0.93115	1	12.7456	13.215	-0.469324	58.9257	48.4264	13	5	High
357	BSG	P35613	P35613	BASI_HUMAN	Basigin	0.353459	0.93115	1	5.9934	9.72845	-3.73505	78.2526	84.1282	10	13	High
119	ALCAM	Q13740	Q13740	CD166_HUMAN	CD166 antigen	0.353812	0.93115	1	11.4693	11.4672	0.00214437	75.0774	69.1773	20	16	High
673	CTSA	P10619	P10619	PPGB_HUMAN	Lysosomal protective protein	0.353961	0.93115	1	13.0004	16.804	-3.80358	61.3224	13.6348	23	23	High
2840	SOSTDC1	Q6X4U4	Q6X4U4	SOSD1_HUMAN	Sclerostin domain-containing protein 1	0.354518	0.93115	1	14.279	16.8837	-2.60478	51.4219	14.6084	25	23	High
3025	TJP2	Q07157;Q9UDY2;Q9UDY2	Q9UDY2;Q07157;Q9UDY2	ZO1_HUMAN;ZO2_HUMAN;ZO2_HUMAN	Tight junction protein ZO-1;Tight junction protein ZO-2	0.354518	0.93115	1	16.0109	15.1509	0.859994	29.4808	48.6594	28	20	High
2805	SND1	Q7KZF4	Q7KZF4	SND1_HUMAN	Staphylococcal nuclease domain-containing protein 1	0.354831	0.93115	1	16.0327	16.4164	-0.383717	28.9936	26.1086	28	22	High
3065	TNFSF10	P50591	P50591	TNF10_HUMAN	Tumor necrosis factor ligand superfamily member 10	0.35497	0.93115	1	16.702	18.0495	-1.34755	31.6784	1.04558	28	24	High
1530	JUP	P14923;P14923;P35222	P14923;P14923;P35222	PLAK_HUMAN;CTNB1_HUMAN;PLAK_HUMAN	Junction plakoglobin;Junction plakoglobin	0.355005	0.93115	1	18.018	18.743	-0.725032	11.513	0.440128	30	24	High
2107	PFKP	P08237;P17858;Q01813;P17858;Q01813;Q01813	P08237;P17858;Q01813;P17858;Q01813;Q01813	PFKAL_HUMAN;PFKAM_HUMAN;PFKAP_HUMAN;PFKAL_HUMAN;PFKAP_HUMAN;PFKAP_HUMAN	ATP-dependent 6-phosphofructokinase, muscle type;ATP-dependent 6-phosphofructokinase, liver type;ATP-dependent 6-phosphofructokinase, platelet type	0.355005	0.93115	1	19.0991	18.3604	0.738653	0.302348	15.875	31	24	High
2302	PSMA2	P25787	P25787	PSA2_HUMAN	Proteasome subunit alpha type-2	0.355005	0.93115	1	19.5964	19.6909	-0.0944512	0.49263	0.602025	31	24	High
3238	VDAC3	Q9Y277	Q9Y277	VDAC3_HUMAN	Voltage-dependent anion-selective channel protein 3	0.356306	0.93115	1	5.98685	4.14619	1.84066	67.5709	53.9477	11	6	High
822	DSC2	Q02487	Q02487	DSC2_HUMAN	Desmocollin-2	0.35711	0.93115	1	9.17544	11.3226	-2.14717	72.1665	67.697	17	16	High
1500	IPO5	O00410	O00410	IPO5_HUMAN	Importin-5	0.35711	0.93115	1	8.98857	10.9786	-1.99002	68.9215	63.0224	17	16	High
1524	IVD	P26440	P26440	IVD_HUMAN	Isovaleryl-CoA dehydrogenase, mitochondrial	0.357491	0.93115	1	4.70407	3.24382	1.46026	56.0134	41.7859	9	5	High
553	CLIC6	Q96NY7	Q96NY7	CLIC6_HUMAN	Chloride intracellular channel protein 6	0.358707	0.93115	1	14.7045	15.555	-0.850525	43.5153	36.4372	26	21	High
3039	TMED4	Q7Z7H5	Q7Z7H5	TMED4_HUMAN	Transmembrane emp24 domain-containing protein 4	0.359133	0.93115	1	14.9329	17.081	-2.14809	44.5007	13.5369	26	23	High
2314	PSMB6	P28072	P28072	PSB6_HUMAN	Proteasome subunit beta type-6	0.359133	0.93115	1	15.4744	17.6943	-2.21998	48.3007	14.5728	26	22	High
2046	PAK1	Q13153;Q13153;Q13177	Q13153;Q13153;Q13177;O75914	PAK1_HUMAN;PAK1_HUMAN;PAK2_HUMAN	Serine/threonine-protein kinase PAK 1;Serine/threonine-protein kinase PAK 1	0.361418	0.93115	1	7.86343	10.2828	-2.4194	77.967	79.5274	24	20	High
1293	HMGB2	O15347;P26583;P09429;P26583;P26583	O15347;P26583;B2RPK0;P09429;P26583;P26583	HMGB2_HUMAN;HMGB3_HUMAN;HMGB1_HUMAN;HMGB2_HUMAN;HMGB2_HUMAN	High mobility group protein B3;High mobility group protein B1;High mobility group protein B2	0.361991	0.93115	1	13.9692	16.4533	-2.48415	72.2282	42.5314	23	21	High
1693	LSP1	P33241	P33241	LSP1_HUMAN	Lymphocyte-specific protein 1	0.361991	0.93115	1	15.0651	16.5226	-1.45751	69.7418	57.6456	24	20	High
251	ARPP19	O43768;P56211;P56211	O43768;P56211;P56211	ARP19_HUMAN;ENSA_HUMAN;ARP19_HUMAN	Alpha-endosulfine;cAMP-regulated phosphoprotein 19	0.362092	0.93115	1	3.3931	5.2085	-1.8154	49.7091	69.0225	6	7	High
205	AQP1	P29972	P29972	AQP1_HUMAN	Aquaporin-1	0.362636	0.93115	1	6.52307	8.79428	-2.27121	81.9253	96.1866	11	11	High
2401	RAB2A	P61019;P61019;Q8WUD1	P61019;P61019;Q8WUD1	RAB2A_HUMAN;RAB2A_HUMAN;RAB2B_HUMAN	Ras-related protein Rab-2A;Ras-related protein Rab-2A	0.363174	0.93115	1	15.4813	15.1005	0.380781	37.201	48.2473	10	6	High
539	CIAO1	O76071	O76071	CIAO1_HUMAN	Probable cytosolic iron-sulfur protein assembly protein CIAO1	0.363195	0.93115	1	7.60818	9.81898	-2.2108	83.0506	85.2451	13	13	High
2801	SMR3A	Q99954	Q99954	SMR3A_HUMAN	Submaxillary gland androgen-regulated protein 3A	0.363614	0.93115	1	7.80064	10.7948	-2.99418	100.286	103.452	12	13	High
173	AP1M2	Q9BXS5;Q9Y6Q5;Q9Y6Q5	Q9BXS5;Q9Y6Q5;Q9Y6Q5	AP1M1_HUMAN;AP1M2_HUMAN;AP1M2_HUMAN	AP-1 complex subunit mu-1;AP-1 complex subunit mu-2	0.363729	0.93115	1	16.5102	17.036	-0.525743	30.9129	28.0783	28	22	High
406	CALR	P27797	P27797	CALR_HUMAN	Calreticulin	0.363902	0.93115	1	20.3105	20.1616	0.148894	0.764565	0.546602	31	24	High
1646	LDHB	P00338;P07195;P00338;P07195;P07864;P07195	P07195;P00338;P07195;P07864;Q6ZMR3;P00338;P07195	LDHA_HUMAN;LDHB_HUMAN;LDHA_HUMAN;LDHB_HUMAN;LDHC_HUMAN;LDHB_HUMAN	L-lactate dehydrogenase A chain;L-lactate dehydrogenase A chain;L-lactate dehydrogenase B chain	0.363902	0.93115	1	20.5186	20.5302	-0.0115999	0.477689	1.17743	31	24	High
2704	SERPINB2	P05120	P05120	PAI2_HUMAN	Plasminogen activator inhibitor 2	0.363902	0.93115	1	18.4671	19.3358	-0.868702	12.803	1.10841	30	24	High
2732	SFRP1	Q8N474	Q8N474	SFRP1_HUMAN	Secreted frizzled-related protein 1	0.363902	0.93115	1	23.6516	23.8435	-0.191925	0.406306	0.455343	31	24	High
3302	YWHAG	P27348;P31946;P31947;P61981;P62258;P63104;Q04917;P27348;P31946;P61981;Q04917;P31946;P61981;P31947;P61981;P63104;Q04917;P61981	P63104;P31947;P31946;Q04917;P27348;P61981;P62258;P31946;Q04917;P27348;P61981;P31946;P61981;P63104;P31947;Q04917;P61981;P61981	1433B_HUMAN;1433E_HUMAN;1433F_HUMAN;1433G_HUMAN;1433S_HUMAN;1433T_HUMAN;1433Z_HUMAN;1433B_HUMAN;1433F_HUMAN;1433G_HUMAN;1433T_HUMAN;1433B_HUMAN;1433G_HUMAN;1433F_HUMAN;1433G_HUMAN;1433S_HUMAN;1433Z_HUMAN;1433G_HUMAN	14-3-3 protein theta;14-3-3 protein theta;14-3-3 protein beta/alpha;14-3-3 protein sigma;14-3-3 protein gamma	0.363902	0.93115	1	20.8655	20.8321	0.0333979	0.351247	1.31179	31	24	High
467	CCT4	P50991	P50991	TCPD_HUMAN	T-complex protein 1 subunit delta	0.363902	0.93115	1	19.8856	19.2515	0.63409	0.555303	17.4003	31	23	High
2635	SCARB2	Q14108	Q14108	SCRB2_HUMAN	Lysosome membrane protein 2	0.363994	0.93115	1	8.36379	11.9358	-3.57199	77.2575	61.712	15	17	High
707	CYFIP1	Q7L576	Q7L576	CYFP1_HUMAN	Cytoplasmic FMR1-interacting protein 1	0.363994	0.93115	1	9.23704	10.7222	-1.48512	72.875	72.5378	17	15	High
2798	SMOC1	Q9H4F8	Q9H4F8	SMOC1_HUMAN	SPARC-related modular calcium-binding protein 1	0.363994	0.93115	1	10.6983	9.25858	1.43968	75.7091	76.5143	19	13	High
1997	OAF	Q86UD1	Q86UD1	OAF_HUMAN	Out at first protein homolog	0.364437	0.93115	1	13.1905	14.1238	-0.93328	73.9568	55.873	18	15	High
767	DHX38	Q92620	Q92620	PRP16_HUMAN	Pre-mRNA-splicing factor ATP-dependent RNA helicase PRP16	0.36575	0.93115	1	11.0992	11.0256	0.0736336	70.3842	76.3214	20	15	High
2333	PSMD5	Q16401	Q16401	PSMD5_HUMAN	26S proteasome non-ATPase regulatory subunit 5	0.365787	0.93115	1	10.815	13.8945	-3.07943	76.4531	53.2206	22	20	High
1466	IGLV4-60	A0A075B6I1	A0A075B6I1	LV460_HUMAN	Immunoglobulin lambda variable 4-60	0.365787	0.93115	1	15.1272	12.7622	2.36502	84.3178	102.167	23	15	High
1013	FBXL8	Q96CD0	Q96CD0	FBXL8_HUMAN	F-box/LRR-repeat protein 8	0.366343	0.93115	1	9.05989	11.0767	-2.01679	70.3922	64.3551	17	16	High
3144	TUBB4A	P04350;P04350;P07437;P68371;P04350;P07437;P68371;Q13885;P04350;P07437;P68371;Q13885;Q9BUF5;P04350;P07437;P68371;Q13885;Q9BUF5;Q9BVA1;P04350;P07437;P68371;Q13885;Q9BVA1;P04350;P68371	P04350;P07437;P68371;P04350;P07437;Q13885;P68371;P04350;Q9BVA1;Q13509;P07437;Q13885;Q3ZCM7;P68371;P04350;Q9BVA1;Q9BUF5;Q13509;Q9H4B7;A6NNZ2;P07437;Q13885;Q3ZCM7;P68371;P04350;Q9BVA1;Q9BUF5;Q13509;A6NNZ2;P07437;Q13885;Q3ZCM7;P68371;P04350;Q9BVA1;A6NNZ2;P68371;P04350	TBB4A_HUMAN;TBB4A_HUMAN;TBB4B_HUMAN;TBB5_HUMAN;TBB2A_HUMAN;TBB4A_HUMAN;TBB4B_HUMAN;TBB5_HUMAN;TBB2A_HUMAN;TBB4A_HUMAN;TBB4B_HUMAN;TBB5_HUMAN;TBB6_HUMAN;TBB2A_HUMAN;TBB2B_HUMAN;TBB4A_HUMAN;TBB4B_HUMAN;TBB5_HUMAN;TBB6_HUMAN;TBB2A_HUMAN;TBB2B_HUMAN;TBB4A_HUMAN;TBB4B_HUMAN;TBB5_HUMAN;TBB4A_HUMAN;TBB4B_HUMAN	Tubulin beta-4A chain;Tubulin beta-4A chain;Tubulin beta-4A chain;Tubulin beta-4A chain;Tubulin beta-4A chain;Tubulin beta-4A chain;Tubulin beta-4A chain	0.36657	0.93115	1	7.0024	5.33816	1.66424	70.7683	59.9331	13	8	High
3026	TJP3	O95049	O95049	ZO3_HUMAN	Tight junction protein ZO-3	0.366973	0.93115	1	13.6578	15.5234	-1.86565	56.9194	37.0444	24	21	High
994	FAM3C	Q92520	Q92520	FAM3C_HUMAN	Protein FAM3C	0.366995	0.93115	1	12.1415	10.7639	1.37766	53.4951	60.7685	23	16	High
572	CNP	P09543	P09543	CN37_HUMAN	2',3'-cyclic-nucleotide 3'-phosphodiesterase	0.368056	0.93115	1	12.5887	12.3227	0.266008	57.2755	65.6315	23	17	High
86	AGFG2	O95081	O95081	AGFG2_HUMAN	Arf-GAP domain and FG repeat-containing protein 2	0.36861	0.93115	1	3.5856	5.73259	-2.14699	45.5651	57.5439	7	9	High
1907	NDUFB6	O95139	O95139	NDUB6_HUMAN	NADH dehydrogenase [ubiquinone] 1 beta subcomplex subunit 6	0.369194	0.93115	1	3.457	5.79839	-2.3414	51.5971	70.3468	12	10	High
33	ACBD3	Q9H3P7	Q9H3P7	GCP60_HUMAN	Golgi resident protein GCP60	0.369308	0.93115	1	3.87699	5.76087	-1.88388	53.4074	69.4085	7	8	High
156	ANTXR2	P58335	P58335	ANTR2_HUMAN	Anthrax toxin receptor 2	0.369308	0.93115	1	3.94678	5.88333	-1.93655	55.4831	72.6232	7	8	High
593	COMMD7	Q86VX2	Q86VX2	COMD7_HUMAN	COMM domain-containing protein 7	0.370387	0.93115	1	3.30861	1.87773	1.43088	39.0248	25.7652	7	3	High
831	DTD2	Q96FN9	Q96FN9	DTD2_HUMAN	D-aminoacyl-tRNA deacylase 2	0.370387	0.93115	1	4.20023	2.30157	1.89866	62.7325	38.6979	7	3	High
1088	GALNT1	Q10472	Q10472	GALT1_HUMAN	Polypeptide N-acetylgalactosaminyltransferase 1	0.370458	0.93115	1	13.0149	14.1219	-1.10699	61.23	42.2264	23	20	High
672	CTPS2	P17812;Q9NRF8;Q9NRF8	Q9NRF8;P17812;Q9NRF8	PYRG1_HUMAN;PYRG2_HUMAN;PYRG2_HUMAN	CTP synthase 1;CTP synthase 2	0.371004	0.93115	1	6.89397	9.95915	-3.06518	68.141	62.7178	13	15	High
764	DHRS9	Q9BPW9	Q9BPW9	DHRS9_HUMAN	Dehydrogenase/reductase SDR family member 9	0.371004	0.93115	1	7.75515	11.2656	-3.51046	86.3239	80.7655	13	15	High
1893	NCKAP1	P55160;Q9Y2A7;Q9Y2A7	Q9Y2A7;P55160;Q9Y2A7	NCKP1_HUMAN;NCKPL_HUMAN;NCKP1_HUMAN	Nck-associated protein 1-like;Nck-associated protein 1	0.371576	0.93115	1	12.3935	12.6487	-0.255221	65.4933	69.068	24	20	High
387	C7	P10643	P10643	CO7_HUMAN	Complement component C7	0.372133	0.93115	1	8.94574	7.74788	1.19786	77.7007	74.2992	16	11	High
1837	MUC16	Q8WXI7	Q8WXI7	MUC16_HUMAN	Mucin-16	0.372904	0.93115	1	19.0597	17.9127	1.14704	13.0935	30.7362	30	22	High
2301	PSMA1	P25786	P25786	PSA1_HUMAN	Proteasome subunit alpha type-1	0.372938	0.93115	1	21.2156	21.3046	-0.0889991	0.534616	0.644413	31	24	High
2612	S100A6	P06703	P06703	S10A6_HUMAN	Protein S100-A6	0.372938	0.93115	1	23.1682	23.2775	-0.109319	0.970371	1.50232	31	24	High
2963	TALDO1	P37837	P37837	TALDO_HUMAN	Transaldolase	0.372938	0.93115	1	21.0685	21.1749	-0.10642	0.421879	0.718268	31	24	High
204	APRT	P07741	P07741	APT_HUMAN	Adenine phosphoribosyltransferase	0.372938	0.93115	1	20.0549	19.4027	0.652275	0.607822	17.5282	31	23	High
2932	STXBP1	P61764	P61764	STXB1_HUMAN	Syntaxin-binding protein 1	0.372969	0.93115	1	6.81162	10.0026	-3.19095	76.4151	75.4043	12	14	High
1116	GCLC	P48506	P48506	GSH1_HUMAN	Glutamate--cysteine ligase catalytic subunit	0.373659	0.93115	1	6.02462	9.07547	-3.05085	68.2862	72.8543	11	13	High
149	ANKMY2	Q8IV38	Q8IV38	ANKY2_HUMAN	Ankyrin repeat and MYND domain-containing protein 2	0.375104	0.93115	1	5.22877	3.35232	1.87646	60.0519	44.6309	10	5	High
1851	MYH10	A7E2Y1;P35579;P35580;P35749;Q7Z406;P35579;P35580;P35579;P35580;P35749;P35579;P35580;P35749;Q7Z406;P35579;P35580;Q7Z406;P35580;P35580;P35749;Q7Z406;P35580;Q7Z406	P35580;Q9Y623;P12883;Q7Z406;Q9UKX2;P13535;A7E2Y1;P35749;P35579;P13533;Q9UKX3;P11055;P12882;P35580;P35579;P35580;P35749;P35579;P35580;Q7Z406;P35749;P35579;P35580;Q7Z406;P35579;P35580;P35580;Q7Z406;P35749;P35580;Q7Z406	MYH10_HUMAN;MYH11_HUMAN;MYH14_HUMAN;MYH7B_HUMAN;MYH9_HUMAN;MYH10_HUMAN;MYH9_HUMAN;MYH10_HUMAN;MYH11_HUMAN;MYH9_HUMAN;MYH10_HUMAN;MYH11_HUMAN;MYH14_HUMAN;MYH9_HUMAN;MYH10_HUMAN;MYH14_HUMAN;MYH9_HUMAN;MYH10_HUMAN;MYH10_HUMAN;MYH11_HUMAN;MYH14_HUMAN;MYH10_HUMAN;MYH14_HUMAN	Myosin-7B;Myosin-9;Myosin-9;Myosin-9;Myosin-9;Myosin-10;Myosin-10;Myosin-10	0.375104	0.93115	1	5.62468	3.59408	2.0306	69.7214	51.3019	10	5	High
2837	SORBS3	O60504	O60504	VINEX_HUMAN	Vinexin	0.375269	0.93115	1	2.64339	4.05801	-1.41462	37.6453	51.7217	5	6	High
2346	PTGDS	P41222	P41222	PTGDS_HUMAN	Prostaglandin-H2 D-isomerase	0.376083	0.93115	1	15.761	15.1296	0.631435	49.9181	63.7918	26	18	High
2742	SH3GL1	Q99961	Q99962;Q99961	SH3G1_HUMAN	Endophilin-A2	0.377206	0.93115	1	16.1971	15.9079	0.289258	29.627	38.5748	28	21	High
636	CRISPLD1	Q9H336	Q9H336	CRLD1_HUMAN	Cysteine-rich secretory protein LCCL domain-containing 1	0.37752	0.93115	1	7.97867	11.4537	-3.47501	80.1476	69.2325	14	16	High
2127	PHF5A	Q7RTV0	Q7RTV0	PHF5A_HUMAN	PHD finger-like domain-containing protein 5A	0.378496	0.93115	1	2.7362	4.6392	-1.90301	40.4088	54.7746	31	23	High
1884	NAT1	P18440	P18440	ARY1_HUMAN	Arylamine N-acetyltransferase 1	0.378496	0.93115	1	4.348	2.73669	1.61131	56.4164	39.6065	11	11	High
2677	SELENOH	Q8IZQ5	Q8IZQ5	SELH_HUMAN	Selenoprotein H	0.378496	0.93115	1	2.6215	4.48631	-1.8648	37.0369	51.1228	5	7	High
135	ALDOC	P04075;P09972;P09972	P04075;P05062;P09972;P09972	ALDOA_HUMAN;ALDOC_HUMAN;ALDOC_HUMAN	Fructose-bisphosphate aldolase A;Fructose-bisphosphate aldolase C	0.378496	0.93115	1	4.22532	2.67414	1.55118	53.5082	37.4854	8	4	High
2975	TBC1D15	Q8TC07	Q8TC07	TBC15_HUMAN	TBC1 domain family member 15	0.378557	0.93115	1	5.7737	8.06182	-2.28812	62.717	68.2149	11	12	High
847	ECHDC1	Q9NTX5	Q9NTX5	ECHD1_HUMAN	Ethylmalonyl-CoA decarboxylase	0.378964	0.93115	1	12.8343	15.1804	-2.3461	70.3647	48.4148	22	20	High
2931	STX7	O15400	O15400	STX7_HUMAN	Syntaxin-7	0.379257	0.93115	1	7.78072	10.6089	-2.82823	76.1417	70.6971	14	15	High
1371	IFI16	Q16666	Q16666	IF16_HUMAN	Gamma-interferon-inducible protein 16	0.379742	0.93115	1	12.129	10.3595	1.76942	73.446	80.3472	21	14	High
2402	RAB33B	Q9H082	Q9H082	RB33B_HUMAN	Ras-related protein Rab-33B	0.379984	0.93115	1	6.83004	5.09306	1.73698	101.398	81.5401	6	5	High
1801	MOB2	Q70IA6	Q70IA6	MOB2_HUMAN	MOB kinase activator 2	0.380767	0.93115	1	5.42254	7.19675	-1.77421	64.1373	75.766	10	10	High
1505	IRF9	Q00978	Q00978	IRF9_HUMAN	Interferon regulatory factor 9	0.380955	0.93115	1	3.63829	5.34353	-1.70525	47.0554	59.796	7	8	High
917	EMD	P50402	P50402	EMD_HUMAN	Emerin	0.38145	0.93115	1	11.4143	10.2781	1.1362	64.6536	66.7619	21	15	High
36	ACO1	P21399	P21399	ACOHC_HUMAN	Cytoplasmic aconitate hydratase	0.38194	0.93115	1	16.6794	17.0225	-0.343108	31.1687	27.9958	28	22	High
463	CCL28	Q9NRJ3	Q9NRJ3	CCL28_HUMAN	C-C motif chemokine 28	0.382077	0.93115	1	16.6903	18.5862	-1.89596	31.7968	0.858605	28	24	High
1170	GNPTG	Q9UJJ9	Q9UJJ9	GNPTG_HUMAN	N-acetylglucosamine-1-phosphotransferase subunit gamma	0.382103	0.93115	1	17.1022	18.4081	-1.30585	21.7306	1.12282	29	24	High
2780	SLC9A3R1	O14745	O14745	NHRF1_HUMAN	Na(+)/H(+) exchange regulatory cofactor NHE-RF1	0.382103	0.93115	1	18.8654	17.4952	1.37028	0.375178	29.3566	31	22	High
1709	LYZ	P61626	P61626	LYSC_HUMAN	Lysozyme C	0.382112	0.93115	1	32.9211	32.703	0.218134	0.647462	0.70536	31	24	High
471	CCT8	P50990	P50990	TCPQ_HUMAN	T-complex protein 1 subunit theta	0.382112	0.93115	1	20.3979	19.7091	0.688808	0.484473	18.0913	31	23	High
2356	PTMA	P06454	P06454	PTMA_HUMAN	Prothymosin alpha	0.382112	0.93115	1	20.7052	20.6705	0.0347193	0.530994	1.4491	15	18	High
2152	PKM	P14618	P14618	KPYM_HUMAN	Pyruvate kinase PKM	0.382112	0.93115	1	23.9277	23.9156	0.0120333	0.553946	1.40504	5	6	High
505	CERT1	Q9Y5P4	Q9Y5P4	CERT_HUMAN	Ceramide transfer protein	0.382905	0.93115	1	7.17897	9.2497	-2.07073	73.8475	75.932	13	13	High
823	DSC3	Q14574	Q14574	DSC3_HUMAN	Desmocollin-3	0.382921	0.93115	1	9.39551	10.8775	-1.48197	75.7654	74.8604	17	15	High
146	ANGPTL2	Q9UKU9	Q9UKU9	ANGL2_HUMAN	Angiopoietin-related protein 2	0.383705	0.93115	1	7.69252	6.13673	1.55579	75.378	65.8601	14	9	High
187	API5	Q9BZZ5	Q9BZZ5	API5_HUMAN	Apoptosis inhibitor 5	0.383705	0.93115	1	7.48428	6.01354	1.47074	71.0914	63.2221	14	9	High
372	C1QBP	Q07021	Q07021	C1QBP_HUMAN	Complement component 1 Q subcomponent-binding protein, mitochondrial	0.384018	0.93115	1	2.16989	3.94024	-1.77035	32.8815	48.704	4	6	High
3114	TRIM28	Q13263	Q13263	TIF1B_HUMAN	Transcription intermediary factor 1-beta	0.384333	0.93115	1	11.0742	14.1968	-3.12257	80.7634	55.9367	19	19	High
3049	TMEM205	Q6UW68	Q6UW68	TM205_HUMAN	Transmembrane protein 205	0.384478	0.93115	1	11.4206	10.8195	0.601166	74.5866	73.6266	20	15	High
1999	OAS1	P00973	P00973	OAS1_HUMAN	2'-5'-oligoadenylate synthase 1	0.384675	0.93115	1	2.04014	3.52334	-1.48319	29.0673	49.8388	17	12	High
3057	TMPRSS11D	O60235	O60235	TM11D_HUMAN	Transmembrane protease serine 11D	0.384675	0.93115	1	2.06504	3.43605	-1.37101	29.7891	47.037	4	5	High
140	ALYREF	Q86V81	Q86V81	THOC4_HUMAN	THO complex subunit 4	0.38525	0.93115	1	10.5979	9.83493	0.762954	74.1731	72.6454	19	14	High
628	CPQ	Q9Y646	Q9Y646	CBPQ_HUMAN	Carboxypeptidase Q	0.386583	0.93115	1	10.6682	14.8913	-4.22309	74.7383	34.0694	19	21	High
2601	RUVBL1	Q9Y265	Q9Y265	RUVB1_HUMAN	RuvB-like 1	0.386583	0.93115	1	11.3073	14.5482	-3.24087	72.985	44.5167	23	20	High
1868	NAA50	Q9GZZ1	Q9GZZ1	NAA50_HUMAN	N-alpha-acetyltransferase 50	0.387169	0.93115	1	4.51289	7.15985	-2.64696	60.7973	75.1197	8	10	High
2362	PTPN1	P18031	P18031	PTN1_HUMAN	Tyrosine-protein phosphatase non-receptor type 1	0.387296	0.93115	1	2.62023	1.3468	1.27343	36.9951	20.8237	26	20	High
528	CHMP2B	Q9UQN3	Q9UQN3	CHM2B_HUMAN	Charged multivesicular body protein 2b	0.387499	0.93115	1	12.0577	14.7485	-2.69081	71.9866	46.1362	21	20	High
325	BAG6	P46379	P46379	BAG6_HUMAN	Large proline-rich protein BAG6	0.387543	0.93115	1	7.63726	5.95226	1.68501	83.9114	74.0717	13	8	High
2731	SFPQ	P23246;P23246;Q15233	P23246;P23246;Q15233	SFPQ_HUMAN;NONO_HUMAN;SFPQ_HUMAN	Splicing factor, proline- and glutamine-rich;Splicing factor, proline- and glutamine-rich	0.388289	0.93115	1	13.9493	13.2711	0.678294	59.4503	61.674	24	18	High
2153	PKN2	Q16513	Q16513	PKN2_HUMAN	Serine/threonine-protein kinase N2	0.388492	0.93115	1	2.45068	3.84813	-1.39745	32.3459	46.5317	17	17	High
2606	S100A12	P80511	P80511	S10AC_HUMAN	Protein S100-A12	0.388896	0.93115	1	6.31021	8.71262	-2.40241	75.6327	80.2312	11	12	High
2553	RPN1	P04843	P04843	RPN1_HUMAN	Dolichyl-diphosphooligosaccharide--protein glycosyltransferase subunit 1	0.388965	0.93115	1	15.615	14.3634	1.25152	61.2574	72.4115	22	18	High
1056	FN3KRP	Q9HA64	Q9HA64	KT3K_HUMAN	Ketosamine-3-kinase	0.390253	0.93115	1	12.3303	12.6159	-0.285651	64.8375	68.6536	22	17	High
3139	TUBA4A	P68366;P68366;Q9H853	P68366;P68363;Q9BQE3;Q71U36;A6NHL2;P68366;Q9NY65;P0DPH7;Q6PEY2;P68363;Q9BQE3;Q9H853;Q71U36;P0DPH8	TBA4A_HUMAN;TBA4A_HUMAN;TBA4B_HUMAN	Tubulin alpha-4A chain;Tubulin alpha-4A chain	0.391251	0.93115	1	17.9681	15.5966	2.37152	11.5892	51.1535	30	20	High
1340	HSPA14	Q0VDF9	Q0VDF9	HSP7E_HUMAN	Heat shock 70 kDa protein 14	0.391342	0.93115	1	4.45532	2.79328	1.66204	59.2045	40.9586	8	4	High
2926	STT3B	Q8TCJ2	Q8TCJ2	STT3B_HUMAN	Dolichyl-diphosphooligosaccharide--protein glycosyltransferase subunit STT3B	0.391342	0.93115	1	4.43793	2.81491	1.62302	58.7938	41.3767	8	4	High
1119	GCNT3	O95395	O95395	GCNT3_HUMAN	Beta-1,3-galactosyl-O-glycosyl-glycoprotein beta-1,6-N-acetylglucosaminyltransferase 3	0.391388	0.93115	1	16.425	18.2238	-1.79883	30.4411	1.03294	28	24	High
1825	MSN	P15311;P26038;P35241;P26038;P26038;P35241	P15311;P35241;P26038;P26038;P35241;P26038	EZRI_HUMAN;MOES_HUMAN;RADI_HUMAN;MOES_HUMAN;MOES_HUMAN;RADI_HUMAN	Ezrin;Moesin;Moesin	0.391422	0.93115	1	19.5053	19.7155	-0.210156	1.17163	1.1196	31	24	High
3233	VCL	P18206	P18206	VINC_HUMAN	Vinculin	0.391422	0.93115	1	19.716	19.8795	-0.163419	0.905489	1.26113	31	24	High
1011	FBP1	O00757;P09467;P09467	O00757;P09467;P09467	F16P1_HUMAN;F16P2_HUMAN;F16P1_HUMAN	Fructose-1,6-bisphosphatase isozyme 2;Fructose-1,6-bisphosphatase 1	0.391422	0.93115	1	20.6618	19.9947	0.667131	0.860881	18.9886	31	23	High
2878	SRPRB	Q9Y5M8	Q9Y5M8	SRPRB_HUMAN	Signal recognition particle receptor subunit beta	0.391572	0.93115	1	5.21952	3.87518	1.34434	59.362	47.078	10	6	High
835	DUSP23	Q9BVJ7	Q9BVJ7	DUS23_HUMAN	Dual specificity protein phosphatase 23	0.391966	0.93115	1	6.77548	10.4717	-3.69621	75.2745	69.3116	12	15	High
744	DDX3X	O00571	Q9NQI0;O15523;O00571	DDX3X_HUMAN	ATP-dependent RNA helicase DDX3X	0.391966	0.93115	1	7.87975	9.55247	-1.67272	78.1825	80.8605	14	13	High
110	AKR1C1	P42330;P52895;Q04828;P42330;Q04828;P52895;Q04828;Q04828	P42330;Q04828;P52895;P42330;Q04828;Q04828;P52895;Q04828	AK1C1_HUMAN;AK1C2_HUMAN;AK1C3_HUMAN;AK1C1_HUMAN;AK1C3_HUMAN;AK1C1_HUMAN;AK1C2_HUMAN;AK1C1_HUMAN	Aldo-keto reductase family 1 member C3;Aldo-keto reductase family 1 member C3;Aldo-keto reductase family 1 member C2;Aldo-keto reductase family 1 member C1	0.392606	0.93115	1	8.9766	12.6193	-3.64273	89.5806	69.4572	15	17	High
859	EEFSEC	P57772	P57772	SELB_HUMAN	Selenocysteine-specific elongation factor	0.392898	0.93115	1	5.22757	7.39055	-2.16298	59.3794	67.4624	10	11	High
2140	PIN1	Q13526	Q13526	PIN1_HUMAN	Peptidyl-prolyl cis-trans isomerase NIMA-interacting 1	0.393727	0.93115	1	7.58491	10.4644	-2.87946	94.293	96.9295	19	19	High
1723	MAP1S	Q66K74	Q66K74	MAP1S_HUMAN	Microtubule-associated protein 1S	0.394113	0.93115	1	6.42045	9.34785	-2.92739	77.7971	78.0037	11	13	High
143	AMPD3	Q01432	Q01432	AMPD3_HUMAN	AMP deaminase 3	0.394923	0.93115	1	9.61448	11.6157	-2.00124	79.1223	70.609	17	16	High
1086	GALK2	Q01415	Q01415	GALK2_HUMAN	N-acetylgalactosamine kinase	0.39521	0.93115	1	4.69073	6.68121	-1.99048	55.6372	65.3169	9	10	High
2736	SH3BGRL	O75368	O75368	SH3L1_HUMAN	Adapter SH3BGRL	0.396044	0.93115	1	17.4698	15.9394	1.53033	11.8249	38.269	30	21	High
2520	RPL18	Q07020	Q07020	RL18_HUMAN	60S ribosomal protein L18	0.396056	0.93115	1	12.9104	13.9166	-1.00614	71.3041	68.7231	18	19	High
530	CHMP4A	Q9BY43	Q9BY43	CHM4A_HUMAN	Charged multivesicular body protein 4a	0.397753	0.93115	1	13.4554	14.4583	-1.00296	65.5308	58.1449	23	19	High
2230	PPP1R21	Q6ZMI0	Q6ZMI0	PPR21_HUMAN	Protein phosphatase 1 regulatory subunit 21	0.398298	0.93115	1	7.14374	5.53409	1.60965	73.6484	64.2646	28	22	High
2916	STK26	Q9P289;Q9P289;Q9Y6E0	Q9P289;Q9Y6E0;Q9P289	STK26_HUMAN;STK24_HUMAN;STK26_HUMAN	Serine/threonine-protein kinase 26;Serine/threonine-protein kinase 26	0.398425	0.93115	1	12.7011	14.4985	-1.79731	58.7052	44.1338	23	20	High
3250	VPS25	Q9BRG1	Q9BRG1	VPS25_HUMAN	Vacuolar protein-sorting-associated protein 25	0.398901	0.93115	1	9.44196	12.7755	-3.33354	76.1453	57.1066	17	18	High
1268	HGS	O14964	O14964	HGS_HUMAN	Hepatocyte growth factor-regulated tyrosine kinase substrate	0.399017	0.93115	1	7.69992	10.5605	-2.86058	74.5626	69.9676	14	15	High
2246	PPP6R3	Q5H9R7	Q5H9R7	PP6R3_HUMAN	Serine/threonine-protein phosphatase 6 regulatory subunit 3	0.399105	0.93115	1	0.446102	0	0.446102	6.1692	0	20	22	High
2261	PRKACA	P17612	P22694;P17612	KAPCA_HUMAN	cAMP-dependent protein kinase catalytic subunit alpha	0.399105	0.93115	1	0.502059	0	0.502059	7.81395	0	24	20	High
2491	RNASE2	P10153	P10153	RNAS2_HUMAN	Non-secretory ribonuclease	0.399105	0.93115	1	0.581226	0	0.581226	10.4725	0	14	16	High
1944	NNT	Q13423	Q13423	NNTM_HUMAN	NAD(P) transhydrogenase, mitochondrial	0.399105	0.93115	1	0.466357	0	0.466357	6.74215	0	24	14	High
2165	PLCB2	Q00722	Q00722	PLCB2_HUMAN	1-phosphatidylinositol 4,5-bisphosphate phosphodiesterase beta-2	0.399105	0.93115	1	0.490659	0	0.490659	7.46314	0	10	13	High
2257	PRG2	P13727	P13727	PRG2_HUMAN	Bone marrow proteoglycan	0.399105	0.93115	1	0.491101	0	0.491101	7.47659	0	3	5	High
409	CAMK2D	Q13555;Q13557;Q13555;Q13557;Q9UQM7;Q13557;Q13557;Q9UQM7	Q13555;Q13557;Q13554;Q9UQM7;Q13555;Q13557;Q13554;Q13557;Q9UQM7;Q13557	KCC2D_HUMAN;KCC2G_HUMAN;KCC2A_HUMAN;KCC2D_HUMAN;KCC2G_HUMAN;KCC2D_HUMAN;KCC2A_HUMAN;KCC2D_HUMAN	Calcium/calmodulin-dependent protein kinase type II subunit gamma;Calcium/calmodulin-dependent protein kinase type II subunit gamma;Calcium/calmodulin-dependent protein kinase type II subunit delta;Calcium/calmodulin-dependent protein kinase type II subunit delta	0.399463	0.93115	1	13.4638	16.4314	-2.96764	65.7064	26.9221	23	22	High
541	CIAPIN1	Q6FI81	Q6FI81	CPIN1_HUMAN	Anamorsin	0.399814	0.93115	1	11.3955	9.46155	1.93398	74.207	79.4325	20	13	High
2215	PPIP5K2	O43314	O43314	VIP2_HUMAN	Inositol hexakisphosphate and diphosphoinositol-pentakisphosphate kinase 2	0.400441	0.93115	1	0.476264	1.2596	-0.783339	7.03166	18.219	30	24	High
2206	PPCS	Q9HAB8	Q9HAB8	PPCS_HUMAN	Phosphopantothenate--cysteine ligase	0.400784	0.93115	1	17.865	17.6564	0.20854	23.0526	29.9177	31	23	High
107	AKR1A1	P14550	P14550	AK1A1_HUMAN	Aldo-keto reductase family 1 member A1	0.400869	0.93115	1	21.5927	21.5298	0.0629576	0.712727	2.23082	31	24	High
157	ANXA1	P04083	P04083	ANXA1_HUMAN	Annexin A1	0.400869	0.93115	1	25.5699	25.595	-0.0251083	0.909864	2.60261	31	24	High
158	ANXA11	P27216;P50995;P50995	P50995;P27216;P50995	ANX11_HUMAN;ANX13_HUMAN;ANX11_HUMAN	Annexin A13;Annexin A11	0.400869	0.93115	1	21.5297	21.6214	-0.0916458	0.850235	1.65758	31	24	High
1449	IGLV10-54	A0A075B6I4	A0A075B6I4	LVX54_HUMAN	Immunoglobulin lambda variable 10-54	0.401753	0.93115	1	14.2958	15.1299	-0.834104	87.8111	63.997	22	19	High
2259	PRKAA1	Q13131	Q13131	AAPK1_HUMAN	5'-AMP-activated protein kinase catalytic subunit alpha-1	0.403443	0.93115	1	10.9994	14.0674	-3.06804	79.1849	54.7121	8	6	High
47	ACTG2	P60709;P63261;P63267;P60709;P63261;P63267;Q562R1;P63267	P62736;Q6S8J3;P68133;P60709;P63261;P0CG38;A5A3E0;P0CG39;P68032;P63267;P62736;Q6S8J3;P68133;P60709;P63261;Q562R1;A5A3E0;Q9BYX7;P68032;P63267;P62736;P68133;P68032;P63267	ACTB_HUMAN;ACTG_HUMAN;ACTH_HUMAN;ACTBL_HUMAN;ACTB_HUMAN;ACTG_HUMAN;ACTH_HUMAN;ACTH_HUMAN	Actin, cytoplasmic 1;Actin, cytoplasmic 1;Actin, gamma-enteric smooth muscle	0.403743	0.93115	1	5.57045	7.89369	-2.32324	67.7731	77.1226	10	11	High
91	AGT	P01019	P01019	ANGT_HUMAN	Angiotensinogen	0.404742	0.93115	1	10.7294	10.0331	0.696298	75.6879	75.5878	19	14	High
1480	IL19	Q9UHD0	Q9UHD0	IL19_HUMAN	Interleukin-19	0.404917	0.93115	1	3.88216	5.7309	-1.84873	53.7173	68.7573	7	8	High
2917	STK38	Q15208	Q15208	STK38_HUMAN	Serine/threonine-protein kinase 38	0.404931	0.93115	1	14.6074	15.4578	-0.850382	43.178	36.0884	26	21	High
1813	MRI1	Q9BV20	Q9BV20	MTNA_HUMAN	Methylthioribose-1-phosphate isomerase	0.405668	0.93115	1	11.7686	15.0623	-3.29372	79.2783	47.6826	20	20	High
544	CKAP4	Q07065	Q07065	CKAP4_HUMAN	Cytoskeleton-associated protein 4	0.406574	0.93115	1	14.5559	14.3954	0.160417	78.0123	72.2632	23	18	High
705	CYC1	P08574	P08574	CY1_HUMAN	Cytochrome c1, heme protein, mitochondrial	0.407355	0.93115	1	13.8496	13.1273	0.722251	58.4793	60.7995	24	18	High
2047	PAK2	Q13153;Q13177;Q13177	Q13153;Q13177;O75914;Q13177	PAK1_HUMAN;PAK2_HUMAN;PAK2_HUMAN	Serine/threonine-protein kinase PAK 1;Serine/threonine-protein kinase PAK 2	0.408586	0.93115	1	13.914	15.0822	-1.16819	59.32	48.2678	30	24	High
2767	SLC25A11	Q02978	Q02978	M2OM_HUMAN	Mitochondrial 2-oxoglutarate/malate carrier protein	0.409334	0.93115	1	8.12147	6.88178	1.23969	73.5018	69.3615	15	10	High
1705	LYPD3	O95274	O95274	LYPD3_HUMAN	Ly6/PLAUR domain-containing protein 3	0.410083	0.93115	1	6.0632	8.39556	-2.33236	69.4187	74.006	11	12	High
2563	RPS16	P62249	P62249	RS16_HUMAN	40S ribosomal protein S16	0.410367	0.93115	1	17.3236	17.18	0.143638	21.9651	28.5632	29	23	High
133	ALDH9A1	P49189	P49189	AL9A1_HUMAN	4-trimethylaminobutyraldehyde dehydrogenase	0.410452	0.93115	1	19.8289	19.8119	0.0170318	0.324874	0.819183	31	24	High
155	ANPEP	P15144	P15144	AMPN_HUMAN	Aminopeptidase N	0.410452	0.93115	1	19.7239	19.5898	0.134069	0.676686	1.06767	31	24	High
429	CAPZB	P47756	P47756	CAPZB_HUMAN	F-actin-capping protein subunit beta	0.410452	0.93115	1	21	20.995	0.00499929	0.401345	0.933306	31	24	High
904	EIF6	P56537	P56537	IF6_HUMAN	Eukaryotic translation initiation factor 6	0.410452	0.93115	1	19.914	20.0351	-0.12107	0.338342	0.506	31	24	High
2029	OXSR1	O95747;O95747;Q9UEW8	O95747;O95747;Q9UEW8	OXSR1_HUMAN;OXSR1_HUMAN;STK39_HUMAN	Serine/threonine-protein kinase OSR1;Serine/threonine-protein kinase OSR1	0.410452	0.93115	1	18.5662	18.0104	0.555805	1.06751	15.8986	31	24	High
1891	NCK1	P16333	P16333	NCK1_HUMAN	Cytoplasmic protein NCK1	0.410904	0.93115	1	7.92686	10.3784	-2.45149	79.3092	80.4988	18	14	High
872	EIF2A	Q9BY44	Q9BY44	EIF2A_HUMAN	Eukaryotic translation initiation factor 2A	0.412103	0.93115	1	4.52764	7.78756	-3.25992	60.9287	74.8409	8	11	High
1060	FOLH1	Q04609	Q04609;Q9Y3Q0;Q9HBA9	FOLH1_HUMAN	Glutamate carboxypeptidase 2	0.412873	0.93115	1	14.7346	12.4296	2.30494	44.0305	66.8576	26	17	High
1008	FBLN1	P23142	P23142	FBLN1_HUMAN	Fibulin-1	0.413208	0.93115	1	11.6553	11.8747	-0.219404	67.0136	60.8952	21	17	High
2770	SLC25A5	P05141;P05141;P12236	P05141;P05141;P12236;P12235;Q9H0C2	ADT2_HUMAN;ADT2_HUMAN;ADT3_HUMAN	ADP/ATP translocase 2;ADP/ATP translocase 2	0.413673	0.93115	1	8.30135	6.60686	1.69449	67.317	64.3372	16	10	High
256	ART3	Q13508	Q13508	NAR3_HUMAN	Ecto-ADP-ribosyltransferase 3	0.413703	0.93115	1	5.85519	8.88664	-3.03145	87.0718	97.792	9	11	High
297	ATP6V1B1	P15313;P15313;P21281	P15313;P21281;P15313	VATB1_HUMAN;VATB1_HUMAN;VATB2_HUMAN	V-type proton ATPase subunit B, kidney isoform;V-type proton ATPase subunit B, kidney isoform	0.41414	0.93115	1	2.12323	3.54074	-1.41751	31.574	49.7425	4	5	High
383	C4orf33	Q8N1A6	Q8N1A6	CD033_HUMAN	UPF0462 protein C4orf33	0.41414	0.93115	1	2.22478	3.5733	-1.34853	34.543	50.729	4	5	High
3196	UFC1	Q9Y3C8	Q9Y3C8	UFC1_HUMAN	Ubiquitin-fold modifier-conjugating enzyme 1	0.414617	0.93115	1	6.55767	9.06772	-2.51005	70.5878	72.7408	12	13	High
2329	PSMD14	O00487	O00487	PSDE_HUMAN	26S proteasome non-ATPase regulatory subunit 14	0.414705	0.93115	1	9.11971	11.1194	-1.99967	71.1562	64.8944	31	22	High
714	DAG1	Q14118	Q14118	DAG1_HUMAN	Dystroglycan 1	0.41521	0.93115	1	16.9987	17.5589	-0.560269	33.2418	15.8237	28	23	High
1691	LSM4	Q9Y4Z0	Q9Y4Z0	LSM4_HUMAN	U6 snRNA-associated Sm-like protein LSm4	0.415231	0.93115	1	6.31364	9.37158	-3.05794	75.1104	77.7716	11	13	High
2100	PEPD	P12955	P12955	PEPD_HUMAN	Xaa-Pro dipeptidase	0.415285	0.93115	1	17.0267	16.9701	0.0565935	10.9413	14.3799	30	24	High
1692	LSM6	P62312	P62312	LSM6_HUMAN	U6 snRNA-associated Sm-like protein LSm6	0.415418	0.93115	1	12.0709	15.4938	-3.42293	83.3723	50.6204	20	20	High
1017	FBXO7	Q9Y3I1	Q9Y3I1	FBX7_HUMAN	F-box only protein 7	0.415776	0.93115	1	2.48793	3.9445	-1.45657	33.4998	49.0195	5	6	High
932	EPHX1	P07099	P07099	HYEP_HUMAN	Epoxide hydrolase 1	0.416771	0.93115	1	12.1307	9.76456	2.3661	72.8754	84.3999	21	13	High
1320	HNRNPUL2	Q1KMD3	Q1KMD3	HNRL2_HUMAN	Heterogeneous nuclear ribonucleoprotein U-like protein 2	0.416815	0.93115	1	11.7429	10.3692	1.37374	59.6043	67.741	22	15	High
2062	PBX1	P40424	P40424	PBX1_HUMAN	Pre-B-cell leukemia transcription factor 1	0.417734	0.93115	1	1.50117	0.576432	0.924734	21.7909	7.97458	6	3	High
2766	SLC25A1	P53007	P53007	TXTP_HUMAN	Tricarboxylate transport protein, mitochondrial	0.417815	0.93115	1	4.33197	2.73614	1.59584	55.8829	39.1336	8	4	High
2711	SERPINB9	P30740;P50452;P50453;P50453	P30740;O75830;P50452;P50453;P50453	ILEU_HUMAN;SPB8_HUMAN;SPB9_HUMAN;SPB9_HUMAN	Leukocyte elastase inhibitor;Serpin B9	0.417827	0.93115	1	5.07121	7.22957	-2.15835	65.3238	76.8841	9	10	High
1873	NAGA	P17050	P17050	NAGAB_HUMAN	Alpha-N-acetylgalactosaminidase	0.418316	0.93115	1	13.2925	14.5004	-1.20789	53.9042	45.1934	24	20	High
82	AFM	P43652	P43652	AFAM_HUMAN	Afamin	0.418781	0.93115	1	14.6327	14.8562	-0.223482	53.6854	46.9359	25	20	High
90	AGRN	O00468	O00468	AGRIN_HUMAN	Agrin	0.419464	0.93115	1	16.4291	15.6015	0.8276	41.7949	51.2531	27	20	High
569	CNN2	Q15417;Q99439;Q99439	Q15417;Q99439;Q99439	CNN2_HUMAN;CNN3_HUMAN;CNN2_HUMAN	Calponin-3;Calponin-2	0.419876	0.93115	1	15.4806	16.475	-0.994404	37.8424	26.4573	27	22	High
1467	IGLV4-69	A0A075B6H9	A0A075B6H9	LV469_HUMAN	Immunoglobulin lambda variable 4-69	0.419876	0.93115	1	20.3838	17.9938	2.38995	31.4129	68.5266	29	20	High
662	CST4	P01036;P01036;P01037;P01036;P01037;P09228;P01036;P09228	P01036;P01036;P01037;P01036;P01037;P09228;P01036;P09228	CYTS_HUMAN;CYTN_HUMAN;CYTS_HUMAN;CYTN_HUMAN;CYTS_HUMAN;CYTT_HUMAN;CYTS_HUMAN;CYTT_HUMAN	Cystatin-S;Cystatin-S;Cystatin-S;Cystatin-S	0.420136	0.93115	1	23.7175	22.4043	1.31319	20.9246	48.0016	30	22	High
3113	TRIM25	Q14258	Q14258	TRI25_HUMAN	E3 ubiquitin/ISG15 ligase TRIM25	0.420136	0.93115	1	18.2704	16.3614	1.90902	0.975595	40.8282	31	21	High
337	BDH2	Q9BUT1	Q9BUT1	DHRS6_HUMAN	Dehydrogenase/reductase SDR family member 6	0.420161	0.93115	1	19.3601	18.0004	1.35971	0.463178	31.1399	31	22	High
407	CALU	O43852	O43852	CALU_HUMAN	Calumenin	0.420169	0.93115	1	20.3893	20.1956	0.193735	1.19709	1.61458	31	24	High
1217	GSTP1	P09211	P09211	GSTP1_HUMAN	Glutathione S-transferase P	0.420169	0.93115	1	24.3424	24.2922	0.0502256	0.764778	1.64541	31	24	High
1391	IGHG3	P01857;P01859;P01860;P01857;P01859;P01860;P01861;P01857;P01860;P01857;P01860;P01861;P01859;P01860;P01859;P01860;P01861;P01860	P01859;P01860;P01857;P01859;P01861;P01860;P01857;P01860;P01857;P01861;P01860;P01857;P01859;P01860;P01859;P01861;P01860;P01860	IGHG1_HUMAN;IGHG2_HUMAN;IGHG3_HUMAN;IGHG1_HUMAN;IGHG2_HUMAN;IGHG3_HUMAN;IGHG4_HUMAN;IGHG1_HUMAN;IGHG3_HUMAN;IGHG1_HUMAN;IGHG3_HUMAN;IGHG4_HUMAN;IGHG2_HUMAN;IGHG3_HUMAN;IGHG2_HUMAN;IGHG3_HUMAN;IGHG4_HUMAN;IGHG3_HUMAN	Immunoglobulin heavy constant gamma 1;Immunoglobulin heavy constant gamma 1;Immunoglobulin heavy constant gamma 1;Immunoglobulin heavy constant gamma 1;Immunoglobulin heavy constant gamma 2;Immunoglobulin heavy constant gamma 2;Immunoglobulin heavy constant gamma 3	0.420169	0.93115	1	22.3241	21.9148	0.409316	2.46246	2.79635	31	24	High
1578	KRT19	O76013;P02533;P05783;P08727;P08779;P13645;P13646;P19012;Q04695;Q14525;Q14532;Q15323;Q2M2I5;Q92764;P02533;P08727;P02533;P08727;P08779;P13645;P19012;P35527;Q04695;Q99456;P02533;P08727;P08779;P13646;P19012;Q04695;P02533;P08727;P08779;P19012;Q04695;P02533;P08727;P08779;Q04695;Q15323;P02533;P08727;Q04695;P05783;P08727;P08727;P08727;P08779;P08727;Q04695;P08727;Q99456	P19012;O76015;Q04695;Q92764;Q7Z3Y7;P05783;Q14525;P08779;Q2M2I5;O76014;P08727;Q15323;P02533;Q14532;P13645;P13646;O76013;P08727;P02533;P19012;Q04695;P08779;P08727;P35527;Q99456;P02533;P13645;P19012;Q04695;P08779;P08727;P35900;P02533;Q8N1A0;P13646;P19012;Q04695;P08779;P08727;P02533;Q04695;Q92764;Q14525;P08779;P08727;Q15323;P02533;O76013;Q04695;P08727;P02533;P05783;P08727;P08727;P08779;P08727;Q04695;…	K1C10_HUMAN;K1C13_HUMAN;K1C14_HUMAN;K1C15_HUMAN;K1C16_HUMAN;K1C17_HUMAN;K1C18_HUMAN;K1C19_HUMAN;K1C24_HUMAN;K1H1_HUMAN;K1H2_HUMAN;KRT35_HUMAN;KRT36_HUMAN;KT33B_HUMAN;K1C14_HUMAN;K1C19_HUMAN;K1C10_HUMAN;K1C12_HUMAN;K1C14_HUMAN;K1C15_HUMAN;K1C16_HUMAN;K1C17_HUMAN;K1C19_HUMAN;K1C9_HUMAN;K1C13_HUMAN;K1C14_HUMAN;K1C15_HUMAN;K1C16_HUMAN;K1C17_HUMAN;K1C19_HUMAN;K1C14_HUMAN;K1C15_HUMAN;K1C16_HUMAN;K1C17_…	Keratin, type I cuticular Ha6;Keratin, type I cytoskeletal 14;Keratin, type I cytoskeletal 14;Keratin, type I cytoskeletal 14;Keratin, type I cytoskeletal 14;Keratin, type I cytoskeletal 14;Keratin, type I cytoskeletal 14;Keratin, type I cytoskeletal 18;Keratin, type I cytoskeletal 19;Keratin, type I cytoskeletal 19;Keratin, type I cytoskeletal 19;Keratin, type I cytoskeletal 19	0.420169	0.93115	1	24.2761	23.9099	0.366123	1.88209	2.39858	31	24	High
2151	PKD1	P98161	P98161	PKD1_HUMAN	Polycystin-1	0.420169	0.93115	1	20.7274	21.7164	-0.988985	17.6847	2.63257	31	24	High
3305	YWHAZ	P27348;P31946;P31947;P61981;P62258;P63104;Q04917;P27348;P31946;P63104;P31947;P61981;P63104;Q04917;P63104	P63104;P31947;P31946;Q04917;P27348;P61981;P62258;P63104;P31946;P27348;P63104;P31947;Q04917;P61981;P63104	1433B_HUMAN;1433E_HUMAN;1433F_HUMAN;1433G_HUMAN;1433S_HUMAN;1433T_HUMAN;1433Z_HUMAN;1433B_HUMAN;1433T_HUMAN;1433Z_HUMAN;1433F_HUMAN;1433G_HUMAN;1433S_HUMAN;1433Z_HUMAN;1433Z_HUMAN	14-3-3 protein theta;14-3-3 protein theta;14-3-3 protein sigma;14-3-3 protein zeta/delta	0.420169	0.93115	1	24.1702	24.0979	0.0722705	0.365697	1.50336	31	24	High
272	ATIC	P31939	P31939	PUR9_HUMAN	Bifunctional purine biosynthesis protein ATIC	0.420169	0.93115	1	19.0841	18.4635	0.620524	0.716491	16.2032	31	23	High
1341	HSPA4	P34932;P34932;Q92598	P34932;P34932;Q92598	HSP74_HUMAN;HS105_HUMAN;HSP74_HUMAN	Heat shock 70 kDa protein 4;Heat shock 70 kDa protein 4	0.420169	0.93115	1	18.9177	18.2228	0.694897	0.46628	15.8436	31	23	High
2503	RNPEP	Q9H4A4	Q9H4A4	AMPB_HUMAN	Aminopeptidase B	0.420169	0.93115	1	20.4465	19.7652	0.681262	0.495747	18.2882	12	13	High
65	ADGRF1	Q5T601	Q5T601	AGRF1_HUMAN	Adhesion G-protein coupled receptor F1	0.420929	0.93115	1	6.2832	8.71236	-2.42916	74.6588	79.3814	11	12	High
2961	TAF15	P35637;Q92804;Q92804	Q92804;P35637;Q92804	FUS_HUMAN;RBP56_HUMAN;RBP56_HUMAN	RNA-binding protein FUS;TATA-binding protein-associated factor 2N	0.423112	0.93115	1	12.0019	12.1044	-0.102431	71.3482	63.6763	21	17	High
2814	SNRPD3	P62318	P62318	SMD3_HUMAN	Small nuclear ribonucleoprotein Sm D3	0.423652	0.93115	1	9.982	12.1329	-2.15091	74.6035	63.6744	18	17	High
3216	USP14	P54578	P54578	UBP14_HUMAN	Ubiquitin carboxyl-terminal hydrolase 14	0.423695	0.93115	1	14.1123	15.9327	-1.8204	61.0585	38.1431	24	21	High
506	CES1	P23141	P23141	EST1_HUMAN	Liver carboxylesterase 1	0.424812	0.93115	1	10.2696	12.3976	-2.12795	90.5425	80.8851	17	16	High
1568	KRAS	P01116	P01116	RASK_HUMAN	GTPase KRas	0.425045	0.93115	1	5.61955	6.27742	-0.657872	59.5923	68.6514	11	9	High
964	EVPL	Q92817	Q92817	EVPL_HUMAN	Envoplakin	0.42507	0.93115	1	18.6379	18.7314	-0.0934806	12.6527	16.9093	30	23	High
2105	PFKL	P08237;P17858;P08237;P17858;Q01813;P17858;P17858;Q01813	P08237;P17858;P08237;P17858;Q01813;P17858;P17858;Q01813	PFKAL_HUMAN;PFKAM_HUMAN;PFKAL_HUMAN;PFKAM_HUMAN;PFKAP_HUMAN;PFKAL_HUMAN;PFKAL_HUMAN;PFKAP_HUMAN	ATP-dependent 6-phosphofructokinase, muscle type;ATP-dependent 6-phosphofructokinase, muscle type;ATP-dependent 6-phosphofructokinase, liver type;ATP-dependent 6-phosphofructokinase, liver type	0.42507	0.93115	1	19.1672	18.9476	0.219603	13.0027	17.26	14	14	High
863	EFL1	Q7Z2Z2	Q7Z2Z2	EFL1_HUMAN	Elongation factor-like GTPase 1	0.425182	0.93115	1	3.47251	5.19732	-1.7248	52.6088	69.6243	6	7	High
825	DSG2	Q14126	Q14126	DSG2_HUMAN	Desmoglein-2	0.425303	0.93115	1	6.79645	9.28309	-2.48665	75.695	76.6401	12	13	High
3119	TRIQK	Q629K1	Q629K1	TRIQK_HUMAN	Triple QxxK/R motif-containing protein	0.425962	0.93115	1	5.55313	7.81816	-2.26503	67.4285	75.6912	10	11	High
1748	MARS1	P56192	P56192	SYMC_HUMAN	Methionine--tRNA ligase, cytoplasmic	0.426198	0.93115	1	12.7991	15.6958	-2.89668	81.3438	52.2467	21	20	High
3195	UEVLD	Q8IX04	Q8IX04	UEVLD_HUMAN	Ubiquitin-conjugating enzyme E2 variant 3	0.426403	0.93115	1	6.13114	6.83601	-0.704868	61.6673	68.356	12	10	High
1328	HRG	P04196	P04196	HRG_HUMAN	Histidine-rich glycoprotein	0.427627	0.93115	1	15.1002	13.9596	1.14065	57.8994	68.9619	25	18	High
1486	ILF3	Q12906	Q96SI9;Q12906	ILF3_HUMAN	Interleukin enhancer-binding factor 3	0.428708	0.93115	1	12.1987	10.4313	1.76742	73.6399	81.3224	21	14	High
709	CYRIA	Q9H0Q0;Q9H0Q0;Q9NUQ9	Q9H0Q0;Q9H0Q0;Q9NUQ9	CYRIA_HUMAN;CYRIA_HUMAN;CYRIB_HUMAN	CYFIP-related Rac1 interactor A;CYFIP-related Rac1 interactor A	0.42936	0.93115	1	1.98767	3.29596	-1.30829	27.7559	43.1419	4	5	High
543	CISD1	Q9NZ45	Q9NZ45	CISD1_HUMAN	CDGSH iron-sulfur domain-containing protein 1	0.42936	0.93115	1	3.21882	1.97326	1.24556	44.7434	28.4695	6	3	High
3317	ZNF263	O14978	O14978	ZN263_HUMAN	Zinc finger protein 263	0.42936	0.93115	1	3.99836	2.4107	1.58767	69.0036	42.6538	6	3	High
368	C11orf68	Q9H3H3	Q9H3H3	CK068_HUMAN	UPF0696 protein C11orf68	0.429758	0.93115	1	3.85564	5.66054	-1.80491	52.7879	67.1225	7	8	High
2789	SMAD2	Q15796	Q15796	SMAD2_HUMAN	Mothers against decapentaplegic homolog 2	0.429831	0.93115	1	2.69056	4.11385	-1.42329	38.9729	53.2646	5	6	High
1034	FHAD1	B1AJZ9	B1AJZ9	FHAD1_HUMAN	Forkhead-associated domain-containing protein 1	0.429831	0.93115	1	3.91307	2.70158	1.21149	54.4072	38.1325	7	4	High
527	CHMP2A	O43633	O43633	CHM2A_HUMAN	Charged multivesicular body protein 2a	0.429987	0.93115	1	17.3927	17.9291	-0.536344	22.1905	15.2702	29	23	High
457	CCDC6	Q16204	Q16204	CCDC6_HUMAN	Coiled-coil domain-containing protein 6	0.429987	0.93115	1	18.327	17.7165	0.610522	12.4794	31.0046	30	22	High
1395	IGHV1-2	A0A0C4DH31;P23083;P23083	P0DP01;A0A0C4DH29;P01743;A0A075B7D0;A0A0J9YW62;A0A0J9YVY3;P23083;A0A0C4DH33;A0A087WYE8;A0A0C4DH31;P23083	HV102_HUMAN;HV118_HUMAN;HV102_HUMAN	Immunoglobulin heavy variable 1-18;Immunoglobulin heavy variable 1-2	0.429987	0.93115	1	18.1248	16.953	1.17183	12.3335	29.3234	30	22	High
2398	RAB25	P57735;P57735;Q15907	P57735;P62491;P57735;Q15907	RAB25_HUMAN;RAB25_HUMAN;RB11B_HUMAN	Ras-related protein Rab-25;Ras-related protein Rab-25	0.429987	0.93115	1	18.3422	18.9194	-0.577275	24.8209	17.0477	17	16	High
502	CELSR2	Q9HCU4	Q9HCU4	CELR2_HUMAN	Cadherin EGF LAG seven-pass G-type receptor 2	0.430021	0.93115	1	23.6543	23.565	0.0892808	1.47188	0.965117	31	24	High
1304	HNRNPA2B1	P22626	P22626	ROA2_HUMAN	Heterogeneous nuclear ribonucleoproteins A2/B1	0.430021	0.93115	1	20.7988	20.4442	0.354613	1.01484	1.36444	31	24	High
1763	MDH1	P40925	P40925	MDHC_HUMAN	Malate dehydrogenase, cytoplasmic	0.430021	0.93115	1	22.1584	22.1141	0.0443253	0.565853	1.8034	31	24	High
1566	KPNB1	Q14974	Q14974	IMB1_HUMAN	Importin subunit beta-1	0.430021	0.93115	1	19.5723	18.9802	0.59215	0.706301	16.8111	31	23	High
2607	S100A13	Q99584	Q99584	S10AD_HUMAN	Protein S100-A13	0.430021	0.93115	1	19.0133	18.3961	0.617195	1.1121	16.9068	31	23	High
112	AKR1C3	P42330;P42330;P52895;Q04828;P42330;Q04828	P42330;P42330;Q04828;P52895;P42330;Q04828	AK1C3_HUMAN;AK1C1_HUMAN;AK1C2_HUMAN;AK1C3_HUMAN;AK1C1_HUMAN;AK1C3_HUMAN	Aldo-keto reductase family 1 member C3;Aldo-keto reductase family 1 member C3;Aldo-keto reductase family 1 member C3	0.43121	0.93115	1	3.26535	5.25775	-1.9924	45.9407	57.9983	6	8	High
1495	INCENP	Q9NQS7	Q9NQS7	INCE_HUMAN	Inner centromere protein	0.43121	0.93115	1	3.94066	5.2296	-1.28894	55.1206	70.0226	7	7	High
1010	FBLN5	Q9UBX5	Q9UBX5	FBLN5_HUMAN	Fibulin-5	0.43121	0.93115	1	4.75652	3.38038	1.37614	57.6897	45.4311	9	5	High
1945	NOL12	Q9UGY1	Q9UGY1	NOL12_HUMAN	Nucleolar protein 12	0.433153	0.93115	1	15.1257	11.1538	3.97181	69.3051	95.2478	11	12	High
1382	IGFBP5	P24593	P24593	IBP5_HUMAN	Insulin-like growth factor-binding protein 5	0.433624	0.93115	1	15.4946	14.3406	1.15404	49.5647	58.5934	26	19	High
2889	SSB	P05455	P05455	LA_HUMAN	Lupus La protein	0.433624	0.93115	1	14.9899	14.3867	0.603198	45.526	57.6219	26	19	High
2570	RPS23	P62266	P62266	RS23_HUMAN	40S ribosomal protein S23	0.433624	0.93115	1	14.2418	15.6026	-1.36074	61.6894	37.3739	9	8	High
1539	KIAA0319L	Q8IZA0	Q8IZA0	K319L_HUMAN	Dyslexia-associated protein KIAA0319-like protein	0.435329	0.93115	1	11.1806	15.5294	-4.34878	81.9459	36.9328	19	21	High
2505	ROCK1	O75116;Q13464;Q13464	Q13464;O75116;Q13464	ROCK1_HUMAN;ROCK2_HUMAN;ROCK1_HUMAN	Rho-associated protein kinase 2;Rho-associated protein kinase 1	0.435521	0.93115	1	9.51147	11.4829	-1.97142	87.8512	82.8423	13	7	High
1958	NQO1	P15559	P15559	NQO1_HUMAN	NAD(P)H dehydrogenase [quinone] 1	0.436214	0.93115	1	15.7402	12.9741	2.76602	61.8354	88.777	19	16	High
1262	HECTD3	Q5T447	Q5T447	HECD3_HUMAN	E3 ubiquitin-protein ligase HECTD3	0.437003	0.93115	1	7.61965	6.85793	0.761722	73.0382	68.8831	14	10	High
924	ENOPH1	Q9UHY7	Q9UHY7	ENOPH_HUMAN	Enolase-phosphatase E1	0.438181	0.93115	1	13.8591	15.867	-2.00784	69.3756	37.9255	23	21	High
723	DCPS	Q96C86	Q96C86	DCPS_HUMAN	m7GpppX diphosphatase	0.438875	0.93115	1	9.37432	7.14525	2.22907	75.8273	75.1999	17	10	High
3060	TMSB4X	P62328;P62328;P63313	P62328;P62328;P63313	TYB4_HUMAN;TYB10_HUMAN;TYB4_HUMAN	Thymosin beta-4;Thymosin beta-4	0.439012	0.93115	1	17.1168	16.1595	0.957334	46.5657	72.7271	27	19	High
743	DDX39B	Q13838	Q13838	DX39B_HUMAN	Spliceosome RNA helicase DDX39B	0.439542	0.93115	1	15.7442	15.9835	-0.239303	38.575	38.7766	27	21	High
1156	GNAI2	P04899;P04899;P08754;P19087;P63096;P04899;P08754;P19087;P63096;Q5JWF2;P04899;P08754;P63096	P04899;P08754;P11488;P19087;P04899;P63096;A8MTJ3;P08754;P11488;P09471;P38405;P19087;P04899;P63096;Q5JWF2;A8MTJ3;P08754;P09471;P04899;P63096	GNAI2_HUMAN;GNAI1_HUMAN;GNAI2_HUMAN;GNAI3_HUMAN;GNAT2_HUMAN;GNAI1_HUMAN;GNAI2_HUMAN;GNAI3_HUMAN;GNAS1_HUMAN;GNAT2_HUMAN;GNAI1_HUMAN;GNAI2_HUMAN;GNAI3_HUMAN	Guanine nucleotide-binding protein G(i) subunit alpha-2;Guanine nucleotide-binding protein G(i) subunit alpha-2;Guanine nucleotide-binding protein G(i) subunit alpha-2;Guanine nucleotide-binding protein G(i) subunit alpha-2	0.439716	0.93115	1	15.1285	16.0315	-0.902938	35.7372	24.9552	27	22	High
3230	VAT1	Q99536	Q99536	VAT1_HUMAN	Synaptic vesicle membrane protein VAT-1 homolog	0.439716	0.93115	1	15.8852	16.7851	-0.899901	39.4225	27.1266	27	22	High
739	DDR1	Q08345	Q08345	DDR1_HUMAN	Epithelial discoidin domain-containing receptor 1	0.43984	0.93115	1	16.3457	16.1279	0.217803	30.8896	25.3736	28	22	High
643	CRY1	Q16526	Q16526;Q49AN0	CRY1_HUMAN	Cryptochrome-1	0.440005	0.93115	1	20.8025	20.2071	0.595463	1.01286	20.2207	31	23	High
2502	RNH1	P13489	P13489	RINI_HUMAN	Ribonuclease inhibitor	0.440005	0.93115	1	20.7166	20.6503	0.0662367	0.423569	1.50335	31	23	High
2180	PLOD3	O60568	O60568	PLOD3_HUMAN	Multifunctional procollagen lysine hydroxylase and glycosyltransferase LH3	0.44163	0.933943	1	7.62898	6.42259	1.20638	64.5604	60.5748	31	24	High
604	COPS4	Q9BT78	Q9BT78	CSN4_HUMAN	COP9 signalosome complex subunit 4	0.442436	0.934965	1	8.7238	7.99872	0.725079	73.9042	67.4803	16	12	High
1296	HMGCS1	Q01581	Q01581	HMCS1_HUMAN	Hydroxymethylglutaryl-CoA synthase, cytoplasmic	0.442683	0.934965	1	14.1634	14.6904	-0.526927	60.8758	59.8497	24	19	High
2174	PLEKHF2	Q9H8W4	Q9H8W4	PKHF2_HUMAN	Pleckstrin homology domain-containing family F member 2	0.44322	0.935497	1	8.9617	11.4878	-2.5261	78.2341	69.2319	6	5	High
2075	PCYOX1	Q9UHG3	Q9UHG3	PCYOX_HUMAN	Prenylcysteine oxidase 1	0.443686	0.935673	1	14.4329	15.9322	-1.49921	63.071	38.3153	12	13	High
2155	PKP2	Q99959	Q99959	PKP2_HUMAN	Plakophilin-2	0.444159	0.935673	1	2.67216	4.07684	-1.40469	38.5635	52.043	14	13	High
96	AHNAK2	Q8IVF2	Q8IVF2	AHNK2_HUMAN	Protein AHNAK2	0.444159	0.935673	1	2.64391	4.12086	-1.47695	37.6626	53.211	5	6	High
2380	QARS1	P07814;P47897;P47897	P07814;P47897;P47897	SYEP_HUMAN;SYQ_HUMAN;SYQ_HUMAN	Bifunctional glutamate/proline--tRNA ligase;Glutamine--tRNA ligase	0.444759	0.936065	1	15.6018	17.689	-2.08715	48.6247	15.1152	27	21	High
2322	PSMC5	P43686;P62191;P62195;P62195	P62195;P62191;P43686;P62195	PRS4_HUMAN;PRS6B_HUMAN;PRS8_HUMAN;PRS8_HUMAN	26S proteasome regulatory subunit 6B;26S proteasome regulatory subunit 8	0.444964	0.936065	1	18.4007	16.9391	1.46164	12.1902	43.0207	29	21	High
1471	IGLV5-52	A0A0A0MRZ9	A0A0A0MRZ9	LV552_HUMAN	Immunoglobulin lambda variable 5-52	0.445448	0.936065	1	5.87776	4.54956	1.3282	65.3298	53.0408	11	7	High
654	CSK	P41240	P41240	CSK_HUMAN	Tyrosine-protein kinase CSK	0.445487	0.936065	1	11.7368	13.7158	-1.97905	67.9456	51.8845	21	19	High
174	AP1S1	P61966	P61966;P56377;Q96PC3	AP1S1_HUMAN	AP-1 complex subunit sigma-1A	0.446026	0.936598	1	8.78142	10.6387	-1.85724	74.9659	71.2213	16	15	High
2205	PPA2	Q9H2U2	Q9H2U2	IPYR2_HUMAN	Inorganic pyrophosphatase 2, mitochondrial	0.447768	0.937281	1	13.6817	14.8816	-1.19988	67.889	46.8248	29	22	High
2043	PAFAH1B3	Q15102	Q15102	PA1B3_HUMAN	Platelet-activating factor acetylhydrolase IB subunit alpha1	0.448868	0.937281	1	7.16527	5.60965	1.55562	73.6483	65.8978	30	22	High
1712	MACROD1	Q9BQ69	Q9BQ69	MACD1_HUMAN	ADP-ribose glycohydrolase MACROD1	0.448879	0.937281	1	5.64282	7.9171	-2.27428	69.3743	77.4547	10	11	High
1459	IGLV3-16	A0A075B6K0;A0A075B6K0;A0A075B6K2;A0A075B6K4;A0A075B6K5;P01715;P01717;P01718;P80748;A0A075B6K0;A0A075B6K4;A0A075B6K0;P01717;P01718	A0A075B6K0;P01718;A0A075B6K5;P01715;P01717;A0A075B6K2;P80748;A0A075B6K0;A0A075B6K4;A0A075B6K0;A0A075B6K4;P01718;P01717;A0A075B6K0	LV316_HUMAN;LV301_HUMAN;LV310_HUMAN;LV312_HUMAN;LV316_HUMAN;LV321_HUMAN;LV325_HUMAN;LV327_HUMAN;LV39_HUMAN;LV310_HUMAN;LV316_HUMAN;LV316_HUMAN;LV325_HUMAN;LV327_HUMAN	Immunoglobulin lambda variable 3-16;Immunoglobulin lambda variable 3-16;Immunoglobulin lambda variable 3-16;Immunoglobulin lambda variable 3-16	0.449291	0.937281	1	5.40293	6.47208	-1.06914	73.8904	88.774	9	8	High
2183	PLPBP	O94903	O94903	PLPHP_HUMAN	Pyridoxal phosphate homeostasis protein	0.449613	0.937281	1	11.645	14.2752	-2.63017	77.5086	56.3452	31	23	High
885	EIF3G	O75821	O75821	EIF3G_HUMAN	Eukaryotic translation initiation factor 3 subunit G	0.449957	0.937281	1	16.9682	16.1189	0.849239	21.2913	39.8696	29	21	High
2715	SERPINF1	P36955	P36955	PEDF_HUMAN	Pigment epithelium-derived factor	0.45012	0.937281	1	19.6625	19.4967	0.165857	0.342956	0.446895	31	24	High
1490	IMPA1	P29218	P29218	IMPA1_HUMAN	Inositol monophosphatase 1	0.45012	0.937281	1	19.3183	18.7026	0.615648	0.665029	16.2795	31	23	High
1001	FAM98C	Q17RN3	Q17RN3	FA98C_HUMAN	Protein FAM98C	0.451332	0.937281	1	8.52742	11.5735	-3.04606	80.3491	70.1406	15	16	High
1135	GLA	P06280	P06280	AGAL_HUMAN	Alpha-galactosidase A	0.451332	0.937281	1	8.49728	11.5129	-3.01566	80.1322	69.727	15	16	High
1499	IPO4	Q8TEX9	Q8TEX9	IPO4_HUMAN	Importin-4	0.452115	0.937281	1	3.29653	4.87198	-1.57545	46.8088	60.3502	6	7	High
2849	SPCS1	Q9Y6A9	Q9Y6A9	SPCS1_HUMAN	Signal peptidase complex subunit 1	0.452115	0.937281	1	3.55385	5.22892	-1.67508	54.6571	69.4325	6	7	High
380	C4A	P0C0L4;P0C0L4;P0C0L5	P0C0L4;P0C0L5;P0C0L4;P0C0L5	CO4A_HUMAN;CO4A_HUMAN;CO4B_HUMAN	Complement C4-A;Complement C4-A	0.453247	0.937281	1	9.46977	8.82335	0.646421	87.4894	81.7762	16	12	High
2808	SNRNP70	P08621	P08621	RU17_HUMAN	U1 small nuclear ribonucleoprotein 70 kDa	0.455526	0.937281	1	4.37674	6.07683	-1.7001	57.0709	64.8023	8	9	High
2906	STAT3	P40763	P40763	STAT3_HUMAN	Signal transducer and activator of transcription 3	0.457398	0.937281	1	11.371	14.6298	-3.25883	64.0574	32.3634	21	21	High
1923	NFKB1	P19838	P19838	NFKB1_HUMAN	Nuclear factor NF-kappa-B p105 subunit	0.457398	0.937281	1	12.4728	14.6587	-2.18594	66.0346	45.0785	20	18	High
1994	NUP93	Q8N1F7	Q8N1F7	NUP93_HUMAN	Nuclear pore complex protein Nup93	0.457676	0.937281	1	4.33895	6.72395	-2.385	56.0475	66.2662	9	7	High
1076	G3BP1	Q13283;Q13283;Q9UN86	Q13283;Q9UN86;Q13283	G3BP1_HUMAN;G3BP1_HUMAN;G3BP2_HUMAN	Ras GTPase-activating protein-binding protein 1;Ras GTPase-activating protein-binding protein 1	0.457977	0.937281	1	10.0114	11.523	-1.51164	75.3246	69.6164	18	16	High
2495	RNASEL	Q05823	Q05823	RN5A_HUMAN	2-5A-dependent ribonuclease	0.45939	0.937281	1	9.70413	8.2274	1.47672	70.8191	71.0829	29	23	High
319	BABAM1	Q9NWV8	Q9NWV8	BABA1_HUMAN	BRISC and BRCA1-A complex member 1	0.45939	0.937281	1	9.41793	8.84714	0.570797	75.8702	70.0241	17	13	High
1444	IGLC7	A0M8Q6;A0M8Q6;B9A064;A0M8Q6;P15814	A0M8Q6;P0CF74;P0DOY2;B9A064;P0CG04;A0M8Q6;P15814;P0CF74;A0M8Q6	IGLC7_HUMAN;IGLC7_HUMAN;IGLL5_HUMAN;IGLC7_HUMAN;IGLL1_HUMAN	Immunoglobulin lambda constant 7;Immunoglobulin lambda constant 7;Immunoglobulin lambda constant 7	0.459393	0.937281	1	16.3023	17.1861	-0.883798	67.4907	45.2631	25	21	High
1941	NMRAL1	Q9HBL8	Q9HBL8	NMRL1_HUMAN	NmrA-like family domain-containing protein 1	0.459418	0.937281	1	6.59369	8.48573	-1.89204	71.2438	75.377	16	11	High
2445	RAP2B	P61225	P61225;Q9Y3L5;P10114	RAP2B_HUMAN	Ras-related protein Rap-2b	0.459443	0.937281	1	4.01507	2.64486	1.37021	48.0512	36.5324	31	24	High
253	ARRB2	P32121;P32121;P49407	P32121;P49407;P32121	ARRB2_HUMAN;ARRB1_HUMAN;ARRB2_HUMAN	Beta-arrestin-2;Beta-arrestin-2	0.459443	0.937281	1	4.05692	2.63872	1.41821	49.2064	36.3759	8	4	High
1055	FN3K	Q9H479	Q9H479	FN3K_HUMAN	Fructosamine-3-kinase	0.460144	0.937281	1	5.24583	6.76528	-1.51945	59.822	67.1646	10	10	High
3209	UPK1B	O75841	O75841	UPK1B_HUMAN	Uroplakin-1b	0.460286	0.937281	1	16.6274	16.5179	0.109466	20.0983	26.084	29	22	High
2735	SH2D4A	Q9H788	Q9H788	SH24A_HUMAN	SH2 domain-containing protein 4A	0.460334	0.937281	1	17.8176	17.0134	0.804239	11.4113	28.3693	30	22	High
667	CTBS	Q01459	Q01459	DIAC_HUMAN	Di-N-acetylchitobiase	0.460367	0.937281	1	18.9245	19.1814	-0.256905	1.40529	0.959941	31	24	High
993	FAM3B	P58499	P58499	FAM3B_HUMAN	Protein FAM3B	0.460367	0.937281	1	18.9658	19.1645	-0.198691	1.03162	0.592434	31	24	High
1576	KRT17	O76013;P02533;P05783;P08727;P08779;P13645;P13646;P19012;Q04695;Q14525;Q14532;Q15323;Q2M2I5;Q92764;P02533;P08727;P08779;P13645;P19012;P35527;Q04695;Q99456;P02533;P08727;P08779;P13646;P19012;Q04695;P02533;P08727;P08779;P19012;Q04695;P02533;P08727;P08779;Q04695;Q15323;P02533;P08727;Q04695;P02533;P08779;P13646;P19012;Q04695;P02533;P08779;Q04695;P02533;Q04695;P08727;Q04695;Q04695;Q04695;Q9C075	P19012;O76015;Q04695;Q92764;Q7Z3Y7;P05783;Q14525;P08779;Q2M2I5;O76014;P08727;Q15323;P02533;Q14532;P13645;P13646;O76013;P19012;Q04695;P08779;P08727;P35527;Q99456;P02533;P13645;P19012;Q04695;P08779;P08727;P35900;P02533;Q8N1A0;P13646;P19012;Q04695;P08779;P08727;P02533;Q04695;Q92764;Q14525;P08779;P08727;Q15323;P02533;O76013;Q04695;P08727;P02533;P19012;Q04695;P08779;P35900;P02533;P13646;Q04695;P08779;…	K1C10_HUMAN;K1C13_HUMAN;K1C14_HUMAN;K1C15_HUMAN;K1C16_HUMAN;K1C17_HUMAN;K1C18_HUMAN;K1C19_HUMAN;K1C24_HUMAN;K1H1_HUMAN;K1H2_HUMAN;KRT35_HUMAN;KRT36_HUMAN;KT33B_HUMAN;K1C10_HUMAN;K1C12_HUMAN;K1C14_HUMAN;K1C15_HUMAN;K1C16_HUMAN;K1C17_HUMAN;K1C19_HUMAN;K1C9_HUMAN;K1C13_HUMAN;K1C14_HUMAN;K1C15_HUMAN;K1C16_HUMAN;K1C17_HUMAN;K1C19_HUMAN;K1C14_HUMAN;K1C15_HUMAN;K1C16_HUMAN;K1C17_HUMAN;K1C19_HUMAN;K1C14_…	Keratin, type I cuticular Ha6;Keratin, type I cytoskeletal 14;Keratin, type I cytoskeletal 14;Keratin, type I cytoskeletal 14;Keratin, type I cytoskeletal 14;Keratin, type I cytoskeletal 14;Keratin, type I cytoskeletal 14;Keratin, type I cytoskeletal 14;Keratin, type I cytoskeletal 14;Keratin, type I cytoskeletal 19;Keratin, type I cytoskeletal 17;Keratin, type I cytoskeletal 17	0.460367	0.937281	1	20.7406	20.9393	-0.198654	0.376084	0.947878	31	24	High
2185	PLS3	P13796;P13797;P13797;P13797;Q14651	P13797;P13796;P13797;Q14651;P13797	PLSL_HUMAN;PLST_HUMAN;PLST_HUMAN;PLSI_HUMAN;PLST_HUMAN	Plastin-2;Plastin-3;Plastin-3	0.460367	0.937281	1	20.4866	19.7822	0.704441	0.42083	18.2915	31	24	High
3066	TNFSF13	O75888	O75888	TNF13_HUMAN	Tumor necrosis factor ligand superfamily member 13	0.460367	0.937281	1	20.4772	20.7727	-0.295501	1.18305	0.899271	31	24	High
3300	YWHAB	P27348;P31946;P27348;P31946;P31947;P61981;P62258;P63104;Q04917;P27348;P31946;P61981;Q04917;P27348;P31946;P63104;P31946;P31946;P61981	P31946;P27348;P63104;P31947;P31946;Q04917;P27348;P61981;P62258;P31946;Q04917;P27348;P61981;P63104;P31946;P27348;P31946;P31946;P61981	1433B_HUMAN;1433T_HUMAN;1433B_HUMAN;1433E_HUMAN;1433F_HUMAN;1433G_HUMAN;1433S_HUMAN;1433T_HUMAN;1433Z_HUMAN;1433B_HUMAN;1433F_HUMAN;1433G_HUMAN;1433T_HUMAN;1433B_HUMAN;1433T_HUMAN;1433Z_HUMAN;1433B_HUMAN;1433B_HUMAN;1433G_HUMAN	14-3-3 protein theta;14-3-3 protein theta;14-3-3 protein theta;14-3-3 protein theta;14-3-3 protein beta/alpha;14-3-3 protein beta/alpha	0.460367	0.937281	1	22.6019	22.4477	0.154213	0.404626	1.94171	31	24	High
243	ARPC1A	Q92747	Q92747	ARC1A_HUMAN	Actin-related protein 2/3 complex subunit 1A	0.460367	0.937281	1	18.2846	17.6775	0.607157	0.264187	14.587	31	23	High
2338	PSME1	Q06323	Q06323	PSME1_HUMAN	Proteasome activator complex subunit 1	0.460367	0.937281	1	20.0709	19.41	0.660825	0.762081	17.634	31	23	High
2759	SKIV2L	Q15477	Q15477	SKIV2_HUMAN	Helicase SKI2W	0.460596	0.937281	1	5.6615	7.35246	-1.69096	60.2858	67.0408	11	11	High
711	CYTH2	Q99418	Q15438;Q99418	CYH2_HUMAN	Cytohesin-2	0.460757	0.937281	1	2.06234	3.26248	-1.20014	29.6988	42.2791	4	5	High
843	DYNLL2	P63167;Q96FJ2;Q96FJ2	P63167;Q96FJ2;Q96FJ2	DYL1_HUMAN;DYL2_HUMAN;DYL2_HUMAN	Dynein light chain 1, cytoplasmic;Dynein light chain 2, cytoplasmic	0.460757	0.937281	1	3.3351	2.06465	1.27045	47.9322	31.2613	6	3	High
1863	MYO6	Q9UM54	Q9UM54	MYO6_HUMAN	Unconventional myosin-VI	0.464861	0.941782	1	16.2626	17.0356	-0.773053	52.7682	43.5883	26	21	High
2589	RRAS2	P62070	P62070	RRAS2_HUMAN	Ras-related protein R-Ras2	0.465935	0.942305	1	3.08647	4.52954	-1.44307	41.1276	52.3151	22	17	High
1057	FNBP1	Q96RU3	Q96RU3	FNBP1_HUMAN	Formin-binding protein 1	0.465962	0.942305	1	6.02807	8.26524	-2.23717	68.6999	71.6603	11	12	High
2023	OSGEP	Q9NPF4	Q9NPF4	OSGEP_HUMAN	tRNA N6-adenosine threonylcarbamoyltransferase	0.468632	0.942305	1	3.66904	5.45878	-1.78974	47.9759	62.2215	23	19	High
957	ESYT1	Q9BSJ8	Q9BSJ8	ESYT1_HUMAN	Extended synaptotagmin-1	0.468632	0.942305	1	3.82398	5.50032	-1.67634	52.0068	63.5225	7	8	High
2076	PCYT2	Q99447	Q99447	PCY2_HUMAN	Ethanolamine-phosphate cytidylyltransferase	0.469623	0.942305	1	7.14183	9.7749	-2.63307	84.042	84.9621	17	15	High
933	EPHX2	P34913	P34913	HYES_HUMAN	Bifunctional epoxide hydrolase 2	0.470069	0.942305	1	15.4328	14.9759	0.456951	37.0285	47.282	27	20	High
2636	SCCPDH	Q8NBX0	Q8NBX0	SCPDL_HUMAN	Saccharopine dehydrogenase-like oxidoreductase	0.470091	0.942305	1	5.97741	4.77815	1.19926	67.5469	58.0194	11	7	High
3072	TOLLIP	Q9H0E2	Q9H0E2	TOLIP_HUMAN	Toll-interacting protein	0.470483	0.942305	1	11.3492	13.8689	-2.5197	73.4599	53.1808	20	19	High
1044	FKBP4	Q02790	Q02790	FKBP4_HUMAN	Peptidyl-prolyl cis-trans isomerase FKBP4	0.47071	0.942305	1	17.3436	17.9267	-0.583114	22.3436	15.24	29	23	High
2044	PAICS	P22234	P22234	PUR6_HUMAN	Bifunctional phosphoribosylaminoimidazole carboxylase/phosphoribosylaminoimidazole succinocarboxamide synthetase	0.47071	0.942305	1	17.9662	17.1685	0.797695	11.6394	28.5167	19	19	High
1841	MUC7	Q8TAX7	Q8TAX7	MUC7_HUMAN	Mucin-7	0.470734	0.942305	1	19.2299	20.6171	-1.38725	28.6088	2.11339	29	24	High
1469	IGLV5-45	A0A075B6I7;A0A087WSX0;A0A0G2JS06;A0A087WSX0;A0A087WSX0;A0A0G2JS06	A0A0G2JS06;A0A087WSX0;A0A075B6I7;A0A087WSX0;A0A0G2JS06;A0A087WSX0	LV539_HUMAN;LV545_HUMAN;LV548_HUMAN;LV545_HUMAN;LV539_HUMAN;LV545_HUMAN	Probable non-functional immunoglobulin lambda variable 5-48;Immunoglobulin lambda variable 5-45;Immunoglobulin lambda variable 5-45	0.470742	0.942305	1	20.9658	20.61	0.355774	1.5524	1.84188	31	24	High
2178	PLIN3	O60664	O60664	PLIN3_HUMAN	Perilipin-3	0.470742	0.942305	1	20.2485	19.944	0.30451	0.621762	1.83009	31	24	High
423	CAPNS1	P04632;P04632;Q96L46	P04632;Q96L46;P04632	CPNS1_HUMAN;CPNS1_HUMAN;CPNS2_HUMAN	Calpain small subunit 1;Calpain small subunit 1	0.470742	0.942305	1	19.1897	18.5715	0.618246	1.12047	16.5235	31	23	High
1194	GPX1	P07203	P07203	GPX1_HUMAN	Glutathione peroxidase 1	0.470742	0.942305	1	20.0059	19.3797	0.626222	0.724573	17.5404	31	23	High
2744	SH3GLB2	Q9NR46;Q9NR46;Q9Y371	Q9NR46;Q9NR46;Q9Y371	SHLB2_HUMAN;SHLB1_HUMAN;SHLB2_HUMAN	Endophilin-B2;Endophilin-B2	0.470742	0.942305	1	19.2438	18.6909	0.552808	0.998613	17.0276	31	23	High
1888	NCCRP1	Q6ZVX7	Q6ZVX7	FBX50_HUMAN	F-box only protein 50	0.470742	0.942305	1	21.1938	21.0776	0.116242	0.702823	0.621152	4	5	High
842	DYNLL1	P63167;P63167;Q96FJ2	P63167;P63167;Q96FJ2	DYL1_HUMAN;DYL1_HUMAN;DYL2_HUMAN	Dynein light chain 1, cytoplasmic;Dynein light chain 1, cytoplasmic	0.470862	0.942305	1	7.0178	9.09341	-2.0756	80.8075	86.4034	12	12	High
2350	PTGFRN	Q9P2B2	Q9P2B2	FPRP_HUMAN	Prostaglandin F2 receptor negative regulator	0.471153	0.942305	1	4.59165	3.23975	1.3519	53.4353	41.7148	31	23	High
1108	GBF1	Q92538	Q92538	GBF1_HUMAN	Golgi-specific brefeldin A-resistance guanine nucleotide exchange factor 1	0.471153	0.942305	1	3.63744	4.83332	-1.19588	46.9607	59.2798	7	7	High
1380	IGFALS	P35858	P35858	ALS_HUMAN	Insulin-like growth factor-binding protein complex acid labile subunit	0.471153	0.942305	1	4.74964	3.37044	1.37919	57.042	45.1883	9	5	High
1538	KHSRP	Q92945	Q92945	FUBP2_HUMAN	Far upstream element-binding protein 2	0.471774	0.942973	1	7.31456	5.93657	1.378	67.5821	61.471	14	9	High
564	CMBL	Q96DG6	Q96DG6	CMBL_HUMAN	Carboxymethylenebutenolidase homolog	0.47232	0.943489	1	11.5365	15.4523	-3.91582	76.3206	36.1663	20	21	High
2289	PRSS1	P07477	P07477	TRY1_HUMAN	Serine protease 1	0.472757	0.943787	1	2.86066	1.6777	1.18296	44.117	32.4581	28	23	High
2440	RANBP3	Q9H6Z4	Q9H6Z4	RANB3_HUMAN	Ran-binding protein 3	0.473618	0.944931	1	2.56397	3.93683	-1.37286	35.4555	48.5648	10	6	High
1090	GALNT2	Q10471;Q10471;Q7Z7M9;Q10471;Q8N4A0	Q10471;Q7Z7M9;Q10471;Q10471;Q8N4A0	GALT2_HUMAN;GALT2_HUMAN;GALT5_HUMAN;GALT2_HUMAN;GALT4_HUMAN	Polypeptide N-acetylgalactosaminyltransferase 2;Polypeptide N-acetylgalactosaminyltransferase 2;Polypeptide N-acetylgalactosaminyltransferase 2	0.475898	0.945262	1	16.5373	17.2643	-0.727028	30.5744	13.9424	28	23	High
1225	H1-0	P07305	P07305	H10_HUMAN	Histone H1.0	0.47597	0.945262	1	18.9433	18.4975	0.445821	14.9358	17.508	30	23	High
1357	HUWE1	Q7Z6Z7	Q7Z6Z7	HUWE1_HUMAN	E3 ubiquitin-protein ligase HUWE1	0.476759	0.945262	1	14.1849	12.2149	1.97002	60.9791	77.9862	24	16	High
508	CFAP298	P57076	P57076	CF298_HUMAN	Cilia- and flagella-associated protein 298	0.476924	0.945262	1	2.11078	3.35097	-1.24019	31.1696	44.7744	4	5	High
1889	NCF2	P19878	P19878	NCF2_HUMAN	Neutrophil cytosol factor 2	0.476924	0.945262	1	2.30295	3.67878	-1.37583	37.0881	53.7166	6	5	High
2561	RPS15	P62841	P62841	RS15_HUMAN	40S ribosomal protein S15	0.477458	0.945262	1	9.89015	12.0614	-2.17127	84.4854	76.4745	29	23	High
548	CLDN4	O14493	O14493	CLD4_HUMAN	Claudin-4	0.477458	0.945262	1	9.16929	11.0051	-1.8358	72.0543	64.3329	17	16	High
2870	SRI	P30626	P30626	SORCN_HUMAN	Sorcin	0.47749	0.945262	1	6.71252	10.3879	-3.67536	73.995	67.843	12	15	High
1080	GABARAP	O95166;O95166;Q9H0R8	O95166;Q9H0R8;O95166;P60520	GBRAP_HUMAN;GBRAP_HUMAN;GBRL1_HUMAN	Gamma-aminobutyric acid receptor-associated protein;Gamma-aminobutyric acid receptor-associated protein	0.477597	0.945262	1	5.17292	7.18386	-2.01094	69.5542	75.699	9	10	High
2232	PPP2CB	P62714;P62714;P67775	P62714;P67775;P62714	PP2AB_HUMAN;PP2AA_HUMAN;PP2AB_HUMAN	Serine/threonine-protein phosphatase 2A catalytic subunit beta isoform;Serine/threonine-protein phosphatase 2A catalytic subunit beta isoform	0.478756	0.945262	1	10.796	11.9706	-1.17461	66.548	61.8665	31	23	High
1273	HK1	P19367;P19367;P52789	P19367;P52789;P19367	HXK1_HUMAN;HXK1_HUMAN;HXK2_HUMAN	Hexokinase-1;Hexokinase-1	0.479935	0.945262	1	14.6513	15.0172	-0.365921	53.5966	47.337	25	20	High
1107	GBE1	Q04446	Q04446	GLGB_HUMAN	1,4-alpha-glucan-branching enzyme	0.480294	0.945262	1	14.9608	15.1048	-0.143924	45.0152	47.8725	26	20	High
1925	NHLRC2	Q8NBF2	Q8NBF2	NHLC2_HUMAN	NHL repeat-containing protein 2	0.480802	0.945262	1	15.5219	15.7282	-0.20625	37.1335	37.1305	8	3	High
111	AKR1C2	P42330;P52895;Q04828;P52895;P52895;Q04828	P42330;Q04828;P52895;P52895;Q04828;P52895	AK1C1_HUMAN;AK1C2_HUMAN;AK1C3_HUMAN;AK1C2_HUMAN;AK1C1_HUMAN;AK1C2_HUMAN	Aldo-keto reductase family 1 member C3;Aldo-keto reductase family 1 member C2;Aldo-keto reductase family 1 member C2	0.481087	0.945262	1	17.5443	17.9653	-0.421005	35.5271	31.8506	28	22	High
1510	IST1	P53990	P53990	IST1_HUMAN	IST1 homolog	0.481166	0.945262	1	18.0089	17.7879	0.221053	23.7235	30.7067	29	22	High
1205	GSDMD	P57764	P57764	GSDMD_HUMAN	Gasdermin-D	0.481214	0.945262	1	19.7983	18.7543	1.04398	14.0649	33.6514	30	22	High
2250	PRDX1	P32119;Q06830;Q06830;Q06830;Q13162	P32119;Q06830;Q06830;Q06830;Q13162	PRDX1_HUMAN;PRDX2_HUMAN;PRDX1_HUMAN;PRDX1_HUMAN;PRDX4_HUMAN	Peroxiredoxin-2;Peroxiredoxin-1;Peroxiredoxin-1	0.481245	0.945262	1	23.7074	23.6698	0.0376449	0.734297	1.76224	31	24	High
244	ARPC1B	O15143	O15143	ARC1B_HUMAN	Actin-related protein 2/3 complex subunit 1B	0.481245	0.945262	1	19.7273	19.0908	0.636506	0.762717	17.0544	31	23	High
1882	NAPRT	Q6XQN6	Q6XQN6	PNCB_HUMAN	Nicotinate phosphoribosyltransferase	0.481245	0.945262	1	20.4957	19.827	0.668687	0.747979	18.9437	30	23	High
2310	PSMB2	P49721	P49721	PSB2_HUMAN	Proteasome subunit beta type-2	0.481245	0.945262	1	19.4676	19.504	-0.0364169	0.536761	0.640304	27	22	High
2351	PTGR1	Q14914	Q14914	PTGR1_HUMAN	Prostaglandin reductase 1	0.481245	0.945262	1	19.7334	19.0609	0.672501	0.568416	17.5442	21	19	High
1309	HNRNPDL	O14979;O14979;Q99729	O14979;O14979;Q99729	HNRDL_HUMAN;HNRDL_HUMAN;ROAA_HUMAN	Heterogeneous nuclear ribonucleoprotein D-like;Heterogeneous nuclear ribonucleoprotein D-like	0.48131	0.945262	1	10.9299	9.30535	1.62452	89.8966	90.9003	18	12	High
1744	MAPRE2	Q15555;Q15555;Q15691	Q15555;Q15555;Q15691	MARE2_HUMAN;MARE1_HUMAN;MARE2_HUMAN	Microtubule-associated protein RP/EB family member 2;Microtubule-associated protein RP/EB family member 2	0.48201	0.945262	1	3.95676	5.6988	-1.74204	55.658	68.1455	7	8	High
2212	PPIH	O43447	O43447	PPIH_HUMAN	Peptidyl-prolyl cis-trans isomerase H	0.482689	0.945262	1	5.03127	6.53185	-1.50058	64.0936	74.3242	21	20	High
2529	RPL27	P61353	P61353	RL27_HUMAN	60S ribosomal protein L27	0.482732	0.945262	1	10.497	13.477	-2.98002	82.8781	63.8622	27	17	High
154	ANP32B	Q92688	Q92688	AN32B_HUMAN	Acidic leucine-rich nuclear phosphoprotein 32 family member B	0.482732	0.945262	1	11.4473	12.0322	-0.584901	75.1081	75.8347	20	16	High
3061	TMX1	Q9H3N1	Q9H3N1	TMX1_HUMAN	Thioredoxin-related transmembrane protein 1	0.484416	0.945262	1	6.67691	5.53691	1.14	73.0923	64.2808	12	8	High
3118	TRIP6	Q15654	Q15654	TRIP6_HUMAN	Thyroid receptor-interacting protein 6	0.486266	0.945262	1	8.39647	10.7553	-2.35886	68.7316	60.7455	16	16	High
2610	S100A2	P29034	P29034	S10A2_HUMAN	Protein S100-A2	0.486557	0.945262	1	7.48727	9.61339	-2.12612	70.4736	69.182	14	14	High
2095	PEA15	Q15121	Q15121	PEA15_HUMAN	Astrocytic phosphoprotein PEA-15	0.488741	0.945262	1	3.81495	2.69133	1.12362	51.7233	37.9562	31	24	High
2510	RPAP3	Q9H6T3	Q9H6T3	RPAP3_HUMAN	RNA polymerase II-associated protein 3	0.488741	0.945262	1	2.40289	3.68318	-1.28029	31.2194	42.5878	9	11	High
1905	NDUFB4	O95168	O95168	NDUB4_HUMAN	NADH dehydrogenase [ubiquinone] 1 beta subcomplex subunit 4	0.488741	0.945262	1	3.80023	2.7698	1.03042	51.4952	40.0456	9	5	High
1256	HDGFL3	O75475;P51858;Q7Z4V5;Q9Y3E1;Q9Y3E1	Q7Z4V5;P51858;Q9Y3E1;O75475;Q9Y3E1	HDGF_HUMAN;HDGR2_HUMAN;HDGR3_HUMAN;PSIP1_HUMAN;HDGR3_HUMAN	PC4 and SFRS1-interacting protein;Hepatoma-derived growth factor-related protein 3	0.488741	0.945262	1	3.8066	2.66062	1.14598	51.4468	37.1385	7	4	High
1412	IGHV3-64	A0A075B6Q5;A0A075B6Q5;A0A0B4J1X8;A0A0C4DH36;A0A0J9YX35;P0DTE1	A0A075B6Q5;A0A0B4J1X8;P0DTE1;P0DP02;P01768;A0A0J9YY99;P01764;P0DP04;P01772;A0A0C4DH36;A0A0J9YX35;A0A075B6Q5;A0A0C4DH42;P0DP03;P01767	HV364_HUMAN;HV338_HUMAN;HV343_HUMAN;HV364_HUMAN;HV383_HUMAN;HV64D_HUMAN	Immunoglobulin heavy variable 3-64;Immunoglobulin heavy variable 3-64	0.488741	0.945262	1	4.31653	3.074	1.24254	66.1505	49.3047	7	4	High
3214	UROD	P06132	P06132	DCUP_HUMAN	Uroporphyrinogen decarboxylase	0.488741	0.945262	1	3.85425	2.7836	1.07065	52.6857	40.4461	7	4	High
573	CNPY2	Q9Y2B0	Q9Y2B0	CNPY2_HUMAN	Protein canopy homolog 2	0.488855	0.945262	1	8.59423	7.53588	1.05835	72.0039	70.3463	16	11	High
176	AP2A2	O94973;O94973;O95782	O94973;O95782;O94973	AP2A2_HUMAN;AP2A1_HUMAN;AP2A2_HUMAN	AP-2 complex subunit alpha-2;AP-2 complex subunit alpha-2	0.489547	0.945262	1	11.3587	12.5594	-1.20072	73.6009	67.9817	20	17	High
2982	TBCB	Q99426	Q99426	TBCB_HUMAN	Tubulin-folding cofactor B	0.490935	0.945262	1	13.4986	15.9374	-2.43888	55.3517	24.5167	24	22	High
2471	RECQL5	O94762	O94762	RECQ5_HUMAN	ATP-dependent DNA helicase Q5	0.491016	0.945262	1	1.57318	2.57064	-0.997461	23.8909	34.5865	23	19	High
1276	HLA-A	P01889;P01893;P04439;P10321;P01889;P01893;P04439;P13747;P01889;P04439;P01893;P04439;P01893;P04439;P10321;P04439	P01889;P10321;P01893;P04439;P17693;P01889;P13747;P01893;P04439;P01889;P04439;P01893;P04439;P10321;P01893;P04439;P04439	HLAA_HUMAN;HLAB_HUMAN;HLAC_HUMAN;HLAH_HUMAN;HLAA_HUMAN;HLAB_HUMAN;HLAE_HUMAN;HLAH_HUMAN;HLAA_HUMAN;HLAB_HUMAN;HLAA_HUMAN;HLAH_HUMAN;HLAA_HUMAN;HLAC_HUMAN;HLAH_HUMAN;HLAA_HUMAN	HLA class I histocompatibility antigen, B alpha chain;HLA class I histocompatibility antigen, B alpha chain;HLA class I histocompatibility antigen, B alpha chain;Putative HLA class I histocompatibility antigen, alpha chain H;Putative HLA class I histocompatibility antigen, alpha chain H;HLA class I histocompatibility antigen, A alpha chain	0.491437	0.945262	1	14.1826	16.8814	-2.69876	51.8263	14.0489	25	23	High
1638	LASP1	Q14847	Q14847	LASP1_HUMAN	LIM and SH3 domain protein 1	0.491719	0.945262	1	17.4029	16.5078	0.895103	22.2579	41.4589	29	21	High
2829	SNX6	Q9UNH7;Q9UNH7;Q9Y5X3	Q9UNH7;Q9Y5X3;Q9UNH7	SNX6_HUMAN;SNX5_HUMAN;SNX6_HUMAN	Sorting nexin-6;Sorting nexin-6	0.491867	0.945262	1	18.0181	16.7943	1.22382	0.783662	27.7837	31	22	High
196	APOD	P05090	P05090	APOD_HUMAN	Apolipoprotein D	0.491875	0.945262	1	22.3873	22.2027	0.184555	3.02623	2.73887	31	24	High
1186	GPI	P06744	P06744	G6PI_HUMAN	Glucose-6-phosphate isomerase	0.491875	0.945262	1	21.3552	21.2843	0.0709619	0.667409	2.14748	31	24	High
3028	TKT	P29401	P29401	TKT_HUMAN	Transketolase	0.491875	0.945262	1	20.9237	20.9882	-0.0645406	0.668564	1.01126	31	24	High
3087	TPI1	P60174	P60174	TPIS_HUMAN	Triosephosphate isomerase	0.491875	0.945262	1	24.0196	24.1189	-0.0992586	0.717143	1.08012	31	24	High
657	CSRP1	P21291	P21291	CSRP1_HUMAN	Cysteine and glycine-rich protein 1	0.491875	0.945262	1	18.6237	17.9813	0.642361	0.728298	15.5728	31	23	High
2063	PBXIP1	Q96AQ6	Q96AQ6	PBIP1_HUMAN	Pre-B-cell leukemia transcription factor-interacting protein 1	0.493397	0.945262	1	3.06791	1.94579	1.12211	40.6484	27.6565	22	17	High
1520	ITIH3	Q06033	Q06033	ITIH3_HUMAN	Inter-alpha-trypsin inhibitor heavy chain H3	0.493397	0.945262	1	3.02253	1.89374	1.12879	39.401	26.2703	6	3	High
60	ADAM10	O14672	O14672	ADA10_HUMAN	Disintegrin and metalloproteinase domain-containing protein 10	0.493607	0.945262	1	11.2024	13.0066	-1.80419	82.1418	72.8631	19	17	High
14	ABCC4	O15439	O15439	MRP4_HUMAN	ATP-binding cassette sub-family C member 4	0.493921	0.945262	1	12.6323	10.542	2.09022	91.6063	98.6047	20	13	High
1985	NUDT2	P50583	P50583	AP4A_HUMAN	Bis(5'-nucleosyl)-tetraphosphatase [asymmetrical]	0.494216	0.945262	1	6.82276	7.62055	-0.797793	66.9357	71.757	9	7	High
1477	IL16	Q14005	Q14005	IL16_HUMAN	Pro-interleukin-16	0.494266	0.945262	1	3.06077	4.31743	-1.25666	40.6886	47.8911	6	7	High
749	DDX60	Q8IY21	Q8IY21	DDX60_HUMAN	Probable ATP-dependent RNA helicase DDX60	0.495469	0.945262	1	4.73223	6.22167	-1.48944	56.7392	67.9143	9	9	High
2098	PEF1	Q9UBV8	Q9UBV8	PEF1_HUMAN	Peflin	0.495593	0.945262	1	3.71129	5.35226	-1.64096	48.9796	59.8759	4	6	High
2727	SF3B2	Q13435	Q13435	SF3B2_HUMAN	Splicing factor 3B subunit 2	0.495593	0.945262	1	5.21014	4.22761	0.982526	68.7305	56.1717	9	6	High
2028	OXR1	Q8N573	Q8N573	OXR1_HUMAN	Oxidation resistance protein 1	0.496147	0.945262	1	0.987307	1.81033	-0.82302	14.6227	23.9458	31	23	High
2238	PPP2R5E	Q13362;Q14738;Q16537;Q16537	Q15173;Q16537;Q14738;Q13362;Q16537	2A5D_HUMAN;2A5E_HUMAN;2A5G_HUMAN;2A5E_HUMAN	Serine/threonine-protein phosphatase 2A 56 kDa regulatory subunit gamma isoform;Serine/threonine-protein phosphatase 2A 56 kDa regulatory subunit epsilon isoform	0.496147	0.945262	1	1.08428	1.96436	-0.880072	17.6185	28.3425	26	21	High
1670	LMNB2	P02545;P20700;Q03252;P20700;Q03252;Q03252	P02545;P20700;Q03252;P20700;Q03252;Q03252	LMNA_HUMAN;LMNB1_HUMAN;LMNB2_HUMAN;LMNB1_HUMAN;LMNB2_HUMAN;LMNB2_HUMAN	Prelamin-A/C;Lamin-B1;Lamin-B2	0.49622	0.945262	1	12.0584	12.3378	-0.279457	71.857	65.6383	21	17	High
2987	TCEA1	P23193	Q15560;P23193	TCEA1_HUMAN	Transcription elongation factor A protein 1	0.496748	0.945262	1	5.57164	7.72455	-2.15291	67.6182	74.0212	10	11	High
1930	NIPAL4	Q0D2K0	Q0D2K0	NIPA4_HUMAN	Magnesium transporter NIPA4	0.496808	0.945262	1	6.66527	5.57281	1.09247	73.0508	65.1169	6	2	High
2970	TARS1	P26639	P26639	SYTC_HUMAN	Threonine--tRNA ligase 1, cytoplasmic	0.497159	0.945262	1	17.4977	16.0302	1.46756	11.0019	38.7152	30	21	High
2785	SLK	O94804;Q9H2G2;Q9H2G2	O94804;Q9H2G2;Q9H2G2	SLK_HUMAN;STK10_HUMAN;SLK_HUMAN	Serine/threonine-protein kinase 10;STE20-like serine/threonine-protein kinase	0.497229	0.945262	1	18.0044	17.8847	0.119695	11.6963	15.5568	30	23	High
2494	RNASE7	Q9H1E1	Q9H1E1	RNAS7_HUMAN	Ribonuclease 7	0.497371	0.945262	1	9.86215	10.3244	-0.462269	73.4703	80.7387	18	12	High
621	CPB2	Q96IY4	Q96IY4	CBPB2_HUMAN	Carboxypeptidase B2	0.497948	0.945262	1	9.23004	8.60686	0.623175	82.8833	78.0934	16	12	High
1072	FURIN	P09958	P09958	FURIN_HUMAN	Furin	0.4998	0.945262	1	12.1779	15.4397	-3.26185	73.4121	36.7287	21	21	High
1525	IVL	P07476	P07476	INVO_HUMAN	Involucrin	0.4998	0.945262	1	12.4958	13.4723	-0.97655	56.9996	51.5357	23	19	High
3185	UBL5	Q9BZL1	Q9BZL1	UBL5_HUMAN	Ubiquitin-like protein 5	0.4998	0.945262	1	13.6603	14.6882	-1.02799	67.5353	59.5362	23	19	High
439	CASP4	P49662	P49662	CASP4_HUMAN	Caspase-4	0.500364	0.945262	1	7.73387	9.32099	-1.58713	75.2407	77.0893	14	13	High
768	DHX9	Q08211	Q08211	DHX9_HUMAN	ATP-dependent RNA helicase A	0.500468	0.945262	1	11.5011	12.3165	-0.815413	75.5038	65.4296	20	17	High
1254	HDGF	O75475;P51858;Q7Z4V5;Q9Y3E1;P51858	Q7Z4V5;P51858;Q9Y3E1;O75475;P51858	HDGF_HUMAN;HDGR2_HUMAN;HDGR3_HUMAN;PSIP1_HUMAN;HDGF_HUMAN	PC4 and SFRS1-interacting protein;Hepatoma-derived growth factor	0.500468	0.945262	1	11.8925	13.1738	-1.28125	80.9678	75.0054	20	17	High
700	CYB5R1	Q9UHQ9	Q9UHQ9	NB5R1_HUMAN	NADH-cytochrome b5 reductase 1	0.500925	0.945262	1	13.0502	14.0923	-1.04207	51.7953	41.739	24	20	High
388	C8A	P07357	P07357	CO8A_HUMAN	Complement component C8 alpha chain	0.500925	0.945262	1	14.8222	13.2261	1.59607	44.4672	61.5502	26	18	High
168	ANXA9	O76027	O76027	ANXA9_HUMAN	Annexin A9	0.501006	0.945262	1	8.65141	10.4873	-1.83586	82.9181	82.7	15	14	High
3	A2ML1	A8K2U0	A8K2U0	A2ML1_HUMAN	Alpha-2-macroglobulin-like protein 1	0.501373	0.945262	1	9.66874	12.4108	-2.74206	79.9782	66.8725	17	17	High
2202	PON3	Q15166	Q15166	PON3_HUMAN	Serum paraoxonase/lactonase 3	0.501422	0.945262	1	7.10968	6.68285	0.426826	72.6799	65.6913	8	4	High
304	ATRN	O75882	O75882	ATRN_HUMAN	Attractin	0.502621	0.945262	1	17.6057	18.5719	-0.966145	23.0826	0.731268	29	24	High
1266	HEXB	P07686	P07686	HEXB_HUMAN	Beta-hexosaminidase subunit beta	0.502629	0.945262	1	19.4419	19.6588	-0.216845	0.845956	0.77111	31	24	High
1345	HSPA8	P11021;P11142;P11142;P11142;P17066;P11142;P38646	P11142;P0DMV8;P0DMV9;P54652;P11021;P34931;P11142;P11142;P0DMV8;P0DMV9;P54652;P48741;P17066;P34931;P11142;P54652;P38646	BIP_HUMAN;HSP7C_HUMAN;HSP7C_HUMAN;HSP76_HUMAN;HSP7C_HUMAN;GRP75_HUMAN;HSP7C_HUMAN	Endoplasmic reticulum chaperone BiP;Heat shock cognate 71 kDa protein;Heat shock cognate 71 kDa protein;Heat shock cognate 71 kDa protein	0.502629	0.945262	1	21.8378	21.8134	0.0244301	0.388233	1.13548	31	24	High
1396	IGHV1-45	A0A0A0MS14	A0A0A0MS14	HV145_HUMAN	Immunoglobulin heavy variable 1-45	0.502629	0.945262	1	20.116	19.8375	0.278478	1.30714	1.33571	31	24	High
2611	S100A4	P26447	P26447	S10A4_HUMAN	Protein S100-A4	0.502629	0.945262	1	25.4682	25.5636	-0.0954424	2.20289	5.04657	31	24	High
2627	SARS1	P49591	P49591	SYSC_HUMAN	Serine--tRNA ligase, cytoplasmic	0.502629	0.945262	1	18.6601	18.1007	0.559436	1.09065	15.3411	31	23	High
2251	PRDX2	P32119;P32119;Q06830	P32119;P32119;Q06830	PRDX2_HUMAN;PRDX1_HUMAN;PRDX2_HUMAN	Peroxiredoxin-2;Peroxiredoxin-2	0.502629	0.945262	1	21.5848	21.6163	-0.0315109	0.36267	0.519393	15	15	High
426	CAPS	Q13938	Q13938	CAYP1_HUMAN	Calcyphosin	0.502766	0.945262	1	12.9721	12.7754	0.19669	71.7128	70.456	22	17	High
2203	POR	P16435	P16435	NCPR_HUMAN	NADPH--cytochrome P450 reductase	0.503298	0.945262	1	4.25955	2.81519	1.44436	54.0366	41.4461	31	23	High
2703	SERPINB13	Q9UIV8	Q9UIV8	SPB13_HUMAN	Serpin B13	0.503298	0.945262	1	3.20199	4.39016	-1.18816	44.2435	60.6814	6	6	High
2059	PAWR	Q96IZ0	Q96IZ0	PAWR_HUMAN	PRKC apoptosis WT1 regulator protein	0.50412	0.945262	1	2.67544	4.01889	-1.34345	38.5525	50.601	18	16	High
1074	FUT3	P21217;P21217;P51993	Q11128;P21217;Q11128;P21217;P51993	FUT3_HUMAN;FUT3_HUMAN;FUT6_HUMAN	3-galactosyl-N-acetylglucosaminide 4-alpha-L-fucosyltransferase FUT3;3-galactosyl-N-acetylglucosaminide 4-alpha-L-fucosyltransferase FUT3	0.50412	0.945262	1	2.6063	3.88399	-1.2777	36.6557	47.3703	5	6	High
1224	GYS1	P13807	P54840;P13807	GYS1_HUMAN	Glycogen [starch] synthase, muscle	0.50412	0.945262	1	2.65279	4.00455	-1.35176	37.8229	50.3389	5	6	High
433	CARMIL1	Q5VZK9	Q5VZK9	CARL1_HUMAN	F-actin-uncapping protein LRRC16A	0.504611	0.945262	1	11.0638	12.8176	-1.75382	80.4451	71.1024	19	17	High
2796	SMC1A	Q14683	Q14683	SMC1A_HUMAN	Structural maintenance of chromosomes protein 1A	0.50517	0.945262	1	5.25421	4.04157	1.21263	60.5385	51.2735	10	6	High
3149	TWF2	Q12792;Q6IBS0;Q6IBS0	Q12792;Q6IBS0;Q6IBS0	TWF1_HUMAN;TWF2_HUMAN;TWF2_HUMAN	Twinfilin-1;Twinfilin-2	0.50585	0.945262	1	12.8835	15.7223	-2.83875	70.3802	37.1102	22	21	High
1560	KLK7	P49862	P49862	KLK7_HUMAN	Kallikrein-7	0.506785	0.945262	1	14.5681	16.5491	-1.98096	64.8657	43.0659	24	21	High
2826	SNX27	Q96L92	Q96L92	SNX27_HUMAN	Sorting nexin-27	0.507127	0.945262	1	3.98289	5.67305	-1.69016	47.3025	56.1179	8	9	High
300	ATP6V1D	Q9Y5K8	Q9Y5K8	VATD_HUMAN	V-type proton ATPase subunit D	0.508609	0.945262	1	9.01813	10.3353	-1.31714	69.5859	67.1913	17	15	High
262	ASPH	Q12797	Q12797	ASPH_HUMAN	Aspartyl/asparaginyl beta-hydroxylase	0.508642	0.945262	1	12.3499	9.59049	2.75941	65.309	81.4424	22	13	High
2487	RIC8A	Q9NPQ8	Q9NPQ8;Q9NVN3	RIC8A_HUMAN	Synembryn-A	0.508769	0.945262	1	3.25904	4.86327	-1.60423	45.7518	59.9752	4	9	High
2872	SRP19	P09132	P09132	SRP19_HUMAN	Signal recognition particle 19 kDa protein	0.508769	0.945262	1	3.07787	4.50233	-1.42446	40.9181	51.4927	6	7	High
436	CASP10	Q92851	Q92851	CASPA_HUMAN	Caspase-10	0.509151	0.945262	1	5.37709	6.40268	-1.02559	62.9609	71.5076	10	9	High
1627	LAD1	O00515	O00515	LAD1_HUMAN	Ladinin-1	0.509366	0.945262	1	5.79205	6.47801	-0.685957	63.4677	73.3407	11	9	High
512	CFHR1	P08603;P36980;Q03591;P08603;Q03591;P36980;Q03591;Q03591	P36980;P08603;Q03591;P08603;Q03591;P36980;Q03591;Q03591	CFAH_HUMAN;FHR1_HUMAN;FHR2_HUMAN;CFAH_HUMAN;FHR1_HUMAN;FHR1_HUMAN;FHR2_HUMAN;FHR1_HUMAN	Complement factor H;Complement factor H;Complement factor H-related protein 2;Complement factor H-related protein 1	0.509378	0.945262	1	4.90747	4.10684	0.800637	60.879	52.9503	9	6	High
2507	RP2	O75695	O75695	XRP2_HUMAN	Protein XRP2	0.509378	0.945262	1	3.65985	5.19804	-1.53819	47.6455	56.6375	9	6	High
1218	GSTT1	P30711	P30711	GSTT1_HUMAN	Glutathione S-transferase theta-1	0.509479	0.945262	1	8.66847	9.82892	-1.16045	83.0279	85.5276	15	13	High
2435	RALBP1	Q15311	Q15311	RBP1_HUMAN	RalA-binding protein 1	0.509646	0.945262	1	1.49312	2.50358	-1.01047	21.5057	32.767	9	2	High
3002	TGFBI	Q15582	Q15582	BGH3_HUMAN	Transforming growth factor-beta-induced protein ig-h3	0.510013	0.945262	1	13.0486	13.0504	-0.00181787	61.8005	59.5466	23	18	High
131	ALDH6A1	Q02252	Q02252	MMSA_HUMAN	Methylmalonate-semialdehyde dehydrogenase [acylating], mitochondrial	0.51017	0.945262	1	3.16802	2.05762	1.1104	43.3205	30.9312	6	3	High
507	CETN2	P41208	P41208	CETN2_HUMAN	Centrin-2	0.51017	0.945262	1	2.8809	1.89141	0.989496	35.8266	26.1402	6	3	High
3024	TJP1	Q07157;Q07157;Q9UDY2	Q07157;Q9UDY2;Q07157	ZO1_HUMAN;ZO1_HUMAN;ZO2_HUMAN	Tight junction protein ZO-1;Tight junction protein ZO-1	0.511516	0.945262	1	11.8936	12.545	-0.651375	81.0431	68.1431	20	17	High
3292	XRCC6	P12956	P12956	XRCC6_HUMAN	X-ray repair cross-complementing protein 6	0.512248	0.945262	1	14.8591	14.8996	-0.0404924	55.2377	47.23	25	20	High
2154	PKP1	Q13835	Q13835	PKP1_HUMAN	Plakophilin-1	0.512553	0.945262	1	9.12802	11.5332	-2.40515	71.3669	58.2053	5	6	High
2363	PTPN11	Q06124	Q06124	PTN11_HUMAN	Tyrosine-protein phosphatase non-receptor type 11	0.512592	0.945262	1	14.9857	15.0695	-0.0838158	45.1258	47.7136	5	12	High
2500	RNF213	Q63HN8	Q63HN8	RN213_HUMAN	E3 ubiquitin-protein ligase RNF213	0.513056	0.945262	1	3.7119	4.87008	-1.15818	48.8249	60.2383	11	11	High
655	CSNK2A2	P19784	P19784	CSK22_HUMAN	Casein kinase II subunit alpha'	0.513056	0.945262	1	3.64073	4.73527	-1.09454	47.0191	56.9402	7	7	High
2841	SOWAHC	Q53LP3	Q53LP3	SWAHC_HUMAN	Ankyrin repeat domain-containing protein SOWAHC	0.513056	0.945262	1	3.42327	4.46138	-1.03811	41.6785	50.6153	7	7	High
1833	MTHFS	P49914	P49914	MTHFS_HUMAN	5-formyltetrahydrofolate cyclo-ligase	0.513056	0.945262	1	4.50541	3.2859	1.21951	51.5078	42.9075	9	5	High
3008	THBS1	P07996	P07996	TSP1_HUMAN	Thrombospondin-1	0.51343	0.945262	1	16.2876	18.0594	-1.77177	41.7766	1.28251	27	24	High
92	AHCY	P23526	P23526	SAHH_HUMAN	Adenosylhomocysteinase	0.513506	0.945262	1	20.5162	20.47	0.0461139	0.544744	1.2688	31	24	High
526	CHMP1B	Q7LBR1	Q7LBR1	CHM1B_HUMAN	Charged multivesicular body protein 1b	0.513506	0.945262	1	19.5958	19.6217	-0.0258662	1.02578	2.07235	31	24	High
1041	FKBP1A	P62942	P62942	FKB1A_HUMAN	Peptidyl-prolyl cis-trans isomerase FKBP1A	0.513506	0.945262	1	18.4117	18.8941	-0.482411	12.2788	1.99259	30	24	High
2086	PDIA4	P13667	P13667	PDIA4_HUMAN	Protein disulfide-isomerase A4	0.513506	0.945262	1	18.1925	18.5877	-0.395274	12.0653	0.446506	31	24	High
2690	SEPTIN9	Q9UHD8	Q9UHD8	SEPT9_HUMAN	Septin-9	0.513506	0.945262	1	19.0089	18.2713	0.737614	0.654468	16.0842	31	23	High
2665	SEC23B	Q15437	Q15437	SC23B_HUMAN	Protein transport protein Sec23B	0.513782	0.945262	1	11.7894	14.3932	-2.60386	79.2488	57.3572	20	19	High
1063	FPGT	O14772	O14772	FPGT_HUMAN	Fucose-1-phosphate guanylyltransferase	0.514324	0.945262	1	7.27621	8.17262	-0.896406	66.6012	69.7574	14	12	High
390	C8G	P07360	P07360	CO8G_HUMAN	Complement component C8 gamma chain	0.515231	0.945262	1	11.0678	8.38933	2.67842	80.1451	87.1069	19	11	High
2873	SRP54	P61011	P61011	SRP54_HUMAN	Signal recognition particle 54 kDa protein	0.51559	0.945262	1	5.04912	7.05448	-2.00536	64.7322	72.9849	9	10	High
1379	IGF2R	P11717	P11717	MPRI_HUMAN	Cation-independent mannose-6-phosphate receptor	0.517088	0.945262	1	11.3638	10.9703	0.393506	64.3957	63.566	21	16	High
1537	KHDRBS1	Q07666	Q07666;O75525;Q5VWX1	KHDR1_HUMAN	KH domain-containing, RNA-binding, signal transduction-associated protein 1	0.517721	0.945262	1	10.0726	10.3785	-0.3059	86.6836	80.7714	17	14	High
2279	PRPF8	Q6P2Q9	Q6P2Q9	PRP8_HUMAN	Pre-mRNA-processing-splicing factor 8	0.517932	0.945262	1	1.00002	1.66822	-0.668194	15.0108	20.3279	16	16	High
2905	STAT2	P52630	P52630	STAT2_HUMAN	Signal transducer and activator of transcription 2	0.518176	0.945262	1	6.84054	7.52822	-0.687684	67.0145	70.0429	13	11	High
1669	LMNB1	P02545;P20700;Q03252;P20700;P20700;Q03252	P02545;P20700;Q03252;P20700;P20700;Q03252	LMNA_HUMAN;LMNB1_HUMAN;LMNB2_HUMAN;LMNB1_HUMAN;LMNB1_HUMAN;LMNB2_HUMAN	Prelamin-A/C;Lamin-B1;Lamin-B1	0.518282	0.945262	1	12.1909	12.4376	-0.246641	73.7062	66.7562	21	17	High
1349	HSPD1	P10809	P10809	CH60_HUMAN	60 kDa heat shock protein, mitochondrial	0.518983	0.945262	1	16.9971	16.6236	0.373462	11.1144	13.5044	30	23	High
2663	SEC22B	O75396	O75396	SC22B_HUMAN	Vesicle-trafficking protein SEC22b	0.519336	0.945262	1	12.9841	13.8534	-0.86931	83.4024	67.3297	21	18	High
26	ACADM	P11310	P11310	ACADM_HUMAN	Medium-chain specific acyl-CoA dehydrogenase, mitochondrial	0.519751	0.945262	1	3.91598	2.82703	1.08895	54.4638	41.7391	7	4	High
2518	RPL15	P61313	P61313	RL15_HUMAN	60S ribosomal protein L15	0.52026	0.945262	1	12.7563	13.572	-0.815661	69.2357	64.4369	28	22	High
2554	RPN2	P04844	P04844	RPN2_HUMAN	Dolichyl-diphosphooligosaccharide--protein glycosyltransferase subunit 2	0.52026	0.945262	1	12.899	13.3972	-0.498215	70.6288	62.7572	5	5	High
586	COL4A2	P08572	P08572	CO4A2_HUMAN	Collagen alpha-2(IV) chain	0.52049	0.945262	1	4.4344	6.28633	-1.85193	58.6153	68.8595	8	9	High
227	ARHGEF1	Q92888	Q92888	ARHG1_HUMAN	Rho guanine nucleotide exchange factor 1	0.521148	0.945262	1	7.73169	9.7138	-1.98211	76.1689	70.7638	14	14	High
1776	METAP2	P50579	P50579	MAP2_HUMAN	Methionine aminopeptidase 2	0.521666	0.945262	1	5.40211	7.55157	-2.14945	63.4865	70.4599	10	11	High
2399	RAB27A	P51159	P51159	RB27A_HUMAN	Ras-related protein Rab-27A	0.52202	0.945262	1	9.71265	11.769	-2.05635	80.5229	72.7154	26	23	High
2483	RHOA	P08134;P61586;P61586	P08134;P61586;P61586	RHOA_HUMAN;RHOC_HUMAN;RHOA_HUMAN	Rho-related GTP-binding protein RhoC;Transforming protein RhoA	0.522351	0.945262	1	16.1843	15.3548	0.8295	65.6597	82.7773	6	1	High
1554	KLK10	O43240	O43240	KLK10_HUMAN	Kallikrein-10	0.522395	0.945262	1	7.14969	8.55672	-1.40702	74.3724	77.4224	13	12	High
2540	RPL36	Q9Y3U8	Q9Y3U8	RL36_HUMAN	60S ribosomal protein L36	0.522851	0.945262	1	13.973	13.9457	0.0272713	49.3573	53.9482	7	2	High
1151	GMPR	P36959;P36959;Q9P2T1	P36959;Q9P2T1;P36959	GMPR1_HUMAN;GMPR1_HUMAN;GMPR2_HUMAN	GMP reductase 1;GMP reductase 1	0.52336	0.945262	1	4.06183	5.87927	-1.81744	58.5897	72.4537	7	8	High
832	DTX3L	Q8TDB6	Q8TDB6	DTX3L_HUMAN	E3 ubiquitin-protein ligase DTX3L	0.523473	0.945262	1	8.76195	10.6346	-1.87263	74.8275	71.011	16	15	High
2888	SRSF9	Q13242	Q13242	SRSF9_HUMAN	Serine/arginine-rich splicing factor 9	0.523493	0.945262	1	4.2489	3.23242	1.01648	53.9007	41.5038	8	5	High
545	CKB	P12277	P12277	KCRB_HUMAN	Creatine kinase B-type	0.523605	0.945262	1	14.5984	14.186	0.412365	43.6004	42.6799	26	20	High
1880	NAPA	P54920	P54920	SNAA_HUMAN	Alpha-soluble NSF attachment protein	0.524086	0.945262	1	15.0891	15.3058	-0.216666	35.3599	35.1766	7	7	High
1378	IFIT5	Q13325	Q13325	IFIT5_HUMAN	Interferon-induced protein with tetratricopeptide repeats 5	0.524112	0.945262	1	8.16832	9.91292	-1.7446	73.8109	73.4485	15	14	High
609	COPZ1	P61923	P61923	COPZ1_HUMAN	Coatomer subunit zeta-1	0.524112	0.945262	1	9.43903	8.52126	0.91778	76.1274	75.8745	17	12	High
1138	GLIPR2	Q9H4G4	Q9H4G4	GAPR1_HUMAN	Golgi-associated plant pathogenesis-related protein 1	0.524243	0.945262	1	15.726	16.3008	-0.5748	38.7732	25.838	27	22	High
3237	VDAC2	P45880	P45880	VDAC2_HUMAN	Voltage-dependent anion-selective channel protein 2	0.524355	0.945262	1	17.4484	16.3052	1.14319	22.4015	40.2193	29	21	High
2171	PLEC	P58107;Q15149;Q15149	Q15149;P58107;Q15149	EPIPL_HUMAN;PLEC_HUMAN;PLEC_HUMAN	Epiplakin;Plectin	0.524475	0.945262	1	17.1318	18.7503	-1.61853	33.3233	0.494102	6	8	High
333	BCAS1	O75363	O75363	BCAS1_HUMAN	Breast carcinoma-amplified sequence 1	0.524498	0.945262	1	19.395	17.9935	1.40149	1.23983	33.1529	31	22	High
275	ATP1A1	P05023;P05023;P13637;P05023;P13637;P20648	P05023;P05023;P13637;P50993;P05023;P20648;P13637;P50993;Q13733;P54707	AT1A1_HUMAN;AT1A1_HUMAN;AT1A3_HUMAN;AT1A1_HUMAN;AT1A3_HUMAN;ATP4A_HUMAN	Sodium/potassium-transporting ATPase subunit alpha-1;Sodium/potassium-transporting ATPase subunit alpha-1;Sodium/potassium-transporting ATPase subunit alpha-1	0.524505	0.945262	1	19.5772	19.3782	0.198999	1.31992	1.43198	31	24	High
515	CFL1	P23528;P23528;P60981;Q9Y281;P23528;Q9Y281	P23528;Q9Y281;P23528;P60981;Q9Y281;P23528	COF1_HUMAN;COF1_HUMAN;COF2_HUMAN;DEST_HUMAN;COF1_HUMAN;COF2_HUMAN	Cofilin-1;Cofilin-1;Cofilin-1	0.524505	0.945262	1	22.8345	22.9221	-0.0876139	1.02476	2.02456	31	24	High
983	FABP5	Q01469	Q01469	FABP5_HUMAN	Fatty acid-binding protein 5	0.524505	0.945262	1	22.8865	23.0017	-0.11517	0.56929	1.05339	31	24	High
1658	LHPP	Q9H008	Q9H008	LHPP_HUMAN	Phospholysine phosphohistidine inorganic pyrophosphate phosphatase	0.524505	0.945262	1	18.8033	19.3486	-0.545339	12.6745	1.17975	30	24	High
1668	LMNA	P02545;P02545;P20700;Q03252	P02545;P02545;P20700;Q03252	LMNA_HUMAN;LMNA_HUMAN;LMNB1_HUMAN;LMNB2_HUMAN	Prelamin-A/C;Prelamin-A/C	0.524505	0.945262	1	20.8858	20.5665	0.319359	1.46798	1.75221	31	24	High
3083	TP53I3	Q53FA7	Q53FA7	QORX_HUMAN	Quinone oxidoreductase PIG3	0.524505	0.945262	1	19.4832	18.8139	0.669225	0.655534	16.7113	31	23	High
2017	OR51L1	Q8NGJ5	Q8NGJ5	O51L1_HUMAN	Olfactory receptor 51L1	0.526808	0.945878	1	9.64936	9.14723	0.502132	80.5254	74.9313	31	24	High
1507	ISG15	P05161	P05161	ISG15_HUMAN	Ubiquitin-like protein ISG15	0.527002	0.945878	1	12.4577	11.4908	0.966884	77.1593	83.4688	21	15	High
191	APOA2	P02652	P02652	APOA2_HUMAN	Apolipoprotein A-II	0.527002	0.945878	1	14.1514	11.7091	2.44231	85.2968	102.662	22	14	High
1971	NTMT1	Q9BV86	Q9BV86	NTM1A_HUMAN	N-terminal Xaa-Pro-Lys N-methyltransferase 1	0.527237	0.945878	1	2.99353	1.95362	1.0399	38.6392	27.9185	7	6	High
183	APBB1IP	Q7Z5R6	Q7Z5R6	AB1IP_HUMAN	Amyloid beta A4 precursor protein-binding family B member 1-interacting protein	0.527237	0.945878	1	2.10518	3.21068	-1.1055	30.9964	40.9618	4	5	High
324	BAG5	Q9UL15	Q9UL15	BAG5_HUMAN	BAG family molecular chaperone regulator 5	0.527237	0.945878	1	2.02206	3.21313	-1.19108	28.5285	40.9499	4	5	High
2866	SQSTM1	Q13501	Q13501	SQSTM_HUMAN	Sequestosome-1	0.527237	0.945878	1	2.00866	3.11125	-1.10259	28.2484	38.5953	4	5	High
290	ATP5MJ	P56378	P56378	ATP68_HUMAN	ATP synthase subunit ATP5MJ, mitochondrial	0.527442	0.945878	1	4.85751	3.51222	1.34529	60.0457	49.095	9	5	High
960	ETFA	P13804	P13804	ETFA_HUMAN	Electron transfer flavoprotein subunit alpha, mitochondrial	0.528595	0.946992	1	6.00848	5.38206	0.626422	67.9914	60.6407	11	8	High
947	ERGIC1	Q969X5	Q969X5	ERGI1_HUMAN	Endoplasmic reticulum-Golgi intermediate compartment protein 1	0.529257	0.947361	1	9.28072	9.58092	-0.300193	73.6815	68.6422	17	14	High
631	CRABP2	P29373	P29373	RABP2_HUMAN	Cellular retinoic acid-binding protein 2	0.529425	0.947361	1	15.0553	15.8289	-0.773694	45.5785	37.9133	26	21	High
838	DYNC1H1	Q14204	Q14204	DYHC1_HUMAN	Cytoplasmic dynein 1 heavy chain 1	0.529975	0.947432	1	16.8703	17.8353	-0.965024	31.9715	15.579	28	23	High
326	BAIAP2	Q9UQB8	Q9UQB8	BAIP2_HUMAN	Brain-specific angiogenesis inhibitor 1-associated protein 2	0.530042	0.947432	1	17.3127	17.2357	0.0770056	10.9089	14.3318	30	23	High
577	COBLL1	Q53SF7	Q53SF7	COBL1_HUMAN	Cordon-bleu protein-like 1	0.532583	0.948628	1	4.00917	5.17702	-1.16785	47.9613	56.0633	8	8	High
607	COPS7A	Q9UBW8	Q9UBW8	CSN7A_HUMAN	COP9 signalosome complex subunit 7a	0.533486	0.948628	1	9.6861	11.647	-1.96092	80.1759	71.3193	17	16	High
35	ACLY	P53396	P53396	ACLY_HUMAN	ATP-citrate synthase	0.533996	0.948628	1	12.391	15.8611	-3.47009	65.3447	24.4902	22	22	High
3125	TSNAX	Q99598	Q99598	TSNAX_HUMAN	Translin-associated protein X	0.533996	0.948628	1	14.3035	14.244	0.0594272	51.4701	56.4701	25	19	High
242	ARMT1	Q9H993	Q9H993	ARMT1_HUMAN	Damage-control phosphatase ARMT1	0.534866	0.948628	1	5.12035	6.60643	-1.48608	66.3402	75.9534	9	9	High
84	AGAP2	Q99490	Q99490	AGAP2_HUMAN	Arf-GAP with GTPase, ANK repeat and PH domain-containing protein 2	0.535074	0.948628	1	13.2322	12.0007	1.23145	131.835	129.457	18	13	High
1331	HSD17B10	Q99714	Q99714	HCD2_HUMAN	3-hydroxyacyl-CoA dehydrogenase type-2	0.535074	0.948628	1	10.3497	9.48455	0.865108	80.4419	79.7677	18	13	High
2009	OGFR	Q9NZT2	Q9NZT2	OGFR_HUMAN	Opioid growth factor receptor	0.535297	0.948628	1	10.1302	11.6738	-1.54354	76.9078	71.2871	31	23	High
1729	MAP3K2	Q9Y2U5	Q9Y2U5	M3K2_HUMAN	Mitogen-activated protein kinase kinase kinase 2	0.535297	0.948628	1	10.8593	12.4351	-1.57586	89.1866	81.5316	18	16	High
1720	MANBA	O00462;O00462;Q9NQW7	O00462;O00462;Q9NQW7	MANBA_HUMAN;MANBA_HUMAN;XPP1_HUMAN	Beta-mannosidase;Beta-mannosidase	0.535476	0.948628	1	16.6941	18.4024	-1.7083	43.5147	16.1064	27	23	High
788	DNAJB1	P25685	P25685	DNJB1_HUMAN	DnaJ homolog subfamily B member 1	0.535594	0.948628	1	17.6354	16.8744	0.761037	11.5715	28.2032	30	22	High
3027	TKFC	Q3LXA3	Q3LXA3	TKFC_HUMAN	Triokinase/FMN cyclase	0.535594	0.948628	1	19.0615	17.0261	2.03539	0.995698	43.4102	31	21	High
355	BRD4	O60885	O60885	BRD4_HUMAN	Bromodomain-containing protein 4	0.535623	0.948628	1	22.1115	21.9007	0.210828	1.86312	1.50697	31	24	High
550	CLIC1	O00299	O00299	CLIC1_HUMAN	Chloride intracellular channel protein 1	0.535623	0.948628	1	22.3246	22.1667	0.157884	0.448346	1.14561	31	24	High
306	ATXN2L	Q8WWM7	Q8WWM7	ATX2L_HUMAN	Ataxin-2-like protein	0.535628	0.948628	1	2.62969	3.89458	-1.26488	37.1867	47.6489	5	6	High
1282	HLA-DRB1	P01911;P01911;P04440;P01911;P13762;P01911;Q30154	P01911;P01911;P04440;P01911;P13762;P01911;Q30154	DRB1_HUMAN;DPB1_HUMAN;DRB1_HUMAN;DRB1_HUMAN;DRB4_HUMAN;DRB1_HUMAN;DRB5_HUMAN	HLA class II histocompatibility antigen, DRB1 beta chain;HLA class II histocompatibility antigen, DRB1 beta chain;HLA class II histocompatibility antigen, DRB1 beta chain;HLA class II histocompatibility antigen, DRB1 beta chain	0.535628	0.948628	1	3.77674	2.64808	1.12866	50.9792	36.7941	7	4	High
2876	SRP9	P49458	P49458	SRP09_HUMAN	Signal recognition particle 9 kDa protein	0.535628	0.948628	1	4.00337	2.91963	1.08375	56.9782	45.0188	7	4	High
2590	RRBP1	Q9P2E9	Q9P2E9	RRBP1_HUMAN	Ribosome-binding protein 1	0.536184	0.949056	1	12.3139	11.9148	0.399128	64.8258	61.9405	14	17	High
1553	KLHL14	Q9P2G3	Q9P2G3	KLH14_HUMAN	Kelch-like protein 14	0.536448	0.949056	1	2.51769	3.49613	-0.978443	34.1104	48.8066	5	5	High
2898	ST3GAL4	Q11206	Q11206	SIA4C_HUMAN	CMP-N-acetylneuraminate-beta-galactosamide-alpha-2,3-sialyltransferase 4	0.53787	0.950004	1	12.9604	11.7767	1.18373	51.03	59.8846	24	17	High
2993	TENT4B	Q8NDF8	Q8NDF8	PAPD5_HUMAN	Terminal nucleotidyltransferase 4B	0.538384	0.950004	1	13.6728	13.6833	-0.0104813	107.623	98.9054	20	16	High
2005	ODAD3	A5D8V7	A5D8V7	ODAD3_HUMAN	Outer dynein arm-docking complex subunit 3	0.538432	0.950004	1	5.1111	3.88411	1.22699	78.5063	60.1747	25	17	High
1115	GCA	P28676	P28676	GRAN_HUMAN	Grancalcin	0.538432	0.950004	1	3.33324	4.80639	-1.47315	47.9578	58.9456	6	7	High
2822	SNX17	Q15036	Q15036	SNX17_HUMAN	Sorting nexin-17	0.538432	0.950004	1	4.2144	3.33558	0.878821	52.8411	44.1775	8	5	High
2877	SRPRA	P08240	P08240	SRPRA_HUMAN	Signal recognition particle receptor subunit alpha	0.540612	0.951412	1	16.3123	16.8011	-0.488742	53.2185	42.5206	26	21	High
1192	GPRIN3	Q6ZVF9	Q6ZVF9	GRIN3_HUMAN	G protein-regulated inducer of neurite outgrowth 3	0.540871	0.951412	1	4.58435	5.50157	-0.917216	53.207	63.561	9	8	High
2103	PFDN2	Q9UHV9	Q9UHV9	PFD2_HUMAN	Prefoldin subunit 2	0.540899	0.951412	1	2.21646	1.32564	0.890826	34.3361	20.1799	3	8	High
1085	GALK1	P51570	P51570	GALK1_HUMAN	Galactokinase	0.540971	0.951412	1	16.3104	16.0955	0.214893	30.4673	39.0339	28	21	High
2660	SEC11A	P67812	P67812	SC11A_HUMAN	Signal peptidase complex catalytic subunit SEC11A	0.542032	0.952566	1	4.69134	3.39797	1.29337	56.0642	45.8941	9	5	High
1361	IARS1	P41252	P41252	SYIC_HUMAN	Isoleucine--tRNA ligase, cytoplasmic	0.542675	0.952566	1	10.2258	12.4829	-2.2571	78.7128	67.2674	18	17	High
780	DLST	P36957	P36957	ODO2_HUMAN	Dihydrolipoyllysine-residue succinyltransferase component of 2-oxoglutarate dehydrogenase complex, mitochondrial	0.543532	0.952566	1	13.2015	13.0584	0.143077	63.1672	59.8723	23	18	High
1360	IAH1	Q2TAA2	Q2TAA2	IAH1_HUMAN	Isoamyl acetate-hydrolyzing esterase 1 homolog	0.544203	0.952566	1	12.6294	14.9029	-2.27348	67.891	46.6329	22	20	High
718	DAZAP1	Q96EP5	Q96EP5	DAZP1_HUMAN	DAZ-associated protein 1	0.544531	0.952566	1	6.66928	7.9543	-1.28502	73.2575	78.3758	12	11	High
837	DUT	P33316	P33316	DUT_HUMAN	Deoxyuridine 5'-triphosphate nucleotidohydrolase, mitochondrial	0.54459	0.952566	1	2.30518	3.4553	-1.15012	37.1397	47.5233	4	5	High
1540	KIAA0513	O60268	O60268	K0513_HUMAN	Uncharacterized protein KIAA0513	0.54459	0.952566	1	1.96443	3.12995	-1.16552	26.9167	38.8724	4	5	High
3267	WAS	P42768	P42768	WASP_HUMAN	Actin nucleation-promoting factor WAS	0.54459	0.952566	1	2.16456	3.25566	-1.0911	32.7643	42.1827	4	5	High
532	CHMP4C	Q96CF2;Q96CF2;Q9H444	Q96CF2;Q9H444;Q96CF2	CHM4C_HUMAN;CHM4B_HUMAN;CHM4C_HUMAN	Charged multivesicular body protein 4c;Charged multivesicular body protein 4c	0.544892	0.952566	1	7.79522	9.97497	-2.17975	76.5505	74.4373	14	14	High
2125	PHB1	P35232	P35232	PHB1_HUMAN	Prohibitin 1	0.545259	0.952566	1	14.7771	13.1974	1.5797	43.9375	60.7746	29	21	High
1736	MAPK14	O15264;P45984;Q15759;Q16539;Q16539	Q15759;O15264;P45984;P53779;P45983;P53778;Q16539;Q16539	MK09_HUMAN;MK11_HUMAN;MK13_HUMAN;MK14_HUMAN;MK14_HUMAN	Mitogen-activated protein kinase 13;Mitogen-activated protein kinase 14	0.546037	0.952566	1	6.09974	7.88567	-1.78593	70.0862	76.9687	11	11	High
2764	SLC15A2	Q16348	Q16348	S15A2_HUMAN	Solute carrier family 15 member 2	0.546037	0.952566	1	6.87486	6.0854	0.789464	67.8214	64.5347	13	9	High
549	CLEC3B	P05452	P05452	TETN_HUMAN	Tetranectin	0.546453	0.952566	1	15.796	14.5329	1.26309	28.6798	44.717	28	20	High
2311	PSMB3	P49720	P49720	PSB3_HUMAN	Proteasome subunit beta type-3	0.546605	0.952566	1	16.3569	17.244	-0.887182	41.8306	28.7894	31	24	High
2863	SPTBN1	O15020;P11277;Q01082;P11277;Q01082;Q01082	O15020;Q01082;P11277;Q01082;P11277;Q01082	SPTB1_HUMAN;SPTB2_HUMAN;SPTN2_HUMAN;SPTB1_HUMAN;SPTB2_HUMAN;SPTB2_HUMAN	Spectrin beta chain, non-erythrocytic 2;Spectrin beta chain, erythrocytic;Spectrin beta chain, non-erythrocytic 1	0.546605	0.952566	1	16.4048	17.0224	-0.617672	42.0432	28.0782	27	22	High
104	AK1	P00568	P00568	KAD1_HUMAN	Adenylate kinase isoenzyme 1	0.546714	0.952566	1	17.6117	17.992	-0.380346	35.0161	31.318	28	22	High
1334	HSD17B4	P51659	P51659	DHB4_HUMAN	Peroxisomal multifunctional enzyme type 2	0.546804	0.952566	1	9.75536	9.06481	0.690552	71.5559	73.3462	18	13	High
1832	MTHFD1	P11586	P11586	C1TC_HUMAN	C-1-tetrahydrofolate synthase, cytoplasmic	0.546858	0.952566	1	18.9538	19.073	-0.119123	0.604256	0.63555	31	24	High
2220	PPM1H	Q9ULR3	Q9ULR3	PPM1H_HUMAN	Protein phosphatase 1H	0.547799	0.952566	1	7.81358	9.39985	-1.58627	76.7766	78.281	25	14	High
1957	NPTN	Q9Y639	Q9Y639	NPTN_HUMAN	Neuroplastin	0.548016	0.952566	1	5.3804	6.91811	-1.53771	63.0308	69.9725	25	16	High
3129	TSR2	Q969E8	Q969E8	TSR2_HUMAN	Pre-rRNA-processing protein TSR2 homolog	0.548016	0.952566	1	4.9253	6.33795	-1.41265	52.9529	58.9081	10	10	High
729	DCTN5	Q9BTE1	Q9BTE1	DCTN5_HUMAN	Dynactin subunit 5	0.548341	0.952627	1	4.96532	6.4024	-1.43708	62.3594	71.4228	9	9	High
834	DUOX2	Q9NRD8	Q9NRD8	DUOX2_HUMAN	Dual oxidase 2	0.549269	0.953733	1	4.35069	2.92125	1.42943	56.4417	44.6036	8	4	High
2912	STING1	Q86WV6	Q86WV6	STING_HUMAN	Stimulator of interferon genes protein	0.5505	0.955276	1	7.60107	7.82363	-0.222561	72.8496	64.3974	14	12	High
270	ATG5	Q9H1Y0	Q9H1Y0	ATG5_HUMAN	Autophagy protein 5	0.551745	0.955276	1	2.63872	3.94701	-1.30829	37.4563	48.8213	5	6	High
915	EMC2	Q15006	Q15006	EMC2_HUMAN	ER membrane protein complex subunit 2	0.551745	0.955276	1	2.67867	3.84463	-1.16596	38.6477	46.5186	5	6	High
1457	IGLV3-10	A0A075B6K0;A0A075B6K2;A0A075B6K4;A0A075B6K5;P01715;P01717;P01718;P80748;A0A075B6K0;A0A075B6K4;A0A075B6K4;A0A075B6K4;P01715;A0A075B6K4;P01717	P01718;A0A075B6K5;P01715;P01717;A0A075B6K2;P80748;A0A075B6K0;A0A075B6K4;A0A075B6K0;A0A075B6K4;A0A075B6K4;P01715;A0A075B6K4;P01717;A0A075B6K4	LV301_HUMAN;LV310_HUMAN;LV312_HUMAN;LV316_HUMAN;LV321_HUMAN;LV325_HUMAN;LV327_HUMAN;LV39_HUMAN;LV310_HUMAN;LV316_HUMAN;LV310_HUMAN;LV301_HUMAN;LV310_HUMAN;LV310_HUMAN;LV325_HUMAN	Immunoglobulin lambda variable 3-16;Immunoglobulin lambda variable 3-16;Immunoglobulin lambda variable 3-10;Immunoglobulin lambda variable 3-10;Immunoglobulin lambda variable 3-10	0.551745	0.955276	1	4.38108	3.06549	1.31559	68.0993	49.8732	7	4	High
3158	U2AF1	Q01081	Q01081;Q8WU68	U2AF1_HUMAN	Splicing factor U2AF 35 kDa subunit	0.551745	0.955276	1	3.9366	2.77044	1.16616	55.0869	40.2941	7	4	High
2033	PAAF1	Q9BRP4	Q9BRP4	PAAF1_HUMAN	Proteasomal ATPase-associated factor 1	0.551905	0.955276	1	3.61174	5.18041	-1.56868	46.2838	56.0993	7	5	High
2965	TAP1	Q03518	Q03518	TAP1_HUMAN	Antigen peptide transporter 1	0.553582	0.955281	1	4.32755	3.34894	0.978617	55.9401	44.9675	8	5	High
2110	PFN3	P60673	P60673	PROF3_HUMAN	Profilin-3	0.55418	0.955281	1	13.9243	12.1125	1.81186	59.4297	76.7851	31	23	High
2641	SCGB2A2	Q13296	Q13296	SG2A2_HUMAN	Mammaglobin-A	0.55418	0.955281	1	13.2773	14.6653	-1.38801	88.4127	62.032	21	19	High
1306	HNRNPAB	O14979;Q99729;Q14103;Q99729;Q99729	O14979;Q99729;Q14103;Q99729;Q99729	HNRDL_HUMAN;ROAA_HUMAN;HNRPD_HUMAN;ROAA_HUMAN;ROAA_HUMAN	Heterogeneous nuclear ribonucleoprotein D-like;Heterogeneous nuclear ribonucleoprotein D0;Heterogeneous nuclear ribonucleoprotein A/B	0.554266	0.955281	1	9.89514	11.939	-2.04383	73.7723	61.7308	18	17	High
1231	H2AX	P16104;P16104;Q71UI9;P16104;Q71UI9;Q8IUE6;P16104;Q8IUE6	P16104;P0C0S5;P0C0S8;Q6FI13;P04908;P20671;Q9BTM1;Q96QV6;Q71UI9;Q7L7L0;Q99878;P16104;Q93077;Q16777;Q96KK5;P0C0S5;P0C0S8;Q6FI13;P04908;P20671;Q9BTM1;Q96QV6;Q71UI9;Q7L7L0;Q99878;Q8IUE6;P16104;Q93077;Q16777;Q96KK5;P0C0S8;P04908;P20671;Q9BTM1;Q7L7L0;Q99878;Q8IUE6;P16104;Q93077;Q96KK5	H2AX_HUMAN;H2AV_HUMAN;H2AX_HUMAN;H2A2B_HUMAN;H2AV_HUMAN;H2AX_HUMAN;H2A2B_HUMAN;H2AX_HUMAN	Histone H2AX;Histone H2AX;Histone H2AX;Histone H2AX	0.554944	0.955281	1	15.0605	12.5271	2.53338	58.3592	82.2573	25	16	High
603	COPS3	Q9UNS2	Q9UNS2	CSN3_HUMAN	COP9 signalosome complex subunit 3	0.555603	0.955281	1	12.6017	14.7144	-2.11264	67.452	45.6284	22	20	High
2412	RAB5A	P20339;P20339;P51148;P61020	P20339;P20339;P61020;P51148	RAB5A_HUMAN;RAB5A_HUMAN;RAB5B_HUMAN;RAB5C_HUMAN	Ras-related protein Rab-5A;Ras-related protein Rab-5A	0.556639	0.955281	1	14.6169	15.7277	-1.11076	65.0045	52.0697	15	19	High
186	APEX1	P27695	P27695	APEX1_HUMAN	DNA-(apurinic or apyrimidinic site) endonuclease	0.557355	0.955281	1	14.6371	16.0517	-1.41468	55.0971	39.4644	25	21	High
736	DDB1	Q16531	Q16531	DDB1_HUMAN	DNA damage-binding protein 1	0.557612	0.955281	1	14.4844	16.4656	-1.9812	52.283	26.2544	25	22	High
1896	NDRG1	Q92597	Q92597	NDRG1_HUMAN	Protein NDRG1	0.557961	0.955281	1	16.1257	16.8161	-0.690382	40.3691	27.4574	31	24	High
2323	PSMC6	P62333	P62333	PRS10_HUMAN	26S proteasome regulatory subunit 10B	0.558067	0.955281	1	18.2366	17.2974	0.939222	24.4861	45.4231	27	22	High
3315	ZNF185	O15231	O15231	ZN185_HUMAN	Zinc finger protein 185	0.558181	0.955281	1	19.8447	17.4625	2.38224	0.771308	46.3763	31	21	High
145	ANGPTL1	O95841	O95841	ANGL1_HUMAN	Angiopoietin-related protein 1	0.558209	0.955281	1	18.6422	19.3277	-0.685493	13.1089	1.4041	30	24	High
318	B4GAT1	O43505	O43505	B4GA1_HUMAN	Beta-1,4-glucuronyltransferase 1	0.558209	0.955281	1	18.0393	18.8202	-0.780874	12.4321	0.965095	30	24	High
659	CST1	P01036;P01037;P01036;P01037;P09228;P01037	P01036;P01037;P01036;P01037;P09228;P01037	CYTN_HUMAN;CYTS_HUMAN;CYTN_HUMAN;CYTS_HUMAN;CYTT_HUMAN;CYTN_HUMAN	Cystatin-S;Cystatin-S;Cystatin-SN	0.558209	0.955281	1	20.3746	20.8229	-0.448264	17.3234	1.43066	30	24	High
680	CTSL	O60911;P07711;P07711	P43235;O60911;P07711;Q5NE16;P07711	CATL1_HUMAN;CATL2_HUMAN;CATL1_HUMAN	Cathepsin L2;Procathepsin L	0.558209	0.955281	1	20.1357	20.3664	-0.230743	1.23296	0.995256	31	24	High
1569	KRT1	O95678;P02538;P04259;P04264;P05787;P12035;P13647;P35908;Q01546;Q5XKE5;Q7Z794;O95678;P02538;P04259;P04264;P05787;P12035;P13647;P35908;Q01546;Q7Z794;P02538;P04259;P04264;P05787;P13647;P04259;P04264;P04264;P04264;P35908;P04264;P35908;Q7Z794	P12035;Q5XKE5;P04259;P05787;Q7Z794;P04264;P13647;O95678;P02538;P48668;Q01546;P35908;P12035;P04259;P05787;Q7Z794;P04264;P13647;O95678;P02538;P48668;Q01546;P35908;Q5XKE5;P04259;P05787;P04264;P13647;P02538;P48668;P04259;P04264;P04264;P04264;P35908;Q7Z794;P04264;P35908	K22E_HUMAN;K22O_HUMAN;K2C1B_HUMAN;K2C1_HUMAN;K2C3_HUMAN;K2C5_HUMAN;K2C6A_HUMAN;K2C6B_HUMAN;K2C75_HUMAN;K2C79_HUMAN;K2C8_HUMAN;K22E_HUMAN;K22O_HUMAN;K2C1B_HUMAN;K2C1_HUMAN;K2C3_HUMAN;K2C5_HUMAN;K2C6A_HUMAN;K2C6B_HUMAN;K2C75_HUMAN;K2C8_HUMAN;K2C1_HUMAN;K2C5_HUMAN;K2C6A_HUMAN;K2C6B_HUMAN;K2C8_HUMAN;K2C1_HUMAN;K2C6B_HUMAN;K2C1_HUMAN;K22E_HUMAN;K2C1_HUMAN;K22E_HUMAN;K2C1B_HUMAN;K2C1_HUMAN	Keratin, type II cytoskeletal 75;Keratin, type II cytoskeletal 75;Keratin, type II cytoskeletal 6A;Keratin, type II cytoskeletal 6B;Keratin, type II cytoskeletal 1;Keratin, type II cytoskeletal 1;Keratin, type II cytoskeletal 1	0.558209	0.955281	1	24.9796	25.1647	-0.185137	0.483766	1.0221	31	24	High
1874	NAGK	Q9UJ70	Q9UJ70	NAGK_HUMAN	N-acetyl-D-glucosamine kinase	0.558209	0.955281	1	19.2016	18.5056	0.696005	0.333415	15.8009	31	23	High
2913	STIP1	P31948	P31948	STIP1_HUMAN	Stress-induced-phosphoprotein 1	0.558209	0.955281	1	19.9101	19.3197	0.590345	0.936109	18.3124	31	23	High
2073	PCOLCE	Q15113	Q15113	PCOC1_HUMAN	Procollagen C-endopeptidase enhancer 1	0.558538	0.955281	1	10.2181	10.2863	-0.0681924	68.4105	66.4388	5	6	High
2156	PKP3	Q9Y446	Q9Y446	PKP3_HUMAN	Plakophilin-3	0.559996	0.955281	1	7.79352	9.35224	-1.55872	76.7299	77.9839	31	24	High
1185	GPHN	Q9NQX3	Q9NQX3	GEPH_HUMAN	Gephyrin	0.560693	0.955281	1	12.8594	14.2863	-1.42687	70.2098	56.5939	22	19	High
1773	MEMO1	Q9Y316	Q9Y316	MEMO1_HUMAN	Protein MEMO1	0.56073	0.955281	1	4.16916	5.42757	-1.25841	51.8746	61.5309	8	8	High
2188	PML	P29590	P29590	PML_HUMAN	Protein PML	0.561213	0.955281	1	6.98012	5.84295	1.13717	80.2229	71.6402	31	23	High
1009	FBLN2	P98095	P98095	FBLN2_HUMAN	Fibulin-2	0.561213	0.955281	1	6.25529	5.30573	0.94956	64.2082	58.8099	12	8	High
321	BAD	Q92934	Q92934	BAD_HUMAN	Bcl2-associated agonist of cell death	0.562222	0.955281	1	1.93756	3.0049	-1.06734	26.2094	35.8282	4	5	High
629	CPSF6	Q16630	Q16630	CPSF6_HUMAN	Cleavage and polyadenylation specificity factor subunit 6	0.562222	0.955281	1	2.22802	3.32565	-1.09763	34.7741	44.0914	4	5	High
2442	RAP1A	O95716;P61224;P62834;P61224;P62834;P62834	P62834;P61224;O95716;A6NIZ1;P62834;P61224;P62834	RAB3D_HUMAN;RAP1A_HUMAN;RAP1B_HUMAN;RAP1A_HUMAN;RAP1B_HUMAN;RAP1A_HUMAN	Ras-related protein Rab-3D;Ras-related protein Rap-1b;Ras-related protein Rap-1A	0.562222	0.955281	1	3.09212	2.02658	1.06554	41.2973	30.0278	13	5	High
2714	SERPINE2	P07093	P07093	GDN_HUMAN	Glia-derived nexin	0.562222	0.955281	1	2.54995	3.51245	-0.962505	45.771	49.496	4	5	High
742	DDX17	P17844;Q92841;Q92841	P17844;Q92841;Q92841	DDX17_HUMAN;DDX5_HUMAN;DDX17_HUMAN	Probable ATP-dependent RNA helicase DDX5;Probable ATP-dependent RNA helicase DDX17	0.562318	0.955281	1	8.07122	10.299	-2.22773	72.3858	66.633	15	15	High
1426	IGHV5-10-1	A0A0C4DH38;A0A0J9YXX1;A0A0J9YXX1	A0A0C4DH38;A0A0J9YXX1;A0A0J9YXX1	HV551_HUMAN;HV5X1_HUMAN;HV5X1_HUMAN	Immunoglobulin heavy variable 5-51;Immunoglobulin heavy variable 5-10-1	0.563681	0.955281	1	18.8215	18.0718	0.74967	44.2054	50.262	28	21	High
1180	GOT2	P00505	P00505	AATM_HUMAN	Aspartate aminotransferase, mitochondrial	0.563857	0.955281	1	16.2878	17.0118	-0.723998	30.008	13.9452	28	23	High
862	EFHD2	Q96C19	Q96C19	EFHD2_HUMAN	EF-hand domain-containing protein D2	0.563921	0.955281	1	18.5818	18.4582	0.12352	12.971	17.324	30	23	High
455	CCDC43	Q96MW1	Q96MW1	CCD43_HUMAN	Coiled-coil domain-containing protein 43	0.56504	0.955281	1	3.12048	4.06469	-0.944212	41.9735	51.7808	6	6	High
311	B3GALT5	Q9Y2C3	Q9Y2C3	B3GT5_HUMAN	Beta-1,3-galactosyltransferase 5	0.566144	0.955281	1	7.7975	8.16734	-0.369849	67.3303	69.7398	15	12	High
2225	PPP1CC	P36873;P36873;P62136;P36873;P62136;P62140	P36873;P36873;P62136;P36873;P62136;P62140	PP1G_HUMAN;PP1A_HUMAN;PP1G_HUMAN;PP1A_HUMAN;PP1B_HUMAN;PP1G_HUMAN	Serine/threonine-protein phosphatase PP1-gamma catalytic subunit;Serine/threonine-protein phosphatase PP1-gamma catalytic subunit;Serine/threonine-protein phosphatase PP1-gamma catalytic subunit	0.566458	0.955281	1	3.68853	5.20992	-1.52139	48.3953	56.7543	9	9	High
510	CFD	P00746	P00746	CFAD_HUMAN	Complement factor D	0.566732	0.955281	1	11.1671	8.86865	2.29842	71.7803	82.3602	20	12	High
2335	PSMD7	P51665	P51665	PSMD7_HUMAN	26S proteasome non-ATPase regulatory subunit 7	0.567117	0.955281	1	13.3954	14.3538	-0.95838	65.1271	57.2609	26	23	High
274	ATP10A	O60312	O43520;O60312	AT10A_HUMAN	Phospholipid-transporting ATPase VA	0.567669	0.955281	1	14.9567	13.7694	1.18733	57.3207	66.8866	25	18	High
2602	RUVBL2	Q9Y230	Q9Y230	RUVB2_HUMAN	RuvB-like 2	0.567669	0.955281	1	13.0138	14.3698	-1.35595	61.0498	43.3862	8	10	High
848	ECHS1	P30084	P30084	ECHM_HUMAN	Enoyl-CoA hydratase, mitochondrial	0.56861	0.955281	1	11.6304	12.4885	-0.858111	77.104	67.214	20	17	High
180	AP3B1	O00203	Q13367;O00203	AP3B1_HUMAN	AP-3 complex subunit beta-1	0.568629	0.955281	1	10.5027	9.94274	0.559956	72.5791	73.9753	19	14	High
1067	FSCN1	Q16658	Q16658	FSCN1_HUMAN	Fascin	0.568629	0.955281	1	9.90399	9.76068	0.143309	64.462	71.5414	19	14	High
2039	PADI1	Q9ULC6	Q9ULC6	PADI1_HUMAN	Protein-arginine deiminase type-1	0.568651	0.955281	1	4.84064	5.68009	-0.839452	59.2802	67.6813	6	7	High
2708	SERPINB6	P35237;P35237;P50452	P35237;P35237;P50452	SPB6_HUMAN;SPB6_HUMAN;SPB8_HUMAN	Serpin B6;Serpin B6	0.568836	0.955281	1	14.7056	15.982	-1.27642	54.1435	38.5799	25	21	High
735	DDAH2	O94760;O95865;O95865	O95865;O94760;O95865	DDAH1_HUMAN;DDAH2_HUMAN;DDAH2_HUMAN	N(G),N(G)-dimethylarginine dimethylaminohydrolase 1;N(G),N(G)-dimethylarginine dimethylaminohydrolase 2	0.569534	0.955281	1	16.4952	18.0129	-1.51767	42.1149	15.7022	27	23	High
1241	HADHB	P55084	P55084	ECHB_HUMAN	Trifunctional enzyme subunit beta, mitochondrial	0.569534	0.955281	1	15.7321	17.0866	-1.35451	38.9635	13.8624	27	23	High
980	F3	P13726	P13726	TF_HUMAN	Tissue factor	0.569534	0.955281	1	16.7464	16.8035	-0.0571065	31.6192	27.5599	28	22	High
696	CXCL17	Q6UXB2	Q6UXB2	CXL17_HUMAN	C-X-C motif chemokine 17	0.569674	0.955281	1	23.241	23.2938	-0.0528022	0.61167	0.579981	31	24	High
1400	IGHV2-5	P01817	P01817	HV205_HUMAN	Immunoglobulin heavy variable 2-5	0.569674	0.955281	1	21.0524	20.5816	0.47077	1.63192	1.5707	31	24	High
856	EEF1G	P26641	P26641	EF1G_HUMAN	Elongation factor 1-gamma	0.569674	0.955281	1	21.2935	20.6156	0.677888	0.612886	19.8393	31	23	High
2118	PGM1	P36871	P36871	PGM1_HUMAN	Phosphoglucomutase-1	0.569674	0.955281	1	19.711	19.0636	0.647394	0.595821	16.8895	30	23	High
2688	SEPTIN7	Q16181	Q16181;Q6ZU15	SEPT7_HUMAN	Septin-7	0.569674	0.955281	1	19.0188	18.32	0.698851	0.740257	16.0161	31	23	High
2268	PRKCSH	P14314	P14314	GLU2B_HUMAN	Glucosidase 2 subunit beta	0.569674	0.955281	1	20.4407	20.3248	0.115848	0.637973	0.665985	9	10	High
2224	PPP1CB	P36873;P62136;P62140;P62136;P62140;P62140	P36873;P62136;P62140;P62136;P62140;P62140	PP1A_HUMAN;PP1B_HUMAN;PP1G_HUMAN;PP1A_HUMAN;PP1B_HUMAN;PP1B_HUMAN	Serine/threonine-protein phosphatase PP1-gamma catalytic subunit;Serine/threonine-protein phosphatase PP1-alpha catalytic subunit;Serine/threonine-protein phosphatase PP1-beta catalytic subunit	0.569674	0.955281	1	19.6204	18.9542	0.666259	0.554131	16.7895	7	8	High
3275	WDR13	Q9H1Z4	Q9H1Z4	WDR13_HUMAN	WD repeat-containing protein 13	0.57022	0.955661	1	2.47542	3.27129	-0.795872	32.9643	42.4749	5	5	High
1166	GNL1	P36915	P36915	GNL1_HUMAN	Guanine nucleotide-binding protein-like 1	0.571817	0.956583	1	5.97671	7.57554	-1.59883	67.338	71.1172	11	11	High
3248	VPS16	Q9H269	Q9H269	VPS16_HUMAN	Vacuolar protein sorting-associated protein 16 homolog	0.571817	0.956583	1	6.07924	7.74253	-1.66329	69.8968	74.3399	11	11	High
2000	OAS2	P29728	P29728	OAS2_HUMAN	2'-5'-oligoadenylate synthase 2	0.571908	0.956583	1	9.21516	8.85037	0.364786	72.9369	82.0216	10	7	High
1978	NUCKS1	Q9H1E3	Q9H1E3	NUCKS_HUMAN	Nuclear ubiquitous casein and cyclin-dependent kinase substrate 1	0.574406	0.960271	1	9.02041	10.2777	-1.25725	80.5238	79.4762	30	22	High
717	DARS1	P14868	P14868	SYDC_HUMAN	Aspartate--tRNA ligase, cytoplasmic	0.575206	0.960544	1	16.4042	16.0474	0.35685	30.2087	38.5679	28	21	High
1294	HMGB3	O15347;O15347;P26583	O15347;O15347;P26583	HMGB3_HUMAN;HMGB2_HUMAN;HMGB3_HUMAN	High mobility group protein B3;High mobility group protein B3	0.576673	0.960544	1	8.8992	11.9473	-3.04809	87.804	75.086	15	16	High
1384	IGFBP7	Q16270	Q16270	IBP7_HUMAN	Insulin-like growth factor-binding protein 7	0.578535	0.960544	1	7.93767	7.80155	0.13612	69.986	64.0529	15	12	High
2941	SULF2	Q8IWU5	Q8IWU5	SULF2_HUMAN	Extracellular sulfatase Sulf-2	0.579741	0.960544	1	13.1	15.3259	-2.22591	62.0395	35.8217	23	21	High
3135	TTC9	Q92623	Q92623	TTC9A_HUMAN	Tetratricopeptide repeat protein 9A	0.579741	0.960544	1	15.0589	13.8936	1.16532	46.14	68.2669	26	18	High
2274	PROB1	E7EW31	E7EW31	PROB1_HUMAN	Proline-rich basic protein 1	0.580429	0.960544	1	15.9675	14.9053	1.06214	39.9775	61.4358	31	24	High
1257	HDHD2	Q9H0R4	Q9H0R4	HDHD2_HUMAN	Haloacid dehalogenase-like hydrolase domain-containing protein 2	0.580597	0.960544	1	5.98484	7.64195	-1.65711	58.8312	61.2097	12	12	High
101	AIMP1	Q12904	Q12904	AIMP1_HUMAN	Aminoacyl tRNA synthase complex-interacting multifunctional protein 1	0.580867	0.960544	1	15.9393	16.1669	-0.227634	39.9579	39.9921	27	21	High
1333	HSD17B12	Q53GQ0	Q53GQ0	DHB12_HUMAN	Very-long-chain 3-oxoacyl-CoA reductase	0.581026	0.960544	1	4.04613	3.39629	0.649841	58.0808	45.8789	7	5	High
2576	RPS29	P62273	P62273	RS29_HUMAN	40S ribosomal protein S29	0.581113	0.960544	1	16.7807	16.9873	-0.206541	33.0334	29.416	31	24	High
2940	SUGT1	Q9Y2Z0	Q9Y2Z0	SGT1_HUMAN	Protein SGT1 homolog	0.581181	0.960544	1	16.3725	16.1935	0.178984	19.4855	25.1393	29	22	High
2508	RPA1	P27694	P27694	RFA1_HUMAN	Replication protein A 70 kDa DNA-binding subunit	0.581194	0.960544	1	4.68705	3.87925	0.807793	55.688	47.3254	10	8	High
2699	SERPINA7	P05543	P05543	THBG_HUMAN	Thyroxine-binding globulin	0.581194	0.960544	1	3.90162	5.51238	-1.61076	53.9863	63.7133	7	8	High
3270	WASL	O00401	O00401	WASL_HUMAN	Actin nucleation-promoting factor WASL	0.581194	0.960544	1	3.98441	5.67981	-1.6954	56.2811	67.5294	7	8	High
1347	HSPB1	P04792	P04792	HSPB1_HUMAN	Heat shock protein beta-1	0.581249	0.960544	1	24.8051	24.6658	0.139387	0.411773	1.97194	31	24	High
1482	IL1RN	P18510	P18510	IL1RA_HUMAN	Interleukin-1 receptor antagonist protein	0.581249	0.960544	1	22.1104	22.3197	-0.209302	0.91106	1.05379	31	24	High
1839	MUC5AC	P98088;P98088;Q9HC84	P98088;P98088;Q02817;Q9HC84	MUC5A_HUMAN;MUC5A_HUMAN;MUC5B_HUMAN	Mucin-5AC;Mucin-5AC	0.581249	0.960544	1	23.9066	23.5659	0.340607	1.06834	2.584	31	24	High
122	ALDH1A3	P00352;P05091;P47895;P47895	P05091;P30837;P00352;P47895;O94788;P30837;P47895	AL1A1_HUMAN;AL1A3_HUMAN;ALDH2_HUMAN;AL1A3_HUMAN	Aldehyde dehydrogenase 1A1;Aldehyde dehydrogenase family 1 member A3	0.581249	0.960544	1	20.9292	20.0609	0.868219	0.635545	19.5938	31	23	High
1329	HRNR	Q86YZ3	Q86YZ3	HORN_HUMAN	Hornerin	0.581249	0.960544	1	19.2578	18.4375	0.820249	0.826831	16.8365	31	23	High
2109	PFN2	P35080	P35080	PROF2_HUMAN	Profilin-2	0.581249	0.960544	1	20.0851	20.0014	0.0836659	0.269312	1.07955	24	16	High
2935	STXBP5	Q5T5C0	Q5T5C0	STXB5_HUMAN	Syntaxin-binding protein 5	0.582259	0.960544	1	10.0104	11.4937	-1.48329	75.1975	69.2324	18	16	High
2763	SLC14A1	Q13336	Q13336	UT1_HUMAN	Urea transporter 1	0.583764	0.960544	1	11.2517	12.3839	-1.13212	83.0753	81.2908	19	16	High
2365	PTPN23	Q9H3S7	Q9H3S7	PTN23_HUMAN	Tyrosine-protein phosphatase non-receptor type 23	0.584494	0.960544	1	4.1613	3.29726	0.86404	51.6944	43.1199	27	21	High
89	AGR3	O95994;Q8TD06;Q8TD06	Q8TD06;O95994;Q8TD06	AGR2_HUMAN;AGR3_HUMAN;AGR3_HUMAN	Anterior gradient protein 2 homolog;Anterior gradient protein 3	0.584679	0.960544	1	2.67477	3.90617	-1.23139	38.5063	47.8629	5	6	High
3050	TMEM30A	Q9NV96	Q9NV96	CC50A_HUMAN	Cell cycle control protein 50A	0.584679	0.960544	1	2.55682	3.73447	-1.17765	35.1713	43.826	5	6	High
147	ANK3	Q12955	Q12955	ANK3_HUMAN	Ankyrin-3	0.584679	0.960544	1	3.38655	2.48684	0.899713	40.9836	32.299	7	4	High
402	CAD	P27708	P27708	PYR1_HUMAN	CAD protein	0.584679	0.960544	1	3.48208	2.56375	0.918333	43.0468	34.3272	7	4	High
777	DLG1	Q12959	Q12959	DLG1_HUMAN	Disks large homolog 1	0.584679	0.960544	1	3.7099	2.72214	0.987765	48.8881	38.7029	7	4	High
1147	GMFG	O60234	O60234	GMFG_HUMAN	Glia maturation factor gamma	0.584679	0.960544	1	3.93669	2.89344	1.04326	55.016	43.7349	7	4	High
2458	RBM8A	Q9Y5S9	Q9Y5S9	RBM8A_HUMAN	RNA-binding protein 8A	0.584778	0.960544	1	8.147	9.81318	-1.66618	83.8802	85.2488	13	10	High
2501	RNF7	Q9UBF6	Q9UBF6	RBX2_HUMAN	RING-box protein 2	0.58492	0.960544	1	5.75548	7.42847	-1.67299	62.4884	68.2089	31	24	High
1713	MACROH2A1	O75367;O75367;Q9P0M6	O75367;O75367;Q9P0M6	H2AY_HUMAN;H2AW_HUMAN;H2AY_HUMAN	Core histone macro-H2A.1;Core histone macro-H2A.1	0.585112	0.960544	1	12.5274	11.4556	1.0718	78.1815	82.5953	21	15	High
2678	SELENOP	P49908	P49908	SEPP1_HUMAN	Selenoprotein P	0.586314	0.962035	1	11.9323	11.6013	0.331011	70.8907	70.6682	21	16	High
1881	NAPG	Q99747	Q99747	SNAG_HUMAN	Gamma-soluble NSF attachment protein	0.586975	0.962639	1	3.62658	4.6646	-1.03801	46.645	55.4208	31	23	High
2439	RANBP1	P43487	P43487;Q9C010	RANG_HUMAN	Ran-specific GTPase-activating protein	0.58738	0.962783	1	11.7881	13.6786	-1.89045	79.0706	65.1961	5	6	High
1792	MLEC	Q14165	Q14165	MLEC_HUMAN	Malectin	0.587885	0.962783	1	7.60637	8.52721	-0.920843	72.9975	76.0966	14	12	High
408	CAMK1D	Q8IU85	Q8IU85	KCC1D_HUMAN	Calcium/calmodulin-dependent protein kinase type 1D	0.588061	0.962783	1	5.78319	7.40111	-1.61792	72.7452	80.2749	10	10	High
13	ABCB6	Q9NP58	Q9NP58	ABCB6_HUMAN	ATP-binding cassette sub-family B member 6	0.588321	0.962783	1	14.0706	15.5187	-1.44807	97.8541	84.742	21	18	High
181	AP3D1	O14617	O14617	AP3D1_HUMAN	AP-3 complex subunit delta-1	0.589578	0.962783	1	4.38134	5.7087	-1.32736	57.3634	68.2561	8	8	High
2092	PDXDC1	Q6P996	Q6P996	PDXD1_HUMAN	Pyridoxal-dependent decarboxylase domain-containing protein 1	0.590484	0.962783	1	12.8779	16.2038	-3.32588	81.6896	39.4821	31	24	High
2883	SRSF3	P84103	P84103	SRSF3_HUMAN	Serine/arginine-rich splicing factor 3	0.590841	0.962783	1	10.4273	10.1536	0.273692	82.2457	77.3455	18	14	High
1143	GLUD1	P00367;P00367;P49448	P00367;P49448;P00367;P49448	DHE3_HUMAN;DHE3_HUMAN;DHE4_HUMAN	Glutamate dehydrogenase 1, mitochondrial;Glutamate dehydrogenase 1, mitochondrial	0.590841	0.962783	1	11.6638	9.22741	2.43634	78.3082	89.2411	20	12	High
1774	MESD	Q14696	Q14696	MESD_HUMAN	LRP chaperone MESD	0.59256	0.962783	1	15.0726	16.081	-1.00837	46.1385	25.3141	26	22	High
2661	SEC13	P55735	P55735	SEC13_HUMAN	Protein SEC13 homolog	0.5927	0.962783	1	15.3255	16.3126	-0.987084	36.6292	25.5979	27	22	High
648	CRYM	Q14894	Q14894	CRYM_HUMAN	Ketimine reductase mu-crystallin	0.592907	0.962783	1	18.1106	18.7408	-0.630137	24.4493	16.9881	29	23	High
1463	IGLV3-27	A0A075B6K0;A0A075B6K2;A0A075B6K4;A0A075B6K5;P01715;P01717;P01718;P80748;A0A075B6K0;P01717;P01718;P01717;P01718;P01718	P01718;A0A075B6K5;P01715;P01717;A0A075B6K2;P80748;A0A075B6K0;A0A075B6K4;P01718;P01717;A0A075B6K0;P01718;P01717;P01718	LV301_HUMAN;LV310_HUMAN;LV312_HUMAN;LV316_HUMAN;LV321_HUMAN;LV325_HUMAN;LV327_HUMAN;LV39_HUMAN;LV316_HUMAN;LV325_HUMAN;LV327_HUMAN;LV325_HUMAN;LV327_HUMAN;LV327_HUMAN	Immunoglobulin lambda variable 3-16;Immunoglobulin lambda variable 3-16;Immunoglobulin lambda variable 3-25;Immunoglobulin lambda variable 3-27	0.592907	0.962783	1	18.6528	17.651	1.00179	13.5244	31.2689	30	22	High
3236	VDAC1	P21796	P21796	VDAC1_HUMAN	Voltage-dependent anion-selective channel protein 1	0.592927	0.962783	1	17.6725	18.5968	-0.924268	23.0785	1.08091	29	24	High
3282	WFDC2	Q14508	Q14508	WFDC2_HUMAN	WAP four-disulfide core domain protein 2	0.592927	0.962783	1	16.9366	17.7516	-0.815024	21.9645	0.782451	29	24	High
633	CRIP1	P50238	P50238	CRIP1_HUMAN	Cysteine-rich protein 1	0.592934	0.962783	1	20.8069	20.7765	0.030347	0.647552	1.7121	31	24	High
1695	LTA4H	P09960	P09960	LKHA4_HUMAN	Leukotriene A-4 hydrolase	0.592934	0.962783	1	20.7598	20.6504	0.109401	0.589113	1.76322	31	24	High
3145	TUBB4B	P04350;P07437;P68371;P04350;P07437;P68371;Q13885;P04350;P07437;P68371;Q13885;Q9BUF5;P04350;P07437;P68371;Q13885;Q9BUF5;Q9BVA1;P04350;P07437;P68371;Q13885;Q9BVA1;P04350;P68371;P07437;P68371;P07437;P68371;Q13885;P07437;P68371;Q13885;Q9BVA1;P68371	P07437;P68371;P04350;P07437;Q13885;P68371;P04350;Q9BVA1;Q13509;P07437;Q13885;Q3ZCM7;P68371;P04350;Q9BVA1;Q9BUF5;Q13509;Q9H4B7;A6NNZ2;P07437;Q13885;Q3ZCM7;P68371;P04350;Q9BVA1;Q9BUF5;Q13509;A6NNZ2;P07437;Q13885;Q3ZCM7;P68371;P04350;Q9BVA1;A6NNZ2;P68371;P04350;P07437;P68371;P07437;Q13885;P68371;P04350;Q9BVA1;Q9BUF5;Q13509;P07437;Q13885;Q3ZCM7;P68371;Q9BVA1;Q9H4B7;A6NNZ2;P68371	TBB4A_HUMAN;TBB4B_HUMAN;TBB5_HUMAN;TBB2A_HUMAN;TBB4A_HUMAN;TBB4B_HUMAN;TBB5_HUMAN;TBB2A_HUMAN;TBB4A_HUMAN;TBB4B_HUMAN;TBB5_HUMAN;TBB6_HUMAN;TBB2A_HUMAN;TBB2B_HUMAN;TBB4A_HUMAN;TBB4B_HUMAN;TBB5_HUMAN;TBB6_HUMAN;TBB2A_HUMAN;TBB2B_HUMAN;TBB4A_HUMAN;TBB4B_HUMAN;TBB5_HUMAN;TBB4A_HUMAN;TBB4B_HUMAN;TBB4B_HUMAN;TBB5_HUMAN;TBB2A_HUMAN;TBB4B_HUMAN;TBB5_HUMAN;TBB2A_HUMAN;TBB2B_HUMAN;TBB4B_HUMAN;TBB5_HUMAN;T…	Tubulin beta-4A chain;Tubulin beta-4A chain;Tubulin beta-4A chain;Tubulin beta-4A chain;Tubulin beta-4A chain;Tubulin beta-4A chain;Tubulin beta chain;Tubulin beta chain;Tubulin beta chain;Tubulin beta-4B chain	0.592934	0.962783	1	21.8686	21.6083	0.260375	0.319607	1.24006	31	24	High
3157	TYMP	P19971	P19971	TYPH_HUMAN	Thymidine phosphorylase	0.592934	0.962783	1	20.2583	20.0147	0.243534	1.28881	1.76412	31	24	High
3266	WARS1	P23381	P23381	SYWC_HUMAN	Tryptophan--tRNA ligase, cytoplasmic	0.592934	0.962783	1	19.8215	19.3019	0.51963	0.911301	17.9671	31	23	High
3304	YWHAQ	P27348;P27348;P31946;P27348;P31946;P31947;P61981;P62258;P63104;Q04917;P27348;P31946;P61981;Q04917;P27348;P31946;P63104	P27348;P31946;P27348;P63104;P31947;P31946;Q04917;P27348;P61981;P62258;P31946;Q04917;P27348;P61981;P63104;P31946;P27348	1433T_HUMAN;1433B_HUMAN;1433T_HUMAN;1433B_HUMAN;1433E_HUMAN;1433F_HUMAN;1433G_HUMAN;1433S_HUMAN;1433T_HUMAN;1433Z_HUMAN;1433B_HUMAN;1433F_HUMAN;1433G_HUMAN;1433T_HUMAN;1433B_HUMAN;1433T_HUMAN;1433Z_HUMAN	14-3-3 protein theta;14-3-3 protein theta;14-3-3 protein theta;14-3-3 protein theta;14-3-3 protein theta	0.592934	0.962783	1	19.5367	18.7706	0.766149	0.491365	16.4994	31	23	High
2269	PRKDC	P78527	P78527	PRKDC_HUMAN	DNA-dependent protein kinase catalytic subunit	0.596023	0.966541	1	4.80615	6.574	-1.76785	58.4213	63.5439	14	13	High
546	CKMT1B	P12532	P12532	KCRU_HUMAN	Creatine kinase U-type, mitochondrial	0.597081	0.966541	1	11.3783	11.5337	-0.155379	74.2639	69.9802	20	16	High
702	CYB5R3	P00387	P00387	NB5R3_HUMAN	NADH-cytochrome b5 reductase 3	0.597081	0.966541	1	12.0151	12.1585	-0.143443	82.5085	77.5088	20	16	High
1120	GDA	Q9Y2T3	Q9Y2T3	GUAD_HUMAN	Guanine deaminase	0.59722	0.966541	1	3.15572	4.17841	-1.0227	43.393	54.7632	6	6	High
727	DCTN3	O75935	O75935	DCTN3_HUMAN	Dynactin subunit 3	0.598161	0.966541	1	6.15206	7.70782	-1.55577	71.3955	73.459	11	11	High
2370	PTTG1IP	P53801	P53801	PTTG_HUMAN	Pituitary tumor-transforming gene 1 protein-interacting protein	0.598735	0.966541	1	8.50422	11.4405	-2.93632	70.2826	56.5237	7	6	High
1694	LSR	Q86X29	Q86X29	LSR_HUMAN	Lipolysis-stimulated lipoprotein receptor	0.598809	0.966541	1	19.8408	19.7598	0.0810155	0.887685	0.637728	31	24	High
2781	SLC9A3R2	Q15599	Q15599	NHRF2_HUMAN	Na(+)/H(+) exchange regulatory cofactor NHE-RF2	0.600088	0.966541	1	5.55384	7.58869	-2.03484	67.2176	71.1094	10	11	High
7	AAMP	Q13685	Q13685	AAMP_HUMAN	Angio-associated migratory cell protein	0.600088	0.966541	1	6.49248	6.01687	0.475607	69.1578	63.1845	12	9	High
1696	LTBP1	Q14766	Q14766	LTBP1_HUMAN	Latent-transforming growth factor beta-binding protein 1	0.600603	0.966541	1	7.67158	7.1478	0.523778	65.2248	63.3011	15	11	High
2367	PTPRC	P08575	P08575	PTPRC_HUMAN	Receptor-type tyrosine-protein phosphatase C	0.601481	0.966541	1	3.89287	2.84086	1.05202	53.922	42.2382	23	19	High
1741	MAPKAPK3	P49137;Q16644;Q16644	Q16644;Q96PN8;P49137;O43930;P51817;Q16644	MAPK2_HUMAN;MAPK3_HUMAN;MAPK3_HUMAN	MAP kinase-activated protein kinase 2;MAP kinase-activated protein kinase 3	0.601481	0.966541	1	2.54724	3.72355	-1.17631	34.8821	43.509	5	6	High
1918	NEDD8	Q15843	Q15843	NEDD8_HUMAN	NEDD8	0.601481	0.966541	1	3.89263	2.87483	1.0178	53.8138	43.1865	6	2	High
1844	MVD	P53602	P53602	MVD1_HUMAN	Diphosphomevalonate decarboxylase	0.601704	0.966541	1	6.00657	6.61612	-0.609553	68.3074	76.4568	11	9	High
425	CAPRIN1	Q14444	Q14444	CAPR1_HUMAN	Caprin-1	0.602797	0.966541	1	7.32484	9.84694	-2.5221	67.5636	61.047	14	15	High
1487	ILK	Q13418	Q13418	ILK_HUMAN	Integrin-linked protein kinase	0.603692	0.966541	1	8.12184	8.16114	-0.0393023	72.9332	69.6605	15	12	High
2858	SPRR2A	P22532;P35326;P22532;P35326;Q96RM1;P35326	P22531;Q9BYE4;P22532;P35325;P35326;P22531;Q9BYE4;P22532;P35325;P35326;Q96RM1;P35326	SPR2A_HUMAN;SPR2D_HUMAN;SPR2A_HUMAN;SPR2D_HUMAN;SPR2F_HUMAN;SPR2A_HUMAN	Small proline-rich protein 2D;Small proline-rich protein 2D;Small proline-rich protein 2A	0.603692	0.966541	1	8.20254	8.79621	-0.59367	75.1676	83.0072	15	12	High
1178	GORASP2	Q9H8Y8	Q9H8Y8	GORS2_HUMAN	Golgi reassembly-stacking protein 2	0.60386	0.966541	1	4.50976	5.66315	-1.1534	51.7793	56.0761	9	9	High
977	F12	P00748	P00748	FA12_HUMAN	Coagulation factor XII	0.604359	0.966541	1	16.6537	16.7657	-0.111911	43.6105	42.5949	27	21	High
2525	RPL23	P62829	P62829	RL23_HUMAN	60S ribosomal protein L23	0.604496	0.966541	1	17.6817	15.8364	1.84538	23.0661	52.6333	26	15	High
929	EPB41L1	Q9H4G0;Q9H4G0;Q9Y2J2	Q9H4G0;Q9H4G0;O43491;Q9Y2J2	E41L1_HUMAN;E41L1_HUMAN;E41L3_HUMAN	Band 4.1-like protein 1;Band 4.1-like protein 1	0.604594	0.966541	1	17.8239	16.86	0.963834	23.2338	42.8598	29	21	High
2349	PTGES3	Q15185	Q15185	TEBP_HUMAN	Prostaglandin E synthase 3	0.604659	0.966541	1	18.213	17.8263	0.386637	24.0861	30.5138	9	5	High
2944	SUMF2	Q8NBJ7	Q8NBJ7	SUMF2_HUMAN	Inactive C-alpha-formylglycine-generating enzyme 2	0.604698	0.966541	1	17.0114	17.27	-0.258614	21.2247	13.8551	29	23	High
921	ENO1	P06733;P06733;P09104;P06733;P09104;P13929	P06733;P13929;P06733;P09104;P13929;P06733;P09104	ENOA_HUMAN;ENOA_HUMAN;ENOG_HUMAN;ENOA_HUMAN;ENOB_HUMAN;ENOG_HUMAN	Alpha-enolase;Alpha-enolase;Alpha-enolase	0.604724	0.966541	1	25.3917	25.3105	0.0811956	0.629656	1.55904	31	24	High
1653	LGALS7B	P47929	P47929	LEG7_HUMAN	Galectin-7	0.604724	0.966541	1	18.9473	19.8569	-0.909619	12.9142	1.12581	30	24	High
1927	NIBAN1	Q9BZQ8	Q9BZQ8	NIBA1_HUMAN	Protein Niban 1	0.604724	0.966541	1	19.4383	18.8479	0.59039	0.997967	16.7948	31	23	High
2738	SH3BGRL3	Q9H299	Q9H299	SH3L3_HUMAN	SH3 domain-binding glutamic acid-rich-like protein 3	0.604724	0.966541	1	20.6029	19.7322	0.870679	0.428852	18.1641	31	23	High
2181	PLP1	P60201	P60201	MYPR_HUMAN	Myelin proteolipid protein	0.604724	0.966541	1	18.262	18.0765	0.185516	1.26752	0.704708	15	15	High
136	ALOX12B	O75342	O75342	LX12B_HUMAN	Arachidonate 12-lipoxygenase, 12R-type	0.604972	0.966541	1	2.70573	3.55582	-0.850082	39.4148	50.2599	5	5	High
2977	TBC1D2	Q9BYX2	Q9BYX2	TBD2A_HUMAN	TBC1 domain family member 2A	0.604972	0.966541	1	2.42493	3.18558	-0.760654	31.6939	40.3332	5	5	High
1630	LAMP2	P13473	P13473	LAMP2_HUMAN	Lysosome-associated membrane glycoprotein 2	0.606207	0.968009	1	11.9525	11.829	0.123462	60.8395	60.3264	22	17	High
518	CHCHD3	Q9NX63	Q9NX63	MIC19_HUMAN	MICOS complex subunit MIC19	0.606515	0.968009	1	6.86534	8.64797	-1.78263	77.6944	78.7457	12	12	High
1105	GAS6	Q14393	Q14393	GAS6_HUMAN	Growth arrest-specific protein 6	0.607697	0.968009	1	11.1927	14.8568	-3.6641	71.7313	33.5606	20	21	High
2431	RAD23B	P54725;P54727;P54727	P54725;P54727;P54725;P54727	RD23A_HUMAN;RD23B_HUMAN;RD23B_HUMAN	UV excision repair protein RAD23 homolog A;UV excision repair protein RAD23 homolog B	0.608805	0.968009	1	15.7829	13.4191	2.36379	49.8648	77.5101	5	5	High
1707	LYPLA2	O95372	O95372	LYPA2_HUMAN	Acyl-protein thioesterase 2	0.609965	0.968009	1	5.9214	5.38694	0.534463	66.001	60.7223	11	8	High
1208	GSPT1	P15170;P15170;Q8IYD1	P15170;Q8IYD1;P15170	ERF3A_HUMAN;ERF3A_HUMAN;ERF3B_HUMAN	Eukaryotic peptide chain release factor GTP-binding subunit ERF3A;Eukaryotic peptide chain release factor GTP-binding subunit ERF3A	0.610117	0.968009	1	14.8464	15.8295	-0.983109	44.9906	37.7015	26	21	High
1418	IGHV3OR15-7	A0A075B7D8	A0A075B7D8	A0A075B7D8_HUMAN	Immunoglobulin heavy variable 3/OR15-7 (pseudogene) (Fragment)	0.610594	0.968009	1	17.6667	18.2138	-0.54709	36.2049	16.4184	28	23	High
41	ACP1	P24666	P24666	PPAC_HUMAN	Low molecular weight phosphotyrosine protein phosphatase	0.610594	0.968009	1	18.6822	16.9769	1.70525	12.8147	43.5972	30	21	High
786	DNAJA2	O60884	O60884	DNJA2_HUMAN	DnaJ homolog subfamily A member 2	0.610652	0.968009	1	17.6074	17.5788	0.0286206	11.7168	14.8298	30	23	High
2573	RPS27	P42677;P42677;Q71UM5	P42677;P42677;Q71UM5	RS27_HUMAN;RS27L_HUMAN;RS27_HUMAN	40S ribosomal protein S27;40S ribosomal protein S27	0.611325	0.968009	1	12.2875	12.9443	-0.656794	74.924	72.3505	10	13	High
1885	NAXD	Q8IW45	Q8IW45	NNRD_HUMAN	ATP-dependent (S)-NAD(P)H-hydrate dehydratase	0.611536	0.968009	1	5.66468	7.25598	-1.59129	60.508	65.3172	28	24	High
844	DYNLT1	P63172	P63172	DYLT1_HUMAN	Dynein light chain Tctex-type 1	0.611536	0.968009	1	6.82099	5.99643	0.824561	66.7002	62.7997	13	9	High
1794	MME	P08473	P08473	NEP_HUMAN	Neprilysin	0.611556	0.968009	1	4.74307	5.56201	-0.818937	57.0369	64.7478	9	8	High
2374	PURB	Q96QR8	Q96QR8	PURB_HUMAN	Transcriptional activator protein Pur-beta	0.613616	0.968009	1	2.95546	3.85499	-0.899534	37.872	46.678	18	18	High
925	ENOSF1	Q7L5Y1	Q7L5Y1	ENOF1_HUMAN	Mitochondrial enolase superfamily member 1	0.613616	0.968009	1	3.08647	4.03538	-0.948908	41.1787	51.0102	6	6	High
2777	SLC5A1	P13866	P13866	SC5A1_HUMAN	Sodium/glucose cotransporter 1	0.613616	0.968009	1	3.43775	4.53409	-1.09633	50.9593	65.2122	6	6	High
1718	MAN2A1	P49641;Q16706;Q16706	Q16706;P49641;Q16706	MA2A1_HUMAN;MA2A2_HUMAN;MA2A1_HUMAN	Alpha-mannosidase 2x;Alpha-mannosidase 2	0.614284	0.968009	1	12.1215	14.2411	-2.11953	63.2576	43.1441	22	20	High
2069	PCMT1	P22061	P22061	PIMT_HUMAN	Protein-L-isoaspartate(D-aspartate) O-methyltransferase	0.614284	0.968009	1	12.858	13.5689	-0.710965	60.1355	50.9723	8	7	High
370	C1QA	P02745	P02745	C1QA_HUMAN	Complement C1q subcomponent subunit A	0.614788	0.968009	1	13.6129	14.7692	-1.15633	67.4942	47.3884	23	20	High
2511	RPL10	P27635	P27635;Q96L21	RL10_HUMAN	60S ribosomal protein L10	0.615488	0.968009	1	5.1075	7.50892	-2.40142	66.0245	69.9326	30	22	High
3001	TGFB2	P61812	P61812	TGFB2_HUMAN	Transforming growth factor beta-2 proprotein	0.615488	0.968009	1	6.01769	5.89646	0.121228	68.212	60.7458	11	9	High
741	DDX1	Q92499	Q92499	DDX1_HUMAN	ATP-dependent RNA helicase DDX1	0.615854	0.968009	1	14.0955	16.6128	-2.51727	60.3457	26.6877	24	22	High
2549	RPL8	P62917	P62917	RL8_HUMAN	60S ribosomal protein L8	0.615854	0.968009	1	14.5933	15.9531	-1.35987	54.1959	38.6783	20	16	High
785	DNAJA1	P31689	P31689	DNJA1_HUMAN	DnaJ homolog subfamily A member 1	0.616263	0.968009	1	15.8887	16.175	-0.28632	39.645	39.3202	27	21	High
2853	SPINT1	O43278	O43278	SPIT1_HUMAN	Kunitz-type protease inhibitor 1	0.616396	0.968009	1	16.7402	15.1826	1.55766	20.7969	48.3703	29	20	High
354	BRCC3	P46736	P46736	BRCC3_HUMAN	Lys-63-specific deubiquitinase BRCC36	0.616452	0.968009	1	7.62582	7.96877	-0.342952	64.2234	66.3892	15	12	High
313	B3GNT3	Q9Y2A9	Q9Y2A9	B3GN3_HUMAN	N-acetyllactosaminide beta-1,3-N-acetylglucosaminyltransferase 3	0.616594	0.968009	1	18.251	17.456	0.79496	12.5882	29.4617	30	22	High
1614	KRT9	P02533;P08727;P08779;P13645;P19012;P35527;Q04695;Q99456;P35527	P19012;Q04695;P08779;P08727;P35527;Q99456;P02533;P13645;P35527	K1C10_HUMAN;K1C12_HUMAN;K1C14_HUMAN;K1C15_HUMAN;K1C16_HUMAN;K1C17_HUMAN;K1C19_HUMAN;K1C9_HUMAN;K1C9_HUMAN	Keratin, type I cytoskeletal 14;Keratin, type I cytoskeletal 9	0.616619	0.968009	1	22.8941	22.736	0.158161	0.732507	1.05924	31	24	High
2786	SLPI	P03973	P03973	SLPI_HUMAN	Antileukoproteinase	0.616619	0.968009	1	28.0368	27.8712	0.165568	0.794211	0.90325	31	24	High
1634	LAP3	P28838	P28838	AMPL_HUMAN	Cytosol aminopeptidase	0.616619	0.968009	1	21.0053	20.3685	0.636833	1.06848	19.3419	31	23	High
2096	PEBP1	P30086	P30086	PEBP1_HUMAN	Phosphatidylethanolamine-binding protein 1	0.616619	0.968009	1	23.2095	23.2483	-0.03879	0.586858	0.889658	30	23	High
2746	SH3PXD2B	A1X283	A1X283	SPD2B_HUMAN	SH3 and PX domain-containing protein 2B	0.61699	0.968009	1	5.31892	6.20732	-0.888402	62.103	67.1202	10	9	High
1983	NUDT14	O95848	O95848	NUD14_HUMAN	Uridine diphosphate glucose pyrophosphatase NUDT14	0.61699	0.968009	1	5.57639	6.45437	-0.877975	68.124	72.5915	7	8	High
2558	RPS12	P25398	P25398	RS12_HUMAN	40S ribosomal protein S12	0.618264	0.968009	1	11.6628	14.3383	-2.67547	77.7643	56.7059	29	23	High
456	CCDC47	Q96A33	Q96A33	CCD47_HUMAN	PAT complex subunit CCDC47	0.618498	0.968009	1	2.76592	3.92065	-1.15473	41.1931	48.2856	5	6	High
608	COPS7B	Q9H9Q2	Q9H9Q2	CSN7B_HUMAN	COP9 signalosome complex subunit 7b	0.618498	0.968009	1	3.62421	2.75171	0.8725	46.7343	39.5164	7	4	High
1387	IGHD	P01880	P01880	IGHD_HUMAN	Immunoglobulin heavy constant delta	0.618498	0.968009	1	3.92213	2.86377	1.05837	54.948	42.8423	7	4	High
3133	TTC37	Q6PGP7	Q6PGP7	TTC37_HUMAN	Tetratricopeptide repeat protein 37	0.618498	0.968009	1	3.49061	2.69243	0.798178	43.8781	38.1459	7	4	High
340	BIN1	O00499;O00499;Q9UBW5	O00499;O00499;Q9UBW5;P49418	BIN1_HUMAN;BIN1_HUMAN;BIN2_HUMAN	Myc box-dependent-interacting protein 1;Myc box-dependent-interacting protein 1	0.618795	0.968009	1	4.20051	4.88795	-0.687441	52.6377	60.6907	8	7	High
138	ALOX5AP	P20292	P20292	AL5AP_HUMAN	Arachidonate 5-lipoxygenase-activating protein	0.619665	0.968009	1	7.64313	9.67127	-2.02814	96.1978	98.1128	12	12	High
1954	NPLOC4	Q8TAT6	Q8TAT6	NPL4_HUMAN	Nuclear protein localization protein 4 homolog	0.619717	0.968009	1	12.7288	14.3091	-1.58026	68.6484	56.999	30	22	High
1155	GNAI1	P04899;P08754;P19087;P63096;P04899;P08754;P19087;P63096;Q5JWF2;P04899;P08754;P63096;P63096	P08754;P11488;P19087;P04899;P63096;A8MTJ3;P08754;P11488;P09471;P38405;P19087;P04899;P63096;Q5JWF2;A8MTJ3;P08754;P09471;P04899;P63096;P63096	GNAI1_HUMAN;GNAI2_HUMAN;GNAI3_HUMAN;GNAT2_HUMAN;GNAI1_HUMAN;GNAI2_HUMAN;GNAI3_HUMAN;GNAS1_HUMAN;GNAT2_HUMAN;GNAI1_HUMAN;GNAI2_HUMAN;GNAI3_HUMAN;GNAI1_HUMAN	Guanine nucleotide-binding protein G(i) subunit alpha-2;Guanine nucleotide-binding protein G(i) subunit alpha-2;Guanine nucleotide-binding protein G(i) subunit alpha-2;Guanine nucleotide-binding protein G(i) subunit alpha-1	0.621349	0.968009	1	10.7408	13.7274	-2.98654	86.5568	65.7678	18	18	High
2784	SLIT3	O75094	O75094	SLIT3_HUMAN	Slit homolog 3 protein	0.621349	0.968009	1	12.2896	11.2552	1.03439	74.8	79.7889	21	15	High
2021	OSBP	P22059	P22059	OSBP1_HUMAN	Oxysterol-binding protein 1	0.622385	0.968009	1	16.1726	15.8139	0.358675	29.4335	37.657	6	2	High
3268	WASF2	Q9Y6W5	Q9Y6W5	WASF2_HUMAN	Actin-binding protein WASF2	0.622542	0.968009	1	16.8778	15.5156	1.36215	10.7817	36.959	30	21	High
3256	VPS35	Q96QK1	Q96QK1	VPS35_HUMAN	Vacuolar protein sorting-associated protein 35	0.622599	0.968009	1	18.323	18.2245	0.09854	12.1318	15.6445	30	23	High
2426	RABL6	Q3YEC7	Q3YEC7	RABL6_HUMAN	Rab-like protein 6	0.622697	0.968009	1	2.6466	3.45247	-0.805877	37.688	47.2733	30	23	High
2053	PARP1	P09874	P09874	PARP1_HUMAN	Poly [ADP-ribose] polymerase 1	0.622697	0.968009	1	2.78809	3.63366	-0.845572	41.9439	52.637	10	8	High
3031	TM4SF1	P30408	P30408	T4S1_HUMAN	Transmembrane 4 L6 family member 1	0.624332	0.968009	1	11.4923	12.3137	-0.82131	65.6753	53.5106	21	18	High
1003	FARSB	Q9NSD9	Q9NSD9	SYFB_HUMAN	Phenylalanine--tRNA ligase beta subunit	0.625042	0.968009	1	5.73995	7.33675	-1.5968	62.1186	66.5329	11	11	High
3040	TMED7	Q9Y3B3	Q9Y3B3	TMED7_HUMAN	Transmembrane emp24 domain-containing protein 7	0.625098	0.968009	1	11.7605	13.5762	-1.81561	68.411	50.933	21	19	High
3093	TPMT	P51580	P51580	TPMT_HUMAN	Thiopurine S-methyltransferase	0.625098	0.968009	1	12.4094	13.132	-0.722572	65.4123	60.2535	22	18	High
1433	IGKV1-6	A0A0C4DH72;A0A0C4DH72;P01599	P04432;A0A0C4DH73;P01597;A0A0C4DH72;P01611;P01599;A0A0C4DH72	KV106_HUMAN;KV106_HUMAN;KV117_HUMAN	Immunoglobulin kappa variable 1-6;Immunoglobulin kappa variable 1-6	0.626404	0.968009	1	8.83777	8.23106	0.606706	87.2753	83.8043	15	11	High
2198	POFUT1	Q9H488	Q9H488	OFUT1_HUMAN	GDP-fucose protein O-fucosyltransferase 1	0.626948	0.968009	1	1.88274	1.20874	0.673999	24.7326	16.7756	5	5	High
2585	RPS7	P62081	P62081	RS7_HUMAN	40S ribosomal protein S7	0.628492	0.968009	1	17.6677	16.7119	0.95589	22.9622	42.0278	30	23	High
1836	MUC1	P15941	P15941	MUC1_HUMAN	Mucin-1	0.628492	0.968009	1	17.5203	17.6178	-0.0974798	34.3204	30.0138	28	22	High
1879	NAP1L4	P55209;Q99733;Q99733	Q99733;P55209;Q99733	NP1L1_HUMAN;NP1L4_HUMAN;NP1L4_HUMAN	Nucleosome assembly protein 1-like 1;Nucleosome assembly protein 1-like 4	0.628492	0.968009	1	17.0102	16.1504	0.859829	21.3994	39.3237	27	21	High
2327	PSMD12	O00232	O00232	PSD12_HUMAN	26S proteasome non-ATPase regulatory subunit 12	0.628492	0.968009	1	17.1883	17.5759	-0.387687	33.5241	29.5762	26	21	High
2670	SEC31A	O94979	O94979	SC31A_HUMAN	Protein transport protein Sec31A	0.628492	0.968009	1	17.5884	16.7117	0.876717	23.2437	42.0211	29	21	High
556	CLN5	O75503	O75503	CLN5_HUMAN	Ceroid-lipofuscinosis neuronal protein 5	0.628554	0.968009	1	15.513	17.696	-2.18303	37.6417	1.20113	27	24	High
2910	STEAP4	Q687X5	Q687X5	STEA4_HUMAN	Metalloreductase STEAP4	0.628591	0.968009	1	17.1634	17.4462	-0.282742	21.4652	14.2761	29	23	High
2309	PSMB10	P40306	P40306	PSB10_HUMAN	Proteasome subunit beta type-10	0.628609	0.968009	1	19.129	17.8024	1.3266	0.634412	30.4824	31	24	High
1094	GALNT6	Q14435;Q8NCL4;Q8NCL4	Q8NCL4;Q14435;Q8NCL4	GALT3_HUMAN;GALT6_HUMAN;GALT6_HUMAN	Polypeptide N-acetylgalactosaminyltransferase 3;Polypeptide N-acetylgalactosaminyltransferase 6	0.628615	0.968009	1	19.4652	19.7081	-0.242875	1.52248	0.987948	31	24	High
1234	H4C16	P62805	P62805	H4_HUMAN	Histone H4	0.628615	0.968009	1	23.0254	22.8124	0.21308	1.87748	1.88076	31	24	High
55	ACTR2	P61160	P61160	ARP2_HUMAN	Actin-related protein 2	0.628615	0.968009	1	20.4559	19.7998	0.656165	0.63662	18.3852	31	23	High
685	CTTN	Q14247	Q14247	SRC8_HUMAN	Src substrate cortactin	0.628615	0.968009	1	20.1153	19.3327	0.782589	0.515327	17.8635	31	23	High
900	EIF4H	Q15056	Q15056	IF4H_HUMAN	Eukaryotic translation initiation factor 4H	0.628615	0.968009	1	19.8262	19.1542	0.671999	1.04075	17.8818	31	23	High
1877	NAMPT	P43490	P43490	NAMPT_HUMAN	Nicotinamide phosphoribosyltransferase	0.628615	0.968009	1	19.9328	19.2379	0.694934	0.59994	17.3863	31	23	High
2417	RAB7A	P51149	P51149	RAB7A_HUMAN	Ras-related protein Rab-7a	0.628615	0.968009	1	19.143	19.1524	-0.00935915	0.556293	0.880446	7	5	High
338	BECN1	Q14457	Q14457	BECN1_HUMAN	Beclin-1	0.629176	0.968417	1	7.68016	7.7971	-0.116936	84.5471	88.8471	13	10	High
1158	GNAQ	O95837;P29992;P50148;O95837;P29992;P50148;Q14344;P29992;P50148;P50148	P29992;P50148;O95837;P29992;Q14344;P19086;Q03113;P50148;O95837;P29992;P50148;P50148	GNA11_HUMAN;GNA14_HUMAN;GNAQ_HUMAN;GNA11_HUMAN;GNA13_HUMAN;GNA14_HUMAN;GNAQ_HUMAN;GNA11_HUMAN;GNAQ_HUMAN;GNAQ_HUMAN	Guanine nucleotide-binding protein subunit alpha-14;Guanine nucleotide-binding protein subunit alpha-14;Guanine nucleotide-binding protein subunit alpha-11;Guanine nucleotide-binding protein G(q) subunit alpha	0.629762	0.968522	1	7.52499	7.90077	-0.375773	71.5156	77.3961	14	11	High
213	ARFGAP2	Q8N6H7	Q8N6H7	ARFG2_HUMAN	ADP-ribosylation factor GTPase-activating protein 2	0.630208	0.968522	1	3.1098	3.95277	-0.842972	41.8833	48.9823	6	6	High
2683	SEMG2	P04279;Q02383;Q02383	Q02383;P04279;Q02383	SEMG1_HUMAN;SEMG2_HUMAN;SEMG2_HUMAN	Semenogelin-1;Semenogelin-2	0.630208	0.968522	1	3.52408	4.65689	-1.13281	54.1254	68.1418	6	6	High
951	ERMP1	Q7Z2K6	Q7Z2K6	ERMP1_HUMAN	Endoplasmic reticulum metallopeptidase 1	0.630425	0.968522	1	12.8305	12.6247	0.205869	69.9509	69.316	22	17	High
1779	MFN1	Q8IWA4	Q8IWA4	MFN1_HUMAN	Mitofusin-1	0.631993	0.969601	1	10.0043	7.41745	2.58686	75.266	80.4674	18	10	High
1125	GET3	O43681	O43681	GET3_HUMAN	ATPase GET3	0.632294	0.969601	1	8.88096	10.7301	-1.84918	76.5222	72.2583	16	15	High
1903	NDUFA7	O95182	O95182	NDUA7_HUMAN	NADH dehydrogenase [ubiquinone] 1 alpha subcomplex subunit 7	0.63231	0.969601	1	4.14955	3.27521	0.874338	51.7786	42.6767	17	17	High
1715	MAGED2	Q9UNF1	Q9UNF1	MAGD2_HUMAN	Melanoma-associated antigen D2	0.63231	0.969601	1	3.87993	3.06445	0.815487	44.7925	37.3462	8	5	High
3190	UBXN1	Q04323	Q04323	UBXN1_HUMAN	UBX domain-containing protein 1	0.632891	0.970007	1	13.9812	14.4768	-0.495598	59.5777	57.8316	24	19	High
2882	SRSF2	Q01130	Q01130	SRSF2_HUMAN	Serine/arginine-rich splicing factor 2	0.633641	0.970007	1	12.5387	11.6686	0.870112	78.6473	85.5185	21	15	High
2375	PYCARD	Q9ULZ3	Q9ULZ3	ASC_HUMAN	Apoptosis-associated speck-like protein containing a CARD	0.633641	0.970007	1	10.0382	12.7506	-2.71243	75.3868	56.7183	9	10	High
2633	SCAMP2	O15127	O15127	SCAM2_HUMAN	Secretory carrier-associated membrane protein 2	0.634086	0.970007	1	4.17067	5.29395	-1.12328	51.8735	58.6824	8	8	High
2531	RPL28	P46779	P46779	RL28_HUMAN	60S ribosomal protein L28	0.634137	0.970007	1	14.9716	15.5783	-0.606688	45.1132	37.3027	25	17	High
610	CORO1A	P31146;P31146;Q6QEF8;P31146;Q7L014;P31146;Q9ULV4	P31146;Q6QEF8;P31146;P31146;Q7L014;P31146;Q9ULV4	COR1A_HUMAN;COR1A_HUMAN;CORO6_HUMAN;COR1A_HUMAN;DDX46_HUMAN;COR1A_HUMAN;COR1C_HUMAN	Coronin-1A;Coronin-1A;Coronin-1A;Coronin-1A	0.634645	0.970007	1	18.6816	18.7003	-0.0187036	14.4277	17.9825	30	23	High
2586	RPS8	P62241	P62241	RS8_HUMAN	40S ribosomal protein S8	0.634645	0.970007	1	18.6373	18.6062	0.0311069	13.4803	16.8237	27	21	High
2517	RPL14	P50914	P50914	RL14_HUMAN	60S ribosomal protein L14	0.635692	0.970847	1	11.556	13.3764	-1.82048	76.5435	62.5355	22	18	High
1998	OARD1	Q9Y530	Q9Y530	OARD1_HUMAN	ADP-ribose glycohydrolase OARD1	0.635786	0.970847	1	10.0825	10.9522	-0.869705	76.2705	75.3222	4	5	High
986	FAH	P16930	P16930	FAAA_HUMAN	Fumarylacetoacetase	0.636543	0.971301	1	10.4159	13.8728	-3.45685	71.3014	40.658	19	20	High
2055	PARP4	Q9UKK3	Q9UKK3	PARP4_HUMAN	Protein mono-ADP-ribosyltransferase PARP4	0.637289	0.971301	1	12.8417	13.4618	-0.620071	69.8762	63.2058	5	7	High
2532	RPL29	P47914	P47914	RL29_HUMAN	60S ribosomal protein L29	0.638498	0.971301	1	14.1827	12.883	1.29971	51.2813	71.8539	22	19	High
1350	HSPE1	P61604	P61604	CH10_HUMAN	10 kDa heat shock protein, mitochondrial	0.638975	0.971301	1	14.9165	13.823	1.09351	56.2884	67.0355	25	18	High
805	DNM2	P50570;P50570;Q9UQ16	P50570;Q9UQ16;P50570	DYN2_HUMAN;DYN2_HUMAN;DYN3_HUMAN	Dynamin-2;Dynamin-2	0.639986	0.971301	1	14.1216	16.7167	-2.59516	60.5041	26.9242	24	22	High
2366	PTPN6	P29350	P29350	PTN6_HUMAN	Tyrosine-protein phosphatase non-receptor type 6	0.640373	0.971301	1	16.0913	16.2314	-0.140057	40.3115	39.7177	7	4	High
151	ANO1	Q5XXA6	Q5XXA6	ANO1_HUMAN	Anoctamin-1	0.640421	0.971301	1	9.52905	10.8798	-1.35072	77.61	75.3521	17	15	High
182	AP3S1	Q92572	Q92572	AP3S1_HUMAN	AP-3 complex subunit sigma-1	0.640644	0.971301	1	2.55264	3.31975	-0.767113	35.0294	43.7962	5	5	High
1285	HLA-DRB5	P01911;Q30154;P79483;Q30154;Q30154	P01911;Q30154;Q30154;P79483;Q30154	DRB1_HUMAN;DRB5_HUMAN;DRB3_HUMAN;DRB5_HUMAN;DRB5_HUMAN	HLA class II histocompatibility antigen, DRB1 beta chain;HLA class II histocompatibility antigen, DR beta 3 chain;HLA class II histocompatibility antigen, DR beta 5 chain	0.640644	0.971301	1	2.88498	3.75163	-0.866656	44.9658	56.1443	5	5	High
3032	TM9SF2	Q99805	Q99805	TM9S2_HUMAN	Transmembrane 9 superfamily member 2	0.640644	0.971301	1	2.73303	3.62385	-0.890822	40.2354	52.5988	5	5	High
2575	RPS28	P62857	P62857	RS28_HUMAN	40S ribosomal protein S28	0.64065	0.971301	1	17.8836	17.6499	0.233727	23.9621	31.1357	28	22	High
594	COMT	P21964	P21964	COMT_HUMAN	Catechol O-methyltransferase	0.640705	0.971301	1	19.7587	18.1388	1.61993	0.624139	31.7694	31	22	High
2515	RPL13	P26373	P26373	RL13_HUMAN	60S ribosomal protein L13	0.640705	0.971301	1	17.864	16.6262	1.23779	1.25701	26.9896	16	14	High
2339	PSME2	Q9UL46	Q9UL46	PSME2_HUMAN	Proteasome activator complex subunit 2	0.640711	0.971301	1	20.548	19.8389	0.709153	0.564053	18.2037	16	12	High
2010	OLA1	Q9NTK5	Q9NTK5	OLA1_HUMAN	Obg-like ATPase 1	0.640711	0.971301	1	18.5167	17.8127	0.704035	0.565337	15.4155	9	9	High
314	B3GNT7	Q8NFL0	Q8NFL0	B3GN7_HUMAN	UDP-GlcNAc:betaGal beta-1,3-N-acetylglucosaminyltransferase 7	0.640822	0.971301	1	9.00858	9.12121	-0.112625	79.0023	74.165	16	13	High
222	ARHGAP18	Q8N392	Q8N392	RHG18_HUMAN	Rho GTPase-activating protein 18	0.643463	0.974501	1	5.99287	6.11634	-0.123476	67.5489	65.117	11	9	High
1904	NDUFB10	O96000	O96000	NDUBA_HUMAN	NADH dehydrogenase [ubiquinone] 1 beta subcomplex subunit 10	0.643527	0.974501	1	10.0043	12.4871	-2.48277	85.8264	67.9242	7	4	High
2582	RPS6KA1	O15021;P51812;Q15418;P51812;Q15418;Q15418	O15021;Q9Y2H9;Q96GX5;Q15418;P51812;O60307;Q9UK32;Q6P0Q8;Q15349;Q15418;P51812;Q9UK32;Q15418	KS6A1_HUMAN;KS6A3_HUMAN;MAST4_HUMAN;KS6A1_HUMAN;KS6A3_HUMAN;KS6A1_HUMAN	Microtubule-associated serine/threonine-protein kinase 4;Ribosomal protein S6 kinase alpha-3;Ribosomal protein S6 kinase alpha-1	0.645436	0.97635	1	5.27569	6.11644	-0.840754	60.6009	65.2542	26	21	High
2428	RAC2	P15153;P15153;P60953;P63000;P84095;P15153;P63000	P15153;P17081;P15153;P84095;Q9H4E5;P60763;P60953;P63000;P15153;P60763;P63000	RAC2_HUMAN;CDC42_HUMAN;RAC1_HUMAN;RAC2_HUMAN;RHOG_HUMAN;RAC1_HUMAN;RAC2_HUMAN	Ras-related C3 botulinum toxin substrate 2;Ras-related C3 botulinum toxin substrate 2;Ras-related C3 botulinum toxin substrate 2	0.646035	0.97635	1	11.8446	13.6772	-1.83261	92.5272	80.9798	31	24	High
1248	HBA2	P69905	P69905	HBA_HUMAN	Hemoglobin subunit alpha	0.646789	0.97635	1	17.4511	17.5366	-0.0855013	12.2788	15.9317	30	23	High
2637	SCEL	O95171	O95171	SCEL_HUMAN	Sciellin	0.646789	0.97635	1	17.8579	17.7753	0.0826187	11.6505	15.8148	30	23	High
1377	IFIT3	O14879	O14879	IFIT3_HUMAN	Interferon-induced protein with tetratricopeptide repeats 3	0.647091	0.97635	1	11.7861	11.3803	0.40585	69.0481	67.8874	21	16	High
677	CTSF	Q9UBX1	Q9UBX1	CATF_HUMAN	Cathepsin F	0.648028	0.97635	1	12.5293	12.0817	0.447552	67.0664	76.949	22	16	High
2441	RANGAP1	P46060	P46060	RAGP1_HUMAN	Ran GTPase-activating protein 1	0.649233	0.97635	1	5.65376	4.4752	1.17856	69.5476	63.0259	6	3	High
2584	RPS6KB1	P23443	P23443;Q9UBS0	KS6B1_HUMAN	Ribosomal protein S6 kinase beta-1	0.649346	0.97635	1	1.48396	2.07278	-0.588819	21.2401	31.4544	29	21	High
2392	RAB18	Q9NP72	Q9NP72	RAB18_HUMAN	Ras-related protein Rab-18	0.649391	0.97635	1	9.52554	9.62793	-0.102391	77.7846	82.2813	19	17	High
2016	OPTN	Q96CV9	Q96CV9	OPTN_HUMAN	Optineurin	0.649649	0.97635	1	6.89976	7.97948	-1.07971	68.6495	66.7346	17	13	High
2144	PIP4K2C	Q8TBX8	Q8TBX8	PI42C_HUMAN	Phosphatidylinositol 5-phosphate 4-kinase type-2 gamma	0.650753	0.97635	1	13.1064	13.9011	-0.794702	62.0974	53.6559	15	16	High
893	EIF4A2	P38919;P60842;Q14240;P60842;Q14240;Q14240	P60842;Q14240;P38919;P60842;Q14240;Q14240	IF4A1_HUMAN;IF4A2_HUMAN;IF4A3_HUMAN;IF4A1_HUMAN;IF4A2_HUMAN;IF4A2_HUMAN	Eukaryotic initiation factor 4A-III;Eukaryotic initiation factor 4A-I;Eukaryotic initiation factor 4A-II	0.651217	0.97635	1	13.6076	15.2264	-1.61874	67.347	48.9189	23	20	High
1291	HMGA1	P17096	P17096	HMGA1_HUMAN	High mobility group protein HMG-I/HMG-Y	0.652432	0.97635	1	7.73479	6.77035	0.964437	85.9887	80.5886	13	9	High
807	DNPH1	O43598	O43598	DNPH1_HUMAN	2'-deoxynucleoside 5'-phosphate N-hydrolase 1	0.652574	0.97635	1	15.0189	16.4326	-1.41369	45.168	26.071	26	22	High
1141	GLRX3	O76003	O76003	GLRX3_HUMAN	Glutaredoxin-3	0.652785	0.97635	1	15.2787	16.8522	-1.57346	36.3149	13.349	27	23	High
1717	MAN1A1	P33908	P33908	MA1A1_HUMAN	Mannosyl-oligosaccharide 1,2-alpha-mannosidase IA	0.652785	0.97635	1	16.3362	16.3805	-0.0442528	30.3781	26.3184	28	22	High
802	DNASE2	O00115	O00115	DNS2A_HUMAN	Deoxyribonuclease-2-alpha	0.652879	0.97635	1	16.3519	18.1023	-1.75044	30.3116	0.81308	28	24	High
531	CHMP4B	Q96CF2;Q9H444;Q9H444	Q9H444;Q96CF2;Q9H444	CHM4B_HUMAN;CHM4C_HUMAN;CHM4B_HUMAN	Charged multivesicular body protein 4c;Charged multivesicular body protein 4b	0.652902	0.97635	1	20.2081	20.6785	-0.470375	14.9359	2.86174	30	24	High
1343	HSPA5	P11021;P11021;P11142	P11021;P11142;P0DMV8;P0DMV9;P54652;P11021;P34931	BIP_HUMAN;BIP_HUMAN;HSP7C_HUMAN	Endoplasmic reticulum chaperone BiP;Endoplasmic reticulum chaperone BiP	0.652902	0.97635	1	21.0605	20.9278	0.132693	0.720061	0.473013	31	24	High
2111	PGAM1	P18669	P18669	PGAM1_HUMAN	Phosphoglycerate mutase 1	0.652902	0.97635	1	20.7829	20.1091	0.673885	0.900002	19.0912	31	24	High
2306	PSMA6	P60900	P60900	PSA6_HUMAN	Proteasome subunit alpha type-6	0.652902	0.97635	1	20.2086	20.2468	-0.0381359	0.402261	0.523228	31	24	High
2170	PLD3	Q8IV08	Q8IV08	PLD3_HUMAN	5'-3' exonuclease PLD3	0.653083	0.97635	1	9.7537	10.0205	-0.266824	71.3112	75.1947	28	24	High
2543	RPL38	P63173	P63173	RL38_HUMAN	60S ribosomal protein L38	0.653083	0.97635	1	11.2869	10.3215	0.965388	83.7841	94.2227	26	20	High
105	AK3	Q9UIJ7	Q9UIJ7	KAD3_HUMAN	GTP:AMP phosphotransferase AK3, mitochondrial	0.653083	0.97635	1	11.1504	9.82898	1.32146	81.6188	85.8102	19	13	High
3319	ZNF541	Q9H0D2	Q9H0D2	ZN541_HUMAN	Zinc finger protein 541	0.655161	0.978044	1	9.27078	8.72031	0.550476	141.15	132.832	12	9	High
172	AP1M1	Q9BXS5;Q9BXS5;Q9Y6Q5	Q9BXS5;Q9BXS5;Q9Y6Q5	AP1M1_HUMAN;AP1M1_HUMAN;AP1M2_HUMAN	AP-1 complex subunit mu-1;AP-1 complex subunit mu-1	0.657646	0.978044	1	6.13278	5.24749	0.885295	61.7312	57.6248	12	8	High
2953	SYPL1	Q16563	Q16563	SYPL1_HUMAN	Synaptophysin-like protein 1	0.658528	0.978044	1	11.1334	12.5664	-1.43294	84.3571	70.043	19	17	High
589	COL6A3	P12111	P12111	CO6A3_HUMAN	Collagen alpha-3(VI) chain	0.658548	0.978044	1	16.1967	16.9532	-0.75657	54.8461	45.0729	26	21	High
1307	HNRNPC	P07910	P07910	HNRPC_HUMAN	Heterogeneous nuclear ribonucleoproteins C1/C2	0.658548	0.978044	1	15.8083	16.3139	-0.5056	51.6793	40.6544	26	21	High
1685	LRRC57	Q8N9N7	Q8N9N7	LRC57_HUMAN	Leucine-rich repeat-containing protein 57	0.658803	0.978044	1	2.46124	3.20439	-0.743148	32.5837	40.7777	5	5	High
2619	SAMD12	Q8N8I0	Q8N8I0	SAM12_HUMAN	Sterile alpha motif domain-containing protein 12	0.658803	0.978044	1	2.63597	3.38847	-0.752498	37.363	45.5376	5	5	High
2718	SERPINH1	P50454	P50454	SERPH_HUMAN	Serpin H1	0.658803	0.978044	1	3.16869	2.64775	0.520937	43.4071	36.5791	6	4	High
2336	PSMD8	P48556	P48556	PSMD8_HUMAN	26S proteasome non-ATPase regulatory subunit 8	0.658831	0.978044	1	15.6278	17.8192	-2.1914	49.1396	14.8554	22	17	High
164	ANXA6	P08133	P08133	ANXA6_HUMAN	Annexin A6	0.658975	0.978044	1	16.8096	17.8294	-1.01974	32.6234	15.7803	28	23	High
2116	PGLYRP1	O75594	O75594	PGRP1_HUMAN	Peptidoglycan recognition protein 1	0.65986	0.978044	1	6.17917	7.23964	-1.06047	83.5355	91.566	27	19	High
2134	PHYKPL	Q8IUZ5	Q8IUZ5	AT2L2_HUMAN	5-phosphohydroxy-L-lysine phospho-lyase	0.660461	0.978044	1	10.718	13.5299	-2.81195	76.0381	51.1009	11	10	High
719	DBI	P07108	P07108	ACBP_HUMAN	Acyl-CoA-binding protein	0.661012	0.978044	1	9.71772	10.5037	-0.785955	71.0279	69.7961	18	15	High
799	DNAJC7	Q99615	Q99615	DNJC7_HUMAN	DnaJ homolog subfamily C member 7	0.661012	0.978044	1	10.1073	11.0106	-0.903329	76.8752	76.1211	18	15	High
2644	SCPEP1	Q9HB40	Q9HB40	RISC_HUMAN	Retinoid-inducible serine carboxypeptidase	0.661772	0.978044	1	4.63236	5.86154	-1.22918	54.3766	60.0405	9	9	High
950	ERLIN2	O75477;O94905;O94905	O94905;O75477;O94905	ERLN1_HUMAN;ERLN2_HUMAN;ERLN2_HUMAN	Erlin-1;Erlin-2	0.661772	0.978044	1	5.89198	4.80981	1.08217	65.5854	58.6834	11	7	High
2358	PTN	P21246	P21246	PTN_HUMAN	Pleiotrophin	0.661965	0.978044	1	12.383	13.2344	-0.851399	66.2594	63.0486	11	14	High
2252	PRDX3	P30048	P30048	PRDX3_HUMAN	Thioredoxin-dependent peroxide reductase, mitochondrial	0.662271	0.978044	1	8.57239	10.5123	-1.93996	81.206	69.4897	26	23	High
2516	RPL13A	P40429	Q6NVV1;P40429	RL13A_HUMAN	60S ribosomal protein L13a	0.662271	0.978044	1	9.13459	10.371	-1.23643	81.3636	80.8084	20	18	High
1315	HNRNPL	P14866	P14866	HNRPL_HUMAN	Heterogeneous nuclear ribonucleoprotein L	0.662576	0.978044	1	13.6548	13.6392	0.0155949	67.4583	65.141	23	18	High
1557	KLK14	Q9P0G3	Q9P0G3	KLK14_HUMAN	Kallikrein-14	0.663048	0.978044	1	6.84597	8.1589	-1.31293	67.1769	69.8031	13	12	High
567	CNBP	P62633	P62633	CNBP_HUMAN	CCHC-type zinc finger nucleic acid binding protein	0.663553	0.978044	1	13.0813	14.7086	-1.62727	61.8713	45.4646	23	20	High
2082	PDGFC	Q9NRA1	Q9NRA1	PDGFC_HUMAN	Platelet-derived growth factor C	0.66368	0.978044	1	11.1872	10.5842	0.60297	71.4911	71.0791	13	9	High
2382	QPCT	Q16769	Q16769	QPCT_HUMAN	Glutaminyl-peptide cyclotransferase	0.663932	0.978044	1	13.7097	16.146	-2.43636	69.0666	40.0686	31	24	High
1014	FBXO2	Q9UK22	Q9UK22	FBX2_HUMAN	F-box only protein 2	0.663951	0.978044	1	3.34277	4.14168	-0.798905	48.1315	54.4693	6	6	High
1077	G3BP2	Q13283;Q9UN86;Q9UN86	Q9UN86;Q13283;Q9UN86	G3BP1_HUMAN;G3BP2_HUMAN;G3BP2_HUMAN	Ras GTPase-activating protein-binding protein 1;Ras GTPase-activating protein-binding protein 2	0.664525	0.978044	1	4.08337	5.15321	-1.06984	49.7233	55.6816	8	8	High
755	DEK	P35659	P35659	DEK_HUMAN	Protein DEK	0.664525	0.978044	1	5.38591	4.30169	1.08422	63.4176	58.0208	10	6	High
1684	LRRC47	Q8N1G4	Q8N1G4	LRC47_HUMAN	Leucine-rich repeat-containing protein 47	0.664988	0.978044	1	16.9081	15.3006	1.60744	20.9002	49.0707	29	20	High
39	ACOT13	Q9NPJ3	Q9NPJ3	ACO13_HUMAN	Acyl-coenzyme A thioesterase 13	0.665081	0.978044	1	3.29365	4.58141	-1.28776	46.7969	53.3324	6	7	High
574	CNPY3	Q9BT09	Q9BT09	CNPY3_HUMAN	Protein canopy homolog 3	0.665081	0.978044	1	4.85487	3.90259	0.952279	70.1508	60.5042	8	5	High
1190	GPRC5B	Q9NZH0	Q9NZH0	GPC5B_HUMAN	G-protein coupled receptor family C group 5 member B	0.665081	0.978044	1	4.00903	3.25595	0.753075	47.9785	42.2186	8	5	High
1409	IGHV3-38-3	A0A075B6Q5;A0A0B4J1X8;A0A0C4DH36;A0A0J9YX35;P0DTE1;A0A0A0MS15;A0A0B4J1V0;A0A0B4J1V6;A0A0B4J1X5;A0A0B4J1X8;A0A0B4J1Y9;A0A0C4DH32;A0A0C4DH36;P01766;P01780;P0DTE1;P0DTE1	A0A0B4J1X8;P0DTE1;P0DP02;P01768;A0A0J9YY99;P01764;P0DP04;P01772;A0A0C4DH36;A0A0J9YX35;A0A075B6Q5;A0A0C4DH42;P0DP03;P01767;P01766;A0A0B4J1X8;P01780;A0A0B4J1X5;P0DTE1;P0DP02;P01782;P01768;P01763;A0A075B7F0;A0A0B4J1V0;A0A0J9YY99;A0A0B4J1V1;S4R3C0;A0A075B7F1;P01764;P01762;P0DP04;P01772;A0A0C4DH36;A0A0B4J2B5;A0A0B4J1V6;A0A0J9YX35;A0A075B6Q5;A0A0B4J1Y9;A0A0A0MS15;A0A0C4DH42;A0A0C4DH32;P0DP03;P01767;P0D…	HV338_HUMAN;HV343_HUMAN;HV364_HUMAN;HV383_HUMAN;HV64D_HUMAN;HV307_HUMAN;HV313_HUMAN;HV315_HUMAN;HV320_HUMAN;HV338_HUMAN;HV343_HUMAN;HV349_HUMAN;HV372_HUMAN;HV373_HUMAN;HV374_HUMAN;HV383_HUMAN;HV383_HUMAN	Immunoglobulin heavy variable 3-64;Immunoglobulin heavy variable 3-49;Probable non-functional immunoglobulin heavy variable 3-38-3	0.665187	0.978044	1	17.4174	17.7124	-0.294981	12.3446	1.18095	30	24	High
1765	MDK	P21741	P21741	MK_HUMAN	Midkine	0.665187	0.978044	1	18.2346	18.7075	-0.472891	12.1222	0.908811	30	24	High
123	ALDH1L1	O75891;O75891;Q3SY69	O75891;Q3SY69;O75891	AL1L1_HUMAN;AL1L1_HUMAN;AL1L2_HUMAN	Cytosolic 10-formyltetrahydrofolate dehydrogenase;Cytosolic 10-formyltetrahydrofolate dehydrogenase	0.665187	0.978044	1	18.142	17.664	0.478018	1.63724	14.8731	31	23	High
627	CPPED1	Q9BRF8	Q9BRF8	CPPED_HUMAN	Serine/threonine-protein phosphatase CPPED1	0.665187	0.978044	1	19.5354	18.9258	0.609618	0.687205	16.7306	31	23	High
634	CRIP2	P52943	P52943	CRIP2_HUMAN	Cysteine-rich protein 2	0.665187	0.978044	1	19.2557	18.7617	0.494002	1.5701	17.6985	31	23	High
534	CHMP6	Q96FZ7	Q96FZ7	CHMP6_HUMAN	Charged multivesicular body protein 6	0.665478	0.978044	1	3.87332	4.95321	-1.07988	53.2782	62.3275	7	7	High
57	ACY1	Q03154	Q03154	ACY1_HUMAN	Aminoacylase-1	0.665845	0.978044	1	9.85787	9.79336	0.0645159	72.8064	71.8274	18	14	High
2809	SNRPA	P08579;P09012;P09012	P08579;P09012;P09012	RU2B_HUMAN;SNRPA_HUMAN;SNRPA_HUMAN	U2 small nuclear ribonucleoprotein B'';U1 small nuclear ribonucleoprotein A	0.665845	0.978044	1	10.6265	10.4591	0.16733	84.7219	81.7365	18	14	High
1516	ITGB2	P05107	P05107	ITB2_HUMAN	Integrin beta-2	0.666715	0.978883	1	8.17618	10.8264	-2.65023	84.5033	74.1502	14	15	High
2272	PRMT3	O60678	O60678	ANM3_HUMAN	Protein arginine N-methyltransferase 3	0.667949	0.978946	1	2.66358	2.04011	0.623468	38.333	30.416	23	21	High
2058	PARVA	Q9NVD7	Q9NVD7	PARVA_HUMAN	Alpha-parvin	0.669243	0.978946	1	5.48225	7.5396	-2.05735	65.2997	70.5518	5	6	High
3242	VMO1	Q7Z5L0	Q7Z5L0	VMO1_HUMAN	Vitelline membrane outer layer protein 1 homolog	0.671051	0.978946	1	8.37728	8.05208	0.325193	68.8	68.0072	16	12	High
989	FAM114A1	Q8IWE2	Q8IWE2	NXP20_HUMAN	Protein NOXP20	0.671117	0.978946	1	10.9962	11.4624	-0.466164	68.979	68.691	20	16	High
2097	PEBP4	Q96S96	Q96S96	PEBP4_HUMAN	Phosphatidylethanolamine-binding protein 4	0.671358	0.978946	1	21.0262	20.6468	0.379363	16.6704	21.2778	7	8	High
1920	NEK9	Q8TD19	Q8TD19	NEK9_HUMAN	Serine/threonine-protein kinase Nek9	0.671952	0.978946	1	5.05201	6.35045	-1.29844	55.5736	59.0275	29	24	High
1660	LIMA1	Q9BT23;Q9UHB6;Q9UHB6	Q9UHB6;Q9BT23;Q9UHB6	LIMA1_HUMAN;LIMD2_HUMAN;LIMA1_HUMAN	LIM domain-containing protein 2;LIM domain and actin-binding protein 1	0.674444	0.978946	1	13.0302	13.863	-0.832825	72.3614	67.2117	22	18	High
3206	UNC45A	Q9H3U1	Q9H3U1	UN45A_HUMAN	Protein unc-45 homolog A	0.675251	0.978946	1	8.77133	11.1845	-2.41313	84.9827	78.5365	15	15	High
1939	NMES1	Q9C002	Q9C002	NMES1_HUMAN	Normal mucosa of esophagus-specific gene 1 protein	0.675274	0.978946	1	7.7073	9.21052	-1.50323	75.8017	75.5113	19	21	High
363	BUB3	O43684	O43684	BUB3_HUMAN	Mitotic checkpoint protein BUB3	0.67659	0.978946	1	4.83833	6.15361	-1.31528	59.3839	66.0079	9	9	High
3229	VASP	P50552	P50552	VASP_HUMAN	Vasodilator-stimulated phosphoprotein	0.676653	0.978946	1	15.1683	15.8297	-0.661359	57.9692	52.8641	25	20	High
615	COTL1	Q14019	Q14019	COTL1_HUMAN	Coactosin-like protein	0.676902	0.978946	1	14.1552	16.5009	-2.3457	61.483	27.3328	24	22	High
1298	HMGN1	P05114	P05114	HMGN1_HUMAN	Non-histone chromosomal protein HMG-14	0.677064	0.978946	1	8.52594	11.3076	-2.78168	80.9009	67.3226	15	16	High
708	CYP27A1	Q02318	Q02318	CP27A_HUMAN	Sterol 26-hydroxylase, mitochondrial	0.677166	0.978946	1	2.40378	3.06123	-0.657454	31.2393	37.2261	5	5	High
1354	HTN3	P15516	P15516	HIS3_HUMAN	Histatin-3	0.677166	0.978946	1	2.646	3.56084	-0.914835	37.7894	51.6485	5	5	High
668	CTNNA1	P26232;P35221;P35221	P35221;P26232;P35221	CTNA1_HUMAN;CTNA2_HUMAN;CTNA1_HUMAN	Catenin alpha-2;Catenin alpha-1	0.67737	0.978946	1	16.7027	17.2219	-0.519199	43.6403	29.5597	27	22	High
757	DENR	O43583	O43583	DENR_HUMAN	Density-regulated protein	0.677452	0.978946	1	16.5991	16.944	-0.344879	31.8088	28.7509	28	22	High
824	DSG1	Q02413	Q02413	DSG1_HUMAN	Desmoglein-1	0.677452	0.978946	1	16.1322	16.5203	-0.388107	29.3655	27.3988	28	22	High
2319	PSMC2	P35998	P35998	PRS7_HUMAN	26S proteasome regulatory subunit 7	0.677452	0.978946	1	16.7578	17.1106	-0.35277	31.5771	28.1899	29	22	High
2318	PSMC1	P43686;P62191;P62195;P62191	P62195;P62191;P43686;P62191	PRS4_HUMAN;PRS6B_HUMAN;PRS8_HUMAN;PRS4_HUMAN	26S proteasome regulatory subunit 6B;26S proteasome regulatory subunit 4	0.67754	0.978946	1	17.8387	17.1078	0.73097	11.5154	27.9823	28	22	High
1937	NME2	P15531;P22392;P22392	P15531;O60361;P22392;O60361;P22392	NDKA_HUMAN;NDKB_HUMAN;NDKB_HUMAN	Nucleoside diphosphate kinase A;Nucleoside diphosphate kinase B	0.677557	0.978946	1	20.2472	18.6727	1.57452	0.815546	34.059	31	24	High
490	CDC42	P15153;P60953;P63000;P84095;P60953	P17081;P15153;P84095;Q9H4E5;P60763;P60953;P63000;P60953	CDC42_HUMAN;RAC1_HUMAN;RAC2_HUMAN;RHOG_HUMAN;CDC42_HUMAN	Ras-related C3 botulinum toxin substrate 2;Cell division control protein 42 homolog	0.677562	0.978946	1	20.7893	20.5881	0.201217	0.395393	1.94507	31	24	High
1202	GRN	P28799	P28799	GRN_HUMAN	Progranulin	0.677562	0.978946	1	19.1637	19.0828	0.0808478	1.43087	1.12312	31	24	High
395	CA13	Q8N1Q1	Q8N1Q1	CAH13_HUMAN	Carbonic anhydrase 13	0.677562	0.978946	1	18.9759	18.3112	0.664719	0.687723	15.6803	31	23	High
1087	GALM	Q96C23	Q96C23	GALM_HUMAN	Galactose mutarotase	0.677562	0.978946	1	19.5545	18.8129	0.741604	0.64461	16.8765	31	23	High
2578	RPS3A	P61247	P61247	RS3A_HUMAN	40S ribosomal protein S3a	0.677562	0.978946	1	19.0651	18.2069	0.858236	1.06953	16.02	21	15	High
3281	WFDC12	Q8WWY7	Q8WWY7	WFD12_HUMAN	WAP four-disulfide core domain protein 12	0.679375	0.978946	1	7.71089	8.69658	-0.985696	75.1487	79.839	14	12	High
1219	GSTZ1	O43708	O43708	MAAI_HUMAN	Maleylacetoacetate isomerase	0.680299	0.978946	1	7.80786	5.83704	1.97081	76.6532	71.3013	14	8	High
432	CARM1	Q86X55	Q86X55	CARM1_HUMAN	Histone-arginine methyltransferase CARM1	0.681052	0.978946	1	4.17372	4.81658	-0.642858	51.9539	58.8923	8	7	High
130	ALDH5A1	P51649	P51649	SSDH_HUMAN	Succinate-semialdehyde dehydrogenase, mitochondrial	0.681087	0.978946	1	3.78405	3.33776	0.446284	50.8117	44.234	7	5	High
3038	TMED3	Q9Y3Q3	Q9Y3Q3	TMED3_HUMAN	Transmembrane emp24 domain-containing protein 3	0.681087	0.978946	1	3.61188	3.17852	0.433366	46.2934	40.1142	7	5	High
2942	SULT1A1	P50225	P50225;P50226;P0DMN0;P0DMM9	ST1A1_HUMAN	Sulfotransferase 1A1	0.681666	0.978946	1	4.32871	5.51169	-1.18298	66.4222	77.0288	7	7	High
1831	MTDH	Q86UE4	Q86UE4	LYRIC_HUMAN	Protein LYRIC	0.681666	0.978946	1	4.45071	4.03884	0.411871	59.0209	51.2116	8	6	High
2465	RCC2	Q9P258	Q9P258	RCC2_HUMAN	Protein RCC2	0.681715	0.978946	1	3.90752	3.15403	0.753491	45.4742	39.6441	29	24	High
851	EEA1	Q15075	Q15075	EEA1_HUMAN	Early endosome antigen 1	0.681715	0.978946	1	4.09595	3.31128	0.784668	50.089	43.5124	8	5	High
2952	SYNGR2	O43760	O43760	SNG2_HUMAN	Synaptogyrin-2	0.683329	0.978946	1	15.2961	16.069	-0.772928	47.015	38.7068	26	21	High
1819	MRPL9	Q9BYD2	Q9BYD2	RM09_HUMAN	39S ribosomal protein L9, mitochondrial	0.683349	0.978946	1	7.17614	7.08586	0.0902816	64.9441	62.3343	14	11	High
1059	FNTA	P49354	P49354	FNTA_HUMAN	Protein farnesyltransferase/geranylgeranyltransferase type-1 subunit alpha	0.683559	0.978946	1	8.84536	10.5805	-1.73517	76.0061	70.2708	16	15	High
3179	UBE2V1	Q13404;Q13404;Q15819	Q13404;Q13404;Q15819	UB2V1_HUMAN;UB2V1_HUMAN;UB2V2_HUMAN	Ubiquitin-conjugating enzyme E2 variant 1;Ubiquitin-conjugating enzyme E2 variant 1	0.683594	0.978946	1	17.3542	16.7237	0.630485	33.8986	42.5172	28	21	High
1093	GALNT5	Q10471;Q7Z7M9;Q7Z7M9	Q7Z7M9;Q10471;Q7Z7M9	GALT2_HUMAN;GALT5_HUMAN;GALT5_HUMAN	Polypeptide N-acetylgalactosaminyltransferase 2;Polypeptide N-acetylgalactosaminyltransferase 5	0.683777	0.978946	1	18.496	18.0987	0.397288	13.5388	15.4059	30	23	High
1862	MYO5B	Q9NQX4;Q9ULV0;Q9Y4I1;Q9ULV0	Q9ULV0;Q9Y4I1;Q9NQX4;Q9ULV0	MYO5A_HUMAN;MYO5B_HUMAN;MYO5C_HUMAN;MYO5B_HUMAN	Unconventional myosin-Vc;Unconventional myosin-Vb	0.684277	0.978946	1	8.57699	8.29104	0.285953	71.5796	71.8163	16	12	High
701	CYB5R2	Q6BCY4	Q6BCY4	NB5R2_HUMAN	NADH-cytochrome b5 reductase 2	0.6864	0.978946	1	7.99634	9.5465	-1.55016	70.8391	68.3509	15	14	High
279	ATP2A2	P16615;P16615;Q93084	P16615;Q93084;P16615	AT2A2_HUMAN;AT2A2_HUMAN;AT2A3_HUMAN	Sarcoplasmic/endoplasmic reticulum calcium ATPase 2;Sarcoplasmic/endoplasmic reticulum calcium ATPase 2	0.687013	0.978946	1	13.5958	12.9096	0.686209	66.8921	72.1229	23	17	High
199	APOL1	O14791	O14791	APOL1_HUMAN	Apolipoprotein L1	0.687184	0.978946	1	7.87481	7.10466	0.770156	78.7656	74.2268	14	10	High
83	AGA	P20933	P20933	ASPG_HUMAN	N(4)-(beta-N-acetylglucosaminyl)-L-asparaginase	0.687585	0.978946	1	11.2439	13.7409	-2.497	62.654	40.1409	21	20	High
1240	HADHA	P40939	P40939	ECHA_HUMAN	Trifunctional enzyme subunit alpha, mitochondrial	0.688077	0.978946	1	13.6194	14.2777	-0.658258	67.2241	56.5242	23	19	High
2537	RPL34	P49207	P49207	RL34_HUMAN	60S ribosomal protein L34	0.688077	0.978946	1	12.8862	13.8641	-0.97794	60.6401	53.4006	22	18	High
1902	NDUFA6	P56556	P56556	NDUA6_HUMAN	NADH dehydrogenase [ubiquinone] 1 alpha subcomplex subunit 6	0.688207	0.978946	1	2.7543	2.07449	0.679814	40.889	31.6688	8	5	High
2581	RPS6	P62753	P62753	RS6_HUMAN	40S ribosomal protein S6	0.688498	0.978946	1	14.2429	13.3684	0.874486	50.6424	62.7129	10	9	High
1722	MAOA	P21397	P21397	AOFA_HUMAN	Amine oxidase [flavin-containing] A	0.688635	0.978946	1	7.81386	9.31468	-1.50082	77.2334	76.9338	14	13	High
1330	HS1BP3	Q53T59	Q53T59	H1BP3_HUMAN	HCLS1-binding protein 3	0.689085	0.978946	1	4.93328	5.77711	-0.84383	53.0769	58.35	10	9	High
1019	FCGBP	Q9Y6R7	Q9Y6R7	FCGBP_HUMAN	IgGFc-binding protein	0.689119	0.978946	1	10.5924	12.4871	-1.89469	86.9278	68.9776	18	17	High
3036	TMED10	P49755	P49755	TMEDA_HUMAN	Transmembrane emp24 domain-containing protein 10	0.689147	0.978946	1	13.9501	14.2135	-0.263399	48.9633	42.8032	25	20	High
1230	H2AC21	P16104;Q71UI9;Q8IUE6;P16104;Q8IUE6;Q8IUE6	P0C0S5;P0C0S8;Q6FI13;P04908;P20671;Q9BTM1;Q96QV6;Q71UI9;Q7L7L0;Q99878;Q8IUE6;P16104;Q93077;Q16777;Q96KK5;P0C0S8;P04908;P20671;Q9BTM1;Q7L7L0;Q99878;Q8IUE6;P16104;Q93077;Q96KK5;P0C0S8;Q6FI13;Q9BTM1;Q96QV6;Q99878;Q8IUE6;Q93077;Q16777;Q96KK5	H2A2B_HUMAN;H2AV_HUMAN;H2AX_HUMAN;H2A2B_HUMAN;H2AX_HUMAN;H2A2B_HUMAN	Histone H2AX;Histone H2AX;Histone H2A type 2-B	0.689728	0.978946	1	16.8091	17.117	-0.307948	45.7808	45.8363	27	21	High
639	CRNN	Q9UBG3	Q9UBG3	CRNN_HUMAN	Cornulin	0.689839	0.978946	1	15.8973	16.4335	-0.536278	39.6874	27.2402	27	22	High
2559	RPS13	P62277	P62277	RS13_HUMAN	40S ribosomal protein S13	0.690004	0.978946	1	17.2144	17.5632	-0.348847	22.4304	15.0154	31	23	High
520	CHI3L2	Q15782	Q15782	CH3L2_HUMAN	Chitinase-3-like protein 2	0.690025	0.978946	1	21.8016	21.9784	-0.17682	1.57605	0.772974	31	24	High
587	COL6A1	P12109	P12109	CO6A1_HUMAN	Collagen alpha-1(VI) chain	0.690025	0.978946	1	18.4152	18.5211	-0.105841	0.568865	0.696798	31	24	High
2712	SERPINC1	P01008	P01008	ANT3_HUMAN	Antithrombin-III	0.690025	0.978946	1	21.6228	21.3511	0.27166	0.870629	1.92888	31	24	High
8	AARS1	P49588	P49588	SYAC_HUMAN	Alanine--tRNA ligase, cytoplasmic	0.690025	0.978946	1	18.5439	17.7751	0.768787	0.378112	15.0432	31	23	High
137	ALOX5	P09917	P09917	LOX5_HUMAN	Polyunsaturated fatty acid 5-lipoxygenase	0.690077	0.978946	1	9.37832	10.039	-0.660672	75.1992	75.4772	17	14	High
189	APMAP	Q9HDC9	Q9HDC9	APMAP_HUMAN	Adipocyte plasma membrane-associated protein	0.690077	0.978946	1	9.61518	10.3561	-0.740913	79.3203	80.3929	17	14	High
1745	MARCKS	P29966	P29966	MARCS_HUMAN	Myristoylated alanine-rich C-kinase substrate	0.690168	0.978946	1	7.38234	8.84402	-1.46168	78.4295	81.7548	13	12	High
990	FAM120A	Q9NZB2	Q9NZB2	F120A_HUMAN	Constitutive coactivator of PPAR-gamma-like protein 1	0.690872	0.978946	1	6.2533	7.2717	-1.0184	64.5758	65.3743	12	11	High
2389	RAB13	O95716;P51153;P61006;Q92930;P51153;P51153;P61006;P61026;P62820;Q92930;Q9H0U4;P51153;P61026	O95716;P20337;P51153;Q96E17;P61006;P20336;Q92930;P51153;P59190;Q92928;P62820;Q9H0U4;P51153;P61026;P61006;Q92930;P51153;P61026	RAB13_HUMAN;RAB3D_HUMAN;RAB8A_HUMAN;RAB8B_HUMAN;RAB13_HUMAN;RAB10_HUMAN;RAB13_HUMAN;RAB1A_HUMAN;RAB1B_HUMAN;RAB8A_HUMAN;RAB8B_HUMAN;RAB10_HUMAN;RAB13_HUMAN	Ras-related protein Rab-3D;Ras-related protein Rab-13;Ras-related protein Rab-13;Ras-related protein Rab-13	0.69309	0.978946	1	9.29801	11.2025	-1.90449	73.883	65.7753	17	13	High
681	CTSO	P43234	P43234	CATO_HUMAN	Cathepsin O	0.693892	0.978946	1	11.9573	13.2532	-1.29598	61.0793	49.2993	22	19	High
2854	SPOCK3	Q9BQ16	Q9BQ16	TICN3_HUMAN	Testican-3	0.694378	0.978946	1	10.1003	11.5455	-1.44524	77.1517	70.2391	18	16	High
458	CCDC88B	A6NC98	A6NC98	CC88B_HUMAN	Coiled-coil domain-containing protein 88B	0.694401	0.978946	1	6.05577	7.72518	-1.66941	68.9574	73.7641	11	11	High
2433	RALA	P11233;P11233;P11234	P11233;P11234;P11233	RALA_HUMAN;RALA_HUMAN;RALB_HUMAN	Ras-related protein Ral-A;Ras-related protein Ral-A	0.695528	0.978946	1	4.23319	5.33598	-1.10279	53.4284	59.5681	15	15	High
459	CCDC9	Q9Y3X0	Q9Y3X0	CCDC9_HUMAN	Coiled-coil domain-containing protein 9	0.695722	0.978946	1	2.73756	3.48656	-0.749006	40.3247	48.2666	5	5	High
974	EXOSC6	Q5RKV6	Q5RKV6	EXOS6_HUMAN	Exosome complex component MTR3	0.695722	0.978946	1	3.09101	2.63106	0.459956	41.522	36.1614	6	4	High
1037	FHL2	Q14192	Q14192	FHL2_HUMAN	Four and a half LIM domains protein 2	0.695722	0.978946	1	2.90081	2.461	0.439814	36.3264	31.6108	6	4	High
1295	HMGCL	P35914	P35914	HMGCL_HUMAN	Hydroxymethylglutaryl-CoA lyase, mitochondrial	0.695722	0.978946	1	3.2349	2.61092	0.623979	45.3236	35.6457	6	4	High
1265	HEXA	P06865	P06865	HEXA_HUMAN	Beta-hexosaminidase subunit alpha	0.696236	0.978946	1	17.093	18.1254	-1.03237	32.8322	15.5491	28	23	High
1547	KIF21A	O75037;Q7Z4S6;Q7Z4S6	Q7Z4S6;O75037;Q7Z4S6	KI21A_HUMAN;KI21B_HUMAN;KI21A_HUMAN	Kinesin-like protein KIF21B;Kinesin-like protein KIF21A	0.696236	0.978946	1	17.048	15.6285	1.41952	10.8032	37.2873	30	21	High
150	ANKRD13A	Q8IZ07	Q8IZ07	AN13A_HUMAN	Ankyrin repeat domain-containing protein 13A	0.696984	0.978946	1	4.03598	4.70586	-0.669885	48.5335	56.4261	8	7	High
78	ADSL	P30566	P30566	PUR8_HUMAN	Adenylosuccinate lyase	0.697601	0.978946	1	7.89877	8.79706	-0.898286	69.1914	68.606	15	13	High
1489	IMMT	Q16891	Q16891	MIC60_HUMAN	MICOS complex subunit MIC60	0.697601	0.978946	1	8.12944	8.62744	-0.498	73.1744	66.3847	15	13	High
2313	PSMB5	P28074	P28074	PSB5_HUMAN	Proteasome subunit beta type-5	0.697866	0.978946	1	6.65209	8.92023	-2.26814	83.4276	83.7197	26	23	High
2041	PADI4	Q9UM07	Q9UM07	PADI4_HUMAN	Protein-arginine deiminase type-4	0.69839	0.978946	1	3.58874	4.55881	-0.970075	55.8162	65.2396	31	23	High
43	ACSL1	P33121	P33121	ACSL1_HUMAN	Long-chain-fatty-acid--CoA ligase 1	0.69839	0.978946	1	3.14202	3.95621	-0.814183	42.7796	49.1754	6	6	High
232	ARHGEF37	A1IGU5	A1IGU5	ARH37_HUMAN	Rho guanine nucleotide exchange factor 37	0.69839	0.978946	1	3.27043	4.15704	-0.88661	46.1811	54.2393	6	6	High
2372	PUF60	Q9UHX1	Q9UHX1	PUF60_HUMAN	Poly(U)-binding-splicing factor PUF60	0.698505	0.978946	1	4.03381	3.25218	0.781632	48.6202	42.0281	24	22	High
1042	FKBP2	P26885	P26885	FKBP2_HUMAN	Peptidyl-prolyl cis-trans isomerase FKBP2	0.698505	0.978946	1	4.93764	3.98442	0.953221	72.5769	62.9886	8	5	High
1860	MYO1D	O94832	O94832	MYO1D_HUMAN	Unconventional myosin-Id	0.699644	0.978946	1	8.14796	9.71014	-1.56218	73.6741	70.7425	15	14	High
3192	UBXN6	Q9BZV1	Q9BZV1	UBXN6_HUMAN	UBX domain-containing protein 6	0.699644	0.978946	1	8.67084	10.2727	-1.60184	83.1064	79.1139	15	14	High
804	DNM1L	O00429	O00429	DNM1L_HUMAN	Dynamin-1-like protein	0.699644	0.978946	1	9.33446	8.60268	0.731775	74.6344	77.4535	17	12	High
50	ACTN2	O43707;P12814;P35609;P35609	O43707;P12814;Q08043;P35609;P35609	ACTN1_HUMAN;ACTN2_HUMAN;ACTN4_HUMAN;ACTN2_HUMAN	Alpha-actinin-4;Alpha-actinin-2	0.701016	0.978946	1	7.54949	8.33459	-0.785105	81.8578	86.1258	13	11	High
80	AFDN	P55196	P55196	AFAD_HUMAN	Afadin	0.701363	0.978946	1	4.87553	5.65895	-0.783416	60.2405	66.9151	9	8	High
378	C2	P06681	P06681	CO2_HUMAN	Complement C2	0.7015	0.978946	1	8.66885	9.48797	-0.819117	73.0598	67.3641	16	14	High
2972	TAX1BP3	O14907	O14907	TX1B3_HUMAN	Tax1-binding protein 3	0.7015	0.978946	1	8.74544	9.85465	-1.10921	74.3255	72.8319	16	14	High
597	COPB1	P53618	P53618	COPB_HUMAN	Coatomer subunit beta	0.701726	0.978946	1	14.8129	15.3958	-0.582888	54.7817	49.6885	25	20	High
2270	PRKRA	O75569	O75569	PRKRA_HUMAN	Interferon-inducible double-stranded RNA-dependent protein kinase activator A	0.702095	0.978946	1	7.74399	9.17762	-1.43363	75.8204	74.6704	13	10	High
42	ACP3	P15309	P15309	PPAP_HUMAN	Prostatic acid phosphatase	0.702286	0.978946	1	14.6521	15.8142	-1.16208	42.9314	24.3043	26	22	High
2797	SMC3	Q9UQE7	Q9UQE7	SMC3_HUMAN	Structural maintenance of chromosomes protein 3	0.702286	0.978946	1	18.7166	16.3827	2.33392	27.1868	76.1949	29	19	High
1872	NAE1	Q13564	Q13564	ULA1_HUMAN	NEDD8-activating enzyme E1 regulatory subunit	0.702394	0.978946	1	17.1755	15.3728	1.80268	21.376	49.4995	29	20	High
2656	SDF4	Q9BRK5	Q9BRK5	CAB45_HUMAN	45 kDa calcium-binding protein	0.702552	0.978946	1	19.7158	18.7308	0.985021	14.6086	34.4253	30	22	High
2020	OS9	Q13438	Q13438	OS9_HUMAN	Protein OS-9	0.702552	0.978946	1	16.6711	18.3442	-1.67312	31.9283	1.65947	28	21	High
1764	MDH2	P40926	P40926	MDHM_HUMAN	Malate dehydrogenase, mitochondrial	0.702573	0.978946	1	19.4972	19.4282	0.0689646	0.810405	0.618277	31	24	High
[truncated: 1,285 more rows]

## Sheet: Metascape list
GroupID	Category	Term	Description	LogP	Log(q-value)	Symbols	InTerm_InList
1_Summary	GO Biological Processes	GO:0002250	adaptive immune response	-16.2636	-12.0777	SERPING1,C4BPA,HLA-E,CFI,IGHA1,IGHA2,JCHAIN,IGKC,MYD88,IGKV1-5,IGHV6-1,IGHV5-51,IGHV3-74,IGHV3-72,IGHV3-49,IGHV3-43,IGLV8-61,IGLV3-25,IGLV3-21,IGLV1-40,IGKV2D-30,IGKV4-1,IGKV1-8,CARD9,RNF19B	25/-
1_Member	GO Biological Processes	GO:0002250	adaptive immune response	-16.2636	-12.0777	SERPING1,C4BPA,HLA-E,CFI,IGHA1,IGHA2,JCHAIN,IGKC,MYD88,IGKV1-5,IGHV6-1,IGHV5-51,IGHV3-74,IGHV3-72,IGHV3-49,IGHV3-43,IGLV8-61,IGLV3-25,IGLV3-21,IGLV1-40,IGKV2D-30,IGKV4-1,IGKV1-8,CARD9,RNF19B	25/642
1_Member	GO Biological Processes	GO:0002377	immunoglobulin production	-6.50357	-3.43154	IGKV1-5,IGLV8-61,IGLV3-25,IGLV3-21,IGLV1-40,IGKV2D-30,IGKV4-1,IGKV1-8	8/150
1_Member	GO Biological Processes	GO:0002440	production of molecular mediator of immune response	-6.39479	-3.38893	IGKV1-5,IGLV8-61,IGLV3-25,IGLV3-21,IGLV1-40,IGKV2D-30,IGKV4-1,IGKV1-8	8/155
2_Summary	GO Biological Processes	GO:0006953	acute-phase response	-9.39504	-5.5101	SERPINA3,AHSG,APCS,F2,FN1,ITIH4,SERPINA1,HPR,MYD88,RELA,TLR2,CUL3,RIPK1,F11R,ALAD,SERPING1,SERPINB3,SERPINB4,VTN,SERPINA12,TIPRL,APOE,NRDC,CARD9,RNF19B,PRKAR2A	26/-
2_Member	GO Biological Processes	GO:0006953	acute-phase response	-9.39504	-5.5101	SERPINA3,AHSG,APCS,F2,FN1,ITIH4,SERPINA1	7/40
2_Member	GO Biological Processes	GO:0002526	acute inflammatory response	-8.74117	-5.03233	SERPINA3,AHSG,APCS,F2,FN1,HPR,ITIH4,SERPINA1	8/78
2_Member	GO Biological Processes	GO:0006954	inflammatory response	-6.79663	-3.56656	SERPINA3,AHSG,APCS,F2,FN1,HPR,ITIH4,MYD88,SERPINA1,RELA,TLR2,CUL3,RIPK1,F11R	14/560
2_Member	GO Biological Processes	GO:0045861	negative regulation of proteolysis	-6.75253	-3.56656	SERPINA3,AHSG,ALAD,SERPING1,F2,ITIH4,SERPINA1,SERPINB3,SERPINB4,VTN,SERPINA12	11/323
2_Member	GO Biological Processes	GO:0051346	negative regulation of hydrolase activity	-6.60748	-3.46291	SERPINA3,AHSG,APCS,SERPING1,ITIH4,SERPINA1,SERPINB3,SERPINB4,VTN,SERPINA12,TIPRL	11/334
2_Member	GO Biological Processes	GO:0010951	negative regulation of endopeptidase activity	-6.5258	-3.43154	SERPINA3,AHSG,SERPING1,SERPINA1,SERPINB3,SERPINB4,VTN,SERPINA12	8/149
2_Member	GO Biological Processes	GO:0030162	regulation of proteolysis	-6.24801	-3.29249	SERPINA3,AHSG,ALAD,APOE,SERPING1,F2,ITIH4,NRDC,SERPINA1,SERPINB3,SERPINB4,VTN,CARD9,RNF19B,SERPINA12	15/719
2_Member	GO Biological Processes	GO:0010466	negative regulation of peptidase activity	-6.16122	-3.23553	SERPINA3,AHSG,SERPING1,ITIH4,SERPINA1,SERPINB3,SERPINB4,VTN,SERPINA12	9/227
2_Member	GO Biological Processes	GO:0052548	regulation of endopeptidase activity	-5.78608	-2.94254	SERPINA3,AHSG,SERPING1,NRDC,SERPINA1,SERPINB3,SERPINB4,VTN,CARD9,SERPINA12	10/325
2_Member	GO Biological Processes	GO:0052547	regulation of peptidase activity	-5.65418	-2.82994	SERPINA3,AHSG,SERPING1,ITIH4,NRDC,SERPINA1,SERPINB3,SERPINB4,VTN,CARD9,SERPINA12	11/418
2_Member	GO Biological Processes	GO:0043086	negative regulation of catalytic activity	-5.3053	-2.53431	SERPINA3,AHSG,APCS,APOE,SERPING1,ITIH4,SERPINA1,PRKAR2A,SERPINB3,SERPINB4,VTN,SERPINA12,TIPRL	13/646
3_Summary	GO Biological Processes	GO:0006959	humoral immune response	-8.39805	-4.81414	SERPING1,C4BPA,F2,CFH,HLA-E,HMGN2,CFI,IGHA1,IGHA2,JCHAIN,PRTN3,ALAD,ALPL,MYD88,RELA,UPF1,TLR2,S100A14,CARD9,GSDMA,SERPINA3,IGKC,PIGR,F11R	24/-
3_Member	GO Biological Processes	GO:0006959	humoral immune response	-8.39805	-4.81414	SERPING1,C4BPA,F2,CFH,HLA-E,HMGN2,CFI,IGHA1,IGHA2,JCHAIN,PRTN3	11/223
3_Member	GO Biological Processes	GO:0009617	response to bacterium	-6.37078	-3.38893	ALAD,ALPL,C4BPA,F2,HLA-E,IGHA1,IGHA2,JCHAIN,MYD88,RELA,UPF1,TLR2,S100A14,CARD9,GSDMA	15/703
3_Member	GO Biological Processes	GO:0019730	antimicrobial humoral response	-6.11533	-3.23553	F2,HLA-E,HMGN2,IGHA1,IGHA2,JCHAIN,PRTN3	7/116
3_Member	GO Biological Processes	GO:0042742	defense response to bacterium	-6.09928	-3.23553	F2,HLA-E,IGHA1,IGHA2,JCHAIN,MYD88,TLR2,S100A14,CARD9,GSDMA	10/300
3_Member	GO Biological Processes	GO:0060267	positive regulation of respiratory burst	-5.18407	-2.42947	IGHA1,IGHA2,JCHAIN	3/9
3_Member	GO Biological Processes	GO:0001894	tissue homeostasis	-5.04687	-2.3233	SERPINA3,ALPL,IGHA1,IGHA2,JCHAIN,IGKC,PIGR,F11R	8/235
3_Member	GO Biological Processes	GO:0060249	anatomical structure homeostasis	-5.04687	-2.3233	SERPINA3,ALPL,IGHA1,IGHA2,JCHAIN,IGKC,PIGR,F11R	8/235
3_Member	GO Biological Processes	GO:0001895	retina homeostasis	-4.55612	-1.95097	IGHA1,IGHA2,JCHAIN,IGKC,PIGR	5/81
3_Member	GO Biological Processes	GO:0060263	regulation of respiratory burst	-4.20907	-1.76346	IGHA1,IGHA2,JCHAIN	3/18
3_Member	GO Biological Processes	GO:0003094	glomerular filtration	-4.13581	-1.70572	IGHA1,IGHA2,JCHAIN	3/19
3_Member	GO Biological Processes	GO:0097205	renal filtration	-4.00103	-1.60288	IGHA1,IGHA2,JCHAIN	3/21
3_Member	GO Biological Processes	GO:0019731	antibacterial humoral response	-3.9245	-1.58363	HLA-E,IGHA1,IGHA2,JCHAIN	4/58
3_Member	GO Biological Processes	GO:0048871	multicellular organismal-level homeostasis	-2.97069	-0.805915	SERPINA3,ALPL,IGHA1,IGHA2,JCHAIN,IGKC,PIGR,F11R,CARD9	9/587
3_Member	GO Biological Processes	GO:0050853	B cell receptor signaling pathway	-2.68629	-0.583108	IGHA1,IGHA2,IGKC	3/58
3_Member	GO Biological Processes	GO:0003014	renal system process	-1.81136	0	IGHA1,IGHA2,JCHAIN	3/120
3_Member	GO Biological Processes	GO:0050851	antigen receptor-mediated signaling pathway	-1.51538	0	IGHA1,IGHA2,IGKC	3/156
4_Summary	GO Biological Processes	GO:0002253	activation of immune response	-8.11029	-4.6233	SERPING1,C4BPA,CASP6,CFH,CFI,IGHA1,IGHA2,IGKC,MYD88,RELA,TLR2,NMI,S100A14,APOE,CRK,HLA-E,SERPINB4,CARD9,AHSG,APCS,RIPK1,F2,FN1,PIGR,VTN,SERPINB3,F11R,JCHAIN,RNF19B,ALAD,ALPL,UPF1,CUL3,HMGN2,ACTL6A,PARPBP,WBP2	37/-
4_Member	GO Biological Processes	GO:0002253	activation of immune response	-8.11029	-4.6233	SERPING1,C4BPA,CASP6,CFH,CFI,IGHA1,IGHA2,IGKC,MYD88,RELA,TLR2,NMI,S100A14	13/366
4_Member	GO Biological Processes	GO:0045088	regulation of innate immune response	-7.82341	-4.41559	APOE,SERPING1,CASP6,CRK,CFH,HLA-E,MYD88,RELA,SERPINB4,TLR2,NMI,S100A14,CARD9	13/387
4_Member	GO Biological Processes	GO:0050778	positive regulation of immune response	-7.04884	-3.70797	SERPING1,C4BPA,CASP6,CFH,HLA-E,CFI,IGHA1,IGHA2,IGKC,MYD88,RELA,TLR2,NMI,S100A14,CARD9	15/622
4_Member	GO Biological Processes	GO:0002831	regulation of response to biotic stimulus	-6.76859	-3.56656	APOE,SERPING1,CASP6,CRK,CFH,HLA-E,MYD88,RELA,SERPINB4,TLR2,NMI,S100A14,CARD9	13/477
4_Member	GO Biological Processes	GO:0031347	regulation of defense response	-6.45095	-3.41111	AHSG,APCS,APOE,SERPING1,CASP6,CRK,CFH,HLA-E,MYD88,RELA,SERPINB4,TLR2,RIPK1,NMI,S100A14,CARD9	16/792
4_Member	GO Biological Processes	GO:0051702	biological process involved in interaction with symbiont	-4.88476	-2.17591	APCS,APOE,F2,FN1,MYD88,CARD9	6/118
4_Member	GO Biological Processes	GO:0002764	immune response-regulating signaling pathway	-4.8184	-2.13406	IGHA1,IGHA2,IGKC,MYD88,PIGR,RELA,TLR2,NMI,S100A14	9/332
4_Member	GO Biological Processes	GO:0045089	positive regulation of innate immune response	-4.81488	-2.13406	CASP6,HLA-E,MYD88,RELA,TLR2,NMI,S100A14,CARD9	8/253
4_Member	GO Biological Processes	GO:0032494	response to peptidoglycan	-4.6575	-2.0156	MYD88,RELA,CARD9	3/13
4_Member	GO Biological Processes	GO:0032103	positive regulation of response to external stimulus	-4.62564	-1.99597	CASP6,F2,HLA-E,MYD88,RELA,TLR2,VTN,RIPK1,NMI,S100A14,CARD9	11/538
4_Member	GO Biological Processes	GO:0044403	biological process involved in symbiotic interaction	-4.61246	-1.99469	APCS,APOE,F2,FN1,MYD88,SERPINB3,F11R,CARD9	8/270
4_Member	GO Biological Processes	GO:0045087	innate immune response	-4.51954	-1.94635	APCS,SERPING1,C4BPA,CFH,HLA-E,CFI,JCHAIN,MYD88,RELA,TLR2,NMI,CARD9,RNF19B	13/767
4_Member	GO Biological Processes	GO:0002833	positive regulation of response to biotic stimulus	-4.48913	-1.92642	CASP6,HLA-E,MYD88,RELA,TLR2,NMI,S100A14,CARD9	8/281
4_Member	GO Biological Processes	GO:0002757	immune response-activating signaling pathway	-4.27861	-1.78284	IGHA1,IGHA2,IGKC,MYD88,RELA,TLR2,NMI,S100A14	8/301
4_Member	GO Biological Processes	GO:0002218	activation of innate immune response	-4.26437	-1.77737	CASP6,MYD88,RELA,TLR2,NMI,S100A14	6/152
4_Member	GO Biological Processes	GO:0031349	positive regulation of defense response	-4.21398	-1.76346	CASP6,HLA-E,MYD88,RELA,TLR2,RIPK1,NMI,S100A14,CARD9	9/397
4_Member	GO Biological Processes	GO:0032760	positive regulation of tumor necrosis factor production	-4.01594	-1.60288	HLA-E,MYD88,TLR2,RIPK1,CARD9	5/105
4_Member	GO Biological Processes	GO:0002221	pattern recognition receptor signaling pathway	-3.97717	-1.59162	MYD88,RELA,TLR2,NMI,S100A14	5/107
4_Member	GO Biological Processes	GO:0050727	regulation of inflammatory response	-3.95831	-1.59162	AHSG,APCS,APOE,HLA-E,MYD88,RELA,TLR2,RIPK1,NMI	9/429
4_Member	GO Biological Processes	GO:1903557	positive regulation of tumor necrosis factor superfamily cytokine production	-3.93919	-1.59162	HLA-E,MYD88,TLR2,RIPK1,CARD9	5/109
4_Member	GO Biological Processes	GO:0034142	toll-like receptor 4 signaling pathway	-3.93874	-1.59162	MYD88,NMI,S100A14	3/22
4_Member	GO Biological Processes	GO:0002446	neutrophil mediated immunity	-3.87942	-1.55678	F2,MYD88,CARD9	3/23
4_Member	GO Biological Processes	GO:0140895	cell surface toll-like receptor signaling pathway	-3.8228	-1.50607	MYD88,NMI,S100A14	3/24
4_Member	GO Biological Processes	GO:0002768	immune response-regulating cell surface receptor signaling pathway	-3.80983	-1.49893	IGHA1,IGHA2,IGKC,MYD88,PIGR,NMI,S100A14	7/263
4_Member	GO Biological Processes	GO:0032757	positive regulation of interleukin-8 production	-3.7844	-1.47925	MYD88,RELA,TLR2,RIPK1	4/63
4_Member	GO Biological Processes	GO:0002237	response to molecule of bacterial origin	-3.76686	-1.46739	ALAD,ALPL,MYD88,RELA,UPF1,TLR2,S100A14,CARD9	8/357
4_Member	GO Biological Processes	GO:0007249	I-kappaB kinase/NF-kappaB signaling	-3.63134	-1.35919	MYD88,RELA,TLR2,CARD9	4/69
4_Member	GO Biological Processes	GO:0002758	innate immune response-activating signaling pathway	-3.61266	-1.34577	MYD88,RELA,TLR2,NMI,S100A14	5/128
4_Member	GO Biological Processes	GO:0046328	regulation of JNK cascade	-3.44734	-1.22704	CRK,MYD88,SERPINB3,RIPK1,CARD9	5/139
4_Member	GO Biological Processes	GO:0002752	cell surface pattern recognition receptor signaling pathway	-3.44453	-1.22704	MYD88,NMI,S100A14	3/32
4_Member	GO Biological Processes	GO:0002429	immune response-activating cell surface receptor signaling pathway	-3.25978	-1.06058	IGHA1,IGHA2,IGKC,MYD88,NMI,S100A14	6/233
4_Member	GO Biological Processes	GO:0051092	positive regulation of NF-kappaB transcription factor activity	-3.1813	-0.986557	MYD88,RELA,TLR2,RIPK1,CARD9	5/159
4_Member	GO Biological Processes	GO:0032496	response to lipopolysaccharide	-3.17032	-0.979987	ALAD,ALPL,MYD88,RELA,UPF1,TLR2,S100A14	7/336
4_Member	GO Biological Processes	GO:0046330	positive regulation of JNK cascade	-3.10285	-0.921206	CRK,MYD88,RIPK1,CARD9	4/95
4_Member	GO Biological Processes	GO:0032677	regulation of interleukin-8 production	-2.97178	-0.805915	MYD88,RELA,TLR2,RIPK1	4/103
4_Member	GO Biological Processes	GO:0032680	regulation of tumor necrosis factor production	-2.88728	-0.742707	HLA-E,MYD88,TLR2,RIPK1,CARD9	5/185
4_Member	GO Biological Processes	GO:1903555	regulation of tumor necrosis factor superfamily cytokine production	-2.83619	-0.695544	HLA-E,MYD88,TLR2,RIPK1,CARD9	5/190
4_Member	GO Biological Processes	GO:0032872	regulation of stress-activated MAPK cascade	-2.80627	-0.677211	CRK,MYD88,SERPINB3,RIPK1,CARD9	5/193
4_Member	GO Biological Processes	GO:0070302	regulation of stress-activated protein kinase signaling cascade	-2.77689	-0.655385	CRK,MYD88,SERPINB3,RIPK1,CARD9	5/196
4_Member	GO Biological Processes	GO:0050830	defense response to Gram-positive bacterium	-2.75396	-0.638563	HLA-E,MYD88,TLR2,CARD9	4/118
4_Member	GO Biological Processes	GO:0002220	innate immune response activating cell surface receptor signaling pathway	-2.75265	-0.638563	MYD88,NMI,S100A14	3/55
4_Member	GO Biological Processes	GO:0032479	regulation of type I interferon production	-2.72727	-0.616849	MYD88,TLR2,CUL3,NMI	4/120
4_Member	GO Biological Processes	GO:0001906	cell killing	-2.68816	-0.583108	F2,HMGN2,MYD88,RNF19B	4/123
4_Member	GO Biological Processes	GO:0001909	leukocyte mediated cytotoxicity	-2.62355	-0.534489	F2,MYD88,RNF19B	3/61
4_Member	GO Biological Processes	GO:0002444	myeloid leukocyte mediated immunity	-2.62355	-0.534489	F2,MYD88,CARD9	3/61
4_Member	GO Biological Processes	GO:0032874	positive regulation of stress-activated MAPK cascade	-2.61305	-0.527459	CRK,MYD88,RIPK1,CARD9	4/129
4_Member	GO Biological Processes	GO:0009620	response to fungus	-2.60337	-0.521208	CRK,MYD88,CARD9	3/62
4_Member	GO Biological Processes	GO:0070304	positive regulation of stress-activated protein kinase signaling cascade	-2.58889	-0.510137	CRK,MYD88,RIPK1,CARD9	4/131
4_Member	GO Biological Processes	GO:1901224	positive regulation of NIK/NF-kappaB signaling	-2.47136	-0.399339	RELA,TLR2,NMI	3/69
4_Member	GO Biological Processes	GO:0032722	positive regulation of chemokine production	-2.4537	-0.385007	MYD88,TLR2,CARD9	3/70
4_Member	GO Biological Processes	GO:0050729	positive regulation of inflammatory response	-2.32801	-0.272375	HLA-E,TLR2,RIPK1,NMI	4/155
4_Member	GO Biological Processes	GO:0002720	positive regulation of cytokine production involved in immune response	-2.27594	-0.232984	HLA-E,MYD88,CARD9	3/81
4_Member	GO Biological Processes	GO:1900015	regulation of cytokine production involved in inflammatory response	-2.27594	-0.232984	F2,MYD88,CARD9	3/81
4_Member	GO Biological Processes	GO:0051091	positive regulation of DNA-binding transcription factor activity	-2.17831	-0.153711	MYD88,RELA,TLR2,RIPK1,CARD9	5/271
4_Member	GO Biological Processes	GO:0032642	regulation of chemokine production	-2.04795	-0.068277	MYD88,TLR2,CARD9	3/98
4_Member	GO Biological Processes	GO:0032755	positive regulation of interleukin-6 production	-2.02407	-0.0502912	MYD88,TLR2,CARD9	3/100
4_Member	GO Biological Processes	GO:0043123	positive regulation of I-kappaB kinase/NF-kappaB signaling	-1.99813	-0.0348765	MYD88,RELA,RIPK1,CARD9	4/193
4_Member	GO Biological Processes	GO:0071347	cellular response to interleukin-1	-1.98924	-0.0285789	MYD88,RELA,UPF1	3/103
4_Member	GO Biological Processes	GO:1901222	regulation of NIK/NF-kappaB signaling	-1.87067	0	RELA,TLR2,NMI	3/114
4_Member	GO Biological Processes	GO:0071222	cellular response to lipopolysaccharide	-1.86087	0	MYD88,RELA,UPF1,TLR2	4/212
4_Member	GO Biological Processes	GO:0002718	regulation of cytokine production involved in immune response	-1.80181	0	HLA-E,MYD88,CARD9	3/121
4_Member	GO Biological Processes	GO:0071219	cellular response to molecule of bacterial origin	-1.77525	0	MYD88,RELA,UPF1,TLR2	4/225
4_Member	GO Biological Processes	GO:0070555	response to interleukin-1	-1.69379	0	MYD88,RELA,UPF1	3/133
4_Member	GO Biological Processes	GO:0002702	positive regulation of production of molecular mediator of immune response	-1.67689	0	HLA-E,MYD88,CARD9	3/135
4_Member	GO Biological Processes	GO:0001819	positive regulation of cytokine production	-1.66936	0	HLA-E,MYD88,RELA,TLR2,RIPK1,CARD9	6/497
4_Member	GO Biological Processes	GO:0071216	cellular response to biotic stimulus	-1.61541	0	MYD88,RELA,UPF1,TLR2	4/252
4_Member	GO Biological Processes	GO:0050865	regulation of cell activation	-1.60962	0	ACTL6A,APOE,F2,FN1,HLA-E,MYD88,F11R	7/657
4_Member	GO Biological Processes	GO:0009615	response to virus	-1.60403	0	MYD88,RELA,TLR2,NMI,CARD9	5/379
4_Member	GO Biological Processes	GO:0043122	regulation of I-kappaB kinase/NF-kappaB signaling	-1.56155	0	MYD88,RELA,RIPK1,CARD9	4/262
4_Member	GO Biological Processes	GO:0002274	myeloid leukocyte activation	-1.53683	0	MYD88,TLR2,NMI	3/153
4_Member	GO Biological Processes	GO:0051607	defense response to virus	-1.52537	0	MYD88,RELA,TLR2,CARD9	4/269
4_Member	GO Biological Processes	GO:0140546	defense response to symbiont	-1.5203	0	MYD88,RELA,TLR2,CARD9	4/270
4_Member	GO Biological Processes	GO:0043408	regulation of MAPK cascade	-1.49835	0	APOE,CRK,FN1,MYD88,SERPINB3,RIPK1,CARD9	7/694
4_Member	GO Biological Processes	GO:0080135	regulation of cellular response to stress	-1.48114	0	ACTL6A,CRK,MYD88,SERPINB3,RIPK1,PARPBP,CARD9	7/700
4_Member	GO Biological Processes	GO:0030522	intracellular receptor signaling pathway	-1.46051	0	MYD88,RELA,WBP2	3/164
4_Member	GO Biological Processes	GO:0032675	regulation of interleukin-6 production	-1.37184	0	MYD88,TLR2,CARD9	3/178
4_Member	GO Biological Processes	GO:1901652	response to peptide	-1.3025	0	ALPL,CRK,RELA,TLR2,CARD9	5/459
5_Summary	GO Biological Processes	GO:0061045	negative regulation of wound healing	-6.10252	-3.23553	APCS,APOE,SERPING1,CRK,F2,VTN,CD59,SERPINA1,UMPS,FN1,ALPL,S100A14	12/-
5_Member	GO Biological Processes	GO:0061045	negative regulation of wound healing	-6.10252	-3.23553	APCS,APOE,SERPING1,CRK,F2,VTN	6/73
5_Member	GO Biological Processes	GO:1903035	negative regulation of response to wounding	-5.48218	-2.69416	APCS,APOE,SERPING1,CRK,F2,VTN	6/93
5_Member	GO Biological Processes	GO:0061041	regulation of wound healing	-4.53488	-1.95097	APCS,APOE,SERPING1,CRK,F2,VTN	6/136
5_Member	GO Biological Processes	GO:0030195	negative regulation of blood coagulation	-4.36007	-1.81756	APOE,SERPING1,F2,VTN	4/45
5_Member	GO Biological Processes	GO:1900047	negative regulation of hemostasis	-4.32202	-1.78926	APOE,SERPING1,F2,VTN	4/46
5_Member	GO Biological Processes	GO:0050819	negative regulation of coagulation	-4.21298	-1.76346	APOE,SERPING1,F2,VTN	4/49
5_Member	GO Biological Processes	GO:1903034	regulation of response to wounding	-3.95395	-1.59162	APCS,APOE,SERPING1,CRK,F2,VTN	6/173
5_Member	GO Biological Processes	GO:0030193	regulation of blood coagulation	-3.63134	-1.35919	APOE,SERPING1,F2,VTN	4/69
5_Member	GO Biological Processes	GO:1900046	regulation of hemostasis	-3.58351	-1.32182	APOE,SERPING1,F2,VTN	4/71
5_Member	GO Biological Processes	GO:0050818	regulation of coagulation	-3.51442	-1.27294	APOE,SERPING1,F2,VTN	4/74
5_Member	GO Biological Processes	GO:0050878	regulation of body fluid levels	-3.07394	-0.896578	APOE,SERPING1,CD59,F2,SERPINA1,UMPS,VTN	7/349
5_Member	GO Biological Processes	GO:0007596	blood coagulation	-2.1525	-0.13385	SERPING1,CD59,F2,SERPINA1	4/174
5_Member	GO Biological Processes	GO:0050817	coagulation	-2.13533	-0.122554	SERPING1,CD59,F2,SERPINA1	4/176
5_Member	GO Biological Processes	GO:0007599	hemostasis	-2.10168	-0.100407	SERPING1,CD59,F2,SERPINA1	4/180
5_Member	GO Biological Processes	GO:0042060	wound healing	-1.81415	0	SERPING1,CD59,F2,FN1,SERPINA1	5/334
5_Member	GO Biological Processes	GO:0055074	calcium ion homeostasis	-1.76262	0	ALPL,APOE,F2,S100A14	4/227
5_Member	GO Biological Processes	GO:0009611	response to wounding	-1.32588	0	SERPING1,CD59,F2,FN1,SERPINA1	5/452
6_Summary	GO Biological Processes	GO:0030449	regulation of complement activation	-5.63553	-2.82977	SERPING1,C4BPA,CD59,CFH,CFI,F2,MYD88,NMI,CARD9,RNF19B,HLA-E	11/-
6_Member	GO Biological Processes	GO:0030449	regulation of complement activation	-5.63553	-2.82977	SERPING1,C4BPA,CD59,CFH	4/22
6_Member	GO Biological Processes	GO:0045916	negative regulation of complement activation	-4.6575	-2.0156	SERPING1,C4BPA,CD59	3/13
6_Member	GO Biological Processes	GO:0002921	negative regulation of humoral immune response	-4.28687	-1.78284	SERPING1,C4BPA,CD59	3/17
6_Member	GO Biological Processes	GO:0002920	regulation of humoral immune response	-4.28484	-1.78284	SERPING1,C4BPA,CD59,CFH	4/47
6_Member	GO Biological Processes	GO:0006956	complement activation	-4.24851	-1.77011	SERPING1,C4BPA,CFH,CFI	4/48
6_Member	GO Biological Processes	GO:0002252	immune effector process	-4.22236	-1.76346	SERPING1,C4BPA,F2,CFH,CFI,MYD88,NMI,CARD9,RNF19B	9/396
6_Member	GO Biological Processes	GO:0002443	leukocyte mediated immunity	-4.19519	-1.75741	SERPING1,C4BPA,F2,CFI,MYD88,CARD9,RNF19B	7/228
6_Member	GO Biological Processes	GO:0016064	immunoglobulin mediated immune response	-3.99646	-1.60288	SERPING1,C4BPA,CFI,MYD88,CARD9	5/106
6_Member	GO Biological Processes	GO:0002449	lymphocyte mediated immunity	-3.94024	-1.59162	SERPING1,C4BPA,CFI,MYD88,CARD9,RNF19B	6/174
6_Member	GO Biological Processes	GO:0019724	B cell mediated immunity	-3.90197	-1.57334	SERPING1,C4BPA,CFI,MYD88,CARD9	5/111
6_Member	GO Biological Processes	GO:0006958	complement activation, classical pathway	-3.52874	-1.28229	SERPING1,C4BPA,CFI	3/30
6_Member	GO Biological Processes	GO:0002455	humoral immune response mediated by circulating immunoglobulin	-3.36576	-1.15752	SERPING1,C4BPA,CFI	3/34
6_Member	GO Biological Processes	GO:0002460	adaptive immune response based on somatic recombination of immune receptors built from immunoglobulin superfamily domains	-2.90817	-0.747505	SERPING1,C4BPA,CFI,MYD88,CARD9	5/183
6_Member	GO Biological Processes	GO:0002822	regulation of adaptive immune response based on somatic recombination of immune receptors built from immunoglobulin superfamily domains	-1.30233	0	C4BPA,HLA-E,CARD9	3/190
7_Summary	GO Biological Processes	GO:0002698	negative regulation of immune effector process	-4.76196	-2.09451	SERPING1,C4BPA,CD59,CRK,HLA-E,SERPINB4,NMI,CFH,MYD88,CARD9,APCS,APOE,F2,VTN,FN1	15/-
7_Member	GO Biological Processes	GO:0002698	negative regulation of immune effector process	-4.76196	-2.09451	SERPING1,C4BPA,CD59,CRK,HLA-E,SERPINB4	6/124
7_Member	GO Biological Processes	GO:0050777	negative regulation of immune response	-4.54198	-1.95097	SERPING1,C4BPA,CD59,CRK,HLA-E,SERPINB4,NMI	7/201
7_Member	GO Biological Processes	GO:0045824	negative regulation of innate immune response	-4.40613	-1.85363	SERPING1,CRK,HLA-E,SERPINB4,NMI	5/87
7_Member	GO Biological Processes	GO:0002697	regulation of immune effector process	-4.299	-1.78284	SERPING1,C4BPA,CD59,CRK,CFH,HLA-E,MYD88,SERPINB4,CARD9	9/387
7_Member	GO Biological Processes	GO:0045953	negative regulation of natural killer cell mediated cytotoxicity	-4.0666	-1.64407	CRK,HLA-E,SERPINB4	3/20
7_Member	GO Biological Processes	GO:0002716	negative regulation of natural killer cell mediated immunity	-4.00103	-1.60288	CRK,HLA-E,SERPINB4	3/21
7_Member	GO Biological Processes	GO:0002707	negative regulation of lymphocyte mediated immunity	-3.95408	-1.59162	C4BPA,CRK,HLA-E,SERPINB4	4/57
7_Member	GO Biological Processes	GO:0031341	regulation of cell killing	-3.90197	-1.57334	CD59,CRK,CFH,HLA-E,SERPINB4	5/111
7_Member	GO Biological Processes	GO:0001911	negative regulation of leukocyte mediated cytotoxicity	-3.71679	-1.42292	CRK,HLA-E,SERPINB4	3/26
7_Member	GO Biological Processes	GO:0032102	negative regulation of response to external stimulus	-3.69705	-1.40871	APCS,APOE,SERPING1,CRK,F2,HLA-E,SERPINB4,VTN,NMI	9/465
7_Member	GO Biological Processes	GO:0002704	negative regulation of leukocyte mediated immunity	-3.63134	-1.35919	C4BPA,CRK,HLA-E,SERPINB4	4/69
7_Member	GO Biological Processes	GO:0031342	negative regulation of cell killing	-3.57312	-1.31657	CRK,HLA-E,SERPINB4	3/29
7_Member	GO Biological Processes	GO:0002832	negative regulation of response to biotic stimulus	-3.50571	-1.26914	SERPING1,CRK,HLA-E,SERPINB4,NMI	5/135
7_Member	GO Biological Processes	GO:0002683	negative regulation of immune system process	-3.46597	-1.23425	APCS,SERPING1,C4BPA,CD59,CRK,FN1,HLA-E,SERPINB4,NMI	9/500
7_Member	GO Biological Processes	GO:0031348	negative regulation of defense response	-3.39411	-1.18127	APCS,APOE,SERPING1,CRK,HLA-E,SERPINB4,NMI	7/308
7_Member	GO Biological Processes	GO:0042269	regulation of natural killer cell mediated cytotoxicity	-2.89794	-0.742707	CRK,HLA-E,SERPINB4	3/49
7_Member	GO Biological Processes	GO:0002715	regulation of natural killer cell mediated immunity	-2.7991	-0.673826	CRK,HLA-E,SERPINB4	3/53
7_Member	GO Biological Processes	GO:0001910	regulation of leukocyte mediated cytotoxicity	-2.07239	-0.0783655	CRK,HLA-E,SERPINB4	3/96
7_Member	GO Biological Processes	GO:0002706	regulation of lymphocyte mediated immunity	-2.05282	-0.068277	C4BPA,CRK,HLA-E,SERPINB4	4/186
7_Member	GO Biological Processes	GO:0002703	regulation of leukocyte mediated immunity	-1.63771	0	C4BPA,CRK,HLA-E,SERPINB4	4/248
8_Summary	GO Biological Processes	GO:0030100	regulation of endocytosis	-3.5332	-1.28229	AHSG,APOE,PRTN3,TLR2,VTN,CD2AP,EHD4,CFI,MYD88,SURF4,ELMO3	11/-
8_Member	GO Biological Processes	GO:0030100	regulation of endocytosis	-3.5332	-1.28229	AHSG,APOE,PRTN3,TLR2,VTN,CD2AP,EHD4	7/292
8_Member	GO Biological Processes	GO:0006897	endocytosis	-2.65719	-0.557583	AHSG,APOE,CFI,MYD88,SURF4,VTN,EHD4,ELMO3	8/529
8_Member	GO Biological Processes	GO:0060627	regulation of vesicle-mediated transport	-2.06843	-0.0783655	AHSG,APOE,PRTN3,TLR2,VTN,CD2AP,EHD4	7/531
8_Member	GO Biological Processes	GO:0045807	positive regulation of endocytosis	-1.52248	0	AHSG,APOE,VTN	3/155
9_Summary	GO Biological Processes	GO:0008360	regulation of cell shape	-3.44734	-1.22704	CRK,F2,FN1,F11R,MYH14,PRTN3,APOE,ACTL6A,HLA-E,RELA,VTN,CUL3,CD2AP,ACTN1,PIGR,MTCH2,EHD4,SERPINB3	18/-
9_Member	GO Biological Processes	GO:0008360	regulation of cell shape	-3.44734	-1.22704	CRK,F2,FN1,F11R,MYH14	5/139
9_Member	GO Biological Processes	GO:0045123	cellular extravasation	-3.1246	-0.938636	CRK,PRTN3,F11R	3/41
9_Member	GO Biological Processes	GO:0010543	regulation of platelet activation	-2.82303	-0.686284	APOE,F2,F11R	3/52
9_Member	GO Biological Processes	GO:0022604	regulation of cell morphogenesis	-2.35315	-0.294288	CRK,F2,FN1,F11R,MYH14	5/246
9_Member	GO Biological Processes	GO:0045785	positive regulation of cell adhesion	-2.28955	-0.237127	ACTL6A,CRK,FN1,HLA-E,RELA,VTN,F11R	7/482
9_Member	GO Biological Processes	GO:0035023	regulation of Rho protein signal transduction	-2.24648	-0.212802	APOE,CUL3,F11R	3/83
9_Member	GO Biological Processes	GO:0046578	regulation of Ras protein signal transduction	-2.0689	-0.0783655	APOE,CRK,CUL3,F11R	4/184
9_Member	GO Biological Processes	GO:0051056	regulation of small GTPase mediated signal transduction	-2.01044	-0.0445843	APOE,CRK,CUL3,CD2AP,F11R	5/298
9_Member	GO Biological Processes	GO:0099173	postsynapse organization	-1.91222	0	ACTN1,APOE,CRK	3/110
9_Member	GO Biological Processes	GO:0072657	protein localization to membrane	-1.78754	0	APOE,CRK,PIGR,MTCH2,EHD4,F11R	6/467
9_Member	GO Biological Processes	GO:0034330	cell junction organization	-1.57818	0	ACTN1,APOE,CRK,FN1,PRTN3,CD2AP	6/522
9_Member	GO Biological Processes	GO:0051668	localization within membrane	-1.47009	0	APOE,CRK,PIGR,MTCH2,EHD4,F11R	6/554
9_Member	GO Biological Processes	GO:0019058	viral life cycle	-1.37184	0	APOE,SERPINB3,F11R	3/178
10_Summary	GO Biological Processes	GO:0050714	positive regulation of protein secretion	-3.34959	-1.14589	F2,PFKFB2,TLR2,CD2AP,AACS,APOE,UBE2D3	7/-
10_Member	GO Biological Processes	GO:0050714	positive regulation of protein secretion	-3.34959	-1.14589	F2,PFKFB2,TLR2,CD2AP,AACS	5/146
10_Member	GO Biological Processes	GO:0050708	regulation of protein secretion	-2.88748	-0.742707	APOE,F2,PFKFB2,TLR2,CD2AP,AACS	6/275
10_Member	GO Biological Processes	GO:0051222	positive regulation of protein transport	-2.62572	-0.534489	F2,PFKFB2,TLR2,UBE2D3,CD2AP,AACS	6/310
10_Member	GO Biological Processes	GO:1904951	positive regulation of establishment of protein localization	-2.51778	-0.442402	F2,PFKFB2,TLR2,UBE2D3,CD2AP,AACS	6/326
10_Member	GO Biological Processes	GO:0032024	positive regulation of insulin secretion	-2.24648	-0.212802	F2,PFKFB2,AACS	3/83
10_Member	GO Biological Processes	GO:0051223	regulation of protein transport	-2.11998	-0.111408	APOE,F2,PFKFB2,TLR2,UBE2D3,CD2AP,AACS	7/519
10_Member	GO Biological Processes	GO:1903532	positive regulation of secretion by cell	-2.06423	-0.0769173	F2,PFKFB2,TLR2,CD2AP,AACS	5/289
10_Member	GO Biological Processes	GO:0070201	regulation of establishment of protein localization	-2.01434	-0.0445843	APOE,F2,PFKFB2,TLR2,UBE2D3,CD2AP,AACS	7/544
10_Member	GO Biological Processes	GO:0090277	positive regulation of peptide hormone secretion	-1.94453	0	F2,PFKFB2,AACS	3/107
10_Member	GO Biological Processes	GO:0002793	positive regulation of peptide secretion	-1.92288	0	F2,PFKFB2,AACS	3/109
10_Member	GO Biological Processes	GO:0051047	positive regulation of secretion	-1.90331	0	F2,PFKFB2,TLR2,CD2AP,AACS	5/317
10_Member	GO Biological Processes	GO:1903829	positive regulation of protein localization	-1.77526	0	F2,PFKFB2,TLR2,UBE2D3,CD2AP,AACS	6/470
10_Member	GO Biological Processes	GO:0046887	positive regulation of hormone secretion	-1.65208	0	F2,PFKFB2,AACS	3/138
10_Member	GO Biological Processes	GO:0050796	regulation of insulin secretion	-1.4672	0	F2,PFKFB2,AACS	3/163
10_Member	GO Biological Processes	GO:1903530	regulation of secretion by cell	-1.41008	0	APOE,F2,PFKFB2,TLR2,CD2AP,AACS	6/573
11_Summary	GO Biological Processes	GO:0097435	supramolecular fiber organization	-3.06507	-0.891945	ACTN1,COL1A2,CUL3,RIPK1,CD2AP,ELMO3,COL18A1,CCDC13,KRT77,CRK,F11R,MYH14	12/-
11_Member	GO Biological Processes	GO:0097435	supramolecular fiber organization	-3.06507	-0.891945	ACTN1,COL1A2,CUL3,RIPK1,CD2AP,ELMO3,COL18A1,CCDC13,KRT77	9/569
11_Member	GO Biological Processes	GO:0030036	actin cytoskeleton organization	-2.04742	-0.068277	ACTN1,CRK,CUL3,CD2AP,F11R,ELMO3,MYH14	7/536
11_Member	GO Biological Processes	GO:0031032	actomyosin structure organization	-1.86054	0	CUL3,F11R,MYH14	3/115
11_Member	GO Biological Processes	GO:0030029	actin filament-based process	-1.81101	0	ACTN1,CRK,CUL3,CD2AP,F11R,ELMO3,MYH14	7/597
11_Member	GO Biological Processes	GO:0007015	actin filament organization	-1.56682	0	ACTN1,CUL3,CD2AP,ELMO3	4/261
12_Summary	GO Biological Processes	GO:0043588	skin development	-2.88748	-0.742707	COL1A2,LORICRIN,MYD88,RELA,SPRR2D,KRT77,CALML5	7/-
12_Member	GO Biological Processes	GO:0043588	skin development	-2.88748	-0.742707	COL1A2,LORICRIN,MYD88,RELA,SPRR2D,KRT77	6/275
12_Member	GO Biological Processes	GO:0031424	keratinization	-2.26111	-0.22127	LORICRIN,SPRR2D,KRT77	3/82
12_Member	GO Biological Processes	GO:0008544	epidermis development	-1.83976	0	LORICRIN,RELA,SPRR2D,CALML5,KRT77	5/329
12_Member	GO Biological Processes	GO:0030216	keratinocyte differentiation	-1.61209	0	LORICRIN,SPRR2D,KRT77	3/143
13_Summary	GO Biological Processes	GO:0014066	regulation of phosphatidylinositol 3-kinase signaling	-2.80889	-0.677211	F2,FN1,PTPN13,SERPINA12,CUL3,NMI,CD2AP	7/-
13_Member	GO Biological Processes	GO:0014066	regulation of phosphatidylinositol 3-kinase signaling	-2.80889	-0.677211	F2,FN1,PTPN13,SERPINA12	4/114
13_Member	GO Biological Processes	GO:0014068	positive regulation of phosphatidylinositol 3-kinase signaling	-2.23205	-0.201415	F2,FN1,SERPINA12	3/84
13_Member	GO Biological Processes	GO:0001818	negative regulation of cytokine production	-1.5912	0	F2,FN1,CUL3,NMI,CD2AP	5/382
14_Summary	GO Biological Processes	GO:0070936	protein K48-linked ubiquitination	-2.38572	-0.32033	UBE2D3,CUL3,NMI,RNF19B,RELA,VTN,COPS2,CAPN1,UMPS	9/-
14_Member	GO Biological Processes	GO:0070936	protein K48-linked ubiquitination	-2.38572	-0.32033	UBE2D3,CUL3,NMI	3/74
14_Member	GO Biological Processes	GO:0051865	protein autoubiquitination	-2.35323	-0.294288	UBE2D3,CUL3,RNF19B	3/76
14_Member	GO Biological Processes	GO:0001889	liver development	-1.6853	0	RELA,VTN,CUL3	3/134
14_Member	GO Biological Processes	GO:0000209	protein polyubiquitination	-1.67202	0	UBE2D3,CUL3,NMI,RNF19B	4/242
14_Member	GO Biological Processes	GO:0061008	hepaticobiliary system development	-1.66028	0	RELA,VTN,CUL3	3/137
14_Member	GO Biological Processes	GO:1903320	regulation of protein modification by small protein conjugation or removal	-1.59355	0	RELA,CUL3,NMI,COPS2	4/256
14_Member	GO Biological Processes	GO:0048732	gland development	-1.43588	0	CAPN1,RELA,UMPS,VTN,CUL3	5/421
15_Summary	GO Biological Processes	GO:0042176	regulation of protein catabolic process	-2.28584	-0.23659	ALAD,APOE,C4BPA,NRDC,RELA,RNF19B,SERPINB3,CARD9	8/-
15_Member	GO Biological Processes	GO:0042176	regulation of protein catabolic process	-2.28584	-0.23659	ALAD,APOE,C4BPA,NRDC,RELA,RNF19B	6/364
15_Member	GO Biological Processes	GO:0045732	positive regulation of protein catabolic process	-1.86087	0	APOE,C4BPA,NRDC,RNF19B	4/212
15_Member	GO Biological Processes	GO:0045862	positive regulation of proteolysis	-1.67481	0	APOE,NRDC,SERPINB3,CARD9,RNF19B	5/363
16_Summary	GO Biological Processes	GO:0051851	modulation by host of symbiont process	-2.20374	-0.176134	APCS,APOE,CARD9,SURF4,MTCH2	5/-
16_Member	GO Biological Processes	GO:0051851	modulation by host of symbiont process	-2.20374	-0.176134	APCS,APOE,CARD9	3/86
16_Member	GO Biological Processes	GO:0055088	lipid homeostasis	-1.39629	0	APOE,SURF4,MTCH2	3/174
17_Summary	GO Biological Processes	GO:0044770	cell cycle phase transition	-2.1525	-0.13385	UPF1,CUL3,PPME1,LCMT1,ACTL6A,COPS2,MCM6,SEPTIN6,FAM110A	9/-
17_Member	GO Biological Processes	GO:0044770	cell cycle phase transition	-2.1525	-0.13385	UPF1,CUL3,PPME1,LCMT1	4/174
17_Member	GO Biological Processes	GO:0030071	regulation of mitotic metaphase/anaphase transition	-2.14925	-0.133548	ACTL6A,CUL3,LCMT1	3/90
17_Member	GO Biological Processes	GO:1902099	regulation of metaphase/anaphase transition of cell cycle	-2.11013	-0.106005	ACTL6A,CUL3,LCMT1	3/93
17_Member	GO Biological Processes	GO:0033045	regulation of sister chromatid segregation	-1.97788	-0.0223605	ACTL6A,CUL3,LCMT1	3/104
17_Member	GO Biological Processes	GO:0001824	blastocyst development	-1.90168	0	ACTL6A,CUL3,COPS2	3/111
17_Member	GO Biological Processes	GO:0051983	regulation of chromosome segregation	-1.71099	0	ACTL6A,CUL3,LCMT1	3/131
17_Member	GO Biological Processes	GO:0033044	regulation of chromosome organization	-1.63771	0	ACTL6A,UPF1,CUL3,LCMT1	4/248
17_Member	GO Biological Processes	GO:1903047	mitotic cell cycle process	-1.59235	0	MCM6,CUL3,SEPTIN6,PPME1,LCMT1,FAM110A	6/518
17_Member	GO Biological Processes	GO:0044772	mitotic cell cycle phase transition	-1.4672	0	CUL3,PPME1,LCMT1	3/163
18_Summary	GO Biological Processes	GO:0000302	response to reactive oxygen species	-2.1184	-0.111408	APOE,CRK,RELA,RIPK1,SERPINB3,CUL3,NMI,CD2AP,UBE2D3,OGA,RNF19B,ALAD	12/-
18_Member	GO Biological Processes	GO:0000302	response to reactive oxygen species	-2.1184	-0.111408	APOE,CRK,RELA,RIPK1	4/178
18_Member	GO Biological Processes	GO:0042542	response to hydrogen peroxide	-1.97788	-0.0223605	CRK,RELA,RIPK1	3/104
18_Member	GO Biological Processes	GO:1902532	negative regulation of intracellular signal transduction	-1.92673	0	APOE,RELA,SERPINB3,CUL3,RIPK1,NMI,CD2AP	7/566
18_Member	GO Biological Processes	GO:0030163	protein catabolic process	-1.72703	0	APOE,RELA,UBE2D3,CUL3,RIPK1,OGA,CD2AP,RNF19B	8/767
18_Member	GO Biological Processes	GO:0006979	response to oxidative stress	-1.62135	0	ALAD,APOE,CRK,RELA,RIPK1	5/375
19_Summary	GO Biological Processes	GO:0048545	response to steroid hormone	-2.07033	-0.0783655	AGL,ALAD,ALPL,TLR2,WBP2,CRK,RELA,CAB39	8/-
19_Member	GO Biological Processes	GO:0048545	response to steroid hormone	-2.07033	-0.0783655	AGL,ALAD,ALPL,TLR2,WBP2	5/288
[truncated: 13 more rows]
