# Supplementary material for: Tear Proteomics in Children and Adolescents with Type 1 Diabetes: A Promising Approach to Biomarker Identification of Diabetes Pathogenesis and Complications
Source: Int J Mol Sci. 2024 Sep 17;25(18):9994. doi: 10.3390/ijms25189994 (PMC11432293; doi:10.3390/ijms25189994)
Supplement: Supplementary file 1 [file ijms-25-09994-s001.zip › ST5 - Rscript.R]

library(openxlsx) # 4.2.5.2
library(reshape2) # version 1.4.4
library(ggplot2) # version 
library(sgof) # version 2.3.3 
library(matrixStats) # version 1.0.0
library(dplyr) # version 1.1.2
library(ggrepel) # version 0.9.3


core <- read.xlsx("D:/Bioprojects/Diabetic tears/initial files/normalizedCoreProteome.xlsx")
pheno <- read.xlsx("D:/Bioprojects/Diabetic tears/initial files/pheno_diab_tears.xlsx")

colnames(core)

sapply(core, class)

table(pheno$Ketocidosis.pH)

samplenames <- paste("X",colnames(core)[-c(1:5)], sep="")

colnames(core) <- c(colnames(core)[1:5], samplenames)


# Quality check - boxplots of data distribution

sapply(core, class)

sum(is.na(melt.core$value))
melt.core <- reshape2::melt(core[,-c(2:5)], id = "Genes")

melt.core$Group <- c(rep("Diabetic", 803*55), c(rep("Control", 56*803)))

melt.core$Group  <- factor(melt.core$Group, levels = c("Diabetic", "Control"))


qc.boxplots <- ggplot(melt.core, aes(x=variable, y=value, color=Group))+
  geom_boxplot(aes(color = Group),lwd=1, outlier.size=0.2, outlier.alpha = 0.2)+
  #scale_colour_manual(values=colors)+
  xlab("Sample")+
  ylab("Normalized abundance")+
  theme_classic()+
  theme(text = element_text(size = 19),
        axis.text.x=element_blank(),
        #axis.title.x=element_blank(),
        plot.title = element_text(hjust = 0.5, face = "bold"))+
  guides(color = guide_legend(override.aes = list(size = 1)))+
  #geom_dotplot(aes(color = Group), binaxis='y', stackdir='center', dotsize=0.1, stackgroups = FALSE)+
  geom_jitter(shape=16, position=position_jitter(0.2), size = 0.5, alpha = 0.5)


qc.boxplots

ggsave("QC_dataDistribution.tiff", plot = qc.boxplots, device = "tiff", path = "D:/Bioprojects/Diabetic tears/initial files",
       scale = 1, width = 12, height = 5, units = "in",
       dpi = 300, limitsize = TRUE, bg = "white")

# Stats
atp <- read.xlsx("D:/Bioprojects/Diabetic tears/stats/res1/all tear proteins 2.xlsx")
pheno <- read.xlsx("D:/Bioprojects/Diabetic tears/initial files/pheno_diab_tears.xlsx")

colnames(atp)

library(dplyr)
atpmol <- atp[,c(1:111)]

atpmol <- atpmol %>% mutate_if(is.character, as.numeric)

sapply(atpmol,class)

is.nan.data.frame <- function(x)
  do.call(cbind, lapply(x, is.nan))

atpmol[is.nan(atpmol)] <- 0
atpmol[is.na(atpmol)] <- 0

atp <- data.frame(atpmol, atp[,c(112:126)])

atpmol$mean <- rowMeans(atpmol)

atpmol <- atpmol[atpmol$mean!=0,]

# HbA1c

phenoHb <- pheno[!is.na(pheno$HbA1c),]
phenoHb$HbA1c

phenoHbmore <- phenoHb[phenoHb$HbA1c == ">7.3",]
phenoHbless <- phenoHb[phenoHb$HbA1c != ">7.3",]

atpHbmore <- atp[,colnames(atp) %in% phenoHbmore$Sample]
atpHbless <- atp[,colnames(atp) %in% phenoHbless$Sample]

res <- data.frame()

for (i in c(1:length(atpHbmore[,1]))){
  test_list<-wilcox.test(as.numeric(atpHbmore[i,]),as.numeric(atpHbless[i,]), exact=FALSE)
  res[i,"MW_p_HbA1c"]<-test_list[[3]]
}

colnames(atp)

res <- data.frame(ProteinNumber = seq(1:3320), atp[,c(122:126)], res)

#### adjust the p-values

res$FDR_p_HbA1c <- p.adjust(res$MW_p_HbA1c, method = "fdr")

res.na <- res[is.nan(res$MW_p_HbA1c),]

res <- res[!is.nan(res$MW_p_HbA1c),]

asd <- SGoF(as.numeric(res$MW_p_HbA1c))[[3]]

res <- res[order(res$MW_p_HbA1c),]

res$'SGoF_p_HbA1c' <- asd

res.na$'SGoF_p_HbA1c' <- rep("NA", nrow(res.na))

res <- rbind(res, res.na)

res <- res[order(res$ProteinNumber),]

res$'mean_>7.3' <- rowMeans(atpHbmore)
res$'mean_<=7.3' <- rowMeans(atpHbless)

res$LFC <- res$'mean_>7.3' - res$'mean_<=7.3'

library(matrixStats)
res$'var_>7.3' <- rowVars(as.matrix(atpHbmore))
res$'var_<=7.3' <- rowVars(as.matrix(atpHbless))


# Age

phenoAge<- pheno[!is.na(pheno$Age.at.diagnosis),]
phenoAge$Age.at.diagnosis

phenoAgemore <- phenoAge[phenoAge$Age.at.diagnosis == ">6",]
phenoAgeless <- phenoAge[phenoAge$Age.at.diagnosis != ">6",]

atpAgemore <- atp[,colnames(atp) %in% phenoAgemore$Sample]
atpAgeless <- atp[,colnames(atp) %in% phenoAgeless$Sample]

res2 <- data.frame()

for (i in c(1:length(atpAgemore[,1]))){
  test_list<-wilcox.test(as.numeric(atpAgemore[i,]),as.numeric(atpAgeless[i,]), exact=FALSE)
  res2[i,"MW_p_Age"]<-test_list[[3]]
}


library("sgof")

colnames(atp)

res2 <- data.frame(ProteinNumber = seq(1:3320), atp[,c(122:126)], res2)

#### adjust the p-values

res2$FDR_p_Age <- p.adjust(res2$MW_p_Age, method = "fdr")

res2.na <- res2[is.nan(res2$MW_p_Age),]

res2 <- res2[!is.nan(res2$MW_p_Age),]

asd <- SGoF(as.numeric(res2$MW_p_Age))[[3]]

res2 <- res2[order(res2$MW_p_Age),]

res2$'SGoF_p_Age' <- asd

res2.na$'SGoF_p_Age' <- rep("NA", nrow(res2.na))

res2 <- rbind(res2, res2.na)

res2 <- res2[order(res2$ProteinNumber),]

res2$'mean_>6' <- rowMeans(atpAgemore)
res2$'mean_<6' <- rowMeans(atpAgeless)

res2$LFC <- res2$'mean_>6' - res2$'mean_<6'

library(matrixStats)
res2$'var_>6' <- rowVars(as.matrix(atpAgemore))
res2$'var_<6' <- rowVars(as.matrix(atpAgeless))


# Diabetic ketocidosis general (yes vs no)

phenoDbKeto<- pheno[!is.na(pheno$Diabetic.ketocidosis),]
phenoDbKeto$Diabetic.ketocidosis

phenoDbKetoYes <- phenoDbKeto[phenoDbKeto$Diabetic.ketocidosis == "Yes",]
phenoDbKetoNo <- phenoDbKeto[phenoDbKeto$Diabetic.ketocidosis == "No",]

atpDbKetoYes <- atp[,colnames(atp) %in% phenoDbKetoYes$Sample]
atpDbKetoNo <- atp[,colnames(atp) %in% phenoDbKetoNo$Sample]

res3 <- data.frame()

for (i in c(1:length(atpDbKetoYes[,1]))){
  test_list<-wilcox.test(as.numeric(atpDbKetoYes[i,]),as.numeric(atpDbKetoNo[i,]), exact=FALSE)
  res3[i,"MW_p_DbKeto"]<-test_list[[3]]
}

colnames(atp)

res3 <- data.frame(ProteinNumber = seq(1:3320), atp[,c(122:126)], res3)

#### adjust the p-values

res3$FDR_p_DbKeto <- p.adjust(res3$MW_p_DbKeto, method = "fdr")

res3.na <- res3[is.nan(res3$MW_p_DbKeto),]

res3 <- res3[!is.nan(res3$MW_p_DbKeto),]

asd <- SGoF(as.numeric(res3$MW_p_DbKeto))[[3]]

res3 <- res3[order(res3$MW_p_DbKeto),]

res3$'SGoF_p_DbKeto' <- asd

res3.na$'SGoF_p_DbKeto' <- rep("NA", nrow(res3.na))

res3 <- rbind(res3, res3.na)

res3 <- res3[order(res3$ProteinNumber),]

res3$'mean_Yes' <- rowMeans(atpDbKetoYes)
res3$'mean_No' <- rowMeans(atpDbKetoNo)

res3$LFC <- res3$'mean_Yes' - res3$'mean_No'

library(matrixStats)
res3$'var_Yes' <- rowVars(as.matrix(atpDbKetoYes))
res3$'var_No' <- rowVars(as.matrix(atpDbKetoNo))


# Diabetic ketocidosis pH (<7.2 vs >7.2)

phenoDbKetoPH<- pheno[!is.na(pheno$Ketocidosis.pH),]
phenoDbKetoPH$Ketocidosis.pH

phenoDbKetoPHmore <- phenoDbKetoPH[phenoDbKetoPH$Ketocidosis.pH == ">7.2",]
phenoDbKetoPHless <- phenoDbKetoPH[phenoDbKetoPH$Ketocidosis.pH== "<7.2",]

atpDbKetoPHmore <- atp[,colnames(atp) %in% phenoDbKetoPHmore$Sample]
atpDbKetoPHless <- atp[,colnames(atp) %in% phenoDbKetoPHless$Sample]

res4 <- data.frame()

for (i in c(1:length(atpDbKetoPHmore[,1]))){
  test_list<-wilcox.test(as.numeric(atpDbKetoPHmore[i,]),as.numeric(atpDbKetoPHless[i,]), exact=FALSE)
  res4[i,"MW_p_DbKetoPH"]<-test_list[[3]]
}

colnames(atp)

res4 <- data.frame(ProteinNumber = seq(1:3320), atp[,c(122:126)], res4)

#### adjust the p-values

res4$FDR_p_DbKetoPH <- p.adjust(res4$MW_p_DbKetoPH, method = "fdr")

res4.na <- res4[is.nan(res4$MW_p_DbKetoPH),]

res4 <- res4[!is.nan(res4$MW_p_DbKetoPH),]

asd <- SGoF(as.numeric(res4$MW_p_DbKetoPH))[[3]]

res4 <- res4[order(res4$MW_p_DbKetoPH),]

res4$'SGoF_p_DbKetoPH' <- asd

res4.na$'SGoF_p_DbKetoPH' <- rep("NA", nrow(res4.na))

res4 <- rbind(res4, res4.na)

res4 <- res4[order(res4$ProteinNumber),]

res4$'mean_pH<7.2' <- rowMeans(atpDbKetoPHless)
res4$'mean_ph>7.2' <- rowMeans(atpDbKetoPHmore)

res4$LFC <- res4$'mean_pH<7.2' - res4$'mean_ph>7.2'

library(matrixStats)
res4$'var_ph<7.2' <- rowVars(as.matrix(atpDbKetoPHless))
res4$'var_ph>7.2' <- rowVars(as.matrix(atpDbKetoPHmore))

# Check overlap between DbKeto and KetoPH
#install.packages("ggVennDiagram")
library(ggVennDiagram)

genes <- paste("gene",1:1000,sep="")
set.seed(20210419)
x <- list(A=sample(genes,300),
          B=sample(genes,525),
          C=sample(genes,440),
          D=sample(genes,350))

#ggVennDiagram return a ggplot object, the fill/edge colors can be further modified with ggplot functions.

library(ggplot2)
ggVennDiagram(x) + scale_fill_gradient(low="blue",high = "red")

# actual data

sapply(res3, class)

sum(res3$MW_p_DbKeto < 0.05, na.rm = TRUE)
sum(res3$FDR_p_DbKeto < 0.05, na.rm = TRUE)
sum(res3$SGoF_p_DbKeto < 0.05, na.rm = TRUE)

head(res3)
res3.sig <- res3[(res3$MW_p_DbKeto < 0.05),]
res3.sig <- res3.sig[complete.cases(res3.sig$ProteinNumber),]

head(res4)
res4.sig <- res4[(res4$MW_p_DbKetoPH < 0.05),]
res4.sig <- res4.sig[complete.cases(res4.sig$ProteinNumber),]

DbKetoList13 <- list('DiabetKeto: YESvsNO'=res3.sig$Genes,
                   'HbA1c: >7.3 vs <=7.3'=res.sig$Genes)

sum(res$MW_p_HbA1c < 0.05, na.rm=TRUE)
sum(res3$MW_p_DbKeto< 0.05, na.rm=TRUE)


library(ggplot2)
DbKeto.overlap13 <- ggVennDiagram(DbKetoList13, label_alpha=1) + 
  scale_fill_gradient(low="blue4",high = "darkgreen")+
  ggtitle("Numbers of proteins changing significantly (Mann-Whitney unadjusted p < 0.05)")

DbKeto.overlap13


ggsave("Overlap13.tiff", plot = DbKeto.overlap13, device = "tiff", path = "D:/Bioprojects/Diabetic tears/initial files",
       scale = 1, width = 11, height = 4, units = "in",
       dpi = 300, limitsize = TRUE, bg = "white")


# HbA1c and DiabetKeto: YESvsNO

DbKetoList34 <- list('DiabetKeto: YESvsNO'=res3.sig$Genes,
                     'pH: <7.2 vs >7.2'=res4.sig$Genes)

sum(res3$MW_p_DbKeto < 0.05, na.rm=TRUE)
sum(res4$MW_p_DbKeto < 0.05, na.rm=TRUE)


library(ggplot2)
DbKeto.overlap34 <- ggVennDiagram(DbKetoList34, label_alpha=1) + 
  scale_fill_gradient(low="yellow4",high = "blue4")+
  ggtitle("Numbers of proteins changing significantly (Mann-Whitney unadjusted p < 0.05)")

DbKeto.overlap34


ggsave("Overlap34.tiff", plot = DbKeto.overlap34, device = "tiff", path = "D:/Bioprojects/Diabetic tears/initial files",
       scale = 1, width = 11, height = 4, units = "in",
       dpi = 300, limitsize = TRUE, bg = "white")

# ph with HbA1c

DbKetoList14 <- list('HbA1c: >7.3 vs <=7.3'=res.sig$Genes,
                     'pH: <7.2 vs >7.2'=res4.sig$Genes)

sum(res$MW_p_HbA1c < 0.05, na.rm=TRUE)
sum(res4$MW_p_DbKeto < 0.05, na.rm=TRUE)


library(ggplot2)
DbKeto.overlap14 <- ggVennDiagram(DbKetoList14, label_alpha=1) + 
  scale_fill_gradient(low="yellow4",high = "darkgreen")+
  ggtitle("Numbers of proteins changing significantly (Mann-Whitney unadjusted p < 0.05)")

DbKeto.overlap14


ggsave("Overlap14.tiff", plot = DbKeto.overlap14, device = "tiff", path = "D:/Bioprojects/Diabetic tears/initial files",
       scale = 1, width = 11, height = 4, units = "in",
       dpi = 300, limitsize = TRUE, bg = "white")


# DiabHealthy with pH

DbKetoList64 <- list('Diabetes vs Healthy'=res6.sig$Genes,
                     'pH: <7.2 vs >7.2'=res4.sig$Genes)

sum(res$MW_p_HbA1c < 0.05, na.rm=TRUE)
sum(res4$MW_p_DbKeto < 0.05, na.rm=TRUE)


library(ggplot2)
DbKeto.overlap64 <- ggVennDiagram(DbKetoList64, label_alpha=1) + 
  scale_fill_gradient(low="yellow4",high = "purple4")+
  ggtitle("Numbers of proteins changing significantly (Mann-Whitney unadjusted p < 0.05)")

DbKeto.overlap64


ggsave("Overlap64.tiff", plot = DbKeto.overlap64, device = "tiff", path = "D:/Bioprojects/Diabetic tears/initial files",
       scale = 1, width = 11, height = 4, units = "in",
       dpi = 300, limitsize = TRUE, bg = "white")


# Diabetic ketocidosis pH > 7.2 vs DiabKetoNo

phenoDbKeto<- pheno[!is.na(pheno$Diabetic.ketocidosis),]
phenoDbKeto$Diabetic.ketocidosis

phenoDbKetoPHmore <- phenoDbKetoPH[phenoDbKetoPH$Ketocidosis.pH == ">7.2",]
phenoDbKetoNo <- phenoDbKeto[phenoDbKeto$Diabetic.ketocidosis== "No",]

atpDbKetoPHmore <- atp[,colnames(atp) %in% phenoDbKetoPHmore$Sample]
atpDbKetoNo <- atp[,colnames(atp) %in% phenoDbKetoNo$Sample]


res5 <- data.frame()

for (i in c(1:length(atpDbKetoPHmore[,1]))){
  test_list<-wilcox.test(as.numeric(atpDbKetoPHmore[i,]),as.numeric(atpDbKetoNo[i,]), exact=FALSE)
  res5[i,"MW_p_KetoPHhighDbKetoNo"]<-test_list[[3]]
}

colnames(atp)

res5 <- data.frame(ProteinNumber = seq(1:3320), atp[,c(122:126)], res5)

#### adjust the p-values

res5$FDR_p_KetoPHhighDbKetoNo <- p.adjust(res5$MW_p_KetoPHhighDbKetoNo, method = "fdr")

res5.na <- res5[is.nan(res5$MW_p_KetoPHhighDbKetoNo),]

res5 <- res5[!is.nan(res5$MW_p_KetoPHhighDbKetoNo),]

asd <- SGoF(as.numeric(res5$MW_p_KetoPHhighDbKetoNo))[[3]]

res5 <- res5[order(res5$MW_p_KetoPHhighDbKetoNo),]

res5$'SGoF_p_KetoPHhighDbKetoNo' <- asd

res5.na$'SGoF_p_KetoPHhighDbKetoNo' <- rep("NA", nrow(res5.na))

res5 <- rbind(res5, res5.na)

res5 <- res5[order(res5$ProteinNumber),]

res5$'mean_pH>7.2' <- rowMeans(atpDbKetoPHmore)
res5$'mean_No' <- rowMeans(atpDbKetoNo)


res5$LFC <- res5$'mean_pH>7.2' - res5$'mean_No'

library(matrixStats)
res5$'var_pH>7.2' <- rowVars(as.matrix(atpDbKetoPHmore))
res5$'var_No' <- rowVars(as.matrix(atpDbKetoNo))

sum(is.na(res5$MW_p_KetoPHhighDbKetoNo))
sum(res5$MW_p_KetoPHhighDbKetoNo<0.05, na.rm=T)

# Check overlap between DbKeto and KetoPH
#install.packages("ggVennDiagram")
library(ggVennDiagram)

genes <- paste("gene",1:1000,sep="")
set.seed(20210419)
x <- list(A=sample(genes,300),
          B=sample(genes,525),
          C=sample(genes,440),
          D=sample(genes,350))

#ggVennDiagram return a ggplot object, the fill/edge colors can be further modified with ggplot functions.

library(ggplot2)
ggVennDiagram(x) + scale_fill_gradient(low="blue",high = "red")

# actual data

sapply(res3, class)

sum(res5$MW_p_KetoPHhighDbKetoNo < 0.05, na.rm = TRUE)
sum(res4$MW_p_DbKetoPH < 0.05, na.rm = TRUE)
sum(res5$SGoF_p_DbKeto < 0.05, na.rm = TRUE)


res5.sig <- res5[(res5$MW_p_KetoPHhighDbKetoNo < 0.05),]
res5.sig <- res5.sig[complete.cases(res5.sig$ProteinNumber),]

res4.sig <- res4[(res4$MW_p_DbKetoPH < 0.05),]
res4.sig <- res4.sig[complete.cases(res4.sig$ProteinNumber),]

DbKetoList45 <- list('pH >7.2 vs DiabKeto_NO'=res5.sig$Genes,
                   'pH: <7.2 vs >7.2'=res4.sig$Genes)


library(ggplot2)
DbKeto.overlap45 <- ggVennDiagram(DbKetoList45, label_alpha=1) + 
  scale_fill_gradient(low="yellow4",high = "red")+
  ggtitle("Numbers of proteins changing significantly (Mann-Whitney unadjusted p < 0.05)")

DbKeto.overlap45

ggsave("Overlap45.tiff", plot = DbKeto.overlap45, device = "tiff", path = "D:/Bioprojects/Diabetic tears/initial files",
       scale = 1, width = 11, height = 4, units = "in",
       dpi = 300, limitsize = TRUE, bg = "white")

overlaps2 <- intersect(DbKetoList2[[1]], DbKetoList2[[2]])
overlaps2.lfc <- res5.sig[res5.sig$Genes %in% overlaps2 ,]

overlaps22.lfc <- res4.sig[res4.sig$Genes %in% overlaps2 ,]

colnames(overlaps2.lfc)

output.overlaps <- data.frame(overlaps2.lfc, overlaps22.lfc[,c(7:14)])

write.xlsx(output.overlaps, "D:/Bioprojects/Diabetic tears/stats/res1/overlapsDiabKeto.xlsx")


# Diabetic ketocidosis pH < 7.2 vs DiabKetoNo

phenoDbKeto<- pheno[!is.na(pheno$Diabetic.ketocidosis),]
phenoDbKeto$Diabetic.ketocidosis

phenoDbKetoPHless <- phenoDbKetoPH[phenoDbKetoPH$Ketocidosis.pH == "<7.2",]
phenoDbKetoNo <- phenoDbKeto[phenoDbKeto$Diabetic.ketocidosis== "No",]

atpDbKetoPHless <- atp[,colnames(atp) %in% phenoDbKetoPHless$Sample]
atpDbKetoNo <- atp[,colnames(atp) %in% phenoDbKetoNo$Sample]


res7 <- data.frame()

for (i in c(1:length(atpDbKetoPHless[,1]))){
  test_list<-wilcox.test(as.numeric(atpDbKetoPHless[i,]),as.numeric(atpDbKetoNo[i,]), exact=FALSE)
  res7[i,"MW_p_KetoPHlowDbKetoNo"]<-test_list[[3]]
}

colnames(atp)

res7 <- data.frame(ProteinNumber = seq(1:3320), atp[,c(122:126)], res7)

#### adjust the p-values

res7$FDR_p_KetoPHhighDbKetoNo <- p.adjust(res7$MW_p_KetoPHlowDbKetoNo, method = "fdr")

res7.na <- res7[is.nan(res7$MW_p_KetoPHlowDbKetoNo),]

res7 <- res7[!is.nan(res7$MW_p_KetoPHlowDbKetoNo),]

asd <- SGoF(as.numeric(res7$MW_p_KetoPHlowDbKetoNo))[[3]]

res7 <- res7[order(res7$MW_p_KetoPHlowDbKetoNo),]

res7$'SGoF_p_KetoPHlowDbKetoNo' <- asd

res7.na$'SGoF_p_KetoPHlowDbKetoNo' <- rep("NA", nrow(res7.na))

res7 <- rbind(res7, res7.na)

res7 <- res7[order(res7$ProteinNumber),]

res7$'mean_pH<7.2' <- rowMeans(atpDbKetoPHless)
res7$'mean_No' <- rowMeans(atpDbKetoNo)


res7$LFC <- res7$'mean_pH<7.2' - res7$'mean_No'

library(matrixStats)
res7$'var_pH<7.2' <- rowVars(as.matrix(atpDbKetoPHless))
res7$'var_No' <- rowVars(as.matrix(atpDbKetoNo))

sum(is.na(res7$MW_p_KetoPHlowDbKetoNo))

sum(res7$MW_p_KetoPHlowDbKetoNo <0.05, na.rm=TRUE)

# Check overlap between DbKeto and KetoPH
#install.packages("ggVennDiagram")
library(ggVennDiagram)

genes <- paste("gene",1:1000,sep="")
set.seed(20210419)
x <- list(A=sample(genes,300),
          B=sample(genes,525),
          C=sample(genes,440),
          D=sample(genes,350))

#ggVennDiagram return a ggplot object, the fill/edge colors can be further modified with ggplot functions.

library(ggplot2)
ggVennDiagram(x) + scale_fill_gradient(low="blue",high = "red")

# actual data

sapply(res3, class)

sum(res7$MW_p_KetoPHlowDbKetoNo < 0.05, na.rm = TRUE)
sum(res4$MW_p_DbKetoPH < 0.05, na.rm = TRUE)
sum(res7$SGoF_p_DbKeto < 0.05, na.rm = TRUE)

head(res7)
res7.sig <- res7[(res7$MW_p_KetoPHlowDbKetoNo < 0.05),]
res7.sig <- res7.sig[complete.cases(res7.sig$ProteinNumber),]

head(res3)
res3.sig <- res3[(res3$MW_p_DbKeto < 0.05),]
res3.sig <- res3.sig[complete.cases(res3.sig$ProteinNumber),]

head(res7)

DbKetoList37 <- list('DiabetKeto: YESvsNO'=res3.sig$Genes,
                    'pH <7.2 vs DiabetKeto_NO'=res7.sig$Genes)


library(ggplot2)
DbKeto.overlap37 <- ggVennDiagram(DbKetoList37, label_alpha=1) + 
  scale_fill_gradient(low="blue",high = "purple4")+
  ggtitle("Numbers of proteins changing significantly (Mann-Whitney unadjusted p < 0.05)")

DbKeto.overlap37

ggsave("Overlap37.tiff", plot = DbKeto.overlap37, device = "tiff", path = "D:/Bioprojects/Diabetic tears/initial files",
       scale = 1, width = 11, height = 4, units = "in",
       dpi = 300, limitsize = TRUE, bg = "white")


# Age Diabetes
res2.sig <- res2[(res2$MW_p_Age < 0.05),]
res2.sig <- res2.sig[complete.cases(res2.sig$ProteinNumber),]

DbKetoList17 <- list('Age: >6 vs <6'=res2.sig$Genes,
                     'pH <7.2 vs DiabetKeto_NO'=res7.sig$Genes)


library(ggplot2)
DbKeto.overlap37 <- ggVennDiagram(DbKetoList37, label_alpha=1) + 
  scale_fill_gradient(low="blue",high = "purple4")+
  ggtitle("Numbers of proteins changing significantly (Mann-Whitney unadjusted p < 0.05)")

DbKeto.overlap37

ggsave("Overlap37.tiff", plot = DbKeto.overlap37, device = "tiff", path = "D:/Bioprojects/Diabetic tears/initial files",
       scale = 1, width = 11, height = 4, units = "in",
       dpi = 300, limitsize = TRUE, bg = "white")


head(res6)
res6.sig <- res6[(res6$MW_p_DiabvsHealthy < 0.05),]
res6.sig <- res6.sig[complete.cases(res6.sig$ProteinNumber),]


DbKetoList63 <- list('Diabetes vs Healthy'=res6.sig$Genes,
                     'DiabetKeto: YESvsNO'=res3.sig$Genes)


library(ggplot2)
DbKeto.overlap63 <- ggVennDiagram(DbKetoList63, label_alpha=1) + 
  scale_fill_gradient(low="blue4",high = "purple4")+
  ggtitle("Numbers of proteins changing significantly (Mann-Whitney unadjusted p < 0.05)")

DbKeto.overlap63

ggsave("Overlap63.tiff", plot = DbKeto.overlap63, device = "tiff", path = "D:/Bioprojects/Diabetic tears/initial files",
       scale = 1, width = 11, height = 4, units = "in",
       dpi = 300, limitsize = TRUE, bg = "white")


head(res6)
res6.sig <- res6[(res6$MW_p_DiabvsHealthy < 0.05),]
res6.sig <- res6.sig[complete.cases(res6.sig$ProteinNumber),]


DbKetoList61 <- list('Diabetes vs Healthy'=res6.sig$Genes,
                     'Hb'=res.sig$Genes)


library(ggplot2)
DbKeto.overlap61 <- ggVennDiagram(DbKetoList61, label_alpha=1) + 
  scale_fill_gradient(low="darkgreen",high = "purple4")+
  ggtitle("Numbers of proteins changing significantly (Mann-Whitney unadjusted p < 0.05)")

DbKeto.overlap61

ggsave("Overlap61.tiff", plot = DbKeto.overlap63, device = "tiff", path = "D:/Bioprojects/Diabetic tears/initial files",
       scale = 1, width = 11, height = 4, units = "in",
       dpi = 300, limitsize = TRUE, bg = "white")


head(res6)
res.sig <- res[(res$MW_p_HbA1c < 0.05),]
res.sig <- res.sig[complete.cases(res.sig$ProteinNumber),]


DbKetoList61 <- list('Diabetes vs Healthy'=res6.sig$Genes,
                     'HbA1c: >7.3 vs <=7.3'=res.sig$Genes)


library(ggplot2)
DbKeto.overlap61 <- ggVennDiagram(DbKetoList61, label_alpha=1) + 
  scale_fill_gradient(low="darkgreen",high = "purple4")+
  ggtitle("Numbers of proteins changing significantly (Mann-Whitney unadjusted p < 0.05)")

DbKeto.overlap61

ggsave("Overlap61.tiff", plot = DbKeto.overlap61, device = "tiff", path = "D:/Bioprojects/Diabetic tears/initial files",
       scale = 1, width = 11, height = 4, units = "in",
       dpi = 300, limitsize = TRUE, bg = "white")

# Check the distribution of the data with respect to keto states

pheno$ketostate <- paste(pheno$Case, pheno$Diabetic.ketocidosis, pheno$Ketocidosis.pH, sep = ";")

pheno$ketostate <-gsub(";NA", "", pheno$ketostate)

#write.xlsx(pheno, "D:/Bioprojects/Diabetic tears/initial files/pheno_temp.xlsx")

phenotemp <- read.xlsx("D:/Bioprojects/Diabetic tears/initial files/pheno_temp.xlsx")

colnames(atp)

data.frame(colnames(atp.reordered[,c(1:111)]),pheno$Sample, pheno$ketostate)

atp.reordered <- atp[,c(1:111)]
atp.reordered <- atp.reordered[phenotemp$Sample]
atp.reordered <- data.frame(atp.reordered, Genes = atp[,122])

melt.atp <- reshape2::melt(atp.reordered, id = "Genes")
melt.atp$value <- round(as.numeric(melt.atp$value),2)


melt.atp$Group <- c(rep("Case;No", 3320*29), rep("Case;Yes;<7.2", 3320*12), rep("Case;Yes;>7.2", 3320*12),
                    rep("Case", 3320*2), rep("Control", 3320*56))

melt.atp$Group <- c(rep("Control", 3320*56), rep("Case", 3320*2), rep("Case;No", 3320*29), 
                    rep("Case;Yes;>7.2", 3320*12), rep("Case;Yes;<7.2", 3320*12))
                    

melt.atp$Group  <- factor(melt.atp$Group, levels = c("Control", "Case", "Case;No", "Case;Yes;>7.2", "Case;Yes;<7.2"))


qc.boxplots.logppm <- ggplot(melt.atp, aes(x=variable, y=value, color=Group))+
  geom_boxplot(aes(color = Group),lwd=0.8, outlier.size=0.6, outlier.alpha = 0.5)+
  #scale_colour_manual(values=colors)+
  xlab("Sample")+
  ylab("Log ppm intensity")+
  theme_classic()+
  theme(text = element_text(size = 19),
        axis.text.x=element_blank(),
        #axis.title.x=element_blank(),
        plot.title = element_text(hjust = 0.5, face = "bold"))+
  guides(color = guide_legend(override.aes = list(size = 1)))+
  #geom_dotplot(aes(color = Group), binaxis='y', stackdir='center', dotsize=0.1, stackgroups = FALSE)+
  geom_jitter(shape=16, position=position_jitter(0.2), size = 0.5, alpha = 0.5)


qc.boxplots.logppm

sum(melt.atp$value==0)/nrow(melt.atp)

ggsave("QC_dataDistribution2.tiff", plot = qc.boxplots.logppm, device = "tiff", path = "D:/Bioprojects/Diabetic tears/initial files",
       scale = 1, width = 12, height = 5, units = "in",
       dpi = 300, limitsize = TRUE, bg = "white")

# quantile normalized intensity
colnames(atp.reordered[,c(1:111)])

atp.reordered[,c(1:111)] <- preprocessCore ::normalize.quantiles(as.matrix(atp.reordered[,c(1:111)]), copy=FALSE)

melt.atp <- reshape2::melt(atp.reordered, id = "Genes")
melt.atp$value <- round(as.numeric(melt.atp$value),2)


melt.atp$Group <- c(rep("Case;No", 3320*29), rep("Case;Yes;<7.2", 3320*12), rep("Case;Yes;>7.2", 3320*12),
                    rep("Case", 3320*2), rep("Control", 3320*56))

melt.atp$Group <- c(rep("Control", 3320*56), rep("Case", 3320*2), rep("Case;No", 3320*29), 
                    rep("Case;Yes;>7.2", 3320*12), rep("Case;Yes;<7.2", 3320*12))


melt.atp$Group  <- factor(melt.atp$Group, levels = c("Control", "Case", "Case;No", "Case;Yes;>7.2", "Case;Yes;<7.2"))


qc.boxplots.quantlogppm <- ggplot(melt.atp, aes(x=variable, y=value, color=Group))+
  geom_boxplot(aes(color = Group),lwd=0.8, outlier.size=0.6, outlier.alpha = 0.1)+
  #scale_colour_manual(values=colors)+
  xlab("Sample")+
  ylab("Quant. log(ppm) intensity")+
  theme_classic()+
  theme(text = element_text(size = 19),
        axis.text.x=element_blank(),
        #axis.title.x=element_blank(),
        plot.title = element_text(hjust = 0.5, face = "bold"))+
  guides(color = guide_legend(override.aes = list(size = 1)))+
  #geom_dotplot(aes(color = Group), binaxis='y', stackdir='center', dotsize=0.1, stackgroups = FALSE)+
  geom_jitter(shape=16, position=position_jitter(0.2), size = 0.5, alpha = 0.5)

qc.boxplots.quantlogppm


ggsave("QC_dataDistribution3.tiff", plot = qc.boxplots.quantlogppm, device = "tiff", path = "D:/Bioprojects/Diabetic tears/initial files",
       scale = 1, width = 12, height = 5, units = "in",
       dpi = 300, limitsize = TRUE, bg = "white")


# Some samples appear to differ drastically with respect to missing proteins

quantile(atp.reordered[,14])
sum(atp.reordered[,10]==0)


# Diabetic ketocidosis pH > 7.2 vs DiabKetoNo

phenoDb<- pheno[!is.na(pheno$Diabetic.ketocidosis),]
phenoDbKeto$Diabetic.ketocidosis

phenoDb <- pheno[pheno$Case == "Case",]
phenoHth <- pheno[pheno$Case== "Control",]

atpDb <- atp[,colnames(atp) %in% phenoDb$Sample]
atpHth <- atp[,colnames(atp) %in% phenoHth$Sample]

res6 <- data.frame()

for (i in c(1:length(atpDb[,1]))){
  test_list<-wilcox.test(as.numeric(atpDb[i,]),as.numeric(atpHth[i,]), exact=FALSE)
  res6[i,"MW_p_DiabvsHealthy"]<-test_list[[3]]
}

colnames(atp)

res6 <- data.frame(ProteinNumber = seq(1:3320), atp[,c(122:126)], res6)

#### adjust the p-values

res6$FDR_p_DiabvsHealthy <- p.adjust(res6$MW_p_DiabvsHealthy, method = "fdr")

res6.na <- res6[is.nan(res6$MW_p_DiabvsHealthy),]

res6 <- res6[!is.nan(res6$MW_p_DiabvsHealthy),]

asd <- SGoF(as.numeric(res6$MW_p_DiabvsHealthy))[[3]]

res6 <- res6[order(res6$MW_p_DiabvsHealthy),]

res6$'SGoF_p_DiabvsHealthy' <- asd

res6.na$'SGoF_p_DiabvsHealthy' <- rep("NA", nrow(res6.na))

res6 <- rbind(res6, res6.na)

res6 <- res6[order(res6$ProteinNumber),]

res6$'mean_Diabetic' <- rowMeans(atpDb)
res6$'mean_Healthy' <- rowMeans(atpHth)


res6$LFC <- res6$'mean_Diabetic' - res6$'mean_Healthy'

library(matrixStats)
res6$'var_Diabetic' <- rowVars(as.matrix(atpDb))
res6$'var_Healthy' <- rowVars(as.matrix(atpHth))

sum(res6$SGoF_p_KetoPHhighDbKetoNo < 0.05, na.rm=TRUE)


#write.xlsx(res6, "D:/Bioprojects/Diabetic tears/stats/res1/Diabetic_vs_Healthy.xlsx")
#write.xlsx(res2, "D:/Bioprojects/Diabetic tears/stats/res1/Age6_Higher_vs_Lower.xlsx")
#write.xlsx(res, "D:/Bioprojects/Diabetic tears/stats/res1/HbA1c_Higher_vs_Lower.xlsx")
#write.xlsx(res3, "D:/Bioprojects/Diabetic tears/stats/res1/DiabKeto_Yes_vs_No.xlsx")
#write.xlsx(res4, "D:/Bioprojects/Diabetic tears/stats/res1/KetoPH72_Lower_vs_Higher.xlsx")
#write.xlsx(res5, "D:/Bioprojects/Diabetic tears/stats/res1/KetoPH72Higher_vs_DiabKetoNo.xlsx")
write.xlsx(res7, "D:/Bioprojects/Diabetic tears/stats/res1/KetoPH72Lower_vs_DiabKetoNo.xlsx")


###########

library(ggplot2)


#colnames(df) <- tolower(colnames(df))

#check the names of the columns
colnames(df)

#play with the number of peptides e.g. >1
#df <- filter(df,df$Number_of_peptides > 1)


mycolors <- c("darkgreen", "#9EC9E2", "black")
names(mycolors) <- c("Significant upregulation","Significant downregulation","Not significant or Equal regulation")

#regulation colors 
df$Regulation <- ifelse( df$log2FoldChange > 0 & df$padj < 0.05, "Significant upregulation",
                         ifelse( df$log2FoldChange < 0 & df$padj < 0.05,"Significant downregulation",
                                 "Not significant or Equal regulation"))

#example genes to show
df$label_genes <- rep(NA,nrow(df))
df$label_genes [which(df$`Gene symbol` == "CD163" )] <- "CD163"
df$label_genes [which(df$`Gene symbol` == "CD68") ] <- "CD68"
df$label_genes [which(df$`Gene symbol` == "NOS2") ] <- "NOS2"
df$label_genes [which(df$`Gene symbol` == "AIF1") ] <- "AIF1"
df$label_genes [which(df$`Gene symbol` == "HLA-DMA") ] <- "HLA-DMA"


res6 <- read.xlsx("D:/Bioprojects/Diabetic tears/stats/res1/Diabetic_vs_Healthy.xlsx")
colnames(res6)

res6 <- res6[,c(2,12, 7)]

colnames(res6) <- c("Genes","LFC", "MW_p_DiabvsHealthy" )

colnames(res6)

res6$MW_p_DiabvsHealthy
res6$LFC

options(ggrepel.max.overlaps = Inf)

#draw the volcano plot
res6$Regulation <- ifelse(res6$LFC > 1.5 & res6$MW_p_DiabvsHealthy < 0.05, "Upregulated",
                         ifelse(res6$LFC  < -1.5 & res6$MW_p_DiabvsHealthy < 0.05,"Downregulated",
                                 "No change"))

mycolors <- c("darkgreen", "#6082B6", "#818589")
names(mycolors) <- c("Upregulated","Downregulated","No change")


ids <- c("TFF1", "IGLV4-60", "AGRN", "ABCA1", "LRG1", "LIPH", "SEMA3E", "WFDC2", "MARK2", "NOL12", "FAM110A", "TM9SF3", "ODAD4", "MFN1", "ACTN2")
colnames(res6)

res6$label_genes <- ifelse(res6$Genes == "TFF1", "TFF1",
                           ifelse(res6$Genes == "IGLV4-60", "IGLV4-60",
                                  ifelse(res6$Genes == "AGRN", "AGRN",
                                         ifelse(res6$Genes == "ABCA1", "ABCA1",
                                                ifelse(res6$Genes == "LRG1", "LRG1",
                                                       ifelse(res6$Genes == "LIPH", "LIPH",
                                                              ifelse(res6$Genes == "SEMA3E", "SEMA3E",
                                                                     ifelse(res6$Genes == "WFDC2", "WFDC2",
                                                                            ifelse(res6$Genes == "MARK2", "MARK2",
                                                                                   ifelse(res6$Genes == "NOL12", "NOL12",
                                                                                          ifelse(res6$Genes == "FAM110A", "FAM110A",
                                                                                                 ifelse(res6$Genes == "TM9SF3", "TM9SF3",
                                                                                                        ifelse(res6$Genes == "ODAD4", "ODAD4",
                                                                                                               ifelse(res6$Genes == "MFN1", "MFN1",
                                                                                                                      ifelse(res6$Genes == "ACTN2", "ACTN2",NA)))))))))))))))


table(res6$label_genes)

library(ggrepel)
set.seed(6032233)
vol_plot1 <- ggplot(data=res6, aes(x=LFC, y=-log10(res6[,3]), col=Regulation)) +
  geom_point(size=1.7) +
  geom_label_repel(aes(label = label_genes), 
                   box.padding = unit(0.5, "lines"),
                   point.padding = unit(0.5, "lines"),size=4,show.legend = FALSE)+
  geom_hline(yintercept=-log10(0.05), col="black",lwd=0.1, lty=2) +#here set the line thresholds for horizontal
  scale_colour_manual(values = mycolors)+
  annotate(geom="text", y=5, x=-2.3, label="Healthy", color="#6082B6", size = 8)+
  annotate(geom="text", y=5, x=3.2, label="Diabetes", color="darkgreen", size = 8)+
  coord_cartesian(xlim = c(min(res6$LFC), max(res6$LFC)), clip = "off")+
  labs(y=expression('-Log'[10]*' [p]'), x = expression('Log [Fold Change]'))+
  guides(fill=guide_legend(title=NULL)) + 
  theme_classic()+theme(text=element_text(size=19))+
  theme(legend.position = "none") + ylim(0, 7.5) + xlim(-10.2, 10.2)


vol_plot1


ggsave("volc_DiabetesVsHealthy.tiff", plot = vol_plot1, device = "tiff", path = "D:/Bioprojects/Diabetic tears/initial files",
       scale = 1, width = 7, height = 5, units = "in",
       dpi = 300, limitsize = TRUE, bg = "white")


ids2 <- c("MCM6", "AKR1E2", "FAM110A", "RPLP0", "GSDMA", "CALML5", "UMPS", "LORICRIN")
colnames(res6)

res$label_genes <- ifelse(res6$Genes == "MCM6", "MCM6",
                           ifelse(res6$Genes == "AKR1E2", "AKR1E2",
                                  ifelse(res6$Genes == "FAM110A", "FAM110A",
                                         ifelse(res6$Genes == "RPLP0", "RPLP0",
                                                ifelse(res6$Genes == "GSDMA", "GSDMA",
                                                       ifelse(res6$Genes == "CALML5", "CALML5",
                                                              ifelse(res6$Genes == "UMPS", "UMPS",
                                                                     ifelse(res6$Genes == "LORICRIN", "LORICRIN", NA))))))))


res$Regulation <- ifelse(res$LFC > 1.5 & res$MW_p_HbA1c < 0.05, "Upregulated",
                          ifelse(res$LFC  < -1.5 & res$MW_p_HbA1c < 0.05,"Downregulated",
                                 "No change"))

mycolors <- c("darkgreen", "#6082B6", "#818589")
names(mycolors) <- c("Upregulated","Downregulated","No change")


library(ggrepel)
set.seed(16133)
vol_plot2 <- ggplot(data=res, aes(x=LFC, y=-log10(res[,7]), col=Regulation)) +
  geom_point(size=1.7) +
  geom_label_repel(aes(label = label_genes), 
                   box.padding = unit(0.5, "lines"),
                   point.padding = unit(0.5, "lines"),size=4,show.legend = FALSE)+
  geom_hline(yintercept=-log10(0.05), col="black",lwd=0.1, lty=2) +#here set the line thresholds for horizontal
  scale_colour_manual(values = mycolors)+
  annotate(geom="text", y=4.04, x=-3.8, label="HbA1c <= 7.3", color="#6082B6", size = 8)+
  annotate(geom="text", y=4.04, x=4.2, label="HbA1c > 7.3", color="darkgreen", size = 8)+
  coord_cartesian(xlim = c(min(res$LFC), max(res$LFC)), clip = "off")+
  labs(y=expression('-Log'[10]*' [p]'), x = expression('Log [Fold Change]'))+
  guides(fill=guide_legend(title=NULL)) + 
  theme_classic()+theme(text=element_text(size=19))+
  theme(legend.position = "none") + ylim(0, 4.04) + xlim(-20.2, 20.2)


vol_plot2

ggsave("volc_HbA1c.tiff", plot = vol_plot2, device = "tiff", path = "D:/Bioprojects/Diabetic tears/initial files",
       scale = 1, width = 7, height = 5, units = "in",
       dpi = 300, limitsize = TRUE, bg = "white")


ids3 <- c("ATF7IP", "RNASE1", "SEPTIN1", "KRT24", "MYO1C", "GSTT1", "PIP4K2C", "ACTN2")

res2$label_genes <- ifelse(res2$Genes == "ATF7IP", "ATF7IP",
                          ifelse(res2$Genes == "RNASE1", "RNASE1",
                                 ifelse(res2$Genes == "SEPTIN1", "SEPTIN1",
                                        ifelse(res2$Genes == "KRT24", "KRT24",
                                               ifelse(res2$Genes == "MYO1C", "MYO1C",
                                                      ifelse(res2$Genes == "GSTT1", "GSTT1",
                                                             ifelse(res2$Genes == "PIP4K2C", "PIP4K2C",
                                                                    ifelse(res2$Genes == "ACTN2", "ACTN2", NA))))))))


res2$Regulation <- ifelse(res2$LFC > 1.5 & res2$MW_p_Age < 0.05, "LFC>1.5",
                          ifelse(res2$LFC < 1.5 & res2$LFC > 0 & res2$MW_p_Age < 0.05, "1.5>LFC>0",
                                 ifelse(res2$LFC > -1.5 & res2$LFC < 0 & res2$MW_p_Age < 0.05, "1.5>LFC>0",
                                        ifelse(res2$LFC < -1.5 & res2$MW_p_Age < 0.05, "LFC<-1.5", "No change"))))

mycolors <- c("darkgreen", "darkseagreen", "darkslategray3","#6082B6", "#818589")
names(mycolors) <- c("LFC>1.5", "1.5>LFC>0", "0>LFC>-1.5","LFC<-1.5","No change")


vol_plot3 <- ggplot(data=res2, aes(x=LFC, y=-log10(res2[,7]), col=Regulation)) +
  geom_point(size=1.7) +
  geom_label_repel(aes(label = label_genes), 
                   box.padding = unit(0.86, "lines"),
                   point.padding = unit(0.5, "lines"),size=4,show.legend = FALSE)+
  geom_hline(yintercept=-log10(0.05), col="black",lwd=0.1, lty=2) +#here set the line thresholds for horizontal
  scale_colour_manual(values = mycolors)+
  annotate(geom="text", y=2.5, x=-3.8, label="Age < 6", color="#6082B6", size = 8)+
  annotate(geom="text", y=2.5, x=4.2, label="Age > 6", color="darkgreen", size = 8)+
  coord_cartesian(xlim = c(min(res2$LFC), max(res2$LFC)), clip = "off")+
  labs(y=expression('-Log'[10]*' [p]'), x = expression('Log [Fold Change]'))+
  guides(fill=guide_legend(title=NULL)) + 
  theme_classic()+theme(text=element_text(size=19))+
  theme(legend.position = "none") + ylim(0, 2.5) + xlim(-20.2, 20.2)


vol_plot3


ggsave("volc_Age.tiff", plot = vol_plot3, device = "tiff", path = "D:/Bioprojects/Diabetic tears/initial files",
       scale = 1, width = 7, height = 5, units = "in",
       dpi = 300, limitsize = TRUE, bg = "white")


res6$label_genes <- NULL

res6$Regulation <- ifelse(res6$LFC > 1.5 & res6$MW_p_DiabvsHealthy < 0.05, "LFC>1.5",
                          ifelse(res6$LFC < 1.5 & res6$LFC > 0 & res6$MW_p_DiabvsHealthy < 0.05, "1.5>LFC>0",
                                 ifelse(res6$LFC > -1.5 & res6$LFC < 0 & res6$MW_p_DiabvsHealthy < 0.05, "0>LFC>-1.5",
                                        ifelse(res6$LFC < -1.5 & res6$MW_p_DiabvsHealthy < 0.05, "LFC<-1.5", "No change"))))

mycolors <- c("darkgreen", "darkseagreen", "darkslategray3","#3f6299", "#818589")
names(mycolors) <- c("LFC>1.5", "1.5>LFC>0", "0>LFC>-1.5","LFC<-1.5","No change")


res6$Regulation <- factor(res6$Regulation, levels = c("LFC>1.5", "1.5>LFC>0", "0>LFC>-1.5","LFC<-1.5","No change"))


ids <- c("S100A8", "S100A9", "PRSS8", "IGLV4-60", "IGLV7-46", "FUCA1", "CDC5L", "LACRT", "SEMA3E", "IGLV1-51", "IGLV1-47", "IGLV1-40","MARK2", "NOL12", "CD59", "CD9", "CD63", "AGRN", "APOA4", "IGLV2-18", "IGLV5-45", "IGLV3-49", "IGLV8-61", "MELTF", "MUCL1", "JCHAIN", "DCD", "MUC7", "IGHG1", "H1-4", "B2M", "IGHV3-43", "IGHV3-13", "CARD9", "LFNG", "SCGB2A1", "PLA2G2A")
colnames(res6)

res6$label_genes <- ifelse(res6$Genes == "S100A8", "S100A8",
                           ifelse(res6$Genes == "IGLV4-60", "IGLV4-60",
                                  ifelse(res6$Genes == "AGRN", "AGRN",
                                         ifelse(res6$Genes == "S100A9", "S100A9",
                                                ifelse(res6$Genes == "PRSS8", "PRSS8",
                                                       ifelse(res6$Genes == "IGLV7-46", "IGLV7-46",
                                                              ifelse(res6$Genes == "SEMA3E", "SEMA3E",
                                                                     ifelse(res6$Genes == "IGLV1-51", "IGLV1-51",
                                                                            ifelse(res6$Genes == "MARK2", "MARK2",
                                                                                   ifelse(res6$Genes == "NOL12", "NOL12",
                                                                                          ifelse(res6$Genes == "FUCA1", "FUCA1",
                                                                                                 ifelse(res6$Genes == "TM9SF3", "TM9SF3",
                                                                                                        ifelse(res6$Genes == "APOA4", "APOA4",
                                                                                                               ifelse(res6$Genes == "CDC5L", "CDC5L",
                                                                                                                      ifelse(res6$Genes == "LACRT", "LACRT",
                                                                                                                             ifelse(res6$Genes == "CD59", "CD59",
                                                                                                                                    ifelse(res6$Genes == "CD63", "CD63", 
                                                                                                                                           ifelse(res6$Genes == "CD9", "CD9",
                                                                                                                                                  ifelse(res6$Genes == "IGLV1-47", "IGLV1-47",
                                                                                                                                                         ifelse(res6$Genes == "IGLV1-40", "IGLV1-40",
                                                                                                                                                                ifelse(res6$Genes == "IGLV5-45", "IGLV5-45",
                                                                                                                                                                       ifelse(res6$Genes == "IGLV3-49", "IGLV3-49",
                                                                                                                                                                              ifelse(res6$Genes =="IGLV8-61", "IGLV8-61",
                                                                                                                                                                                     ifelse(res6$Genes =="MELTF", "MELTF",
                                                                                                                                                                                            ifelse(res6$Genes =="MUCL1", "MUCL1",
                                                                                                                                                                                                   ifelse(res6$Genes =="JCHAIN", "JCHAIN",
                                                                                                                                                                                                          ifelse(res6$Genes =="DCD", "DCD",
                                                                                                                                                                                                                 ifelse(res6$Genes =="MUC7", "MUC7",
                                                                                                                                                                                                                        ifelse(res6$Genes =="IGHG1", "IGHG1",
                                                                                                                                                                                                                               ifelse(res6$Genes =="H1-4", "H1-4", 
                                                                                                                                                                                                                                      ifelse(res6$Genes =="B2M", "B2M",
                                                                                                                                                                                                                                             ifelse(res6$Genes =="IGHV3-43", "IGHV3-43",
                                                                                                                                                                                                                                                    ifelse(res6$Genes =="IGHV3-13", "IGHV3-13",
                                                                                                                                                                                                                                                           ifelse(res6$Genes =="CARD9", "CARD9",
                                                                                                                                                                                                                                                                  ifelse(res6$Genes =="LFNG", "LFNG",
                                                                                                                                                                                                                                                                         ifelse(res6$Genes =="SCGB2A1", "SCGB2A1",
                                                                                                                                                                                                                                                                                ifelse(res6$Genes =="PLA2G2A", "PLA2G2A",NA)))))))))))))))))))))))))))))))))))))


table(res6$label_genes)

library(ggrepel)
set.seed(6032233)
vol_plot1 <- ggplot(data=res6, aes(x=LFC, y=-log10(res6[,3]), col=Regulation)) +
  geom_vline(xintercept=-0, col="black",lwd=0.1, lty=2)+
  geom_hline(yintercept=-log10(0.05), col="black",lwd=0.1, lty=2) +#here set the line thresholds for horizontal
  geom_point(size=1.7) +
  geom_label_repel(aes(label = label_genes), 
                   box.padding = unit(0.5, "lines"),
                   point.padding = unit(0.5, "lines"),size=4,show.legend = FALSE, max.overlaps = Inf)+
  scale_colour_manual(values = mycolors)+
  annotate(geom="text", y=6, x=-2.8, label="Control", color="#3f6299", size = 8)+
  annotate(geom="text", y=6, x=3.6, label="Diabetes", color="darkgreen", size = 8)+
  coord_cartesian(xlim = c(min(res6$LFC), max(res6$LFC)), clip = "off")+
  labs(y=expression('-Log'[10]*' [p]'), x = expression('Log [Fold Change]'))+
  guides(fill=guide_legend(title=NULL)) + 
  theme_classic()+theme(text=element_text(size=19))+
  theme(legend.position = "right") + ylim(0, 7.5) + xlim(-10.2, 10.2)+
  guides(colour = guide_legend(override.aes = list(size=6)))


vol_plot1


ggsave("volc_DiabetesVsHealthy2.tiff", plot = vol_plot1, device = "tiff", path = "D:/Bioprojects/Diabetic tears/initial files",
       scale = 1, width = 7, height = 5, units = "in",
       dpi = 300, limitsize = TRUE, bg = "white")


ids2 <- c("MUCL1", "FUCA1", "CDC5L", "RPLP0", "GSDMA", "CALML5", "UMPS", "LORICRIN")
colnames(res6)

res$label_genes <- ifelse(res6$Genes == "MCM6", "MCM6",
                          ifelse(res6$Genes == "AKR1E2", "AKR1E2",
                                 ifelse(res6$Genes == "FAM110A", "FAM110A",
                                        ifelse(res6$Genes == "RPLP0", "RPLP0",
                                               ifelse(res6$Genes == "GSDMA", "GSDMA",
                                                      ifelse(res6$Genes == "CALML5", "CALML5",
                                                             ifelse(res6$Genes == "UMPS", "UMPS",
                                                                    ifelse(res6$Genes == "LORICRIN", "LORICRIN", NA))))))))


res$Regulation <- ifelse(res$LFC > 1.5 & res$MW_p_HbA1c < 0.05, "Upregulated",
                         ifelse(res$LFC  < -1.5 & res$MW_p_HbA1c < 0.05,"Downregulated",
                                "No change"))

mycolors <- c("darkgreen", "#6082B6", "#818589")
names(mycolors) <- c("Upregulated","Downregulated","No change")


library(ggrepel)
set.seed(16133)
vol_plot2 <- ggplot(data=res, aes(x=LFC, y=-log10(res[,7]), col=Regulation)) +
  geom_point(size=1.7) +
  geom_label_repel(aes(label = label_genes), 
                   box.padding = unit(0.5, "lines"),
                   point.padding = unit(0.5, "lines"),size=4,show.legend = FALSE)+
  geom_hline(yintercept=-log10(0.05), col="black",lwd=0.1, lty=2) +#here set the line thresholds for horizontal
  scale_colour_manual(values = mycolors)+
  annotate(geom="text", y=4.04, x=-3.8, label="HbA1c <= 7.3", color="#6082B6", size = 8)+
  annotate(geom="text", y=4.04, x=4.2, label="HbA1c > 7.3", color="darkgreen", size = 8)+
  coord_cartesian(xlim = c(min(res$LFC), max(res$LFC)), clip = "off")+
  labs(y=expression('-Log'[10]*' [p]'), x = expression('Log [Fold Change]'))+
  guides(fill=guide_legend(title=NULL)) + 
  theme_classic()+theme(text=element_text(size=19))+
  theme(legend.position = "none") + ylim(0, 4.04) + xlim(-20.2, 20.2)


vol_plot2

ggsave("volc_HbA1c.tiff", plot = vol_plot2, device = "tiff", path = "D:/Bioprojects/Diabetic tears/initial files",
       scale = 1, width = 7, height = 5, units = "in",
       dpi = 300, limitsize = TRUE, bg = "white")


ids3 <- c("ATF7IP", "RNASE1", "SEPTIN1", "KRT24", "MYO1C", "GSTT1", "PIP4K2C", "ACTN2")

res2$label_genes <- ifelse(res2$Genes == "ATF7IP", "ATF7IP",
                           ifelse(res2$Genes == "RNASE1", "RNASE1",
                                  ifelse(res2$Genes == "SEPTIN1", "SEPTIN1",
                                         ifelse(res2$Genes == "KRT24", "KRT24",
                                                ifelse(res2$Genes == "MYO1C", "MYO1C",
                                                       ifelse(res2$Genes == "GSTT1", "GSTT1",
                                                              ifelse(res2$Genes == "PIP4K2C", "PIP4K2C",
                                                                     ifelse(res2$Genes == "ACTN2", "ACTN2", NA))))))))


res2$Regulation <- ifelse(res2$LFC > 1.5 & res2$MW_p_Age < 0.05, "Upregulated",
                          ifelse(res2$LFC  < -1.5 & res2$MW_p_Age < 0.05,"Downregulated",
                                 "No change"))

mycolors <- c("darkgreen", "#6082B6", "#818589")
names(mycolors) <- c("Upregulated","Downregulated","No change")


vol_plot3 <- ggplot(data=res2, aes(x=LFC, y=-log10(res2[,7]), col=Regulation)) +
  geom_point(size=1.7) +
  geom_label_repel(aes(label = label_genes), 
                   box.padding = unit(0.86, "lines"),
                   point.padding = unit(0.5, "lines"),size=4,show.legend = FALSE)+
  geom_hline(yintercept=-log10(0.05), col="black",lwd=0.1, lty=2) +#here set the line thresholds for horizontal
  scale_colour_manual(values = mycolors)+
  annotate(geom="text", y=2.5, x=-3.8, label="Age < 6", color="#6082B6", size = 8)+
  annotate(geom="text", y=2.5, x=4.2, label="Age > 6", color="darkgreen", size = 8)+
  coord_cartesian(xlim = c(min(res2$LFC), max(res2$LFC)), clip = "off")+
  labs(y=expression('-Log'[10]*' [p]'), x = expression('Log [Fold Change]'))+
  guides(fill=guide_legend(title=NULL)) + 
  theme_classic()+theme(text=element_text(size=19))+
  theme(legend.position = "none") + ylim(0, 2.5) + xlim(-20.2, 20.2)


vol_plot3


ggsave("volc_Age.tiff", plot = vol_plot3, device = "tiff", path = "D:/Bioprojects/Diabetic tears/initial files",
       scale = 1, width = 7, height = 5, units = "in",
       dpi = 300, limitsize = TRUE, bg = "white")


# Heatmap
all_proteins <- read.xlsx("D:/Bioprojects/Diabetic tears/initial files/all tear proteins.xlsx")

hm_proteins <- c("FLOT1", "TSPAN14", "CD9", "CD82", "TSPAN6", "CD63")

all_proteins_hm <- all_proteins[all_proteins$Genes %in% hm_proteins , ]

write.xlsx(all_proteins_hm, "D:/Bioprojects/Diabetic tears/initial files/hm_proteins.xlsx")

all_proteins_hm <- read.xlsx("D:/Bioprojects/Diabetic tears/initial files/hm_proteins.xlsx")

colnames(all_proteins_hm)[1:112] <- paste("X", colnames(all_proteins_hm)[1:112], sep="")

identical(colnames(all_proteins_hm)[1:112], pheno$Sample)

rownames(all_proteins_hm) <- all_proteins_hm$Genes

all_proteins_hm <- all_proteins_hm[,c(1:112)]

all_proteins_hm <- all_proteins_hm[,colnames(all_proteins_hm) %in% pheno$Sample]

all_proteins_hm <- all_proteins_hm[,match(pheno$Sample,colnames(all_proteins_hm))]

identical(colnames(all_proteins_hm)[1:111], pheno$Sample)

# Sets value colors
mycols <- circlize::colorRamp2(breaks = c(-2,0,2),
                     colors = c("blue", "white", "red"))


# Create the heatmap annotation

legendDiab <- c(rep("Diabetic", 55), rep("Healthy", 56))

col <- list(Condition = c( "Diabetic" = "darkgreen",
                           "Healthy" = "#6082B6"))

ha <- HeatmapAnnotation(Condition = legendDiab, col = col, annotation_name_side = "right")

all_proteins_hm <- all_proteins_hm %>% mutate_if(is.character, as.numeric)

all_proteins_hm_sc <- t(scale(t(all_proteins_hm)))

dend2 = cluster_within_group(all_proteins_hm_sc, legendDiab)


tiff_file <- "D:/Bioprojects/Diabetic tears/initial files/heatmap6proteins_4.tiff"
dpi <- 600
tiff(file = tiff_file, width = 10, height = 4, units = "in", res = dpi)

Heatmap(as.matrix(all_proteins_hm), name = "Log-protein\nintensity", na_col = "black",
        column_title = "Exosomal markers",
        cluster_columns = TRUE,
        show_column_names = FALSE,
        top_annotation = NULL,
        #col = mycols,
        rect_gp = gpar(col = "grey", lwd = 2))

dev.off()

############

proteins <- read.xlsx("D:/Bioprojects/Diabetic tears/stats/res1/all tear proteins .xlsx")

stats <- read.xlsx("D:/Bioprojects/Diabetic tears/stats/Diabetic_vs_Healthy_freq.xlsx")

stats$nonlog <- exp(stats$`LFC[Diabetic.-.Healthy]`)

stats$log2FC <- log(stats$nonlog, 2)


sapply(proteins, class)

diab <- proteins[,c(1:55)]
healthy <- proteins[,c(56:111)]
  

#draw the volcano plot
res6 <- data.frame(Genes = stats$Genes,
                   LFC = stats$`LFC[Diabetic.-.Healthy]`,
                   MW_p_DiabvsHealthy = stats$MW_p_DiabvsHealthy)

colnames(res6)
res6$Regulation <- ifelse(res6$LFC > 1.5 & res6$MW_p_DiabvsHealthy < 0.05, "Upregulated",
                          ifelse(res6$LFC  < -1.5 & res6$MW_p_DiabvsHealthy < 0.05,"Downregulated",
                                 "No change"))

mycolors <- c("darkgreen", "#6082B6", "#818589")
names(mycolors) <- c("Upregulated","Downregulated","No change")

res6$Regulation <- ifelse(res6$LFC > 1.5 & res6$MW_p_DiabvsHealthy < 0.05, "LFC>1.5",
                          ifelse(res6$LFC < 1.5 & res6$LFC > 0 & res6$MW_p_DiabvsHealthy < 0.05, "1.5>LFC>0",
                                 ifelse(res6$LFC > -1.5 & res6$LFC < 0 & res6$MW_p_DiabvsHealthy < 0.05, "-1.5<LFC<0",
                                        ifelse(res6$LFC < -1.5 & res6$MW_p_DiabvsHealthy < 0.05, "LFC<-1.5", "No statistically\nsignificant change"))))

res6$Regulation <- factor(res6$Regulation, levels = c("LFC>1.5",
                                                      "1.5>LFC>0",
                                                      "-1.5<LFC<0",
                                                      "LFC<-1.5",
                                                      "No statistically\nsignificant change"))

mycolors <- c("darkgreen", "#25C6A0", "#B094D0", "#933FF5", "#818589")
names(mycolors) <- c("LFC>1.5", "1.5>LFC>0", "-1.5<LFC<0","LFC<-1.5","No statistically\nsignificant change")


ids <- c("B2M","HMGB1","IGHA1","CARD9","JCHAIN","CARD9", "IGHG1", "IGHD", "IGLV4-60")
colnames(res6)

res6$label_genes <- ifelse(res6$Genes == "B2M", "B2M",
                           ifelse(res6$Genes == "IGLV4-60", "IGLV4-60",
                                  ifelse(res6$Genes == "HMGB1", "HMGB1",
                                         ifelse(res6$Genes == "IGHA1", "IGHA1",
                                                ifelse(res6$Genes == "CARD9", "CARD9",
                                                       ifelse(res6$Genes == "JCHAIN", "JCHAIN",
                                                              ifelse(res6$Genes == "IGHG1", "IGHG1",
                                                                     ifelse(res6$Genes == "IGHD", "IGHD",
                                                                            ifelse(res6$Genes == "IGHV5-51", "IGHV5-51", 
                                                                                   ifelse(res6$Genes == "IGHG1", "IGHG1",
                                                                                          ifelse(res6$Genes == "IGLV4-60", "IGLV4-60",
                                                                                                 ifelse(res6$Genes == "IGHV4-34", "IGHV4-34",
                                                                                                        ifelse(res6$Genes == "IGHV3-38-3", "IGHV3-38-3",
                                                                                                               ifelse(res6$Genes == "IGLV8-61", "IGLV8-61",
                                                                                                                      ifelse(res6$Genes == "IGLV3-12", "IGLV3-12",
                                                                                                                             ifelse(res6$Genes == "IGLV7-46", "IGLV7-46",
                                                                                                                                    ifelse(res6$Genes == "IGLV1-51", "IGLV1-51",
                                                                                                                                           ifelse(res6$Genes == "IGLV1-40", "IGLV1-40",NA))))))))))))))))))

table(res6$label_genes)

res6$label_genes2 <- ifelse(!is.na(res6$label_genes) & res6$LFC>1.5, res6$label_genes, NA)
res6$label_genes3 <- ifelse(!is.na(res6$label_genes) & res6$LFC>0 & res6$LFC<1.5, res6$label_genes, NA)
res6$label_genes4 <- ifelse(!is.na(res6$label_genes) & res6$LFC<0 & res6$LFC>(-1.5), res6$label_genes, NA)
res6$label_genes5 <- ifelse(!is.na(res6$label_genes) & res6$LFC<(-1.5), res6$label_genes, NA)

library(ggrepel)
set.seed(603222233)
vol_plot1 <- ggplot(data=res6, aes(x=LFC, y=-log10(res6[,3]), col=Regulation)) +
  geom_point(size=1.7) +
  geom_label_repel(aes(label = label_genes2),
                   xlim = c(6, 8.5),
                   ylim = c(1.3, 6),
                   box.padding = unit(0.5, "lines"),
                   point.padding = unit(0.5, "lines"),size=4,show.legend = FALSE)+
  geom_label_repel(aes(label = label_genes3),
                   xlim = c(1, 6),
                   ylim = c(1, 8),
                   box.padding = unit(0.5, "lines"),
                   point.padding = unit(0.5, "lines"),size=4,show.legend = FALSE)+
  geom_label_repel(aes(label = label_genes4),
                   xlim = c(-0.3, -3),
                   ylim = c(2, 6),
                   box.padding = unit(0.5, "lines"),
                   point.padding = unit(0.5, "lines"),size=4,show.legend = FALSE)+
  geom_label_repel(aes(label = label_genes5),
                   xlim = c(-4, -8.5),
                   ylim = c(2, 6),
                   box.padding = unit(0.5, "lines"),
                   point.padding = unit(0.5, "lines"),size=4,show.legend = FALSE)+
  geom_hline(yintercept=-log10(0.05), col="black",lwd=0.1, lty=2) +#here set the line thresholds for horizontal
  scale_colour_manual(values = mycolors)+
  annotate(geom="text", y=5, x=-3.7, label="Healthy controls", color="#933FF5", size = 8)+
  annotate(geom="text", y=5, x=3.3, label="Diabetes", color="darkgreen", size = 8)+
  coord_cartesian(xlim = c(min(res6$LFC), max(res6$LFC)), clip = "off")+
  labs(y=expression('-Log'[10]*' [p]'), x = expression('Log'[2]*' [Fold Change]'))+
  guides(fill=guide_legend(title=NULL)) + 
  theme_classic()+theme(text=element_text(size=19))+
  theme(legend.position = "right") + ylim(0, 5) + xlim(-10.2, 10.2)


vol_plot1


ggsave("volc_DiabetesVsHealthy_4.tiff", plot = vol_plot1, device = "tiff", path = "D:/Bioprojects/Diabetic tears/initial files",
       scale = 1, width = 10, height = 6, units = "in",
       dpi = 300, limitsize = TRUE, bg = "white")
